# Supplementary material for: The causal effect of obesity on diabetic retinopathy: A two-sample Mendelian randomization study
Source: Front Endocrinol (Lausanne). 2023 Apr 3;14:1108731. doi: 10.3389/fendo.2023.1108731 (PMC10106681; doi:10.3389/fendo.2023.1108731)
Supplement: Supplementary file 1 [file DataSheet_1.csv]

the details of SNVs in BMI on DR.	SNV	effect_allele.exposure	other_allele.exposure	effect_allele.outcome	other_allele.outcome	beta.exposure	beta.outcome	eaf.exposure	eaf.outcome	remove	palindromic	ambiguous	id.outcome	chr	pos	se.outcome	samplesize.outcome	pval.outcome	outcome	originalname.outcome	outcome.deprecated	mr_keep.outcome	data_source.outcome	samplesize.exposure	se.exposure	pos.exposure	pval.exposure	chr.exposure	id.exposure	exposure	mr_keep.exposure	pval_origin.exposure	data_source.exposure	action	mr_keep	units.outcome	units.exposure	rsq.exposure	effective_n.exposure	rsq.outcome	effective_n.outcome	steiger_dir	steiger_pval	F	R2
1	rs10169594	C	T	C	T	0.0121875	-0.0048	0.363139	0.3611	FALSE	FALSE	FALSE	finn-b-DM_RETINOPATHY	2	41637688	0.0134	216666	0.7212	Diabetic retinopathy (DM_RETINOPATHY) || id:finn-b-DM_RETINOPATHY	Diabetic retinopathy (DM_RETINOPATHY)	Diabetic retinopathy (DM_RETINOPATHY) || ||	TRUE	igd	461460	0.00205506	41637688	3.00E-09	2	ukb-b-19953	|| id:ukb-b-19953	TRUE	reported	igd	2	TRUE	NA	NA	7.62E-05	461460	5.92E-07	216666	TRUE	0.002238217	35.17063788	6.87E-05
2	rs10423928	A	T	A	T	-0.0340136	0.0039	0.194358	0.2564	FALSE	TRUE	FALSE	finn-b-DM_RETINOPATHY	19	46182304	0.0147	216666	0.793201	Diabetic retinopathy (DM_RETINOPATHY) || id:finn-b-DM_RETINOPATHY	Diabetic retinopathy (DM_RETINOPATHY)	Diabetic retinopathy (DM_RETINOPATHY) || ||	TRUE	igd	461460	0.00249869	46182304	3.40E-42	19	ukb-b-19953	|| id:ukb-b-19953	TRUE	reported	igd	2	TRUE	NA	NA	0.000401397	461460	3.25E-07	216666	TRUE	7.71E-14	185.3021434	0.000362309
3	rs10771041	T	C	T	C	0.0213233	-0.023	0.116102	0.1497	FALSE	FALSE	FALSE	finn-b-DM_RETINOPATHY	12	24058135	0.018	216666	0.2027	Diabetic retinopathy (DM_RETINOPATHY) || id:finn-b-DM_RETINOPATHY	Diabetic retinopathy (DM_RETINOPATHY)	Diabetic retinopathy (DM_RETINOPATHY) || ||	TRUE	igd	461460	0.0030884	24058135	5.00E-12	12	ukb-b-19953	|| id:ukb-b-19953	TRUE	reported	igd	2	TRUE	NA	NA	0.000103292	461460	7.54E-06	216666	TRUE	0.00439231	47.66962622	9.33E-05
4	rs1078141	T	C	T	C	0.0142239	0.0051	0.383867	0.3592	FALSE	FALSE	FALSE	finn-b-DM_RETINOPATHY	8	142619393	0.0133	216666	0.7004	Diabetic retinopathy (DM_RETINOPATHY) || id:finn-b-DM_RETINOPATHY	Diabetic retinopathy (DM_RETINOPATHY)	Diabetic retinopathy (DM_RETINOPATHY) || ||	TRUE	igd	461460	0.00205862	142619393	4.90E-12	8	ukb-b-19953	|| id:ukb-b-19953	TRUE	reported	igd	2	TRUE	NA	NA	0.000103445	461460	6.79E-07	216666	TRUE	0.000331757	47.74028477	9.57E-05
5	rs10787738	T	C	T	C	0.017421	0.019	0.254598	0.2554	FALSE	FALSE	FALSE	finn-b-DM_RETINOPATHY	10	118777371	0.0148	216666	0.1993	Diabetic retinopathy (DM_RETINOPATHY) || id:finn-b-DM_RETINOPATHY	Diabetic retinopathy (DM_RETINOPATHY)	Diabetic retinopathy (DM_RETINOPATHY) || ||	TRUE	igd	461460	0.00230501	118777371	4.10E-14	10	ukb-b-19953	|| id:ukb-b-19953	TRUE	reported	igd	2	TRUE	NA	NA	0.00012377	461460	7.61E-06	216666	TRUE	0.001313697	57.12162237	0.000115192
6	rs10789334	G	A	G	A	0.0219343	-0.0142	0.775808	0.8259	FALSE	FALSE	FALSE	finn-b-DM_RETINOPATHY	1	72647903	0.017	216666	0.4043	Diabetic retinopathy (DM_RETINOPATHY) || id:finn-b-DM_RETINOPATHY	Diabetic retinopathy (DM_RETINOPATHY)	Diabetic retinopathy (DM_RETINOPATHY) || ||	TRUE	igd	461460	0.00236027	72647903	1.50E-20	1	ukb-b-19953	|| id:ukb-b-19953	TRUE	reported	igd	2	TRUE	NA	NA	0.000187116	461460	3.22E-06	216666	TRUE	5.03E-06	86.36229713	0.00016736
7	rs10824211	T	C	T	C	0.0207688	0.0095	0.139491	0.08829	FALSE	FALSE	FALSE	finn-b-DM_RETINOPATHY	10	76363107	0.0227	216666	0.674099	Diabetic retinopathy (DM_RETINOPATHY) || id:finn-b-DM_RETINOPATHY	Diabetic retinopathy (DM_RETINOPATHY)	Diabetic retinopathy (DM_RETINOPATHY) || ||	TRUE	igd	461460	0.00286631	76363107	4.30E-13	10	ukb-b-19953	|| id:ukb-b-19953	TRUE	reported	igd	2	TRUE	NA	NA	0.000113761	461460	8.08E-07	216666	TRUE	0.000176567	52.50207773	0.000103551
8	rs10898330	T	C	T	C	-0.012982	0.0146	0.526084	0.5703	FALSE	FALSE	FALSE	finn-b-DM_RETINOPATHY	11	84630335	0.013	216666	0.2606	Diabetic retinopathy (DM_RETINOPATHY) || id:finn-b-DM_RETINOPATHY	Diabetic retinopathy (DM_RETINOPATHY)	Diabetic retinopathy (DM_RETINOPATHY) || ||	TRUE	igd	461460	0.00198863	84630335	6.70E-11	11	ukb-b-19953	|| id:ukb-b-19953	TRUE	reported	igd	2	TRUE	NA	NA	9.23E-05	461460	5.82E-06	216666	TRUE	0.005718588	42.61625044	8.40E-05
9	rs10989067	A	G	A	G	0.0169514	0.0014	0.31593	0.3886	FALSE	FALSE	FALSE	finn-b-DM_RETINOPATHY	9	103119634	0.0132	216666	0.9142	Diabetic retinopathy (DM_RETINOPATHY) || id:finn-b-DM_RETINOPATHY	Diabetic retinopathy (DM_RETINOPATHY)	Diabetic retinopathy (DM_RETINOPATHY) || ||	TRUE	igd	461460	0.00212349	103119634	1.40E-15	9	ukb-b-19953	|| id:ukb-b-19953	TRUE	reported	igd	2	TRUE	NA	NA	0.000138076	461460	5.19E-08	216666	TRUE	9.66E-06	63.72512612	0.000124203
10	rs11012732	G	A	G	A	0.0216425	0.0293	0.331683	0.3144	FALSE	FALSE	FALSE	finn-b-DM_RETINOPATHY	10	21830104	0.0138	216666	0.0342902	Diabetic retinopathy (DM_RETINOPATHY) || id:finn-b-DM_RETINOPATHY	Diabetic retinopathy (DM_RETINOPATHY)	Diabetic retinopathy (DM_RETINOPATHY) || ||	TRUE	igd	461460	0.00210126	21830104	7.10E-25	10	ukb-b-19953	|| id:ukb-b-19953	TRUE	reported	igd	2	TRUE	NA	NA	0.000229839	461460	2.08E-05	216666	TRUE	4.70E-05	106.0853139	0.000207659
11	rs11044463	G	A	G	A	0.0136062	0.0165	0.730868	0.7335	FALSE	FALSE	FALSE	finn-b-DM_RETINOPATHY	12	19402989	0.0146	216666	0.2599	Diabetic retinopathy (DM_RETINOPATHY) || id:finn-b-DM_RETINOPATHY	Diabetic retinopathy (DM_RETINOPATHY)	Diabetic retinopathy (DM_RETINOPATHY) || ||	TRUE	igd	461460	0.00222996	19402989	1.10E-09	12	ukb-b-19953	|| id:ukb-b-19953	TRUE	reported	igd	2	TRUE	NA	NA	8.07E-05	461460	5.89E-06	216666	TRUE	0.011850485	37.22884434	7.28E-05
12	rs11079849	T	C	T	C	-0.020093	-0.0124	0.328531	0.2988	FALSE	FALSE	FALSE	finn-b-DM_RETINOPATHY	17	47090785	0.0141	216666	0.3784	Diabetic retinopathy (DM_RETINOPATHY) || id:finn-b-DM_RETINOPATHY	Diabetic retinopathy (DM_RETINOPATHY)	Diabetic retinopathy (DM_RETINOPATHY) || ||	TRUE	igd	461460	0.00211163	47090785	1.80E-21	17	ukb-b-19953	|| id:ukb-b-19953	TRUE	reported	igd	2	TRUE	NA	NA	0.000196172	461460	3.57E-06	216666	TRUE	3.27E-06	90.54280019	0.000178124
13	rs11081819	G	A	G	A	0.0116334	-0.0016	0.519097	0.5769	FALSE	FALSE	FALSE	finn-b-DM_RETINOPATHY	18	31253072	0.013	216666	0.9048	Diabetic retinopathy (DM_RETINOPATHY) || id:finn-b-DM_RETINOPATHY	Diabetic retinopathy (DM_RETINOPATHY)	Diabetic retinopathy (DM_RETINOPATHY) || ||	TRUE	igd	461460	0.00198209	31253072	4.40E-09	18	ukb-b-19953	|| id:ukb-b-19953	TRUE	reported	igd	2	TRUE	NA	NA	7.46E-05	461460	6.99E-08	216666	TRUE	0.001299844	34.44820375	6.76E-05
14	rs11122450	G	T	G	T	-0.0116316	-7.00E-04	0.611739	0.564	FALSE	FALSE	FALSE	finn-b-DM_RETINOPATHY	1	230301811	0.013	216666	0.959	Diabetic retinopathy (DM_RETINOPATHY) || id:finn-b-DM_RETINOPATHY	Diabetic retinopathy (DM_RETINOPATHY)	Diabetic retinopathy (DM_RETINOPATHY) || ||	TRUE	igd	461460	0.00202425	230301811	9.10E-09	1	ukb-b-19953	|| id:ukb-b-19953	TRUE	reported	igd	2	TRUE	NA	NA	7.15E-05	461460	1.34E-08	216666	TRUE	0.001357553	33.01798924	6.43E-05
15	rs11134679	G	A	G	A	0.0182459	0.0063	0.684753	0.6545	FALSE	FALSE	FALSE	finn-b-DM_RETINOPATHY	5	170623391	0.0135	216666	0.6391	Diabetic retinopathy (DM_RETINOPATHY) || id:finn-b-DM_RETINOPATHY	Diabetic retinopathy (DM_RETINOPATHY)	Diabetic retinopathy (DM_RETINOPATHY) || ||	TRUE	igd	461460	0.00213286	170623391	1.20E-17	5	ukb-b-19953	|| id:ukb-b-19953	TRUE	reported	igd	2	TRUE	NA	NA	0.000158564	461460	1.01E-06	216666	TRUE	8.57E-06	73.18227087	0.000143729
16	rs11150745	G	A	G	A	-0.0211611	0.0087	0.317711	0.2798	FALSE	FALSE	FALSE	finn-b-DM_RETINOPATHY	17	78757626	0.0143	216666	0.5431	Diabetic retinopathy (DM_RETINOPATHY) || id:finn-b-DM_RETINOPATHY	Diabetic retinopathy (DM_RETINOPATHY)	Diabetic retinopathy (DM_RETINOPATHY) || ||	TRUE	igd	461460	0.00212961	78757626	2.90E-23	17	ukb-b-19953	|| id:ukb-b-19953	TRUE	reported	igd	2	TRUE	NA	NA	0.00021392	461460	1.71E-06	216666	TRUE	3.14E-07	98.73618076	0.000194136
17	rs11165643	T	C	T	C	0.0193319	-6.00E-04	0.590103	0.5992	FALSE	FALSE	FALSE	finn-b-DM_RETINOPATHY	1	96924097	0.0131	216666	0.966	Diabetic retinopathy (DM_RETINOPATHY) || id:finn-b-DM_RETINOPATHY	Diabetic retinopathy (DM_RETINOPATHY)	Diabetic retinopathy (DM_RETINOPATHY) || ||	TRUE	igd	461460	0.00200337	96924097	4.90E-22	1	ukb-b-19953	|| id:ukb-b-19953	TRUE	reported	igd	2	TRUE	NA	NA	0.000201747	461460	9.68E-09	216666	TRUE	6.08E-08	93.11652234	0.000180793
18	rs111689389	C	G	C	G	-0.0136706	0.0079	0.282614	0.2436	FALSE	TRUE	FALSE	finn-b-DM_RETINOPATHY	5	27175962	0.015	216666	0.5988	Diabetic retinopathy (DM_RETINOPATHY) || id:finn-b-DM_RETINOPATHY	Diabetic retinopathy (DM_RETINOPATHY)	Diabetic retinopathy (DM_RETINOPATHY) || ||	TRUE	igd	461460	0.00219522	27175962	4.70E-10	5	ukb-b-19953	|| id:ukb-b-19953	TRUE	reported	igd	2	TRUE	NA	NA	8.40E-05	461460	1.28E-06	216666	TRUE	0.002031843	38.78100421	7.58E-05
19	rs11201985	A	G	A	G	0.013056	0.013	0.451411	0.4458	FALSE	FALSE	FALSE	finn-b-DM_RETINOPATHY	10	88097795	0.013	216666	0.3155	Diabetic retinopathy (DM_RETINOPATHY) || id:finn-b-DM_RETINOPATHY	Diabetic retinopathy (DM_RETINOPATHY)	Diabetic retinopathy (DM_RETINOPATHY) || ||	TRUE	igd	461460	0.00199831	88097795	6.40E-11	10	ukb-b-19953	|| id:ukb-b-19953	TRUE	reported	igd	2	TRUE	NA	NA	9.25E-05	461460	4.62E-06	216666	TRUE	0.004129701	42.68689437	8.44E-05
21	rs113079574	T	C	T	C	-0.0155896	-0.0191	0.19279	0.2078	FALSE	FALSE	FALSE	finn-b-DM_RETINOPATHY	4	147354089	0.0159	216666	0.2285	Diabetic retinopathy (DM_RETINOPATHY) || id:finn-b-DM_RETINOPATHY	Diabetic retinopathy (DM_RETINOPATHY)	Diabetic retinopathy (DM_RETINOPATHY) || ||	TRUE	igd	461460	0.00251598	147354089	5.80E-10	4	ukb-b-19953	|| id:ukb-b-19953	TRUE	reported	igd	2	TRUE	NA	NA	8.32E-05	461460	6.66E-06	216666	TRUE	0.012024741	38.39331175	7.56E-05
22	rs113803678	T	C	T	C	0.0238	0.0287	0.057915	0.03211	FALSE	FALSE	FALSE	finn-b-DM_RETINOPATHY	6	141362282	0.0365	216666	0.4314	Diabetic retinopathy (DM_RETINOPATHY) || id:finn-b-DM_RETINOPATHY	Diabetic retinopathy (DM_RETINOPATHY)	Diabetic retinopathy (DM_RETINOPATHY) || ||	TRUE	igd	461460	0.00423686	141362282	1.90E-08	6	ukb-b-19953	|| id:ukb-b-19953	TRUE	reported	igd	2	TRUE	NA	NA	6.84E-05	461460	2.85E-06	216666	TRUE	0.011519491	31.55481852	6.18E-05
23	rs11525873	C	T	C	T	-0.0239781	-0.0103	0.097701	0.148	FALSE	FALSE	FALSE	finn-b-DM_RETINOPATHY	7	138817193	0.0182	216666	0.5728	Diabetic retinopathy (DM_RETINOPATHY) || id:finn-b-DM_RETINOPATHY	Diabetic retinopathy (DM_RETINOPATHY)	Diabetic retinopathy (DM_RETINOPATHY) || ||	TRUE	igd	461460	0.00333603	138817193	6.60E-13	7	ukb-b-19953	|| id:ukb-b-19953	TRUE	reported	igd	2	TRUE	NA	NA	0.000111941	461460	1.48E-06	216666	TRUE	0.000323327	51.66181254	0.00010137
24	rs11607476	C	A	C	A	0.015712	0.0207	0.486574	0.507	FALSE	FALSE	FALSE	finn-b-DM_RETINOPATHY	11	115037061	0.0129	216666	0.1079	Diabetic retinopathy (DM_RETINOPATHY) || id:finn-b-DM_RETINOPATHY	Diabetic retinopathy (DM_RETINOPATHY)	Diabetic retinopathy (DM_RETINOPATHY) || ||	TRUE	igd	461460	0.00199179	115037061	3.10E-15	11	ukb-b-19953	|| id:ukb-b-19953	TRUE	reported	igd	2	TRUE	NA	NA	0.00013483	461460	1.19E-05	216666	TRUE	0.001718055	62.22656754	0.000123344
25	rs11615578	T	C	T	C	0.0127748	0.0248	0.25674	0.2313	FALSE	FALSE	FALSE	finn-b-DM_RETINOPATHY	12	121714935	0.0154	216666	0.1065	Diabetic retinopathy (DM_RETINOPATHY) || id:finn-b-DM_RETINOPATHY	Diabetic retinopathy (DM_RETINOPATHY)	Diabetic retinopathy (DM_RETINOPATHY) || ||	TRUE	igd	461460	0.00227659	121714935	2.00E-08	12	ukb-b-19953	|| id:ukb-b-19953	TRUE	reported	igd	2	TRUE	NA	NA	6.82E-05	461460	1.20E-05	216666	TRUE	0.065279243	31.48752835	6.23E-05
26	rs116374395	A	G	A	G	0.0318817	-0.0805	0.035444	0.03198	FALSE	FALSE	FALSE	finn-b-DM_RETINOPATHY	5	50723410	0.0367	216666	0.0280899	Diabetic retinopathy (DM_RETINOPATHY) || id:finn-b-DM_RETINOPATHY	Diabetic retinopathy (DM_RETINOPATHY)	Diabetic retinopathy (DM_RETINOPATHY) || ||	TRUE	igd	461460	0.00536236	50723410	2.80E-09	5	ukb-b-19953	|| id:ukb-b-19953	TRUE	reported	igd	2	TRUE	NA	NA	7.66E-05	461460	2.22E-05	216666	TRUE	0.120855443	35.34850152	6.95E-05
27	rs11648621	G	A	G	A	-0.0199089	0.0129	0.214931	0.2151	FALSE	FALSE	FALSE	finn-b-DM_RETINOPATHY	16	19973008	0.0157	216666	0.4107	Diabetic retinopathy (DM_RETINOPATHY) || id:finn-b-DM_RETINOPATHY	Diabetic retinopathy (DM_RETINOPATHY)	Diabetic retinopathy (DM_RETINOPATHY) || ||	TRUE	igd	461460	0.00241634	19973008	1.70E-16	16	ukb-b-19953	|| id:ukb-b-19953	TRUE	reported	igd	2	TRUE	NA	NA	0.00014709	461460	3.12E-06	216666	TRUE	6.91E-05	67.8857224	0.000133762
28	rs11670435	G	A	G	A	0.0168335	0.0178	0.625483	0.6578	FALSE	FALSE	FALSE	finn-b-DM_RETINOPATHY	19	47558395	0.0136	216666	0.1904	Diabetic retinopathy (DM_RETINOPATHY) || id:finn-b-DM_RETINOPATHY	Diabetic retinopathy (DM_RETINOPATHY)	Diabetic retinopathy (DM_RETINOPATHY) || ||	TRUE	igd	461460	0.00206075	47558395	3.10E-16	19	ukb-b-19953	|| id:ukb-b-19953	TRUE	reported	igd	2	TRUE	NA	NA	0.000144578	461460	7.91E-06	216666	TRUE	0.000403914	66.72648221	0.00013276
29	rs1167311	A	G	A	G	-0.0192649	-0.0011	0.681309	0.6205	FALSE	FALSE	FALSE	finn-b-DM_RETINOPATHY	1	49996959	0.0133	216666	0.9357	Diabetic retinopathy (DM_RETINOPATHY) || id:finn-b-DM_RETINOPATHY	Diabetic retinopathy (DM_RETINOPATHY)	Diabetic retinopathy (DM_RETINOPATHY) || ||	TRUE	igd	461460	0.00213109	49996959	1.60E-19	1	ukb-b-19953	|| id:ukb-b-19953	TRUE	reported	igd	2	TRUE	NA	NA	0.00017706	461460	3.16E-08	216666	TRUE	4.62E-07	81.72029687	0.000161167
30	rs11691869	A	C	A	C	-0.0193158	-0.0064	0.362038	0.3537	FALSE	FALSE	FALSE	finn-b-DM_RETINOPATHY	2	100805996	0.0135	216666	0.636999	Diabetic retinopathy (DM_RETINOPATHY) || id:finn-b-DM_RETINOPATHY	Diabetic retinopathy (DM_RETINOPATHY)	Diabetic retinopathy (DM_RETINOPATHY) || ||	TRUE	igd	461460	0.00205562	100805996	5.60E-21	2	ukb-b-19953	|| id:ukb-b-19953	TRUE	reported	igd	2	TRUE	NA	NA	0.000191304	461460	1.04E-06	216666	TRUE	8.65E-07	88.295736	0.000172347
31	rs11709402	G	A	G	A	0.0228192	0.0164	0.278732	0.268	FALSE	FALSE	FALSE	finn-b-DM_RETINOPATHY	3	131551027	0.0145	216666	0.2584	Diabetic retinopathy (DM_RETINOPATHY) || id:finn-b-DM_RETINOPATHY	Diabetic retinopathy (DM_RETINOPATHY)	Diabetic retinopathy (DM_RETINOPATHY) || ||	TRUE	igd	461460	0.00220796	131551027	4.90E-25	3	ukb-b-19953	|| id:ukb-b-19953	TRUE	reported	igd	2	TRUE	NA	NA	0.000231412	461460	5.90E-06	216666	TRUE	9.17E-07	106.8116015	0.00020937
32	rs11711887	C	T	C	T	-0.0215754	0.0285	0.081383	0.06394	FALSE	FALSE	FALSE	finn-b-DM_RETINOPATHY	3	114388093	0.0263	216666	0.2795	Diabetic retinopathy (DM_RETINOPATHY) || id:finn-b-DM_RETINOPATHY	Diabetic retinopathy (DM_RETINOPATHY)	Diabetic retinopathy (DM_RETINOPATHY) || ||	TRUE	igd	461460	0.00362385	114388093	2.60E-09	3	ukb-b-19953	|| id:ukb-b-19953	TRUE	reported	igd	2	TRUE	NA	NA	7.68E-05	461460	5.42E-06	216666	TRUE	0.013459985	35.44682054	6.96E-05
33	rs11732858	C	T	C	T	0.015308	-0.0137	0.292114	0.2353	FALSE	FALSE	FALSE	finn-b-DM_RETINOPATHY	4	18346762	0.0151	216666	0.3667	Diabetic retinopathy (DM_RETINOPATHY) || id:finn-b-DM_RETINOPATHY	Diabetic retinopathy (DM_RETINOPATHY)	Diabetic retinopathy (DM_RETINOPATHY) || ||	TRUE	igd	461460	0.00217394	18346762	1.90E-12	4	ukb-b-19953	|| id:ukb-b-19953	TRUE	reported	igd	2	TRUE	NA	NA	0.000107439	461460	3.80E-06	216666	TRUE	0.00123041	49.58402753	9.69E-05
34	rs11757278	C	T	C	T	-0.0146269	0.0046	0.303879	0.3903	FALSE	FALSE	FALSE	finn-b-DM_RETINOPATHY	6	13180454	0.0132	216666	0.7256	Diabetic retinopathy (DM_RETINOPATHY) || id:finn-b-DM_RETINOPATHY	Diabetic retinopathy (DM_RETINOPATHY)	Diabetic retinopathy (DM_RETINOPATHY) || ||	TRUE	igd	461460	0.00214834	13180454	9.90E-12	6	ukb-b-19953	|| id:ukb-b-19953	TRUE	reported	igd	2	TRUE	NA	NA	0.000100444	461460	5.61E-07	216666	TRUE	0.000369541	46.35521025	9.05E-05
35	rs117597828	T	C	T	C	0.0152486	0.0074	0.21781	0.2408	FALSE	FALSE	FALSE	finn-b-DM_RETINOPATHY	10	102416055	0.015	216666	0.6214	Diabetic retinopathy (DM_RETINOPATHY) || id:finn-b-DM_RETINOPATHY	Diabetic retinopathy (DM_RETINOPATHY)	Diabetic retinopathy (DM_RETINOPATHY) || ||	TRUE	igd	461460	0.00240491	102416055	2.30E-10	10	ukb-b-19953	|| id:ukb-b-19953	TRUE	reported	igd	2	TRUE	NA	NA	8.71E-05	461460	1.12E-06	216666	TRUE	0.001488057	40.20335418	7.92E-05
36	rs11778219	G	A	G	A	0.015796	-0.0045	0.163123	0.1713	FALSE	FALSE	FALSE	finn-b-DM_RETINOPATHY	8	87762607	0.0171	216666	0.7939	Diabetic retinopathy (DM_RETINOPATHY) || id:finn-b-DM_RETINOPATHY	Diabetic retinopathy (DM_RETINOPATHY)	Diabetic retinopathy (DM_RETINOPATHY) || ||	TRUE	igd	461460	0.0026874	87762607	4.20E-09	8	ukb-b-19953	|| id:ukb-b-19953	TRUE	reported	igd	2	TRUE	NA	NA	7.49E-05	461460	3.20E-07	216666	TRUE	0.00190095	34.54853406	6.81E-05
37	rs118136827	T	G	T	G	-0.0132582	-0.0093	0.281086	0.2904	FALSE	FALSE	FALSE	finn-b-DM_RETINOPATHY	17	2168104	0.0142	216666	0.5121	Diabetic retinopathy (DM_RETINOPATHY) || id:finn-b-DM_RETINOPATHY	Diabetic retinopathy (DM_RETINOPATHY)	Diabetic retinopathy (DM_RETINOPATHY) || ||	TRUE	igd	461460	0.0022019	2168104	1.70E-09	17	ukb-b-19953	|| id:ukb-b-19953	TRUE	reported	igd	2	TRUE	NA	NA	7.86E-05	461460	1.98E-06	216666	TRUE	0.004193983	36.2555042	7.10E-05
38	rs11854314	T	C	T	C	0.0178708	0.0193	0.109591	0.1501	FALSE	FALSE	FALSE	finn-b-DM_RETINOPATHY	15	74101300	0.018	216666	0.2841	Diabetic retinopathy (DM_RETINOPATHY) || id:finn-b-DM_RETINOPATHY	Diabetic retinopathy (DM_RETINOPATHY)	Diabetic retinopathy (DM_RETINOPATHY) || ||	TRUE	igd	461460	0.00320046	74101300	2.40E-08	15	ukb-b-19953	|| id:ukb-b-19953	TRUE	reported	igd	2	TRUE	NA	NA	6.76E-05	461460	5.31E-06	216666	TRUE	0.023104023	31.17907176	6.23E-05
39	rs12042107	C	T	C	T	-0.01211	-0.003	0.549159	0.3823	FALSE	FALSE	FALSE	finn-b-DM_RETINOPATHY	1	91196176	0.0133	216666	0.8237	Diabetic retinopathy (DM_RETINOPATHY) || id:finn-b-DM_RETINOPATHY	Diabetic retinopathy (DM_RETINOPATHY)	Diabetic retinopathy (DM_RETINOPATHY) || ||	TRUE	igd	461460	0.00198633	91196176	1.10E-09	1	ukb-b-19953	|| id:ukb-b-19953	TRUE	reported	igd	2	TRUE	NA	NA	8.05E-05	461460	2.35E-07	216666	TRUE	0.001114085	37.16939417	7.26E-05
40	rs12140153	T	G	T	G	-0.033075	-0.0584	0.094252	0.07883	FALSE	FALSE	FALSE	finn-b-DM_RETINOPATHY	1	62579891	0.0241	216666	0.0153801	Diabetic retinopathy (DM_RETINOPATHY) || id:finn-b-DM_RETINOPATHY	Diabetic retinopathy (DM_RETINOPATHY)	Diabetic retinopathy (DM_RETINOPATHY) || ||	TRUE	igd	461460	0.0034589	62579891	1.20E-21	1	ukb-b-19953	|| id:ukb-b-19953	TRUE	reported	igd	2	TRUE	NA	NA	0.00019811	461460	2.71E-05	216666	TRUE	0.000659425	91.43736306	0.000186779
41	rs12141363	A	C	A	C	-0.016692	-0.0142	0.584187	0.6349	FALSE	FALSE	FALSE	finn-b-DM_RETINOPATHY	1	47696581	0.0133	216666	0.2873	Diabetic retinopathy (DM_RETINOPATHY) || id:finn-b-DM_RETINOPATHY	Diabetic retinopathy (DM_RETINOPATHY)	Diabetic retinopathy (DM_RETINOPATHY) || ||	TRUE	igd	461460	0.00200192	47696581	7.60E-17	1	ukb-b-19953	|| id:ukb-b-19953	TRUE	reported	igd	2	TRUE	NA	NA	0.000150635	461460	5.26E-06	216666	TRUE	0.000127017	69.52216936	0.000135362
42	rs12213070	A	G	A	G	-0.0130184	-0.0194	0.346329	0.3461	FALSE	FALSE	FALSE	finn-b-DM_RETINOPATHY	6	12131542	0.0135	216666	0.1516	Diabetic retinopathy (DM_RETINOPATHY) || id:finn-b-DM_RETINOPATHY	Diabetic retinopathy (DM_RETINOPATHY)	Diabetic retinopathy (DM_RETINOPATHY) || ||	TRUE	igd	461460	0.00207517	12131542	3.50E-10	6	ukb-b-19953	|| id:ukb-b-19953	TRUE	reported	igd	2	TRUE	NA	NA	8.53E-05	461460	9.53E-06	216666	TRUE	0.018248178	39.35572001	7.67E-05
43	rs12259464	A	G	A	G	0.0130895	0.0099	0.48447	0.478	FALSE	FALSE	FALSE	finn-b-DM_RETINOPATHY	10	53680099	0.0129	216666	0.4401	Diabetic retinopathy (DM_RETINOPATHY) || id:finn-b-DM_RETINOPATHY	Diabetic retinopathy (DM_RETINOPATHY)	Diabetic retinopathy (DM_RETINOPATHY) || ||	TRUE	igd	461460	0.00198686	53680099	4.50E-11	10	ukb-b-19953	|| id:ukb-b-19953	TRUE	reported	igd	2	TRUE	NA	NA	9.40E-05	461460	2.72E-06	216666	TRUE	0.001996626	43.40218381	8.56E-05
44	rs1229984	C	T	C	T	0.037357	-0.1441	0.972775	0.9946	FALSE	FALSE	FALSE	finn-b-DM_RETINOPATHY	4	100239319	0.0884	216666	0.1031	Diabetic retinopathy (DM_RETINOPATHY) || id:finn-b-DM_RETINOPATHY	Diabetic retinopathy (DM_RETINOPATHY)	Diabetic retinopathy (DM_RETINOPATHY) || ||	TRUE	igd	461460	0.00599385	100239319	4.60E-10	4	ukb-b-19953	|| id:ukb-b-19953	TRUE	reported	igd	2	TRUE	NA	NA	8.42E-05	461460	1.23E-05	216666	TRUE	0.029391405	38.84474227	7.39E-05
45	rs12340969	T	C	T	C	-0.0208868	0.0037	0.441399	0.509	FALSE	FALSE	FALSE	finn-b-DM_RETINOPATHY	9	15645713	0.0129	216666	0.774701	Diabetic retinopathy (DM_RETINOPATHY) || id:finn-b-DM_RETINOPATHY	Diabetic retinopathy (DM_RETINOPATHY)	Diabetic retinopathy (DM_RETINOPATHY) || ||	TRUE	igd	461460	0.0019941	15645713	1.10E-25	9	ukb-b-19953	|| id:ukb-b-19953	TRUE	reported	igd	2	TRUE	NA	NA	0.000237692	461460	3.80E-07	216666	TRUE	1.32E-08	109.7109434	0.000215133
46	rs12364470	G	T	G	T	0.0192705	0.0069	0.164556	0.226	FALSE	FALSE	FALSE	finn-b-DM_RETINOPATHY	11	134601012	0.0153	216666	0.654699	Diabetic retinopathy (DM_RETINOPATHY) || id:finn-b-DM_RETINOPATHY	Diabetic retinopathy (DM_RETINOPATHY)	Diabetic retinopathy (DM_RETINOPATHY) || ||	TRUE	igd	461460	0.0026658	134601012	4.90E-13	11	ukb-b-19953	|| id:ukb-b-19953	TRUE	reported	igd	2	TRUE	NA	NA	0.000113227	461460	9.39E-07	216666	TRUE	0.000204046	52.25535941	0.000102105
47	rs12440603	T	C	T	C	0.0139285	0.0369	0.433693	0.3247	FALSE	FALSE	FALSE	finn-b-DM_RETINOPATHY	15	46585722	0.0137	216666	0.00714908	Diabetic retinopathy (DM_RETINOPATHY) || id:finn-b-DM_RETINOPATHY	Diabetic retinopathy (DM_RETINOPATHY)	Diabetic retinopathy (DM_RETINOPATHY) || ||	TRUE	igd	461460	0.0020011	46585722	3.40E-12	15	ukb-b-19953	|| id:ukb-b-19953	TRUE	reported	igd	2	TRUE	NA	NA	0.000104977	461460	3.35E-05	216666	TRUE	0.086815231	48.44747119	9.53E-05
48	rs12462975	A	G	A	G	0.0195822	-0.018	0.329692	0.3195	FALSE	FALSE	FALSE	finn-b-DM_RETINOPATHY	19	30272202	0.0139	216666	0.1931	Diabetic retinopathy (DM_RETINOPATHY) || id:finn-b-DM_RETINOPATHY	Diabetic retinopathy (DM_RETINOPATHY)	Diabetic retinopathy (DM_RETINOPATHY) || ||	TRUE	igd	461460	0.00212071	30272202	2.60E-20	19	ukb-b-19953	|| id:ukb-b-19953	TRUE	reported	igd	2	TRUE	NA	NA	0.000184734	461460	7.74E-06	216666	TRUE	3.31E-05	85.26295796	0.000169487
49	rs12475388	A	G	A	G	-0.0125299	-0.0144	0.485645	0.4598	FALSE	FALSE	FALSE	finn-b-DM_RETINOPATHY	2	27039792	0.0129	216666	0.2665	Diabetic retinopathy (DM_RETINOPATHY) || id:finn-b-DM_RETINOPATHY	Diabetic retinopathy (DM_RETINOPATHY)	Diabetic retinopathy (DM_RETINOPATHY) || ||	TRUE	igd	461460	0.00198212	27039792	2.60E-10	2	ukb-b-19953	|| id:ukb-b-19953	TRUE	reported	igd	2	TRUE	NA	NA	8.66E-05	461460	5.75E-06	216666	TRUE	0.007994526	39.96090568	7.84E-05
51	rs12513212	C	A	C	A	0.0112086	0.0126	0.404861	0.4955	FALSE	FALSE	FALSE	finn-b-DM_RETINOPATHY	4	96149346	0.0129	216666	0.3274	Diabetic retinopathy (DM_RETINOPATHY) || id:finn-b-DM_RETINOPATHY	Diabetic retinopathy (DM_RETINOPATHY)	Diabetic retinopathy (DM_RETINOPATHY) || ||	TRUE	igd	461460	0.00201398	96149346	2.60E-08	4	ukb-b-19953	|| id:ukb-b-19953	TRUE	reported	igd	2	TRUE	NA	NA	6.71E-05	461460	4.40E-06	216666	TRUE	0.019280767	30.97365344	6.05E-05
52	rs12538435	G	A	G	A	-0.0156989	0.0033	0.261786	0.3149	FALSE	FALSE	FALSE	finn-b-DM_RETINOPATHY	7	71437104	0.0139	216666	0.81	Diabetic retinopathy (DM_RETINOPATHY) || id:finn-b-DM_RETINOPATHY	Diabetic retinopathy (DM_RETINOPATHY)	Diabetic retinopathy (DM_RETINOPATHY) || ||	TRUE	igd	461460	0.00224803	71437104	2.90E-12	7	ukb-b-19953	|| id:ukb-b-19953	TRUE	reported	igd	2	TRUE	NA	NA	0.000105671	461460	2.60E-07	216666	TRUE	0.000175824	48.7679209	9.53E-05
53	rs12541408	C	T	C	T	-0.0143261	-0.0148	0.31742	0.4155	FALSE	FALSE	FALSE	finn-b-DM_RETINOPATHY	8	95585807	0.013	216666	0.2554	Diabetic retinopathy (DM_RETINOPATHY) || id:finn-b-DM_RETINOPATHY	Diabetic retinopathy (DM_RETINOPATHY)	Diabetic retinopathy (DM_RETINOPATHY) || ||	TRUE	igd	461460	0.00212723	95585807	1.60E-11	8	ukb-b-19953	|| id:ukb-b-19953	TRUE	reported	igd	2	TRUE	NA	NA	9.83E-05	461460	5.98E-06	216666	TRUE	0.004136887	45.35519707	8.89E-05
54	rs12554976	T	G	T	G	-0.0124603	-0.0162	0.381062	0.3058	FALSE	FALSE	FALSE	finn-b-DM_RETINOPATHY	9	37244505	0.014	216666	0.2466	Diabetic retinopathy (DM_RETINOPATHY) || id:finn-b-DM_RETINOPATHY	Diabetic retinopathy (DM_RETINOPATHY)	Diabetic retinopathy (DM_RETINOPATHY) || ||	TRUE	igd	461460	0.00203254	37244505	8.80E-10	9	ukb-b-19953	|| id:ukb-b-19953	TRUE	reported	igd	2	TRUE	NA	NA	8.14E-05	461460	6.18E-06	216666	TRUE	0.012052532	37.58190541	7.32E-05
55	rs12681792	A	C	A	C	0.0148693	0.0127	0.1926	0.3243	FALSE	FALSE	FALSE	finn-b-DM_RETINOPATHY	8	62054463	0.0137	216666	0.3537	Diabetic retinopathy (DM_RETINOPATHY) || id:finn-b-DM_RETINOPATHY	Diabetic retinopathy (DM_RETINOPATHY)	Diabetic retinopathy (DM_RETINOPATHY) || ||	TRUE	igd	461460	0.00251693	62054463	3.50E-09	8	ukb-b-19953	|| id:ukb-b-19953	TRUE	reported	igd	2	TRUE	NA	NA	7.56E-05	461460	3.97E-06	216666	TRUE	0.010036412	34.90107251	6.88E-05
56	rs12692596	T	C	T	C	0.0130872	-0.014	0.37185	0.342	FALSE	FALSE	FALSE	finn-b-DM_RETINOPATHY	2	161265910	0.0135	216666	0.3008	Diabetic retinopathy (DM_RETINOPATHY) || id:finn-b-DM_RETINOPATHY	Diabetic retinopathy (DM_RETINOPATHY)	Diabetic retinopathy (DM_RETINOPATHY) || ||	TRUE	igd	461460	0.00203738	161265910	1.30E-10	2	ukb-b-19953	|| id:ukb-b-19953	TRUE	reported	igd	2	TRUE	NA	NA	8.94E-05	461460	4.96E-06	216666	TRUE	0.005513945	41.26191705	8.00E-05
57	rs12696039	G	A	G	A	-0.0152802	0.0053	0.149405	0.1606	FALSE	FALSE	FALSE	finn-b-DM_RETINOPATHY	3	156304750	0.0175	216666	0.763901	Diabetic retinopathy (DM_RETINOPATHY) || id:finn-b-DM_RETINOPATHY	Diabetic retinopathy (DM_RETINOPATHY)	Diabetic retinopathy (DM_RETINOPATHY) || ||	TRUE	igd	461460	0.0027705	156304750	3.50E-08	3	ukb-b-19953	|| id:ukb-b-19953	TRUE	reported	igd	2	TRUE	NA	NA	6.59E-05	461460	4.23E-07	216666	TRUE	0.004135261	30.41877835	5.93E-05
58	rs127204	C	A	C	A	0.0132359	0.0014	0.399756	0.4677	FALSE	FALSE	FALSE	finn-b-DM_RETINOPATHY	1	112277693	0.0129	216666	0.9123	Diabetic retinopathy (DM_RETINOPATHY) || id:finn-b-DM_RETINOPATHY	Diabetic retinopathy (DM_RETINOPATHY)	Diabetic retinopathy (DM_RETINOPATHY) || ||	TRUE	igd	461460	0.00201193	112277693	4.70E-11	1	ukb-b-19953	|| id:ukb-b-19953	TRUE	reported	igd	2	TRUE	NA	NA	9.38E-05	461460	5.44E-08	216666	TRUE	0.000284506	43.27939904	8.41E-05
59	rs1286058	A	T	A	T	0.0149126	7.00E-04	0.703747	0.7495	FALSE	TRUE	FALSE	finn-b-DM_RETINOPATHY	14	91458523	0.0148	216666	0.9622	Diabetic retinopathy (DM_RETINOPATHY) || id:finn-b-DM_RETINOPATHY	Diabetic retinopathy (DM_RETINOPATHY)	Diabetic retinopathy (DM_RETINOPATHY) || ||	TRUE	igd	461460	0.00216922	91458523	6.20E-12	14	ukb-b-19953	|| id:ukb-b-19953	TRUE	reported	igd	2	TRUE	NA	NA	0.000102405	461460	1.03E-08	216666	TRUE	0.000119676	47.26063342	9.27E-05
60	rs12937411	T	C	T	C	-0.017187	-0.0131	0.408167	0.3694	FALSE	FALSE	FALSE	finn-b-DM_RETINOPATHY	17	34950239	0.0133	216666	0.328	Diabetic retinopathy (DM_RETINOPATHY) || id:finn-b-DM_RETINOPATHY	Diabetic retinopathy (DM_RETINOPATHY)	Diabetic retinopathy (DM_RETINOPATHY) || ||	TRUE	igd	461460	0.00201383	34950239	1.40E-17	17	ukb-b-19953	|| id:ukb-b-19953	TRUE	reported	igd	2	TRUE	NA	NA	0.000157817	461460	4.48E-06	216666	TRUE	6.03E-05	72.83741788	0.000142714
61	rs1296328	C	A	C	A	-0.018862	0.0197	0.559032	0.482	FALSE	FALSE	FALSE	finn-b-DM_RETINOPATHY	4	137083193	0.0129	216666	0.1268	Diabetic retinopathy (DM_RETINOPATHY) || id:finn-b-DM_RETINOPATHY	Diabetic retinopathy (DM_RETINOPATHY)	Diabetic retinopathy (DM_RETINOPATHY) || ||	TRUE	igd	461460	0.001999	137083193	3.90E-21	4	ukb-b-19953	|| id:ukb-b-19953	TRUE	reported	igd	2	TRUE	NA	NA	0.000192901	461460	1.08E-05	216666	TRUE	4.63E-05	89.03277151	0.000175408
62	rs12970	A	G	A	G	0.0240113	-0.0353	0.060829	0.07648	FALSE	FALSE	FALSE	finn-b-DM_RETINOPATHY	11	117074109	0.0242	216666	0.1454	Diabetic retinopathy (DM_RETINOPATHY) || id:finn-b-DM_RETINOPATHY	Diabetic retinopathy (DM_RETINOPATHY)	Diabetic retinopathy (DM_RETINOPATHY) || ||	TRUE	igd	461460	0.00414092	117074109	6.70E-09	11	ukb-b-19953	|| id:ukb-b-19953	TRUE	reported	igd	2	TRUE	NA	NA	7.29E-05	461460	9.82E-06	216666	TRUE	0.038053078	33.62309342	6.59E-05
63	rs12977787	A	G	A	G	0.0137875	-0.002	0.541065	0.4341	FALSE	FALSE	FALSE	finn-b-DM_RETINOPATHY	19	1814025	0.013	216666	0.8762	Diabetic retinopathy (DM_RETINOPATHY) || id:finn-b-DM_RETINOPATHY	Diabetic retinopathy (DM_RETINOPATHY)	Diabetic retinopathy (DM_RETINOPATHY) || ||	TRUE	igd	461460	0.00198767	1814025	4.00E-12	19	ukb-b-19953	|| id:ukb-b-19953	TRUE	reported	igd	2	TRUE	NA	NA	0.000104257	461460	1.09E-07	216666	TRUE	0.000148319	48.11522101	9.44E-05
64	rs13033310	A	G	A	G	0.012611	0.0136	0.25276	0.2402	FALSE	FALSE	FALSE	finn-b-DM_RETINOPATHY	2	133523605	0.015	216666	0.3659	Diabetic retinopathy (DM_RETINOPATHY) || id:finn-b-DM_RETINOPATHY	Diabetic retinopathy (DM_RETINOPATHY)	Diabetic retinopathy (DM_RETINOPATHY) || ||	TRUE	igd	461460	0.0022826	133523605	3.30E-08	2	ukb-b-19953	|| id:ukb-b-19953	TRUE	reported	igd	2	TRUE	NA	NA	6.61E-05	461460	3.79E-06	216666	TRUE	0.01755174	30.52385807	6.01E-05
65	rs13095644	A	G	A	G	0.0157663	0.0065	0.534044	0.4389	FALSE	FALSE	FALSE	finn-b-DM_RETINOPATHY	3	85141564	0.0129	216666	0.6145	Diabetic retinopathy (DM_RETINOPATHY) || id:finn-b-DM_RETINOPATHY	Diabetic retinopathy (DM_RETINOPATHY)	Diabetic retinopathy (DM_RETINOPATHY) || ||	TRUE	igd	461460	0.00198085	85141564	1.70E-15	3	ukb-b-19953	|| id:ukb-b-19953	TRUE	reported	igd	2	TRUE	NA	NA	0.000137267	461460	1.17E-06	216666	TRUE	4.44E-05	63.35142562	0.000123712
66	rs13107325	T	C	T	C	0.0475799	0.0413	0.07492	0.01411	FALSE	FALSE	FALSE	finn-b-DM_RETINOPATHY	4	103188709	0.0545	216666	0.4491	Diabetic retinopathy (DM_RETINOPATHY) || id:finn-b-DM_RETINOPATHY	Diabetic retinopathy (DM_RETINOPATHY)	Diabetic retinopathy (DM_RETINOPATHY) || ||	TRUE	igd	461460	0.00375479	103188709	8.50E-37	4	ukb-b-19953	|| id:ukb-b-19953	TRUE	reported	igd	2	TRUE	NA	NA	0.00034785	461460	2.65E-06	216666	TRUE	6.27E-11	160.5741918	0.000313801
67	rs13176429	C	T	C	T	0.0141555	0.0089	0.687609	0.5598	FALSE	FALSE	FALSE	finn-b-DM_RETINOPATHY	5	43152216	0.013	216666	0.4924	Diabetic retinopathy (DM_RETINOPATHY) || id:finn-b-DM_RETINOPATHY	Diabetic retinopathy (DM_RETINOPATHY)	Diabetic retinopathy (DM_RETINOPATHY) || ||	TRUE	igd	461460	0.00213122	43152216	3.10E-11	5	ukb-b-19953	|| id:ukb-b-19953	TRUE	reported	igd	2	TRUE	NA	NA	9.56E-05	461460	2.16E-06	216666	TRUE	0.001424969	44.11576982	8.61E-05
68	rs1320251	T	C	T	C	-0.0180321	-0.0135	0.454791	0.5013	FALSE	FALSE	FALSE	finn-b-DM_RETINOPATHY	17	21264396	0.0129	216666	0.2941	Diabetic retinopathy (DM_RETINOPATHY) || id:finn-b-DM_RETINOPATHY	Diabetic retinopathy (DM_RETINOPATHY)	Diabetic retinopathy (DM_RETINOPATHY) || ||	TRUE	igd	461460	0.00199407	21264396	1.50E-19	17	ukb-b-19953	|| id:ukb-b-19953	TRUE	reported	igd	2	TRUE	NA	NA	0.000177175	461460	5.05E-06	216666	TRUE	2.16E-05	81.77335471	0.000161249
69	rs13218383	G	C	G	C	-0.0144025	-0.008	0.335132	0.3384	FALSE	TRUE	FALSE	finn-b-DM_RETINOPATHY	6	120173501	0.0136	216666	0.553701	Diabetic retinopathy (DM_RETINOPATHY) || id:finn-b-DM_RETINOPATHY	Diabetic retinopathy (DM_RETINOPATHY)	Diabetic retinopathy (DM_RETINOPATHY) || ||	TRUE	igd	461460	0.00209236	120173501	5.80E-12	6	ukb-b-19953	|| id:ukb-b-19953	TRUE	reported	igd	2	TRUE	NA	NA	0.000102666	461460	1.60E-06	216666	TRUE	0.000660436	47.38086116	9.24E-05
70	rs13248187	C	T	C	T	0.015764	0.0064	0.268557	0.2418	FALSE	FALSE	FALSE	finn-b-DM_RETINOPATHY	8	14336834	0.015	216666	0.6712	Diabetic retinopathy (DM_RETINOPATHY) || id:finn-b-DM_RETINOPATHY	Diabetic retinopathy (DM_RETINOPATHY)	Diabetic retinopathy (DM_RETINOPATHY) || ||	TRUE	igd	461460	0.00224155	14336834	2.00E-12	8	ukb-b-19953	|| id:ukb-b-19953	TRUE	reported	igd	2	TRUE	NA	NA	0.000107166	461460	8.40E-07	216666	TRUE	0.000291046	49.45793632	9.76E-05
71	rs1346841	A	G	A	G	-0.013056	0.0071	0.405041	0.3189	FALSE	FALSE	FALSE	finn-b-DM_RETINOPATHY	4	65651730	0.0138	216666	0.6102	Diabetic retinopathy (DM_RETINOPATHY) || id:finn-b-DM_RETINOPATHY	Diabetic retinopathy (DM_RETINOPATHY)	Diabetic retinopathy (DM_RETINOPATHY) || ||	TRUE	igd	461460	0.0020172	65651730	9.70E-11	4	ukb-b-19953	|| id:ukb-b-19953	TRUE	reported	igd	2	TRUE	NA	NA	9.08E-05	461460	1.22E-06	216666	TRUE	0.001220684	41.89115782	8.22E-05
72	rs1360201	T	C	T	C	0.0130075	0.0235	0.481546	0.5346	FALSE	FALSE	FALSE	finn-b-DM_RETINOPATHY	9	73796450	0.0129	216666	0.0684495	Diabetic retinopathy (DM_RETINOPATHY) || id:finn-b-DM_RETINOPATHY	Diabetic retinopathy (DM_RETINOPATHY)	Diabetic retinopathy (DM_RETINOPATHY) || ||	TRUE	igd	461460	0.00197747	73796450	4.80E-11	9	ukb-b-19953	|| id:ukb-b-19953	TRUE	reported	igd	2	TRUE	NA	NA	9.38E-05	461460	1.53E-05	216666	TRUE	0.026739549	43.26810371	8.45E-05
73	rs1371108	A	C	A	C	0.0121565	0.0111	0.317591	0.3007	FALSE	FALSE	FALSE	finn-b-DM_RETINOPATHY	2	81816251	0.0141	216666	0.429	Diabetic retinopathy (DM_RETINOPATHY) || id:finn-b-DM_RETINOPATHY	Diabetic retinopathy (DM_RETINOPATHY)	Diabetic retinopathy (DM_RETINOPATHY) || ||	TRUE	igd	461460	0.00211749	81816251	9.40E-09	2	ukb-b-19953	|| id:ukb-b-19953	TRUE	reported	igd	2	TRUE	NA	NA	7.14E-05	461460	2.86E-06	216666	TRUE	0.009441483	32.95902629	6.41E-05
74	rs1441264	A	G	A	G	0.0179033	-0.0184	0.593681	0.6705	FALSE	FALSE	FALSE	finn-b-DM_RETINOPATHY	13	79580919	0.0137	216666	0.179	Diabetic retinopathy (DM_RETINOPATHY) || id:finn-b-DM_RETINOPATHY	Diabetic retinopathy (DM_RETINOPATHY)	Diabetic retinopathy (DM_RETINOPATHY) || ||	TRUE	igd	461460	0.00205854	79580919	3.40E-18	13	ukb-b-19953	|| id:ukb-b-19953	TRUE	reported	igd	2	TRUE	NA	NA	0.000163887	461460	8.33E-06	216666	TRUE	0.000140122	75.63930984	0.000154638
76	rs1458156	T	C	T	C	0.014075	0.0089	0.488431	0.469	FALSE	FALSE	FALSE	finn-b-DM_RETINOPATHY	12	41887940	0.0129	216666	0.4894	Diabetic retinopathy (DM_RETINOPATHY) || id:finn-b-DM_RETINOPATHY	Diabetic retinopathy (DM_RETINOPATHY)	Diabetic retinopathy (DM_RETINOPATHY) || ||	TRUE	igd	461460	0.00197951	41887940	1.20E-12	12	ukb-b-19953	|| id:ukb-b-19953	TRUE	reported	igd	2	TRUE	NA	NA	0.000109547	461460	2.20E-06	216666	TRUE	0.000560791	50.55701298	9.90E-05
77	rs1471093	A	G	A	G	0.0134619	0.001	0.616663	0.5175	FALSE	FALSE	FALSE	finn-b-DM_RETINOPATHY	3	108031094	0.0129	216666	0.9384	Diabetic retinopathy (DM_RETINOPATHY) || id:finn-b-DM_RETINOPATHY	Diabetic retinopathy (DM_RETINOPATHY)	Diabetic retinopathy (DM_RETINOPATHY) || ||	TRUE	igd	461460	0.00203996	108031094	4.10E-11	3	ukb-b-19953	|| id:ukb-b-19953	TRUE	reported	igd	2	TRUE	NA	NA	9.44E-05	461460	2.77E-08	216666	TRUE	0.00024626	43.54812058	8.57E-05
78	rs1477290	C	T	C	T	0.0337772	-0.0309	0.136947	0.1213	FALSE	FALSE	FALSE	finn-b-DM_RETINOPATHY	5	87988934	0.0197	216666	0.1167	Diabetic retinopathy (DM_RETINOPATHY) || id:finn-b-DM_RETINOPATHY	Diabetic retinopathy (DM_RETINOPATHY)	Diabetic retinopathy (DM_RETINOPATHY) || ||	TRUE	igd	461460	0.00289815	87988934	2.20E-31	5	ukb-b-19953	|| id:ukb-b-19953	TRUE	reported	igd	2	TRUE	NA	NA	0.00029427	461460	1.14E-05	216666	TRUE	1.20E-07	135.8330873	0.000269692
79	rs147730268	T	G	T	G	-0.0350799	0.0047	0.087243	0.08386	FALSE	FALSE	FALSE	finn-b-DM_RETINOPATHY	12	123024476	0.0232	216666	0.8386	Diabetic retinopathy (DM_RETINOPATHY) || id:finn-b-DM_RETINOPATHY	Diabetic retinopathy (DM_RETINOPATHY)	Diabetic retinopathy (DM_RETINOPATHY) || ||	TRUE	igd	461460	0.00358357	123024476	1.30E-22	12	ukb-b-19953	|| id:ukb-b-19953	TRUE	reported	igd	2	TRUE	NA	NA	0.000207617	461460	1.89E-07	216666	TRUE	8.05E-08	95.82634175	0.000195989
80	rs1503526	C	T	C	T	0.0154308	0.0077	0.480077	0.5759	FALSE	FALSE	FALSE	finn-b-DM_RETINOPATHY	5	63020706	0.0131	216666	0.555	Diabetic retinopathy (DM_RETINOPATHY) || id:finn-b-DM_RETINOPATHY	Diabetic retinopathy (DM_RETINOPATHY)	Diabetic retinopathy (DM_RETINOPATHY) || ||	TRUE	igd	461460	0.00197681	63020706	5.90E-15	5	ukb-b-19953	|| id:ukb-b-19953	TRUE	reported	igd	2	TRUE	NA	NA	0.000132025	461460	1.59E-06	216666	TRUE	8.59E-05	60.93222345	0.000118866
81	rs151127828	A	G	A	G	-0.0443155	0.0468	0.020935	0.02961	FALSE	FALSE	FALSE	finn-b-DM_RETINOPATHY	11	118206121	0.0379	216666	0.2169	Diabetic retinopathy (DM_RETINOPATHY) || id:finn-b-DM_RETINOPATHY	Diabetic retinopathy (DM_RETINOPATHY)	Diabetic retinopathy (DM_RETINOPATHY) || ||	TRUE	igd	461460	0.00697688	118206121	2.10E-10	11	ukb-b-19953	|| id:ukb-b-19953	TRUE	reported	igd	2	TRUE	NA	NA	8.74E-05	461460	7.04E-06	216666	TRUE	0.010121976	40.34491462	8.05E-05
82	rs1522569	G	T	G	T	-0.0145068	0.0034	0.184413	0.08652	FALSE	FALSE	FALSE	finn-b-DM_RETINOPATHY	4	171632637	0.0229	216666	0.8823	Diabetic retinopathy (DM_RETINOPATHY) || id:finn-b-DM_RETINOPATHY	Diabetic retinopathy (DM_RETINOPATHY)	Diabetic retinopathy (DM_RETINOPATHY) || ||	TRUE	igd	461460	0.00255215	171632637	1.30E-08	4	ukb-b-19953	|| id:ukb-b-19953	TRUE	reported	igd	2	TRUE	NA	NA	7.00E-05	461460	1.02E-07	216666	TRUE	0.001998628	32.30954598	6.33E-05
83	rs1609010	G	A	G	A	0.0209773	0.026	0.565728	0.5295	FALSE	FALSE	FALSE	finn-b-DM_RETINOPATHY	8	77227464	0.0129	216666	0.0432902	Diabetic retinopathy (DM_RETINOPATHY) || id:finn-b-DM_RETINOPATHY	Diabetic retinopathy (DM_RETINOPATHY)	Diabetic retinopathy (DM_RETINOPATHY) || ||	TRUE	igd	461460	0.0019963	77227464	7.90E-26	8	ukb-b-19953	|| id:ukb-b-19953	TRUE	reported	igd	2	TRUE	NA	NA	0.000239228	461460	1.87E-05	216666	TRUE	1.90E-05	110.4199547	0.000216221
84	rs16906845	A	G	A	G	-0.0249174	-0.0106	0.057025	0.08252	FALSE	FALSE	FALSE	finn-b-DM_RETINOPATHY	8	138215228	0.0233	216666	0.649201	Diabetic retinopathy (DM_RETINOPATHY) || id:finn-b-DM_RETINOPATHY	Diabetic retinopathy (DM_RETINOPATHY)	Diabetic retinopathy (DM_RETINOPATHY) || ||	TRUE	igd	461460	0.00426286	138215228	5.10E-09	8	ukb-b-19953	|| id:ukb-b-19953	TRUE	reported	igd	2	TRUE	NA	NA	7.40E-05	461460	9.55E-07	216666	TRUE	0.00340409	34.16672155	6.68E-05
85	rs17132130	C	G	C	G	-0.0178418	0.0117	0.221467	0.3018	FALSE	TRUE	FALSE	finn-b-DM_RETINOPATHY	7	2108036	0.014	216666	0.4017	Diabetic retinopathy (DM_RETINOPATHY) || id:finn-b-DM_RETINOPATHY	Diabetic retinopathy (DM_RETINOPATHY)	Diabetic retinopathy (DM_RETINOPATHY) || ||	TRUE	igd	461460	0.00238564	2108036	7.50E-14	7	ukb-b-19953	|| id:ukb-b-19953	TRUE	reported	igd	2	TRUE	NA	NA	0.000121194	461460	3.22E-06	216666	TRUE	0.000403309	55.93292324	0.000109772
86	rs17399739	G	A	G	A	0.0270713	0.0227	0.068893	0.08661	FALSE	FALSE	FALSE	finn-b-DM_RETINOPATHY	10	87490850	0.0228	216666	0.3212	Diabetic retinopathy (DM_RETINOPATHY) || id:finn-b-DM_RETINOPATHY	Diabetic retinopathy (DM_RETINOPATHY)	Diabetic retinopathy (DM_RETINOPATHY) || ||	TRUE	igd	461460	0.00391006	87490850	4.40E-12	10	ukb-b-19953	|| id:ukb-b-19953	TRUE	reported	igd	2	TRUE	NA	NA	0.000103866	461460	4.58E-06	216666	TRUE	0.001987307	47.9348508	9.40E-05
88	rs17446091	C	T	C	T	0.0147611	-2.00E-04	0.201873	0.144	FALSE	FALSE	FALSE	finn-b-DM_RETINOPATHY	8	27167942	0.0183	216666	0.9908	Diabetic retinopathy (DM_RETINOPATHY) || id:finn-b-DM_RETINOPATHY	Diabetic retinopathy (DM_RETINOPATHY)	Diabetic retinopathy (DM_RETINOPATHY) || ||	TRUE	igd	461460	0.0024648	27167942	2.10E-09	8	ukb-b-19953	|| id:ukb-b-19953	TRUE	reported	igd	2	TRUE	NA	NA	7.77E-05	461460	5.51E-10	216666	TRUE	0.000735284	35.86526749	7.02E-05
89	rs17668356	G	C	G	C	-0.0230543	-0.0188	0.146029	0.141	FALSE	TRUE	FALSE	finn-b-DM_RETINOPATHY	3	61208619	0.0185	216666	0.3083	Diabetic retinopathy (DM_RETINOPATHY) || id:finn-b-DM_RETINOPATHY	Diabetic retinopathy (DM_RETINOPATHY)	Diabetic retinopathy (DM_RETINOPATHY) || ||	TRUE	igd	461460	0.00279318	61208619	1.50E-16	3	ukb-b-19953	|| id:ukb-b-19953	TRUE	reported	igd	2	TRUE	NA	NA	0.000147608	461460	4.77E-06	216666	TRUE	0.000129704	68.12492436	0.000132561
90	rs1775255	T	G	T	G	0.0139221	-0.0049	0.47663	0.4712	FALSE	FALSE	FALSE	finn-b-DM_RETINOPATHY	6	51243035	0.0129	216666	0.702399	Diabetic retinopathy (DM_RETINOPATHY) || id:finn-b-DM_RETINOPATHY	Diabetic retinopathy (DM_RETINOPATHY)	Diabetic retinopathy (DM_RETINOPATHY) || ||	TRUE	igd	461460	0.00198182	51243035	2.10E-12	6	ukb-b-19953	|| id:ukb-b-19953	TRUE	reported	igd	2	TRUE	NA	NA	0.000106931	461460	6.66E-07	216666	TRUE	0.000254788	49.34930992	9.67E-05
91	rs17770336	T	C	T	C	0.0242931	-6.00E-04	0.322437	0.3743	FALSE	FALSE	FALSE	finn-b-DM_RETINOPATHY	9	28414625	0.0133	216666	0.9629	Diabetic retinopathy (DM_RETINOPATHY) || id:finn-b-DM_RETINOPATHY	Diabetic retinopathy (DM_RETINOPATHY)	Diabetic retinopathy (DM_RETINOPATHY) || ||	TRUE	igd	461460	0.00211161	28414625	1.30E-30	9	ukb-b-19953	|| id:ukb-b-19953	TRUE	reported	igd	2	TRUE	NA	NA	0.000286736	461460	9.39E-09	216666	TRUE	1.01E-10	132.354422	0.000257864
92	rs1808629	A	G	A	G	-0.0207312	-0.0045	0.685481	0.7169	FALSE	FALSE	FALSE	finn-b-DM_RETINOPATHY	8	73435964	0.0142	216666	0.7516	Diabetic retinopathy (DM_RETINOPATHY) || id:finn-b-DM_RETINOPATHY	Diabetic retinopathy (DM_RETINOPATHY)	Diabetic retinopathy (DM_RETINOPATHY) || ||	TRUE	igd	461460	0.002138	73435964	3.10E-22	8	ukb-b-19953	|| id:ukb-b-19953	TRUE	reported	igd	2	TRUE	NA	NA	0.00020371	461460	4.64E-07	216666	TRUE	1.80E-07	94.02286511	0.00018532
93	rs1834144	A	C	A	C	-0.0140112	-0.0104	0.373192	0.4463	FALSE	FALSE	FALSE	finn-b-DM_RETINOPATHY	18	40744790	0.0129	216666	0.4203	Diabetic retinopathy (DM_RETINOPATHY) || id:finn-b-DM_RETINOPATHY	Diabetic retinopathy (DM_RETINOPATHY)	Diabetic retinopathy (DM_RETINOPATHY) || ||	TRUE	igd	461460	0.00205213	40744790	8.60E-12	18	ukb-b-19953	|| id:ukb-b-19953	TRUE	reported	igd	2	TRUE	NA	NA	0.00010101	461460	3.00E-06	216666	TRUE	0.001402242	46.61663554	9.18E-05
94	rs1837450	C	T	C	T	-0.013511	0.0109	0.230178	0.2714	FALSE	FALSE	FALSE	finn-b-DM_RETINOPATHY	2	35470856	0.0144	216666	0.4488	Diabetic retinopathy (DM_RETINOPATHY) || id:finn-b-DM_RETINOPATHY	Diabetic retinopathy (DM_RETINOPATHY)	Diabetic retinopathy (DM_RETINOPATHY) || ||	TRUE	igd	461460	0.00234255	35470856	8.00E-09	2	ukb-b-19953	|| id:ukb-b-19953	TRUE	reported	igd	2	TRUE	NA	NA	7.21E-05	461460	2.64E-06	216666	TRUE	0.008396622	33.26574463	6.47E-05
95	rs1861410	T	C	T	C	-0.0212558	-0.0173	0.555423	0.5985	FALSE	FALSE	FALSE	finn-b-DM_RETINOPATHY	2	58933591	0.0131	216666	0.1876	Diabetic retinopathy (DM_RETINOPATHY) || id:finn-b-DM_RETINOPATHY	Diabetic retinopathy (DM_RETINOPATHY)	Diabetic retinopathy (DM_RETINOPATHY) || ||	TRUE	igd	461460	0.00198918	58933591	1.20E-26	2	ukb-b-19953	|| id:ukb-b-19953	TRUE	reported	igd	2	TRUE	NA	NA	0.000247381	461460	8.05E-06	216666	TRUE	7.41E-07	114.1843916	0.000223129
96	rs187554965	A	G	A	G	-0.0589596	0.0307	0.028945	0.02455	FALSE	FALSE	FALSE	finn-b-DM_RETINOPATHY	18	58123171	0.0415	216666	0.4599	Diabetic retinopathy (DM_RETINOPATHY) || id:finn-b-DM_RETINOPATHY	Diabetic retinopathy (DM_RETINOPATHY)	Diabetic retinopathy (DM_RETINOPATHY) || ||	TRUE	igd	461460	0.00597163	58123171	5.40E-23	18	ukb-b-19953	|| id:ukb-b-19953	TRUE	reported	igd	2	TRUE	NA	NA	0.000211203	461460	2.53E-06	216666	TRUE	6.68E-07	97.48174047	0.000195414
97	rs1884897	G	A	G	A	0.020001	-0.0185	0.627378	0.676	FALSE	FALSE	FALSE	finn-b-DM_RETINOPATHY	20	6612832	0.0137	216666	0.1789	Diabetic retinopathy (DM_RETINOPATHY) || id:finn-b-DM_RETINOPATHY	Diabetic retinopathy (DM_RETINOPATHY)	Diabetic retinopathy (DM_RETINOPATHY) || ||	TRUE	igd	461460	0.00205634	6612832	2.30E-22	20	ukb-b-19953	|| id:ukb-b-19953	TRUE	reported	igd	2	TRUE	NA	NA	0.000204971	461460	8.42E-06	216666	TRUE	1.17E-05	94.6048873	0.000187039
98	rs1964675	T	C	T	C	0.0184471	-0.0206	0.711264	0.7593	FALSE	FALSE	FALSE	finn-b-DM_RETINOPATHY	3	136114945	0.015	216666	0.1704	Diabetic retinopathy (DM_RETINOPATHY) || id:finn-b-DM_RETINOPATHY	Diabetic retinopathy (DM_RETINOPATHY)	Diabetic retinopathy (DM_RETINOPATHY) || ||	TRUE	igd	461460	0.00218068	136114945	2.70E-17	3	ukb-b-19953	|| id:ukb-b-19953	TRUE	reported	igd	2	TRUE	NA	NA	0.00015505	461460	8.70E-06	216666	TRUE	0.000263667	71.5603281	0.000139771
99	rs2028263	G	T	G	T	0.0120838	-0.0027	0.700169	0.67	FALSE	FALSE	FALSE	finn-b-DM_RETINOPATHY	19	1937952	0.0137	216666	0.8411	Diabetic retinopathy (DM_RETINOPATHY) || id:finn-b-DM_RETINOPATHY	Diabetic retinopathy (DM_RETINOPATHY)	Diabetic retinopathy (DM_RETINOPATHY) || ||	TRUE	igd	461460	0.00218947	1937952	3.40E-08	19	ukb-b-19953	|| id:ukb-b-19953	TRUE	reported	igd	2	TRUE	NA	NA	6.60E-05	461460	1.79E-07	216666	TRUE	0.003106271	30.45994112	6.13E-05
100	rs2051559	C	T	C	T	0.0204078	-0.0109	0.13254	0.1104	FALSE	FALSE	FALSE	finn-b-DM_RETINOPATHY	4	3298800	0.0206	216666	0.5972	Diabetic retinopathy (DM_RETINOPATHY) || id:finn-b-DM_RETINOPATHY	Diabetic retinopathy (DM_RETINOPATHY)	Diabetic retinopathy (DM_RETINOPATHY) || ||	TRUE	igd	461460	0.00291963	3298800	2.80E-12	4	ukb-b-19953	|| id:ukb-b-19953	TRUE	reported	igd	2	TRUE	NA	NA	0.000105867	461460	1.29E-06	216666	TRUE	0.000440676	48.85811911	9.58E-05
101	rs2076603	A	G	A	G	-0.0118874	0.008	0.643914	0.5595	FALSE	FALSE	FALSE	finn-b-DM_RETINOPATHY	1	17319011	0.013	216666	0.5381	Diabetic retinopathy (DM_RETINOPATHY) || id:finn-b-DM_RETINOPATHY	Diabetic retinopathy (DM_RETINOPATHY)	Diabetic retinopathy (DM_RETINOPATHY) || ||	TRUE	igd	461460	0.00205707	17319011	7.50E-09	1	ukb-b-19953	|| id:ukb-b-19953	TRUE	reported	igd	2	TRUE	NA	NA	7.24E-05	461460	1.75E-06	216666	TRUE	0.00580191	33.39455126	6.48E-05
102	rs2081493	C	G	C	G	0.0123967	0.0021	0.303169	0.3253	FALSE	TRUE	FALSE	finn-b-DM_RETINOPATHY	8	25651528	0.0137	216666	0.8804	Diabetic retinopathy (DM_RETINOPATHY) || id:finn-b-DM_RETINOPATHY	Diabetic retinopathy (DM_RETINOPATHY)	Diabetic retinopathy (DM_RETINOPATHY) || ||	TRUE	igd	461460	0.00214982	25651528	8.10E-09	8	ukb-b-19953	|| id:ukb-b-19953	TRUE	reported	igd	2	TRUE	NA	NA	7.21E-05	461460	1.08E-07	216666	TRUE	0.001730585	33.25125068	6.49E-05
103	rs2106736	A	C	A	C	0.0112566	-0.033	0.496252	0.4483	FALSE	FALSE	FALSE	finn-b-DM_RETINOPATHY	7	93096890	0.0129	216666	0.0106901	Diabetic retinopathy (DM_RETINOPATHY) || id:finn-b-DM_RETINOPATHY	Diabetic retinopathy (DM_RETINOPATHY)	Diabetic retinopathy (DM_RETINOPATHY) || ||	TRUE	igd	461460	0.0019805	93096890	1.30E-08	7	ukb-b-19953	|| id:ukb-b-19953	TRUE	reported	igd	2	TRUE	NA	NA	7.00E-05	461460	3.02E-05	216666	TRUE	0.270278554	32.30463022	6.34E-05
104	rs2135745	G	C	G	C	-0.0131228	0.0032	0.751464	0.7769	FALSE	TRUE	FALSE	finn-b-DM_RETINOPATHY	9	109150784	0.0155	216666	0.8344	Diabetic retinopathy (DM_RETINOPATHY) || id:finn-b-DM_RETINOPATHY	Diabetic retinopathy (DM_RETINOPATHY)	Diabetic retinopathy (DM_RETINOPATHY) || ||	TRUE	igd	461460	0.00229997	109150784	1.20E-08	9	ukb-b-19953	|| id:ukb-b-19953	TRUE	reported	igd	2	TRUE	NA	NA	7.05E-05	461460	1.97E-07	216666	TRUE	0.002252447	32.55432369	6.43E-05
106	rs215634	G	A	G	A	-0.0155223	-0.033	0.611879	0.7149	FALSE	FALSE	FALSE	finn-b-DM_RETINOPATHY	7	32369148	0.0143	216666	0.0208401	Diabetic retinopathy (DM_RETINOPATHY) || id:finn-b-DM_RETINOPATHY	Diabetic retinopathy (DM_RETINOPATHY)	Diabetic retinopathy (DM_RETINOPATHY) || ||	TRUE	igd	461460	0.00203492	32369148	2.40E-14	7	ukb-b-19953	|| id:ukb-b-19953	TRUE	reported	igd	2	TRUE	NA	NA	0.000126075	461460	2.46E-05	216666	TRUE	0.016042547	58.185861	0.000114439
107	rs2172131	C	T	C	T	-0.0149382	0.0157	0.578723	0.514	FALSE	FALSE	FALSE	finn-b-DM_RETINOPATHY	10	133978962	0.0128	216666	0.22	Diabetic retinopathy (DM_RETINOPATHY) || id:finn-b-DM_RETINOPATHY	Diabetic retinopathy (DM_RETINOPATHY)	Diabetic retinopathy (DM_RETINOPATHY) || ||	TRUE	igd	461460	0.00200386	133978962	9.00E-14	10	ukb-b-19953	|| id:ukb-b-19953	TRUE	reported	igd	2	TRUE	NA	NA	0.000120414	461460	6.94E-06	216666	TRUE	0.001365437	55.57273704	0.000108809
108	rs2192158	G	A	G	A	-0.015012	0.0036	0.553308	0.5166	FALSE	FALSE	FALSE	finn-b-DM_RETINOPATHY	4	55505360	0.0129	216666	0.7799	Diabetic retinopathy (DM_RETINOPATHY) || id:finn-b-DM_RETINOPATHY	Diabetic retinopathy (DM_RETINOPATHY)	Diabetic retinopathy (DM_RETINOPATHY) || ||	TRUE	igd	461460	0.00198302	55505360	3.70E-14	4	ukb-b-19953	|| id:ukb-b-19953	TRUE	reported	igd	2	TRUE	NA	NA	0.000124176	461460	3.59E-07	216666	TRUE	5.15E-05	57.30901219	0.000111399
109	rs2193101	G	C	G	C	-0.0142847	0.014	0.812878	0.7226	FALSE	TRUE	FALSE	finn-b-DM_RETINOPATHY	16	49035172	0.0144	216666	0.3299	Diabetic retinopathy (DM_RETINOPATHY) || id:finn-b-DM_RETINOPATHY	Diabetic retinopathy (DM_RETINOPATHY)	Diabetic retinopathy (DM_RETINOPATHY) || ||	TRUE	igd	461460	0.00256649	49035172	2.60E-08	16	ukb-b-19953	|| id:ukb-b-19953	TRUE	reported	igd	2	TRUE	NA	NA	6.71E-05	461460	4.36E-06	216666	TRUE	0.019075934	30.97869331	6.21E-05
110	rs2198234	T	G	T	G	0.0129536	-0.0173	0.528231	0.4976	FALSE	FALSE	FALSE	finn-b-DM_RETINOPATHY	2	104159202	0.0129	216666	0.1796	Diabetic retinopathy (DM_RETINOPATHY) || id:finn-b-DM_RETINOPATHY	Diabetic retinopathy (DM_RETINOPATHY)	Diabetic retinopathy (DM_RETINOPATHY) || ||	TRUE	igd	461460	0.00197532	104159202	5.50E-11	2	ukb-b-19953	|| id:ukb-b-19953	TRUE	reported	igd	2	TRUE	NA	NA	9.32E-05	461460	8.30E-06	216666	TRUE	0.009311702	43.00372167	8.36E-05
111	rs2216931	A	C	A	C	0.0169109	0.0105	0.661966	0.7376	FALSE	FALSE	FALSE	finn-b-DM_RETINOPATHY	2	181599070	0.0146	216666	0.472	Diabetic retinopathy (DM_RETINOPATHY) || id:finn-b-DM_RETINOPATHY	Diabetic retinopathy (DM_RETINOPATHY)	Diabetic retinopathy (DM_RETINOPATHY) || ||	TRUE	igd	461460	0.00208587	181599070	5.20E-16	2	ukb-b-19953	|| id:ukb-b-19953	TRUE	reported	igd	2	TRUE	NA	NA	0.000142418	461460	2.39E-06	216666	TRUE	6.63E-05	65.72929392	0.000127985
112	rs2225909	C	T	C	T	0.0156455	0.0218	0.774129	0.8191	FALSE	FALSE	FALSE	finn-b-DM_RETINOPATHY	11	30329744	0.0167	216666	0.1915	Diabetic retinopathy (DM_RETINOPATHY) || id:finn-b-DM_RETINOPATHY	Diabetic retinopathy (DM_RETINOPATHY)	Diabetic retinopathy (DM_RETINOPATHY) || ||	TRUE	igd	461460	0.00236139	30329744	3.50E-11	11	ukb-b-19953	|| id:ukb-b-19953	TRUE	reported	igd	2	TRUE	NA	NA	9.51E-05	461460	7.86E-06	216666	TRUE	0.007626448	43.89787063	8.56E-05
113	rs2233598	G	A	G	A	0.0144033	0.01	0.215064	0.2218	FALSE	FALSE	FALSE	finn-b-DM_RETINOPATHY	5	140868499	0.0155	216666	0.5204	Diabetic retinopathy (DM_RETINOPATHY) || id:finn-b-DM_RETINOPATHY	Diabetic retinopathy (DM_RETINOPATHY)	Diabetic retinopathy (DM_RETINOPATHY) || ||	TRUE	igd	461460	0.0024029	140868499	2.00E-09	5	ukb-b-19953	|| id:ukb-b-19953	TRUE	reported	igd	2	TRUE	NA	NA	7.79E-05	461460	1.92E-06	216666	TRUE	0.004291254	35.92961952	7.00E-05
114	rs2234458	T	C	T	C	-0.0203841	0.0019	0.639519	0.696	FALSE	FALSE	FALSE	finn-b-DM_RETINOPATHY	11	65639374	0.014	216666	0.8942	Diabetic retinopathy (DM_RETINOPATHY) || id:finn-b-DM_RETINOPATHY	Diabetic retinopathy (DM_RETINOPATHY)	Diabetic retinopathy (DM_RETINOPATHY) || ||	TRUE	igd	461460	0.00205579	65639374	3.60E-23	11	ukb-b-19953	|| id:ukb-b-19953	TRUE	reported	igd	2	TRUE	NA	NA	0.00021301	461460	8.50E-08	216666	TRUE	3.96E-08	98.31631312	0.000191579
115	rs2243817	G	C	G	C	0.0109991	-0.0026	0.583335	0.6319	FALSE	TRUE	FALSE	finn-b-DM_RETINOPATHY	2	57727797	0.0133	216666	0.8429	Diabetic retinopathy (DM_RETINOPATHY) || id:finn-b-DM_RETINOPATHY	Diabetic retinopathy (DM_RETINOPATHY)	Diabetic retinopathy (DM_RETINOPATHY) || ||	TRUE	igd	461460	0.00199969	57727797	3.80E-08	2	ukb-b-19953	|| id:ukb-b-19953	TRUE	reported	igd	2	TRUE	NA	NA	6.56E-05	461460	1.76E-07	216666	TRUE	0.00320052	30.25442835	5.88E-05
116	rs2249825	C	G	C	G	-0.0146183	-0.0037	0.266743	0.3405	FALSE	TRUE	FALSE	finn-b-DM_RETINOPATHY	13	31037903	0.0136	216666	0.7877	Diabetic retinopathy (DM_RETINOPATHY) || id:finn-b-DM_RETINOPATHY	Diabetic retinopathy (DM_RETINOPATHY)	Diabetic retinopathy (DM_RETINOPATHY) || ||	TRUE	igd	461460	0.00223793	31037903	6.50E-11	13	ukb-b-19953	|| id:ukb-b-19953	TRUE	reported	igd	2	TRUE	NA	NA	9.25E-05	461460	3.42E-07	216666	TRUE	0.000524838	42.6678485	8.36E-05
118	rs2271189	A	G	A	G	-0.0163086	0.022	0.40272	0.3892	FALSE	FALSE	FALSE	finn-b-DM_RETINOPATHY	12	56494991	0.0131	216666	0.0938901	Diabetic retinopathy (DM_RETINOPATHY) || id:finn-b-DM_RETINOPATHY	Diabetic retinopathy (DM_RETINOPATHY)	Diabetic retinopathy (DM_RETINOPATHY) || ||	TRUE	igd	461460	0.00201869	56494991	6.50E-16	12	ukb-b-19953	|| id:ukb-b-19953	TRUE	reported	igd	2	TRUE	NA	NA	0.000141417	461460	1.30E-05	216666	TRUE	0.00146738	65.26706729	0.000127951
119	rs2289379	T	C	T	C	-0.0152765	-0.0014	0.395648	0.5152	FALSE	FALSE	FALSE	finn-b-DM_RETINOPATHY	7	44804225	0.0129	216666	0.9142	Diabetic retinopathy (DM_RETINOPATHY) || id:finn-b-DM_RETINOPATHY	Diabetic retinopathy (DM_RETINOPATHY)	Diabetic retinopathy (DM_RETINOPATHY) || ||	TRUE	igd	461460	0.00202952	44804225	5.20E-14	7	ukb-b-19953	|| id:ukb-b-19953	TRUE	reported	igd	2	TRUE	NA	NA	0.000122765	461460	5.44E-08	216666	TRUE	3.11E-05	56.65797623	0.000111603
120	rs2297600	G	T	G	T	0.0159598	-0.0106	0.171915	0.2189	FALSE	FALSE	FALSE	finn-b-DM_RETINOPATHY	1	32207581	0.0156	216666	0.4978	Diabetic retinopathy (DM_RETINOPATHY) || id:finn-b-DM_RETINOPATHY	Diabetic retinopathy (DM_RETINOPATHY)	Diabetic retinopathy (DM_RETINOPATHY) || ||	TRUE	igd	461460	0.00261959	32207581	1.10E-09	1	ukb-b-19953	|| id:ukb-b-19953	TRUE	reported	igd	2	TRUE	NA	NA	8.04E-05	461460	2.13E-06	216666	TRUE	0.003936685	37.11831402	7.25E-05
121	rs2307111	C	T	C	T	-0.0280042	-0.0254	0.395025	0.4266	FALSE	FALSE	FALSE	finn-b-DM_RETINOPATHY	5	75003678	0.013	216666	0.0510799	Diabetic retinopathy (DM_RETINOPATHY) || id:finn-b-DM_RETINOPATHY	Diabetic retinopathy (DM_RETINOPATHY)	Diabetic retinopathy (DM_RETINOPATHY) || ||	TRUE	igd	461460	0.00202203	75003678	1.30E-43	5	ukb-b-19953	|| id:ukb-b-19953	TRUE	reported	igd	2	TRUE	NA	NA	0.000415488	461460	1.76E-05	216666	TRUE	5.10E-10	191.8099587	0.000374833
122	rs2356377	T	C	T	C	0.0131078	-0.0194	0.659717	0.6937	FALSE	FALSE	FALSE	finn-b-DM_RETINOPATHY	10	16757295	0.014	216666	0.166	Diabetic retinopathy (DM_RETINOPATHY) || id:finn-b-DM_RETINOPATHY	Diabetic retinopathy (DM_RETINOPATHY)	Diabetic retinopathy (DM_RETINOPATHY) || ||	TRUE	igd	461460	0.00209528	16757295	4.00E-10	10	ukb-b-19953	|| id:ukb-b-19953	TRUE	reported	igd	2	TRUE	NA	NA	8.48E-05	461460	8.86E-06	216666	TRUE	0.016712859	39.13591368	7.71E-05
123	rs2359774	C	G	C	G	0.0144675	-0.0077	0.212853	0.2217	FALSE	TRUE	FALSE	finn-b-DM_RETINOPATHY	3	35675051	0.0155	216666	0.6172	Diabetic retinopathy (DM_RETINOPATHY) || id:finn-b-DM_RETINOPATHY	Diabetic retinopathy (DM_RETINOPATHY)	Diabetic retinopathy (DM_RETINOPATHY) || ||	TRUE	igd	461460	0.00241358	35675051	2.00E-09	3	ukb-b-19953	|| id:ukb-b-19953	TRUE	reported	igd	2	TRUE	NA	NA	7.79E-05	461460	1.14E-06	216666	TRUE	0.002897874	35.93052684	7.01E-05
125	rs2398861	G	A	G	A	0.0179932	-8.00E-04	0.259169	0.3168	FALSE	FALSE	FALSE	finn-b-DM_RETINOPATHY	9	96430747	0.0138	216666	0.9518	Diabetic retinopathy (DM_RETINOPATHY) || id:finn-b-DM_RETINOPATHY	Diabetic retinopathy (DM_RETINOPATHY)	Diabetic retinopathy (DM_RETINOPATHY) || ||	TRUE	igd	461460	0.00226733	96430747	2.10E-15	9	ukb-b-19953	|| id:ukb-b-19953	TRUE	reported	igd	2	TRUE	NA	NA	0.000136457	461460	1.55E-08	216666	TRUE	9.09E-06	62.97777976	0.000124322
126	rs2429150	C	A	C	A	0.0111115	0.0118	0.406509	0.4557	FALSE	FALSE	FALSE	finn-b-DM_RETINOPATHY	12	2152655	0.0129	216666	0.3612	Diabetic retinopathy (DM_RETINOPATHY) || id:finn-b-DM_RETINOPATHY	Diabetic retinopathy (DM_RETINOPATHY)	Diabetic retinopathy (DM_RETINOPATHY) || ||	TRUE	igd	461460	0.00202048	2152655	3.80E-08	12	ukb-b-19953	|| id:ukb-b-19953	TRUE	reported	igd	2	TRUE	NA	NA	6.55E-05	461460	3.86E-06	216666	TRUE	0.01857603	30.24379387	5.96E-05
127	rs2433733	A	G	A	G	-0.0171805	0.0118	0.677659	0.6966	FALSE	FALSE	FALSE	finn-b-DM_RETINOPATHY	2	230816703	0.014	216666	0.4008	Diabetic retinopathy (DM_RETINOPATHY) || id:finn-b-DM_RETINOPATHY	Diabetic retinopathy (DM_RETINOPATHY)	Diabetic retinopathy (DM_RETINOPATHY) || ||	TRUE	igd	461460	0.00210907	230816703	3.80E-16	2	ukb-b-19953	|| id:ukb-b-19953	TRUE	reported	igd	2	TRUE	NA	NA	0.000143779	461460	3.28E-06	216666	TRUE	9.26E-05	66.3574379	0.000128952
128	rs2439823	G	A	G	A	0.0191998	0.0125	0.545612	0.4895	FALSE	FALSE	FALSE	finn-b-DM_RETINOPATHY	10	99778226	0.0129	216666	0.3329	Diabetic retinopathy (DM_RETINOPATHY) || id:finn-b-DM_RETINOPATHY	Diabetic retinopathy (DM_RETINOPATHY)	Diabetic retinopathy (DM_RETINOPATHY) || ||	TRUE	igd	461460	0.00199108	99778226	5.30E-22	10	ukb-b-19953	|| id:ukb-b-19953	TRUE	reported	igd	2	TRUE	NA	NA	0.000201463	461460	4.33E-06	216666	TRUE	3.30E-06	92.98566249	0.000182782
129	rs252761	T	G	T	G	-0.0115046	-0.0138	0.587966	0.5746	FALSE	FALSE	FALSE	finn-b-DM_RETINOPATHY	5	77380723	0.013	216666	0.2905	Diabetic retinopathy (DM_RETINOPATHY) || id:finn-b-DM_RETINOPATHY	Diabetic retinopathy (DM_RETINOPATHY)	Diabetic retinopathy (DM_RETINOPATHY) || ||	TRUE	igd	461460	0.00201769	77380723	1.20E-08	5	ukb-b-19953	|| id:ukb-b-19953	TRUE	reported	igd	2	TRUE	NA	NA	7.04E-05	461460	5.20E-06	216666	TRUE	0.018912789	32.51128713	6.41E-05
130	rs2569993	C	T	C	T	0.01267	0.0065	0.320327	0.3658	FALSE	FALSE	FALSE	finn-b-DM_RETINOPATHY	3	12926096	0.0134	216666	0.6265	Diabetic retinopathy (DM_RETINOPATHY) || id:finn-b-DM_RETINOPATHY	Diabetic retinopathy (DM_RETINOPATHY)	Diabetic retinopathy (DM_RETINOPATHY) || ||	TRUE	igd	461460	0.00212202	12926096	2.40E-09	3	ukb-b-19953	|| id:ukb-b-19953	TRUE	reported	igd	2	TRUE	NA	NA	7.72E-05	461460	1.09E-06	216666	TRUE	0.002932302	35.64956904	6.99E-05
131	rs2576135	A	T	A	T	-0.0201512	-0.0077	0.907043	0.9176	FALSE	TRUE	FALSE	finn-b-DM_RETINOPATHY	13	54691442	0.0234	216666	0.7431	Diabetic retinopathy (DM_RETINOPATHY) || id:finn-b-DM_RETINOPATHY	Diabetic retinopathy (DM_RETINOPATHY)	Diabetic retinopathy (DM_RETINOPATHY) || ||	TRUE	igd	461460	0.0034435	54691442	4.90E-09	13	ukb-b-19953	|| id:ukb-b-19953	TRUE	reported	igd	2	TRUE	NA	NA	7.42E-05	461460	5.00E-07	216666	TRUE	0.002394906	34.24535339	6.85E-05
132	rs2606228	C	A	C	A	-0.0138791	-0.0235	0.646368	0.5876	FALSE	FALSE	FALSE	finn-b-DM_RETINOPATHY	3	183537759	0.0131	216666	0.0729306	Diabetic retinopathy (DM_RETINOPATHY) || id:finn-b-DM_RETINOPATHY	Diabetic retinopathy (DM_RETINOPATHY)	Diabetic retinopathy (DM_RETINOPATHY) || ||	TRUE	igd	461460	0.00208379	183537759	2.70E-11	3	ukb-b-19953	|| id:ukb-b-19953	TRUE	reported	igd	2	TRUE	NA	NA	9.61E-05	461460	1.49E-05	216666	TRUE	0.022315055	44.36236704	8.81E-05
133	rs260731	G	A	G	A	-0.0125134	-2.00E-04	0.712862	0.7335	FALSE	FALSE	FALSE	finn-b-DM_RETINOPATHY	5	139095473	0.0146	216666	0.9892	Diabetic retinopathy (DM_RETINOPATHY) || id:finn-b-DM_RETINOPATHY	Diabetic retinopathy (DM_RETINOPATHY)	Diabetic retinopathy (DM_RETINOPATHY) || ||	TRUE	igd	461460	0.00218868	139095473	1.10E-08	5	ukb-b-19953	|| id:ukb-b-19953	TRUE	reported	igd	2	TRUE	NA	NA	7.08E-05	461460	8.66E-10	216666	TRUE	0.001280268	32.6878319	6.41E-05
134	rs2678204	G	T	G	T	0.024161	1.00E-04	0.340162	0.2962	FALSE	FALSE	FALSE	finn-b-DM_RETINOPATHY	1	201800511	0.0141	216666	0.9928	Diabetic retinopathy (DM_RETINOPATHY) || id:finn-b-DM_RETINOPATHY	Diabetic retinopathy (DM_RETINOPATHY)	Diabetic retinopathy (DM_RETINOPATHY) || ||	TRUE	igd	461460	0.00208158	201800511	3.80E-31	1	ukb-b-19953	|| id:ukb-b-19953	TRUE	reported	igd	2	TRUE	NA	NA	0.000291867	461460	2.32E-10	216666	TRUE	5.58E-11	134.7235747	0.000262049
135	rs2693842	T	G	T	G	-0.0123335	-0.0047	0.488836	0.5754	FALSE	FALSE	FALSE	finn-b-DM_RETINOPATHY	2	6144104	0.013	216666	0.7206	Diabetic retinopathy (DM_RETINOPATHY) || id:finn-b-DM_RETINOPATHY	Diabetic retinopathy (DM_RETINOPATHY)	Diabetic retinopathy (DM_RETINOPATHY) || ||	TRUE	igd	461460	0.00197426	6144104	4.20E-10	2	ukb-b-19953	|| id:ukb-b-19953	TRUE	reported	igd	2	TRUE	NA	NA	8.46E-05	461460	6.03E-07	216666	TRUE	0.001225419	39.02689351	7.60E-05
136	rs2725371	G	A	G	A	-0.0160301	-0.0195	0.696115	0.7387	FALSE	FALSE	FALSE	finn-b-DM_RETINOPATHY	8	30854033	0.0147	216666	0.1838	Diabetic retinopathy (DM_RETINOPATHY) || id:finn-b-DM_RETINOPATHY	Diabetic retinopathy (DM_RETINOPATHY)	Diabetic retinopathy (DM_RETINOPATHY) || ||	TRUE	igd	461460	0.00215845	30854033	1.10E-13	8	ukb-b-19953	|| id:ukb-b-19953	TRUE	reported	igd	2	TRUE	NA	NA	0.00011951	461460	8.12E-06	216666	TRUE	0.001912172	55.15545577	0.000108716
138	rs28350	G	A	G	A	-0.0180335	0.0088	0.820684	0.8139	FALSE	FALSE	FALSE	finn-b-DM_RETINOPATHY	3	42418446	0.0165	216666	0.5918	Diabetic retinopathy (DM_RETINOPATHY) || id:finn-b-DM_RETINOPATHY	Diabetic retinopathy (DM_RETINOPATHY)	Diabetic retinopathy (DM_RETINOPATHY) || ||	TRUE	igd	461460	0.00258234	42418446	2.90E-12	3	ukb-b-19953	|| id:ukb-b-19953	TRUE	reported	igd	2	TRUE	NA	NA	0.000105671	461460	1.31E-06	216666	TRUE	0.000452644	48.7678044	9.57E-05
139	rs28489620	A	G	A	G	-0.0153737	0.0139	0.290349	0.2965	FALSE	FALSE	FALSE	finn-b-DM_RETINOPATHY	22	41804716	0.0141	216666	0.3237	Diabetic retinopathy (DM_RETINOPATHY) || id:finn-b-DM_RETINOPATHY	Diabetic retinopathy (DM_RETINOPATHY)	Diabetic retinopathy (DM_RETINOPATHY) || ||	TRUE	igd	461460	0.00220025	41804716	2.80E-12	22	ukb-b-19953	|| id:ukb-b-19953	TRUE	reported	igd	2	TRUE	NA	NA	0.000105788	461460	4.49E-06	216666	TRUE	0.001711296	48.82168281	9.74E-05
140	rs28670671	C	T	C	T	-0.0124638	0.0082	0.286024	0.3617	FALSE	FALSE	FALSE	finn-b-DM_RETINOPATHY	9	140363045	0.0141	216666	0.5629	Diabetic retinopathy (DM_RETINOPATHY) || id:finn-b-DM_RETINOPATHY	Diabetic retinopathy (DM_RETINOPATHY)	Diabetic retinopathy (DM_RETINOPATHY) || ||	TRUE	igd	461460	0.00226426	140363045	3.70E-08	9	ukb-b-19953	|| id:ukb-b-19953	TRUE	reported	igd	2	TRUE	NA	NA	6.57E-05	461460	1.56E-06	216666	TRUE	0.008496491	30.30039947	6.34E-05
141	rs2870111	T	C	T	C	-0.0157151	-2.00E-04	0.412066	0.4126	FALSE	FALSE	FALSE	finn-b-DM_RETINOPATHY	15	79403585	0.013	216666	0.9863	Diabetic retinopathy (DM_RETINOPATHY) || id:finn-b-DM_RETINOPATHY	Diabetic retinopathy (DM_RETINOPATHY)	Diabetic retinopathy (DM_RETINOPATHY) || ||	TRUE	igd	461460	0.00201912	79403585	7.10E-15	15	ukb-b-19953	|| id:ukb-b-19953	TRUE	reported	igd	2	TRUE	NA	NA	0.000131257	461460	1.09E-09	216666	TRUE	1.15E-05	60.57731732	0.000119663
142	rs2875762	C	G	C	G	0.015339	8.00E-04	0.242953	0.1112	FALSE	TRUE	FALSE	finn-b-DM_RETINOPATHY	6	124925032	0.0204	216666	0.9679	Diabetic retinopathy (DM_RETINOPATHY) || id:finn-b-DM_RETINOPATHY	Diabetic retinopathy (DM_RETINOPATHY)	Diabetic retinopathy (DM_RETINOPATHY) || ||	TRUE	igd	461460	0.0023121	124925032	3.30E-11	6	ukb-b-19953	|| id:ukb-b-19953	TRUE	reported	igd	2	TRUE	NA	NA	9.54E-05	461460	7.10E-09	216666	TRUE	0.000201147	44.01298943	8.66E-05
143	rs2920503	T	C	T	C	-0.0140307	0.0026	0.285413	0.3135	FALSE	FALSE	FALSE	finn-b-DM_RETINOPATHY	3	12324230	0.0139	216666	0.8516	Diabetic retinopathy (DM_RETINOPATHY) || id:finn-b-DM_RETINOPATHY	Diabetic retinopathy (DM_RETINOPATHY)	Diabetic retinopathy (DM_RETINOPATHY) || ||	TRUE	igd	461460	0.00219666	12324230	1.70E-10	3	ukb-b-19953	|| id:ukb-b-19953	TRUE	reported	igd	2	TRUE	NA	NA	8.84E-05	461460	1.61E-07	216666	TRUE	0.000548166	40.79744766	8.03E-05
144	rs2952863	G	T	G	T	-0.0148163	-1.00E-04	0.708907	0.7419	FALSE	FALSE	FALSE	finn-b-DM_RETINOPATHY	4	130759647	0.0147	216666	0.9957	Diabetic retinopathy (DM_RETINOPATHY) || id:finn-b-DM_RETINOPATHY	Diabetic retinopathy (DM_RETINOPATHY)	Diabetic retinopathy (DM_RETINOPATHY) || ||	TRUE	igd	461460	0.00217077	130759647	8.80E-12	4	ukb-b-19953	|| id:ukb-b-19953	TRUE	reported	igd	2	TRUE	NA	NA	0.000100943	461460	2.14E-10	216666	TRUE	0.000116992	46.58562259	9.06E-05
145	rs3018403	C	T	C	T	-0.0117925	-0.018	0.564218	0.6628	FALSE	FALSE	FALSE	finn-b-DM_RETINOPATHY	11	132620546	0.0136	216666	0.1849	Diabetic retinopathy (DM_RETINOPATHY) || id:finn-b-DM_RETINOPATHY	Diabetic retinopathy (DM_RETINOPATHY)	Diabetic retinopathy (DM_RETINOPATHY) || ||	TRUE	igd	461460	0.00200201	132620546	3.90E-09	11	ukb-b-19953	|| id:ukb-b-19953	TRUE	reported	igd	2	TRUE	NA	NA	7.52E-05	461460	8.08E-06	216666	TRUE	0.025243929	34.69599008	6.84E-05
146	rs317656	A	T	A	T	-0.0144763	-0.0075	0.724452	0.6473	FALSE	TRUE	FALSE	finn-b-DM_RETINOPATHY	12	69681101	0.0134	216666	0.576901	Diabetic retinopathy (DM_RETINOPATHY) || id:finn-b-DM_RETINOPATHY	Diabetic retinopathy (DM_RETINOPATHY)	Diabetic retinopathy (DM_RETINOPATHY) || ||	TRUE	igd	461460	0.00221303	69681101	6.10E-11	12	ukb-b-19953	|| id:ukb-b-19953	TRUE	reported	igd	2	TRUE	NA	NA	9.27E-05	461460	1.45E-06	216666	TRUE	0.001213276	42.78982858	8.37E-05
147	rs3213943	A	C	A	C	-0.0179406	0.0049	0.131525	0.1864	FALSE	FALSE	FALSE	finn-b-DM_RETINOPATHY	2	136389840	0.0165	216666	0.766399	Diabetic retinopathy (DM_RETINOPATHY) || id:finn-b-DM_RETINOPATHY	Diabetic retinopathy (DM_RETINOPATHY)	Diabetic retinopathy (DM_RETINOPATHY) || ||	TRUE	igd	461460	0.00288163	136389840	4.80E-10	2	ukb-b-19953	|| id:ukb-b-19953	TRUE	reported	igd	2	TRUE	NA	NA	8.40E-05	461460	4.07E-07	216666	TRUE	0.00105991	38.76122492	7.35E-05
148	rs32421	T	A	T	A	0.0132315	-0.0202	0.224315	0.2176	FALSE	TRUE	FALSE	finn-b-DM_RETINOPATHY	5	167362416	0.0156	216666	0.1973	Diabetic retinopathy (DM_RETINOPATHY) || id:finn-b-DM_RETINOPATHY	Diabetic retinopathy (DM_RETINOPATHY)	Diabetic retinopathy (DM_RETINOPATHY) || ||	TRUE	igd	461460	0.00237757	167362416	2.60E-08	5	ukb-b-19953	|| id:ukb-b-19953	TRUE	reported	igd	2	TRUE	NA	NA	6.71E-05	461460	7.74E-06	216666	TRUE	0.037757212	30.97073683	6.09E-05
149	rs328301	C	T	C	T	-0.0117755	-0.022	0.623796	0.5975	FALSE	FALSE	FALSE	finn-b-DM_RETINOPATHY	8	38343012	0.0131	216666	0.0929694	Diabetic retinopathy (DM_RETINOPATHY) || id:finn-b-DM_RETINOPATHY	Diabetic retinopathy (DM_RETINOPATHY)	Diabetic retinopathy (DM_RETINOPATHY) || ||	TRUE	igd	461460	0.00205412	38343012	9.90E-09	8	ukb-b-19953	|| id:ukb-b-19953	TRUE	reported	igd	2	TRUE	NA	NA	7.12E-05	461460	1.30E-05	216666	TRUE	0.063602486	32.86299126	6.51E-05
150	rs329118	T	C	T	C	-0.0165734	0.0098	0.419409	0.4226	FALSE	FALSE	FALSE	finn-b-DM_RETINOPATHY	5	133861663	0.013	216666	0.4523	Diabetic retinopathy (DM_RETINOPATHY) || id:finn-b-DM_RETINOPATHY	Diabetic retinopathy (DM_RETINOPATHY)	Diabetic retinopathy (DM_RETINOPATHY) || ||	TRUE	igd	461460	0.0020038	133861663	1.30E-16	5	ukb-b-19953	|| id:ukb-b-19953	TRUE	reported	igd	2	TRUE	NA	NA	0.000148224	461460	2.62E-06	216666	TRUE	5.05E-05	68.40919499	0.000133771
151	rs34045288	T	C	T	C	0.0234784	0.0107	0.334435	0.3766	FALSE	FALSE	FALSE	finn-b-DM_RETINOPATHY	6	40369081	0.0133	216666	0.4191	Diabetic retinopathy (DM_RETINOPATHY) || id:finn-b-DM_RETINOPATHY	Diabetic retinopathy (DM_RETINOPATHY)	Diabetic retinopathy (DM_RETINOPATHY) || ||	TRUE	igd	461460	0.00209371	40369081	3.50E-29	6	ukb-b-19953	|| id:ukb-b-19953	TRUE	reported	igd	2	TRUE	NA	NA	0.000272429	461460	2.99E-06	216666	TRUE	1.39E-08	125.7488263	0.000245397
152	rs34303684	C	G	C	G	-0.0118477	-0.0042	0.356888	0.3203	FALSE	TRUE	FALSE	finn-b-DM_RETINOPATHY	15	99519259	0.0138	216666	0.7622	Diabetic retinopathy (DM_RETINOPATHY) || id:finn-b-DM_RETINOPATHY	Diabetic retinopathy (DM_RETINOPATHY)	Diabetic retinopathy (DM_RETINOPATHY) || ||	TRUE	igd	461460	0.00207376	99519259	1.10E-08	15	ukb-b-19953	|| id:ukb-b-19953	TRUE	reported	igd	2	TRUE	NA	NA	7.07E-05	461460	4.28E-07	216666	TRUE	0.002899063	32.64007221	6.44E-05
153	rs34481751	A	C	A	C	-0.0185029	0.0023	0.165329	0.1728	FALSE	FALSE	FALSE	finn-b-DM_RETINOPATHY	20	47501038	0.0171	216666	0.8951	Diabetic retinopathy (DM_RETINOPATHY) || id:finn-b-DM_RETINOPATHY	Diabetic retinopathy (DM_RETINOPATHY)	Diabetic retinopathy (DM_RETINOPATHY) || ||	TRUE	igd	461460	0.00270404	47501038	7.80E-12	20	ukb-b-19953	|| id:ukb-b-19953	TRUE	reported	igd	2	TRUE	NA	NA	0.000101456	461460	8.35E-08	216666	TRUE	0.000172105	46.82236864	9.45E-05
154	rs34517439	A	C	A	C	0.038848	0.0233	0.121787	0.127	FALSE	FALSE	FALSE	finn-b-DM_RETINOPATHY	1	78450517	0.0193	216666	0.2281	Diabetic retinopathy (DM_RETINOPATHY) || id:finn-b-DM_RETINOPATHY	Diabetic retinopathy (DM_RETINOPATHY)	Diabetic retinopathy (DM_RETINOPATHY) || ||	TRUE	igd	461460	0.00304983	78450517	3.60E-37	1	ukb-b-19953	|| id:ukb-b-19953	TRUE	reported	igd	2	TRUE	NA	NA	0.00035148	461460	6.73E-06	216666	TRUE	5.52E-10	162.2505083	0.000322826
156	rs34811474	A	G	A	G	-0.0285293	-0.019	0.230756	0.23	FALSE	FALSE	FALSE	finn-b-DM_RETINOPATHY	4	25408838	0.0153	216666	0.2138	Diabetic retinopathy (DM_RETINOPATHY) || id:finn-b-DM_RETINOPATHY	Diabetic retinopathy (DM_RETINOPATHY)	Diabetic retinopathy (DM_RETINOPATHY) || ||	TRUE	igd	461460	0.00234269	25408838	4.10E-34	4	ukb-b-19953	|| id:ukb-b-19953	TRUE	reported	igd	2	TRUE	NA	NA	0.000321278	461460	7.12E-06	216666	TRUE	4.66E-09	148.3039042	0.000288954
157	rs34882821	T	G	T	G	0.0124379	0.0216	0.338616	0.2924	FALSE	FALSE	FALSE	finn-b-DM_RETINOPATHY	9	14783314	0.0141	216666	0.127	Diabetic retinopathy (DM_RETINOPATHY) || id:finn-b-DM_RETINOPATHY	Diabetic retinopathy (DM_RETINOPATHY)	Diabetic retinopathy (DM_RETINOPATHY) || ||	TRUE	igd	461460	0.00209594	14783314	3.00E-09	9	ukb-b-19953	|| id:ukb-b-19953	TRUE	reported	igd	2	TRUE	NA	NA	7.63E-05	461460	1.08E-05	216666	TRUE	0.036564655	35.21570843	6.93E-05
160	rs35697587	A	G	A	G	-0.0164677	-0.0268	0.508121	0.5874	FALSE	FALSE	FALSE	finn-b-DM_RETINOPATHY	14	47298505	0.0131	216666	0.0401698	Diabetic retinopathy (DM_RETINOPATHY) || id:finn-b-DM_RETINOPATHY	Diabetic retinopathy (DM_RETINOPATHY)	Diabetic retinopathy (DM_RETINOPATHY) || ||	TRUE	igd	461460	0.00198067	47298505	9.20E-17	14	ukb-b-19953	|| id:ukb-b-19953	TRUE	reported	igd	2	TRUE	NA	NA	0.000149777	461460	1.93E-05	216666	TRUE	0.002596593	69.12603486	0.000135557
161	rs35697691	G	C	G	C	0.0230305	-0.0266	0.089346	0.04207	FALSE	TRUE	FALSE	finn-b-DM_RETINOPATHY	15	52353498	0.0324	216666	0.4113	Diabetic retinopathy (DM_RETINOPATHY) || id:finn-b-DM_RETINOPATHY	Diabetic retinopathy (DM_RETINOPATHY)	Diabetic retinopathy (DM_RETINOPATHY) || ||	TRUE	igd	461460	0.00352223	52353498	6.20E-11	15	ukb-b-19953	|| id:ukb-b-19953	TRUE	reported	igd	2	TRUE	NA	NA	9.26E-05	461460	3.11E-06	216666	TRUE	0.002539208	42.75346417	8.63E-05
162	rs35809007	A	G	A	G	-0.0171009	-0.0018	0.363205	0.3936	FALSE	FALSE	FALSE	finn-b-DM_RETINOPATHY	2	47019521	0.0132	216666	0.8901	Diabetic retinopathy (DM_RETINOPATHY) || id:finn-b-DM_RETINOPATHY	Diabetic retinopathy (DM_RETINOPATHY)	Diabetic retinopathy (DM_RETINOPATHY) || ||	TRUE	igd	461460	0.00205627	47019521	9.10E-17	2	ukb-b-19953	|| id:ukb-b-19953	TRUE	reported	igd	2	TRUE	NA	NA	0.000149858	461460	8.58E-08	216666	TRUE	4.47E-06	69.16361044	0.000135276
163	rs35949039	T	G	T	G	-0.0234398	-0.0179	0.105647	0.1033	FALSE	FALSE	FALSE	finn-b-DM_RETINOPATHY	16	70572605	0.0211	216666	0.3955	Diabetic retinopathy (DM_RETINOPATHY) || id:finn-b-DM_RETINOPATHY	Diabetic retinopathy (DM_RETINOPATHY)	Diabetic retinopathy (DM_RETINOPATHY) || ||	TRUE	igd	461460	0.00324127	70572605	4.80E-13	16	ukb-b-19953	|| id:ukb-b-19953	TRUE	reported	igd	2	TRUE	NA	NA	0.000113317	461460	3.32E-06	216666	TRUE	0.000704571	52.29707321	0.000103825
164	rs36007635	A	G	A	G	-0.021045	-0.0076	0.137698	0.09099	FALSE	FALSE	FALSE	finn-b-DM_RETINOPATHY	6	163009335	0.0223	216666	0.7349	Diabetic retinopathy (DM_RETINOPATHY) || id:finn-b-DM_RETINOPATHY	Diabetic retinopathy (DM_RETINOPATHY)	Diabetic retinopathy (DM_RETINOPATHY) || ||	TRUE	igd	461460	0.00286788	163009335	2.20E-13	6	ukb-b-19953	|| id:ukb-b-19953	TRUE	reported	igd	2	TRUE	NA	NA	0.000116679	461460	5.36E-07	216666	TRUE	0.000110334	53.84878511	0.000105176
165	rs3737992	A	G	A	G	-0.0196876	-0.0389	0.168978	0.1909	FALSE	FALSE	FALSE	finn-b-DM_RETINOPATHY	1	33234128	0.0163	216666	0.01739	Diabetic retinopathy (DM_RETINOPATHY) || id:finn-b-DM_RETINOPATHY	Diabetic retinopathy (DM_RETINOPATHY)	Diabetic retinopathy (DM_RETINOPATHY) || ||	TRUE	igd	461460	0.00262902	33234128	7.00E-14	1	ukb-b-19953	|| id:ukb-b-19953	TRUE	reported	igd	2	TRUE	NA	NA	0.00012151	461460	2.63E-05	216666	TRUE	0.023565123	56.07867893	0.000108857
166	rs3754963	T	A	T	A	-0.0149291	1.00E-04	0.255043	0.3027	FALSE	TRUE	FALSE	finn-b-DM_RETINOPATHY	2	166185707	0.014	216666	0.9917	Diabetic retinopathy (DM_RETINOPATHY) || id:finn-b-DM_RETINOPATHY	Diabetic retinopathy (DM_RETINOPATHY)	Diabetic retinopathy (DM_RETINOPATHY) || ||	TRUE	igd	461460	0.00226046	166185707	4.00E-11	2	ukb-b-19953	|| id:ukb-b-19953	TRUE	reported	igd	2	TRUE	NA	NA	9.45E-05	461460	2.35E-10	216666	TRUE	0.00019362	43.61878875	8.47E-05
167	rs3784710	C	T	C	T	-0.0297067	0.0107	0.226602	0.1717	FALSE	FALSE	FALSE	finn-b-DM_RETINOPATHY	15	68072458	0.017	216666	0.5306	Diabetic retinopathy (DM_RETINOPATHY) || id:finn-b-DM_RETINOPATHY	Diabetic retinopathy (DM_RETINOPATHY)	Diabetic retinopathy (DM_RETINOPATHY) || ||	TRUE	igd	461460	0.00236042	68072458	2.50E-36	15	ukb-b-19953	|| id:ukb-b-19953	TRUE	reported	igd	2	TRUE	NA	NA	0.000343122	461460	1.83E-06	216666	TRUE	4.28E-11	158.3909083	0.000309318
168	rs3807566	T	G	T	G	-0.0120727	0.0035	0.43832	0.3785	FALSE	FALSE	FALSE	finn-b-DM_RETINOPATHY	7	50564204	0.0132	216666	0.793	Diabetic retinopathy (DM_RETINOPATHY) || id:finn-b-DM_RETINOPATHY	Diabetic retinopathy (DM_RETINOPATHY)	Diabetic retinopathy (DM_RETINOPATHY) || ||	TRUE	igd	461460	0.00199583	50564204	1.50E-09	7	ukb-b-19953	|| id:ukb-b-19953	TRUE	reported	igd	2	TRUE	NA	NA	7.93E-05	461460	3.24E-07	216666	TRUE	0.001372433	36.58994232	7.18E-05
169	rs3814883	T	C	T	C	0.0240107	-0.0033	0.482402	0.4118	FALSE	FALSE	FALSE	finn-b-DM_RETINOPATHY	16	29994922	0.013	216666	0.798	Diabetic retinopathy (DM_RETINOPATHY) || id:finn-b-DM_RETINOPATHY	Diabetic retinopathy (DM_RETINOPATHY)	Diabetic retinopathy (DM_RETINOPATHY) || ||	TRUE	igd	461460	0.00198424	29994922	1.00E-33	16	ukb-b-19953	|| id:ukb-b-19953	TRUE	reported	igd	2	TRUE	NA	NA	0.000317213	461460	2.97E-07	216666	TRUE	3.35E-11	146.4270263	0.0002879
170	rs3856038	A	C	A	C	0.0125948	-0.0026	0.301947	0.2491	FALSE	FALSE	FALSE	finn-b-DM_RETINOPATHY	1	80844249	0.0149	216666	0.8609	Diabetic retinopathy (DM_RETINOPATHY) || id:finn-b-DM_RETINOPATHY	Diabetic retinopathy (DM_RETINOPATHY)	Diabetic retinopathy (DM_RETINOPATHY) || ||	TRUE	igd	461460	0.00214435	80844249	4.30E-09	1	ukb-b-19953	|| id:ukb-b-19953	TRUE	reported	igd	2	TRUE	NA	NA	7.48E-05	461460	1.41E-07	216666	TRUE	0.001493294	34.49778463	6.69E-05
171	rs3897102	T	C	T	C	0.0120838	-0.0031	0.411157	0.4606	FALSE	FALSE	FALSE	finn-b-DM_RETINOPATHY	12	123492112	0.013	216666	0.8115	Diabetic retinopathy (DM_RETINOPATHY) || id:finn-b-DM_RETINOPATHY	Diabetic retinopathy (DM_RETINOPATHY)	Diabetic retinopathy (DM_RETINOPATHY) || ||	TRUE	igd	461460	0.00202716	123492112	2.50E-09	12	ukb-b-19953	|| id:ukb-b-19953	TRUE	reported	igd	2	TRUE	NA	NA	7.70E-05	461460	2.62E-07	216666	TRUE	0.001510507	35.53292842	7.07E-05
172	rs3901286	A	C	A	C	-0.0225553	0.0522	0.15244	0.2231	FALSE	FALSE	FALSE	finn-b-DM_RETINOPATHY	7	99107727	0.0154	216666	0.0006868	Diabetic retinopathy (DM_RETINOPATHY) || id:finn-b-DM_RETINOPATHY	Diabetic retinopathy (DM_RETINOPATHY)	Diabetic retinopathy (DM_RETINOPATHY) || ||	TRUE	igd	461460	0.00275602	99107727	2.70E-16	7	ukb-b-19953	|| id:ukb-b-19953	TRUE	reported	igd	2	TRUE	NA	NA	0.000145123	461460	5.30E-05	216666	TRUE	0.067287252	66.97804795	0.000131461
173	rs3935190	A	G	A	G	-0.0144864	0.0129	0.536784	0.5046	FALSE	FALSE	FALSE	finn-b-DM_RETINOPATHY	17	79084367	0.0129	216666	0.3167	Diabetic retinopathy (DM_RETINOPATHY) || id:finn-b-DM_RETINOPATHY	Diabetic retinopathy (DM_RETINOPATHY)	Diabetic retinopathy (DM_RETINOPATHY) || ||	TRUE	igd	461460	0.00199701	79084367	4.00E-13	17	ukb-b-19953	|| id:ukb-b-19953	TRUE	reported	igd	2	TRUE	NA	NA	0.000114019	461460	4.62E-06	216666	TRUE	0.001055371	52.62116592	0.00010436
174	rs394608	C	T	C	T	0.0186353	-0.0047	0.537697	0.5657	FALSE	FALSE	FALSE	finn-b-DM_RETINOPATHY	21	46581798	0.013	216666	0.7154	Diabetic retinopathy (DM_RETINOPATHY) || id:finn-b-DM_RETINOPATHY	Diabetic retinopathy (DM_RETINOPATHY)	Diabetic retinopathy (DM_RETINOPATHY) || ||	TRUE	igd	461460	0.00199484	46581798	9.50E-21	21	ukb-b-19953	|| id:ukb-b-19953	TRUE	reported	igd	2	TRUE	NA	NA	0.000189079	461460	6.03E-07	216666	TRUE	6.29E-07	87.26832519	0.00017265
176	rs40071	C	T	C	T	-0.0261666	0.024	0.179536	0.2115	FALSE	FALSE	FALSE	finn-b-DM_RETINOPATHY	5	107496102	0.0157	216666	0.1264	Diabetic retinopathy (DM_RETINOPATHY) || id:finn-b-DM_RETINOPATHY	Diabetic retinopathy (DM_RETINOPATHY)	Diabetic retinopathy (DM_RETINOPATHY) || ||	TRUE	igd	461460	0.00258163	107496102	3.80E-24	5	ukb-b-19953	|| id:ukb-b-19953	TRUE	reported	igd	2	TRUE	NA	NA	0.000222576	461460	1.08E-05	216666	TRUE	7.90E-06	102.732201	0.000201714
177	rs4055791	T	C	T	C	-0.0178082	-0.0159	0.416804	0.392	FALSE	FALSE	FALSE	finn-b-DM_RETINOPATHY	13	59266053	0.0131	216666	0.2261	Diabetic retinopathy (DM_RETINOPATHY) || id:finn-b-DM_RETINOPATHY	Diabetic retinopathy (DM_RETINOPATHY)	Diabetic retinopathy (DM_RETINOPATHY) || ||	TRUE	igd	461460	0.00200801	59266053	7.40E-19	13	ukb-b-19953	|| id:ukb-b-19953	TRUE	reported	igd	2	TRUE	NA	NA	0.000170413	461460	6.80E-06	216666	TRUE	6.03E-05	78.65173484	0.000154176
178	rs406388	G	C	G	C	0.015973	-0.0275	0.177266	0.2081	FALSE	TRUE	FALSE	finn-b-DM_RETINOPATHY	22	18226997	0.0159	216666	0.0827199	Diabetic retinopathy (DM_RETINOPATHY) || id:finn-b-DM_RETINOPATHY	Diabetic retinopathy (DM_RETINOPATHY)	Diabetic retinopathy (DM_RETINOPATHY) || ||	TRUE	igd	461460	0.00260181	18226997	8.30E-10	22	ukb-b-19953	|| id:ukb-b-19953	TRUE	reported	igd	2	TRUE	NA	NA	8.17E-05	461460	1.38E-05	216666	TRUE	0.041015867	37.68962585	7.44E-05
179	rs41279738	G	T	G	T	0.0684263	-0.0031	0.025988	0.05668	FALSE	FALSE	FALSE	finn-b-DM_RETINOPATHY	1	110082551	0.0277	216666	0.9106	Diabetic retinopathy (DM_RETINOPATHY) || id:finn-b-DM_RETINOPATHY	Diabetic retinopathy (DM_RETINOPATHY)	Diabetic retinopathy (DM_RETINOPATHY) || ||	TRUE	igd	461460	0.0062225	110082551	4.00E-28	1	ukb-b-19953	|| id:ukb-b-19953	TRUE	reported	igd	2	TRUE	NA	NA	0.000261981	461460	5.78E-08	216666	TRUE	9.17E-10	120.9250578	0.000237035
180	rs4148155	G	A	G	A	-0.0229681	0.0165	0.113268	0.07484	FALSE	FALSE	FALSE	finn-b-DM_RETINOPATHY	4	89054667	0.0245	216666	0.5002	Diabetic retinopathy (DM_RETINOPATHY) || id:finn-b-DM_RETINOPATHY	Diabetic retinopathy (DM_RETINOPATHY)	Diabetic retinopathy (DM_RETINOPATHY) || ||	TRUE	igd	461460	0.00310659	89054667	1.40E-13	4	ukb-b-19953	|| id:ukb-b-19953	TRUE	reported	igd	2	TRUE	NA	NA	0.00011844	461460	2.09E-06	216666	TRUE	0.000290721	54.66159006	0.000105969
181	rs4283409	G	A	G	A	0.0123026	0.0189	0.617629	0.5896	FALSE	FALSE	FALSE	finn-b-DM_RETINOPATHY	2	228977142	0.013	216666	0.1481	Diabetic retinopathy (DM_RETINOPATHY) || id:finn-b-DM_RETINOPATHY	Diabetic retinopathy (DM_RETINOPATHY)	Diabetic retinopathy (DM_RETINOPATHY) || ||	TRUE	igd	461460	0.00202841	228977142	1.30E-09	2	ukb-b-19953	|| id:ukb-b-19953	TRUE	reported	igd	2	TRUE	NA	NA	7.97E-05	461460	9.76E-06	216666	TRUE	0.025816656	36.78597927	7.15E-05
182	rs4284600	C	T	C	T	0.0119673	0.0168	0.467122	0.4488	FALSE	FALSE	FALSE	finn-b-DM_RETINOPATHY	15	31843528	0.0129	216666	0.1941	Diabetic retinopathy (DM_RETINOPATHY) || id:finn-b-DM_RETINOPATHY	Diabetic retinopathy (DM_RETINOPATHY)	Diabetic retinopathy (DM_RETINOPATHY) || ||	TRUE	igd	461460	0.00199506	31843528	2.00E-09	15	ukb-b-19953	|| id:ukb-b-19953	TRUE	reported	igd	2	TRUE	NA	NA	7.80E-05	461460	7.83E-06	216666	TRUE	0.020543968	35.98159689	7.13E-05
183	rs429343	G	A	G	A	-0.0173795	0.0031	0.576573	0.531	FALSE	FALSE	FALSE	finn-b-DM_RETINOPATHY	2	147903382	0.0129	216666	0.81	Diabetic retinopathy (DM_RETINOPATHY) || id:finn-b-DM_RETINOPATHY	Diabetic retinopathy (DM_RETINOPATHY)	Diabetic retinopathy (DM_RETINOPATHY) || ||	TRUE	igd	461460	0.00199729	147903382	3.30E-18	2	ukb-b-19953	|| id:ukb-b-19953	TRUE	reported	igd	2	TRUE	NA	NA	0.000164055	461460	2.67E-07	216666	TRUE	2.36E-06	75.7168086	0.000147481
184	rs4307239	G	A	G	A	0.0121413	0.0034	0.458941	0.4527	FALSE	FALSE	FALSE	finn-b-DM_RETINOPATHY	7	24354300	0.013	216666	0.7944	Diabetic retinopathy (DM_RETINOPATHY) || id:finn-b-DM_RETINOPATHY	Diabetic retinopathy (DM_RETINOPATHY)	Diabetic retinopathy (DM_RETINOPATHY) || ||	TRUE	igd	461460	0.00198816	24354300	1.00E-09	7	ukb-b-19953	|| id:ukb-b-19953	TRUE	reported	igd	2	TRUE	NA	NA	8.08E-05	461460	3.16E-07	216666	TRUE	0.001211919	37.29303396	7.32E-05
185	rs4318889	C	T	C	T	0.0148585	0.0046	0.285402	0.3342	FALSE	FALSE	FALSE	finn-b-DM_RETINOPATHY	6	153377853	0.0136	216666	0.735099	Diabetic retinopathy (DM_RETINOPATHY) || id:finn-b-DM_RETINOPATHY	Diabetic retinopathy (DM_RETINOPATHY)	Diabetic retinopathy (DM_RETINOPATHY) || ||	TRUE	igd	461460	0.00218602	153377853	1.10E-11	6	ukb-b-19953	|| id:ukb-b-19953	TRUE	reported	igd	2	TRUE	NA	NA	0.000100107	461460	5.28E-07	216666	TRUE	0.000366728	46.19996805	9.01E-05
186	rs432925	C	G	C	G	-0.0143408	0.0054	0.282721	0.2507	FALSE	TRUE	FALSE	finn-b-DM_RETINOPATHY	16	334580	0.0149	216666	0.715501	Diabetic retinopathy (DM_RETINOPATHY) || id:finn-b-DM_RETINOPATHY	Diabetic retinopathy (DM_RETINOPATHY)	Diabetic retinopathy (DM_RETINOPATHY) || ||	TRUE	igd	461460	0.00222082	334580	1.10E-10	16	ukb-b-19953	|| id:ukb-b-19953	TRUE	reported	igd	2	TRUE	NA	NA	9.04E-05	461460	6.06E-07	216666	TRUE	0.000805117	41.69846215	8.34E-05
187	rs4456769	T	C	T	C	0.0146111	-0.0094	0.333444	0.3437	FALSE	FALSE	FALSE	finn-b-DM_RETINOPATHY	20	25190777	0.0135	216666	0.4845	Diabetic retinopathy (DM_RETINOPATHY) || id:finn-b-DM_RETINOPATHY	Diabetic retinopathy (DM_RETINOPATHY)	Diabetic retinopathy (DM_RETINOPATHY) || ||	TRUE	igd	461460	0.00210138	25190777	3.60E-12	20	ukb-b-19953	|| id:ukb-b-19953	TRUE	reported	igd	2	TRUE	NA	NA	0.000104756	461460	2.24E-06	216666	TRUE	0.00079146	48.34556468	9.49E-05
188	rs4477562	T	C	T	C	0.0296118	0.0207	0.128644	0.14	FALSE	FALSE	FALSE	finn-b-DM_RETINOPATHY	13	54104968	0.0186	216666	0.2641	Diabetic retinopathy (DM_RETINOPATHY) || id:finn-b-DM_RETINOPATHY	Diabetic retinopathy (DM_RETINOPATHY)	Diabetic retinopathy (DM_RETINOPATHY) || ||	TRUE	igd	461460	0.00298011	54104968	2.90E-23	13	ukb-b-19953	|| id:ukb-b-19953	TRUE	reported	igd	2	TRUE	NA	NA	0.000213914	461460	5.72E-06	216666	TRUE	2.62E-06	98.73361203	0.000196582
189	rs4482463	A	C	A	C	-0.0313175	-0.0412	0.923002	0.9401	FALSE	FALSE	FALSE	finn-b-DM_RETINOPATHY	2	205375909	0.0272	216666	0.1304	Diabetic retinopathy (DM_RETINOPATHY) || id:finn-b-DM_RETINOPATHY	Diabetic retinopathy (DM_RETINOPATHY)	Diabetic retinopathy (DM_RETINOPATHY) || ||	TRUE	igd	461460	0.00370692	205375909	3.00E-17	2	ukb-b-19953	|| id:ukb-b-19953	TRUE	reported	igd	2	TRUE	NA	NA	0.000154649	461460	1.06E-05	216666	TRUE	0.000422206	71.37526689	0.000139408
190	rs4609377	T	C	T	C	0.0137848	0.0019	0.521724	0.5214	FALSE	FALSE	FALSE	finn-b-DM_RETINOPATHY	1	2745883	0.0129	216666	0.8802	Diabetic retinopathy (DM_RETINOPATHY) || id:finn-b-DM_RETINOPATHY	Diabetic retinopathy (DM_RETINOPATHY)	Diabetic retinopathy (DM_RETINOPATHY) || ||	TRUE	igd	461460	0.00198998	2745883	4.30E-12	1	ukb-b-19953	|| id:ukb-b-19953	TRUE	reported	igd	2	TRUE	NA	NA	0.000103974	461460	1.00E-07	216666	TRUE	0.000148263	47.98478084	9.48E-05
191	rs4658403	T	C	T	C	-0.0188877	7.00E-04	0.833659	0.8209	FALSE	FALSE	FALSE	finn-b-DM_RETINOPATHY	1	243832560	0.0167	216666	0.9666	Diabetic retinopathy (DM_RETINOPATHY) || id:finn-b-DM_RETINOPATHY	Diabetic retinopathy (DM_RETINOPATHY)	Diabetic retinopathy (DM_RETINOPATHY) || ||	TRUE	igd	461460	0.00264997	243832560	1.00E-12	1	ukb-b-19953	|| id:ukb-b-19953	TRUE	reported	igd	2	TRUE	NA	NA	0.000110077	461460	8.11E-09	216666	TRUE	6.49E-05	50.8014651	9.89E-05
192	rs4671841	C	A	C	A	-0.0127356	-0.0129	0.626558	0.6254	FALSE	FALSE	FALSE	finn-b-DM_RETINOPATHY	2	67921411	0.0133	216666	0.3302	Diabetic retinopathy (DM_RETINOPATHY) || id:finn-b-DM_RETINOPATHY	Diabetic retinopathy (DM_RETINOPATHY)	Diabetic retinopathy (DM_RETINOPATHY) || ||	TRUE	igd	461460	0.00203553	67921411	3.90E-10	2	ukb-b-19953	|| id:ukb-b-19953	TRUE	reported	igd	2	TRUE	NA	NA	8.48E-05	461460	4.34E-06	216666	TRUE	0.006211603	39.14567676	7.59E-05
193	rs4718964	T	G	T	G	0.0112624	-0.0264	0.413158	0.41	FALSE	FALSE	FALSE	finn-b-DM_RETINOPATHY	7	70038969	0.0131	216666	0.0435502	Diabetic retinopathy (DM_RETINOPATHY) || id:finn-b-DM_RETINOPATHY	Diabetic retinopathy (DM_RETINOPATHY)	Diabetic retinopathy (DM_RETINOPATHY) || ||	TRUE	igd	461460	0.00201364	70038969	2.20E-08	7	ukb-b-19953	|| id:ukb-b-19953	TRUE	reported	igd	2	TRUE	NA	NA	6.78E-05	461460	1.87E-05	216666	TRUE	0.133874263	31.28226829	6.15E-05
194	rs473992	C	T	C	T	-0.0125583	0.0081	0.352429	0.3107	FALSE	FALSE	FALSE	finn-b-DM_RETINOPATHY	8	60906830	0.0139	216666	0.5585	Diabetic retinopathy (DM_RETINOPATHY) || id:finn-b-DM_RETINOPATHY	Diabetic retinopathy (DM_RETINOPATHY)	Diabetic retinopathy (DM_RETINOPATHY) || ||	TRUE	igd	461460	0.00207075	60906830	1.30E-09	8	ukb-b-19953	|| id:ukb-b-19953	TRUE	reported	igd	2	TRUE	NA	NA	7.97E-05	461460	1.57E-06	216666	TRUE	0.003206095	36.77954625	7.20E-05
195	rs4764949	G	A	G	A	-0.0183924	0.0022	0.325892	0.3912	FALSE	FALSE	FALSE	finn-b-DM_RETINOPATHY	12	103658096	0.0132	216666	0.8709	Diabetic retinopathy (DM_RETINOPATHY) || id:finn-b-DM_RETINOPATHY	Diabetic retinopathy (DM_RETINOPATHY)	Diabetic retinopathy (DM_RETINOPATHY) || ||	TRUE	igd	461460	0.00211197	103658096	3.10E-18	12	ukb-b-19953	|| id:ukb-b-19953	TRUE	reported	igd	2	TRUE	NA	NA	0.000164323	461460	1.28E-07	216666	TRUE	1.71E-06	75.84052264	0.000148631
196	rs4790292	A	C	A	C	-0.0254509	-0.0158	0.153693	0.17	FALSE	FALSE	FALSE	finn-b-DM_RETINOPATHY	17	1824305	0.0172	216666	0.3572	Diabetic retinopathy (DM_RETINOPATHY) || id:finn-b-DM_RETINOPATHY	Diabetic retinopathy (DM_RETINOPATHY)	Diabetic retinopathy (DM_RETINOPATHY) || ||	TRUE	igd	461460	0.00275603	1824305	2.60E-20	17	ukb-b-19953	|| id:ukb-b-19953	TRUE	reported	igd	2	TRUE	NA	NA	0.000184768	461460	3.89E-06	216666	TRUE	8.12E-06	85.27827518	0.000168507
197	rs4812405	A	C	A	C	-0.0205155	0.0151	0.077585	0.02445	FALSE	FALSE	FALSE	finn-b-DM_RETINOPATHY	20	35276585	0.0416	216666	0.717	Diabetic retinopathy (DM_RETINOPATHY) || id:finn-b-DM_RETINOPATHY	Diabetic retinopathy (DM_RETINOPATHY)	Diabetic retinopathy (DM_RETINOPATHY) || ||	TRUE	igd	461460	0.00371905	35276585	3.50E-08	20	ukb-b-19953	|| id:ukb-b-19953	TRUE	reported	igd	2	TRUE	NA	NA	6.59E-05	461460	6.08E-07	216666	TRUE	0.00482296	30.42987565	6.02E-05
198	rs4820410	G	A	G	A	-0.0177457	0.0012	0.345317	0.3741	FALSE	FALSE	FALSE	finn-b-DM_RETINOPATHY	22	40690385	0.0133	216666	0.9296	Diabetic retinopathy (DM_RETINOPATHY) || id:finn-b-DM_RETINOPATHY	Diabetic retinopathy (DM_RETINOPATHY)	Diabetic retinopathy (DM_RETINOPATHY) || ||	TRUE	igd	461460	0.00208527	40690385	1.70E-17	22	ukb-b-19953	|| id:ukb-b-19953	TRUE	reported	igd	2	TRUE	NA	NA	0.000156914	461460	3.76E-08	216666	TRUE	2.18E-06	72.42052687	0.000142385
199	rs4832298	T	C	T	C	-0.015965	0.0044	0.686142	0.6948	FALSE	FALSE	FALSE	finn-b-DM_RETINOPATHY	2	86764004	0.0139	216666	0.7508	Diabetic retinopathy (DM_RETINOPATHY) || id:finn-b-DM_RETINOPATHY	Diabetic retinopathy (DM_RETINOPATHY)	Diabetic retinopathy (DM_RETINOPATHY) || ||	TRUE	igd	461460	0.00212268	86764004	5.40E-14	2	ukb-b-19953	|| id:ukb-b-19953	TRUE	reported	igd	2	TRUE	NA	NA	0.00012257	461460	4.62E-07	216666	TRUE	6.60E-05	56.56773501	0.000109778
200	rs4857961	A	C	A	C	-0.011527	-0.0197	0.332449	0.3046	FALSE	FALSE	FALSE	finn-b-DM_RETINOPATHY	3	20590925	0.014	216666	0.1589	Diabetic retinopathy (DM_RETINOPATHY) || id:finn-b-DM_RETINOPATHY	Diabetic retinopathy (DM_RETINOPATHY)	Diabetic retinopathy (DM_RETINOPATHY) || ||	TRUE	igd	461460	0.00210714	20590925	4.50E-08	3	ukb-b-19953	|| id:ukb-b-19953	TRUE	reported	igd	2	TRUE	NA	NA	6.48E-05	461460	9.14E-06	216666	TRUE	0.053440237	29.92580237	5.90E-05
201	rs4876611	G	A	G	A	0.0197549	0.0049	0.720243	0.691	FALSE	FALSE	FALSE	finn-b-DM_RETINOPATHY	8	116671848	0.0139	216666	0.7224	Diabetic retinopathy (DM_RETINOPATHY) || id:finn-b-DM_RETINOPATHY	Diabetic retinopathy (DM_RETINOPATHY)	Diabetic retinopathy (DM_RETINOPATHY) || ||	TRUE	igd	461460	0.00220502	116671848	3.30E-19	8	ukb-b-19953	|| id:ukb-b-19953	TRUE	reported	igd	2	TRUE	NA	NA	0.000173907	461460	5.74E-07	216666	TRUE	1.81E-06	80.26470342	0.000157268
202	rs4929923	C	T	C	T	0.0189424	0.0083	0.645204	0.6474	FALSE	FALSE	FALSE	finn-b-DM_RETINOPATHY	11	8639200	0.0134	216666	0.5348	Diabetic retinopathy (DM_RETINOPATHY) || id:finn-b-DM_RETINOPATHY	Diabetic retinopathy (DM_RETINOPATHY)	Diabetic retinopathy (DM_RETINOPATHY) || ||	TRUE	igd	461460	0.00206436	8639200	4.50E-20	11	ukb-b-19953	|| id:ukb-b-19953	TRUE	reported	igd	2	TRUE	NA	NA	0.000182426	461460	1.77E-06	216666	TRUE	2.93E-06	84.19748819	0.000164277
203	rs512121	C	T	C	T	-0.0159359	-0.0109	0.192054	0.137	FALSE	FALSE	FALSE	finn-b-DM_RETINOPATHY	18	7548501	0.0187	216666	0.558799	Diabetic retinopathy (DM_RETINOPATHY) || id:finn-b-DM_RETINOPATHY	Diabetic retinopathy (DM_RETINOPATHY)	Diabetic retinopathy (DM_RETINOPATHY) || ||	TRUE	igd	461460	0.00252176	7548501	2.60E-10	18	ukb-b-19953	|| id:ukb-b-19953	TRUE	reported	igd	2	TRUE	NA	NA	8.65E-05	461460	1.57E-06	216666	TRUE	0.001994073	39.93426433	7.88E-05
204	rs525101	C	T	C	T	0.0144516	0.0051	0.370371	0.4443	FALSE	FALSE	FALSE	finn-b-DM_RETINOPATHY	13	111969728	0.013	216666	0.692599	Diabetic retinopathy (DM_RETINOPATHY) || id:finn-b-DM_RETINOPATHY	Diabetic retinopathy (DM_RETINOPATHY)	Diabetic retinopathy (DM_RETINOPATHY) || ||	TRUE	igd	461460	0.00205343	111969728	2.00E-12	13	ukb-b-19953	|| id:ukb-b-19953	TRUE	reported	igd	2	TRUE	NA	NA	0.000107323	461460	7.10E-07	216666	TRUE	0.000257787	49.53042557	9.74E-05
205	rs529200	G	A	G	A	0.0168965	3.00E-04	0.527829	0.5609	FALSE	FALSE	FALSE	finn-b-DM_RETINOPATHY	3	173114305	0.0129	216666	0.9828	Diabetic retinopathy (DM_RETINOPATHY) || id:finn-b-DM_RETINOPATHY	Diabetic retinopathy (DM_RETINOPATHY)	Diabetic retinopathy (DM_RETINOPATHY) || ||	TRUE	igd	461460	0.0019785	173114305	1.30E-17	3	ukb-b-19953	|| id:ukb-b-19953	TRUE	reported	igd	2	TRUE	NA	NA	0.000158023	461460	2.50E-09	216666	TRUE	1.52E-06	72.93254961	0.000142304
206	rs539515	C	A	C	A	0.0495291	-0.0068	0.204942	0.1778	FALSE	FALSE	FALSE	finn-b-DM_RETINOPATHY	1	177889025	0.0168	216666	0.6848	Diabetic retinopathy (DM_RETINOPATHY) || id:finn-b-DM_RETINOPATHY	Diabetic retinopathy (DM_RETINOPATHY)	Diabetic retinopathy (DM_RETINOPATHY) || ||	TRUE	igd	461460	0.0024426	177889025	2.00E-91	1	ukb-b-19953	|| id:ukb-b-19953	TRUE	reported	igd	2	TRUE	NA	NA	0.00089022	461460	7.56E-07	216666	TRUE	9.37E-29	411.1650271	0.00079943
207	rs55714539	C	A	C	A	0.0175719	0.0012	0.343587	0.3933	FALSE	FALSE	FALSE	finn-b-DM_RETINOPATHY	19	18207397	0.0132	216666	0.9256	Diabetic retinopathy (DM_RETINOPATHY) || id:finn-b-DM_RETINOPATHY	Diabetic retinopathy (DM_RETINOPATHY)	Diabetic retinopathy (DM_RETINOPATHY) || ||	TRUE	igd	461460	0.00210043	18207397	6.00E-17	19	ukb-b-19953	|| id:ukb-b-19953	TRUE	reported	igd	2	TRUE	NA	NA	0.000151643	461460	3.81E-08	216666	TRUE	3.26E-06	69.98758709	0.000139278
208	rs55726687	A	G	A	G	0.02483	-0.0026	0.209709	0.2143	FALSE	FALSE	FALSE	finn-b-DM_RETINOPATHY	12	991306	0.0157	216666	0.8705	Diabetic retinopathy (DM_RETINOPATHY) || id:finn-b-DM_RETINOPATHY	Diabetic retinopathy (DM_RETINOPATHY)	Diabetic retinopathy (DM_RETINOPATHY) || ||	TRUE	igd	461460	0.00242628	991306	1.40E-24	12	ukb-b-19953	|| id:ukb-b-19953	TRUE	reported	igd	2	TRUE	NA	NA	0.000226903	461460	1.27E-07	216666	TRUE	1.63E-08	104.7301203	0.000204356
209	rs56094641	G	A	G	A	0.0734967	0.0397	0.404564	0.4188	FALSE	FALSE	FALSE	finn-b-DM_RETINOPATHY	16	53806453	0.013	216666	0.00228902	Diabetic retinopathy (DM_RETINOPATHY) || id:finn-b-DM_RETINOPATHY	Diabetic retinopathy (DM_RETINOPATHY)	Diabetic retinopathy (DM_RETINOPATHY) || ||	TRUE	igd	461460	0.00201412	53806453	1.00E-200	16	ukb-b-19953	|| id:ukb-b-19953	TRUE	reported	igd	2	TRUE	NA	NA	0.002877275	461460	4.30E-05	216666	TRUE	3.35E-73	1331.573046	0.002602484
210	rs56161855	T	A	T	A	0.0224575	-0.0464	0.132847	0.1526	FALSE	TRUE	FALSE	finn-b-DM_RETINOPATHY	17	46288649	0.0179	216666	0.00967208	Diabetic retinopathy (DM_RETINOPATHY) || id:finn-b-DM_RETINOPATHY	Diabetic retinopathy (DM_RETINOPATHY)	Diabetic retinopathy (DM_RETINOPATHY) || ||	TRUE	igd	461460	0.00291784	46288649	1.40E-14	17	ukb-b-19953	|| id:ukb-b-19953	TRUE	reported	igd	2	TRUE	NA	NA	0.000128355	461460	3.10E-05	216666	TRUE	0.026961539	59.23792935	0.000116198
211	rs56203622	C	T	C	T	0.0179769	0.0226	0.145529	0.1951	FALSE	FALSE	FALSE	finn-b-DM_RETINOPATHY	9	131040874	0.0163	216666	0.1663	Diabetic retinopathy (DM_RETINOPATHY) || id:finn-b-DM_RETINOPATHY	Diabetic retinopathy (DM_RETINOPATHY)	Diabetic retinopathy (DM_RETINOPATHY) || ||	TRUE	igd	461460	0.00280183	131040874	1.40E-10	9	ukb-b-19953	|| id:ukb-b-19953	TRUE	reported	igd	2	TRUE	NA	NA	8.92E-05	461460	8.87E-06	216666	TRUE	0.013031945	41.16669891	8.04E-05
212	rs56256010	A	C	A	C	0.0187114	8.00E-04	0.100724	0.08397	FALSE	FALSE	FALSE	finn-b-DM_RETINOPATHY	3	10053378	0.0232	216666	0.9736	Diabetic retinopathy (DM_RETINOPATHY) || id:finn-b-DM_RETINOPATHY	Diabetic retinopathy (DM_RETINOPATHY)	Diabetic retinopathy (DM_RETINOPATHY) || ||	TRUE	igd	461460	0.00328271	10053378	1.20E-08	3	ukb-b-19953	|| id:ukb-b-19953	TRUE	reported	igd	2	TRUE	NA	NA	7.04E-05	461460	5.49E-09	216666	TRUE	0.001405987	32.48983678	6.34E-05
213	rs56399737	T	C	T	C	-0.0161325	-0.0156	0.449124	0.4493	FALSE	FALSE	FALSE	finn-b-DM_RETINOPATHY	13	33381721	0.013	216666	0.2286	Diabetic retinopathy (DM_RETINOPATHY) || id:finn-b-DM_RETINOPATHY	Diabetic retinopathy (DM_RETINOPATHY)	Diabetic retinopathy (DM_RETINOPATHY) || ||	TRUE	igd	461460	0.00199646	33381721	6.40E-16	13	ukb-b-19953	|| id:ukb-b-19953	TRUE	reported	igd	2	TRUE	NA	NA	0.000141478	461460	6.65E-06	216666	TRUE	0.000346893	65.29532997	0.000128781
214	rs58862095	T	C	T	C	-0.0229877	0.002	0.419266	0.5151	FALSE	FALSE	FALSE	finn-b-DM_RETINOPATHY	7	75081418	0.0129	216666	0.8781	Diabetic retinopathy (DM_RETINOPATHY) || id:finn-b-DM_RETINOPATHY	Diabetic retinopathy (DM_RETINOPATHY)	Diabetic retinopathy (DM_RETINOPATHY) || ||	TRUE	igd	461460	0.00200786	75081418	2.40E-30	7	ukb-b-19953	|| id:ukb-b-19953	TRUE	reported	igd	2	TRUE	NA	NA	0.000283968	461460	1.11E-07	216666	TRUE	2.25E-10	131.0763036	0.000257329
215	rs59068084	T	G	T	G	0.0110552	0.004	0.410232	0.3918	FALSE	FALSE	FALSE	finn-b-DM_RETINOPATHY	4	113256737	0.0132	216666	0.7637	Diabetic retinopathy (DM_RETINOPATHY) || id:finn-b-DM_RETINOPATHY	Diabetic retinopathy (DM_RETINOPATHY)	Diabetic retinopathy (DM_RETINOPATHY) || ||	TRUE	igd	461460	0.00201048	113256737	3.80E-08	4	ukb-b-19953	|| id:ukb-b-19953	TRUE	reported	igd	2	TRUE	NA	NA	6.55E-05	461460	4.24E-07	216666	TRUE	0.004260978	30.23665143	5.91E-05
217	rs59227842	G	A	G	A	0.0229675	0.0102	0.31149	0.3104	FALSE	FALSE	FALSE	finn-b-DM_RETINOPATHY	11	43692423	0.0139	216666	0.4635	Diabetic retinopathy (DM_RETINOPATHY) || id:finn-b-DM_RETINOPATHY	Diabetic retinopathy (DM_RETINOPATHY)	Diabetic retinopathy (DM_RETINOPATHY) || ||	TRUE	igd	461460	0.00215313	43692423	1.50E-26	11	ukb-b-19953	|| id:ukb-b-19953	TRUE	reported	igd	2	TRUE	NA	NA	0.000246517	461460	2.49E-06	216666	TRUE	5.83E-08	113.7855062	0.000226262
218	rs59900614	T	A	T	A	0.0159644	-0.0244	0.155737	0.1547	FALSE	TRUE	FALSE	finn-b-DM_RETINOPATHY	4	80613489	0.0179	216666	0.1738	Diabetic retinopathy (DM_RETINOPATHY) || id:finn-b-DM_RETINOPATHY	Diabetic retinopathy (DM_RETINOPATHY)	Diabetic retinopathy (DM_RETINOPATHY) || ||	TRUE	igd	461460	0.00276719	80613489	8.00E-09	4	ukb-b-19953	|| id:ukb-b-19953	TRUE	reported	igd	2	TRUE	NA	NA	7.21E-05	461460	8.58E-06	216666	TRUE	0.032638467	33.28336614	6.70E-05
219	rs60764613	T	G	T	G	0.02099	0.0277	0.144883	0.1732	FALSE	FALSE	FALSE	finn-b-DM_RETINOPATHY	18	1839911	0.0169	216666	0.1012	Diabetic retinopathy (DM_RETINOPATHY) || id:finn-b-DM_RETINOPATHY	Diabetic retinopathy (DM_RETINOPATHY)	Diabetic retinopathy (DM_RETINOPATHY) || ||	TRUE	igd	461460	0.00282688	1839911	1.10E-13	18	ukb-b-19953	|| id:ukb-b-19953	TRUE	reported	igd	2	TRUE	NA	NA	0.000119461	461460	1.24E-05	216666	TRUE	0.004442835	55.13281033	0.000109169
220	rs610346	T	C	T	C	-0.0179505	0.0068	0.835255	0.885	FALSE	FALSE	FALSE	finn-b-DM_RETINOPATHY	1	23335083	0.0201	216666	0.7338	Diabetic retinopathy (DM_RETINOPATHY) || id:finn-b-DM_RETINOPATHY	Diabetic retinopathy (DM_RETINOPATHY)	Diabetic retinopathy (DM_RETINOPATHY) || ||	TRUE	igd	461460	0.00265894	23335083	1.50E-11	1	ukb-b-19953	|| id:ukb-b-19953	TRUE	reported	igd	2	TRUE	NA	NA	9.88E-05	461460	5.28E-07	216666	TRUE	0.000404937	45.57598099	8.87E-05
221	rs61813324	T	C	T	C	0.0290259	-0.0153	0.135728	0.1577	FALSE	FALSE	FALSE	finn-b-DM_RETINOPATHY	1	156049877	0.0178	216666	0.3913	Diabetic retinopathy (DM_RETINOPATHY) || id:finn-b-DM_RETINOPATHY	Diabetic retinopathy (DM_RETINOPATHY)	Diabetic retinopathy (DM_RETINOPATHY) || ||	TRUE	igd	461460	0.00292038	156049877	2.80E-23	1	ukb-b-19953	|| id:ukb-b-19953	TRUE	reported	igd	2	TRUE	NA	NA	0.000214026	461460	3.41E-06	216666	TRUE	9.16E-07	98.78537625	0.000197661
222	rs61828088	A	G	A	G	0.0220771	0.0241	0.110444	0.08197	FALSE	FALSE	FALSE	finn-b-DM_RETINOPATHY	1	174768522	0.0235	216666	0.3047	Diabetic retinopathy (DM_RETINOPATHY) || id:finn-b-DM_RETINOPATHY	Diabetic retinopathy (DM_RETINOPATHY)	Diabetic retinopathy (DM_RETINOPATHY) || ||	TRUE	igd	461460	0.00314524	174768522	2.20E-12	1	ukb-b-19953	|| id:ukb-b-19953	TRUE	reported	igd	2	TRUE	NA	NA	0.000106757	461460	4.85E-06	216666	TRUE	0.001799078	49.26930875	9.58E-05
223	rs61903695	G	A	G	A	0.0166235	0.0227	0.254964	0.2466	FALSE	FALSE	FALSE	finn-b-DM_RETINOPATHY	11	89922417	0.015	216666	0.1288	Diabetic retinopathy (DM_RETINOPATHY) || id:finn-b-DM_RETINOPATHY	Diabetic retinopathy (DM_RETINOPATHY)	Diabetic retinopathy (DM_RETINOPATHY) || ||	TRUE	igd	461460	0.00227115	89922417	2.50E-13	11	ukb-b-19953	|| id:ukb-b-19953	TRUE	reported	igd	2	TRUE	NA	NA	0.000116084	461460	1.06E-05	216666	TRUE	0.003866804	53.57390441	0.000104986
224	rs61969506	G	T	G	T	0.0158445	0.0183	0.283221	0.369	FALSE	FALSE	FALSE	finn-b-DM_RETINOPATHY	13	86483329	0.0133	216666	0.1698	Diabetic retinopathy (DM_RETINOPATHY) || id:finn-b-DM_RETINOPATHY	Diabetic retinopathy (DM_RETINOPATHY)	Diabetic retinopathy (DM_RETINOPATHY) || ||	TRUE	igd	461460	0.00219756	86483329	5.60E-13	13	ukb-b-19953	|| id:ukb-b-19953	TRUE	reported	igd	2	TRUE	NA	NA	0.00011264	461460	8.74E-06	216666	TRUE	0.003278479	51.98470631	0.000101929
225	rs61985887	T	C	T	C	0.0221097	0.0228	0.082377	0.03309	FALSE	FALSE	FALSE	finn-b-DM_RETINOPATHY	14	41350106	0.036	216666	0.5273	Diabetic retinopathy (DM_RETINOPATHY) || id:finn-b-DM_RETINOPATHY	Diabetic retinopathy (DM_RETINOPATHY)	Diabetic retinopathy (DM_RETINOPATHY) || ||	TRUE	igd	461460	0.00360118	41350106	8.30E-10	14	ukb-b-19953	|| id:ukb-b-19953	TRUE	reported	igd	2	TRUE	NA	NA	8.17E-05	461460	1.85E-06	216666	TRUE	0.003199601	37.69433106	7.39E-05
226	rs62114506	C	G	C	G	-0.0124884	-0.0101	0.262161	0.3202	FALSE	TRUE	FALSE	finn-b-DM_RETINOPATHY	2	242793	0.0139	216666	0.4672	Diabetic retinopathy (DM_RETINOPATHY) || id:finn-b-DM_RETINOPATHY	Diabetic retinopathy (DM_RETINOPATHY)	Diabetic retinopathy (DM_RETINOPATHY) || ||	TRUE	igd	461460	0.0022379	242793	2.40E-08	2	ukb-b-19953	|| id:ukb-b-19953	TRUE	reported	igd	2	TRUE	NA	NA	6.75E-05	461460	2.44E-06	216666	TRUE	0.010622566	31.14097807	6.03E-05
227	rs62249297	A	C	A	C	0.011109	0.001	0.606797	0.5099	FALSE	FALSE	FALSE	finn-b-DM_RETINOPATHY	3	34770931	0.0129	216666	0.9409	Diabetic retinopathy (DM_RETINOPATHY) || id:finn-b-DM_RETINOPATHY	Diabetic retinopathy (DM_RETINOPATHY)	Diabetic retinopathy (DM_RETINOPATHY) || ||	TRUE	igd	461460	0.00201966	34770931	3.80E-08	3	ukb-b-19953	|| id:ukb-b-19953	TRUE	reported	igd	2	TRUE	NA	NA	6.56E-05	461460	2.77E-08	216666	TRUE	0.002325849	30.25473861	5.89E-05
228	rs6235	G	C	G	C	0.0153994	-0.0139	0.268048	0.2855	FALSE	TRUE	FALSE	finn-b-DM_RETINOPATHY	5	95728898	0.0142	216666	0.3275	Diabetic retinopathy (DM_RETINOPATHY) || id:finn-b-DM_RETINOPATHY	Diabetic retinopathy (DM_RETINOPATHY)	Diabetic retinopathy (DM_RETINOPATHY) || ||	TRUE	igd	461460	0.00222886	95728898	4.90E-12	5	ukb-b-19953	|| id:ukb-b-19953	TRUE	reported	igd	2	TRUE	NA	NA	0.000103434	461460	4.42E-06	216666	TRUE	0.001949701	47.73555973	9.31E-05
229	rs62396185	C	G	C	G	-0.0137282	-0.0065	0.259988	0.4033	FALSE	TRUE	FALSE	finn-b-DM_RETINOPATHY	6	26180634	0.0133	216666	0.6259	Diabetic retinopathy (DM_RETINOPATHY) || id:finn-b-DM_RETINOPATHY	Diabetic retinopathy (DM_RETINOPATHY)	Diabetic retinopathy (DM_RETINOPATHY) || ||	TRUE	igd	461460	0.00225347	26180634	1.10E-09	6	ukb-b-19953	|| id:ukb-b-19953	TRUE	reported	igd	2	TRUE	NA	NA	8.04E-05	461460	1.10E-06	216666	TRUE	0.00236342	37.11279252	7.25E-05
230	rs6265	T	C	T	C	-0.0399185	0.006	0.188472	0.1546	FALSE	FALSE	FALSE	finn-b-DM_RETINOPATHY	11	27679916	0.0177	216666	0.734999	Diabetic retinopathy (DM_RETINOPATHY) || id:finn-b-DM_RETINOPATHY	Diabetic retinopathy (DM_RETINOPATHY)	Diabetic retinopathy (DM_RETINOPATHY) || ||	TRUE	igd	461460	0.00252719	27679916	3.30E-56	11	ukb-b-19953	|| id:ukb-b-19953	TRUE	reported	igd	2	TRUE	NA	NA	0.000540388	461460	5.30E-07	216666	TRUE	5.24E-18	249.5011998	0.000487449
231	rs6512302	C	G	C	G	0.0137722	0.0068	0.742254	0.7857	FALSE	TRUE	FALSE	finn-b-DM_RETINOPATHY	20	62691550	0.0157	216666	0.6637	Diabetic retinopathy (DM_RETINOPATHY) || id:finn-b-DM_RETINOPATHY	Diabetic retinopathy (DM_RETINOPATHY)	Diabetic retinopathy (DM_RETINOPATHY) || ||	TRUE	igd	461460	0.00227669	62691550	1.50E-09	20	ukb-b-19953	|| id:ukb-b-19953	TRUE	reported	igd	2	TRUE	NA	NA	7.93E-05	461460	8.66E-07	216666	TRUE	0.002198842	36.59306961	7.26E-05
232	rs6531639	A	G	A	G	-0.0136291	-0.017	0.247548	0.2486	FALSE	FALSE	FALSE	finn-b-DM_RETINOPATHY	4	38556399	0.015	216666	0.2556	Diabetic retinopathy (DM_RETINOPATHY) || id:finn-b-DM_RETINOPATHY	Diabetic retinopathy (DM_RETINOPATHY)	Diabetic retinopathy (DM_RETINOPATHY) || ||	TRUE	igd	461460	0.00233909	38556399	5.70E-09	4	ukb-b-19953	|| id:ukb-b-19953	TRUE	reported	igd	2	TRUE	NA	NA	7.36E-05	461460	5.93E-06	216666	TRUE	0.018345924	33.95005574	6.92E-05
233	rs6545714	A	G	A	G	-0.0205219	-0.0299	0.601448	0.599	FALSE	FALSE	FALSE	finn-b-DM_RETINOPATHY	2	59307725	0.0131	216666	0.0220699	Diabetic retinopathy (DM_RETINOPATHY) || id:finn-b-DM_RETINOPATHY	Diabetic retinopathy (DM_RETINOPATHY)	Diabetic retinopathy (DM_RETINOPATHY) || ||	TRUE	igd	461460	0.00201573	59307725	2.40E-24	2	ukb-b-19953	|| id:ukb-b-19953	TRUE	reported	igd	2	TRUE	NA	NA	0.000224564	461460	2.40E-05	216666	TRUE	0.000108089	103.6502646	0.000201906
234	rs6567160	C	T	C	T	0.0541723	0.018	0.232714	0.184	FALSE	FALSE	FALSE	finn-b-DM_RETINOPATHY	18	57829135	0.0165	216666	0.276	Diabetic retinopathy (DM_RETINOPATHY) || id:finn-b-DM_RETINOPATHY	Diabetic retinopathy (DM_RETINOPATHY)	Diabetic retinopathy (DM_RETINOPATHY) || ||	TRUE	igd	461460	0.00234213	57829135	2.30E-118	18	ukb-b-19953	|| id:ukb-b-19953	TRUE	reported	igd	2	TRUE	NA	NA	0.00115797	461460	5.49E-06	216666	TRUE	4.41E-34	534.9738525	0.001048007
235	rs6575340	A	G	A	G	0.0207333	0.0124	0.636038	0.6269	FALSE	FALSE	FALSE	finn-b-DM_RETINOPATHY	14	94023972	0.0133	216666	0.3498	Diabetic retinopathy (DM_RETINOPATHY) || id:finn-b-DM_RETINOPATHY	Diabetic retinopathy (DM_RETINOPATHY)	Diabetic retinopathy (DM_RETINOPATHY) || ||	TRUE	igd	461460	0.00206189	94023972	8.70E-24	14	ukb-b-19953	|| id:ukb-b-19953	TRUE	reported	igd	2	TRUE	NA	NA	0.000219068	461460	4.01E-06	216666	TRUE	8.90E-07	101.1127399	0.000199024
237	rs6725931	T	C	T	C	0.0191046	-0.0309	0.847658	0.9471	FALSE	FALSE	FALSE	finn-b-DM_RETINOPATHY	2	220205146	0.0288	216666	0.2828	Diabetic retinopathy (DM_RETINOPATHY) || id:finn-b-DM_RETINOPATHY	Diabetic retinopathy (DM_RETINOPATHY)	Diabetic retinopathy (DM_RETINOPATHY) || ||	TRUE	igd	461460	0.00274403	220205146	3.30E-12	2	ukb-b-19953	|| id:ukb-b-19953	TRUE	reported	igd	2	TRUE	NA	NA	0.000105032	461460	5.31E-06	216666	TRUE	0.002286494	48.47280902	9.43E-05
238	rs6744646	G	A	G	A	0.0554684	0.0078	0.828299	0.837	FALSE	FALSE	FALSE	finn-b-DM_RETINOPATHY	2	628504	0.0174	216666	0.6552	Diabetic retinopathy (DM_RETINOPATHY) || id:finn-b-DM_RETINOPATHY	Diabetic retinopathy (DM_RETINOPATHY)	Diabetic retinopathy (DM_RETINOPATHY) || ||	TRUE	igd	461460	0.00261213	628504	4.50E-100	2	ukb-b-19953	|| id:ukb-b-19953	TRUE	reported	igd	2	TRUE	NA	NA	0.000976215	461460	9.27E-07	216666	TRUE	2.86E-31	450.9222895	0.000875147
239	rs67609008	C	T	C	T	0.0170863	-0.0122	0.283614	0.1823	FALSE	FALSE	FALSE	finn-b-DM_RETINOPATHY	10	126640936	0.0167	216666	0.4665	Diabetic retinopathy (DM_RETINOPATHY) || id:finn-b-DM_RETINOPATHY	Diabetic retinopathy (DM_RETINOPATHY)	Diabetic retinopathy (DM_RETINOPATHY) || ||	TRUE	igd	461460	0.0022021	126640936	8.60E-15	10	ukb-b-19953	|| id:ukb-b-19953	TRUE	reported	igd	2	TRUE	NA	NA	0.000130447	461460	2.46E-06	216666	TRUE	0.000154901	60.20353338	0.000118632
240	rs6769617	T	A	T	A	-0.0135754	-0.0048	0.66386	0.6899	FALSE	TRUE	FALSE	finn-b-DM_RETINOPATHY	3	62687746	0.014	216666	0.732501	Diabetic retinopathy (DM_RETINOPATHY) || id:finn-b-DM_RETINOPATHY	Diabetic retinopathy (DM_RETINOPATHY)	Diabetic retinopathy (DM_RETINOPATHY) || ||	TRUE	igd	461460	0.00208902	62687746	8.10E-11	3	ukb-b-19953	|| id:ukb-b-19953	TRUE	reported	igd	2	TRUE	NA	NA	9.15E-05	461460	5.43E-07	216666	TRUE	0.000698036	42.22990206	8.22E-05
241	rs6774894	A	T	A	T	0.0133088	6.00E-04	0.358148	0.3036	FALSE	TRUE	FALSE	finn-b-DM_RETINOPATHY	3	196116393	0.014	216666	0.9653	Diabetic retinopathy (DM_RETINOPATHY) || id:finn-b-DM_RETINOPATHY	Diabetic retinopathy (DM_RETINOPATHY)	Diabetic retinopathy (DM_RETINOPATHY) || ||	TRUE	igd	461460	0.00205674	196116393	9.70E-11	3	ukb-b-19953	|| id:ukb-b-19953	TRUE	reported	igd	2	TRUE	NA	NA	9.07E-05	461460	8.48E-09	216666	TRUE	0.0002921	41.87154717	8.14E-05
242	rs6843852	T	C	T	C	0.0130897	-0.0097	0.507861	0.5593	FALSE	FALSE	FALSE	finn-b-DM_RETINOPATHY	4	162132758	0.0129	216666	0.4526	Diabetic retinopathy (DM_RETINOPATHY) || id:finn-b-DM_RETINOPATHY	Diabetic retinopathy (DM_RETINOPATHY)	Diabetic retinopathy (DM_RETINOPATHY) || ||	TRUE	igd	461460	0.00197607	162132758	3.50E-11	4	ukb-b-19953	|| id:ukb-b-19953	TRUE	reported	igd	2	TRUE	NA	NA	9.51E-05	461460	2.61E-06	216666	TRUE	0.001784632	43.87879945	8.56E-05
243	rs6891856	T	G	T	G	-0.0123745	-0.0152	0.527769	0.5642	FALSE	FALSE	FALSE	finn-b-DM_RETINOPATHY	5	63972658	0.013	216666	0.2409	Diabetic retinopathy (DM_RETINOPATHY) || id:finn-b-DM_RETINOPATHY	Diabetic retinopathy (DM_RETINOPATHY)	Diabetic retinopathy (DM_RETINOPATHY) || ||	TRUE	igd	461460	0.00199469	63972658	5.50E-10	5	ukb-b-19953	|| id:ukb-b-19953	TRUE	reported	igd	2	TRUE	NA	NA	8.34E-05	461460	6.31E-06	216666	TRUE	0.01101984	38.48615274	7.63E-05
244	rs6909685	T	C	T	C	-0.014612	-0.0027	0.326809	0.3516	FALSE	FALSE	FALSE	finn-b-DM_RETINOPATHY	6	97753952	0.0134	216666	0.8397	Diabetic retinopathy (DM_RETINOPATHY) || id:finn-b-DM_RETINOPATHY	Diabetic retinopathy (DM_RETINOPATHY)	Diabetic retinopathy (DM_RETINOPATHY) || ||	TRUE	igd	461460	0.00211352	97753952	4.70E-12	6	ukb-b-19953	|| id:ukb-b-19953	TRUE	reported	igd	2	TRUE	NA	NA	0.000103569	461460	1.87E-07	216666	TRUE	0.00018285	47.79765645	9.39E-05
245	rs6938973	C	T	C	T	0.0182223	0.0135	0.601456	0.6774	FALSE	FALSE	FALSE	finn-b-DM_RETINOPATHY	6	98421721	0.0137	216666	0.3247	Diabetic retinopathy (DM_RETINOPATHY) || id:finn-b-DM_RETINOPATHY	Diabetic retinopathy (DM_RETINOPATHY)	Diabetic retinopathy (DM_RETINOPATHY) || ||	TRUE	igd	461460	0.00201872	98421721	1.80E-19	6	ukb-b-19953	|| id:ukb-b-19953	TRUE	reported	igd	2	TRUE	NA	NA	0.000176541	461460	4.48E-06	216666	TRUE	1.79E-05	81.48059903	0.00015919
246	rs6950388	A	G	A	G	0.0155219	0.0293	0.795086	0.7691	FALSE	FALSE	FALSE	finn-b-DM_RETINOPATHY	7	1270699	0.0154	216666	0.0568198	Diabetic retinopathy (DM_RETINOPATHY) || id:finn-b-DM_RETINOPATHY	Diabetic retinopathy (DM_RETINOPATHY)	Diabetic retinopathy (DM_RETINOPATHY) || ||	TRUE	igd	461460	0.00244806	1270699	2.30E-10	7	ukb-b-19953	|| id:ukb-b-19953	TRUE	reported	igd	2	TRUE	NA	NA	8.71E-05	461460	1.67E-05	216666	TRUE	0.043966566	40.2018137	7.85E-05
247	rs6968867	C	G	C	G	0.0173906	-0.0233	0.130468	0.07046	FALSE	TRUE	FALSE	finn-b-DM_RETINOPATHY	7	3144377	0.0252	216666	0.3546	Diabetic retinopathy (DM_RETINOPATHY) || id:finn-b-DM_RETINOPATHY	Diabetic retinopathy (DM_RETINOPATHY)	Diabetic retinopathy (DM_RETINOPATHY) || ||	TRUE	igd	461460	0.00293872	3144377	3.30E-09	7	ukb-b-19953	|| id:ukb-b-19953	TRUE	reported	igd	2	TRUE	NA	NA	7.59E-05	461460	3.95E-06	216666	TRUE	0.009816509	35.01972366	6.86E-05
248	rs698147	G	A	G	A	-0.0128512	-0.0209	0.543596	0.5003	FALSE	FALSE	FALSE	finn-b-DM_RETINOPATHY	5	3513485	0.0129	216666	0.1031	Diabetic retinopathy (DM_RETINOPATHY) || id:finn-b-DM_RETINOPATHY	Diabetic retinopathy (DM_RETINOPATHY)	Diabetic retinopathy (DM_RETINOPATHY) || ||	TRUE	igd	461460	0.00198514	3513485	9.60E-11	5	ukb-b-19953	|| id:ukb-b-19953	TRUE	reported	igd	2	TRUE	NA	NA	9.08E-05	461460	1.21E-05	216666	TRUE	0.020195658	41.90878635	8.19E-05
249	rs7027304	T	C	T	C	0.0145492	0.0252	0.652661	0.7252	FALSE	FALSE	FALSE	finn-b-DM_RETINOPATHY	9	129408290	0.0144	216666	0.08041	Diabetic retinopathy (DM_RETINOPATHY) || id:finn-b-DM_RETINOPATHY	Diabetic retinopathy (DM_RETINOPATHY)	Diabetic retinopathy (DM_RETINOPATHY) || ||	TRUE	igd	461460	0.00208703	129408290	3.10E-12	9	ukb-b-19953	|| id:ukb-b-19953	TRUE	reported	igd	2	TRUE	NA	NA	0.000105304	461460	1.41E-05	216666	TRUE	0.012531778	48.59827387	9.60E-05
250	rs7035637	G	A	G	A	-0.0179463	-0.0208	0.735217	0.7559	FALSE	FALSE	FALSE	finn-b-DM_RETINOPATHY	9	16739403	0.015	216666	0.1648	Diabetic retinopathy (DM_RETINOPATHY) || id:finn-b-DM_RETINOPATHY	Diabetic retinopathy (DM_RETINOPATHY)	Diabetic retinopathy (DM_RETINOPATHY) || ||	TRUE	igd	461460	0.00224429	16739403	1.30E-15	9	ukb-b-19953	|| id:ukb-b-19953	TRUE	reported	igd	2	TRUE	NA	NA	0.000138548	461460	8.87E-06	216666	TRUE	0.000735561	63.94283656	0.000125397
251	rs704061	C	T	C	T	0.0146374	0.0016	0.45505	0.3764	FALSE	FALSE	FALSE	finn-b-DM_RETINOPATHY	12	89771903	0.0132	216666	0.9036	Diabetic retinopathy (DM_RETINOPATHY) || id:finn-b-DM_RETINOPATHY	Diabetic retinopathy (DM_RETINOPATHY)	Diabetic retinopathy (DM_RETINOPATHY) || ||	TRUE	igd	461460	0.00198552	89771903	1.70E-13	12	ukb-b-19953	|| id:ukb-b-19953	TRUE	reported	igd	2	TRUE	NA	NA	0.00011776	461460	6.78E-08	216666	TRUE	4.76E-05	54.34747233	0.000106261
252	rs7081254	C	T	C	T	-0.0142516	-0.0409	0.205739	0.1276	FALSE	FALSE	FALSE	finn-b-DM_RETINOPATHY	10	132955696	0.0192	216666	0.0335197	Diabetic retinopathy (DM_RETINOPATHY) || id:finn-b-DM_RETINOPATHY	Diabetic retinopathy (DM_RETINOPATHY)	Diabetic retinopathy (DM_RETINOPATHY) || ||	TRUE	igd	461460	0.00245216	132955696	6.20E-09	10	ukb-b-19953	|| id:ukb-b-19953	TRUE	reported	igd	2	TRUE	NA	NA	7.32E-05	461460	2.09E-05	216666	TRUE	0.12654896	33.77766633	6.64E-05
253	rs7124681	A	C	A	C	0.0256977	0.0038	0.408353	0.3973	FALSE	FALSE	FALSE	finn-b-DM_RETINOPATHY	11	47529947	0.0135	216666	0.776101	Diabetic retinopathy (DM_RETINOPATHY) || id:finn-b-DM_RETINOPATHY	Diabetic retinopathy (DM_RETINOPATHY)	Diabetic retinopathy (DM_RETINOPATHY) || ||	TRUE	igd	461460	0.0020063	47529947	1.50E-37	11	ukb-b-19953	|| id:ukb-b-19953	TRUE	reported	igd	2	TRUE	NA	NA	0.000355394	461460	3.66E-07	216666	TRUE	2.43E-12	164.0577546	0.000319093
254	rs7132908	A	G	A	G	0.0297904	0.0027	0.384458	0.3836	FALSE	FALSE	FALSE	finn-b-DM_RETINOPATHY	12	50263148	0.0133	216666	0.8394	Diabetic retinopathy (DM_RETINOPATHY) || id:finn-b-DM_RETINOPATHY	Diabetic retinopathy (DM_RETINOPATHY)	Diabetic retinopathy (DM_RETINOPATHY) || ||	TRUE	igd	461460	0.00203363	50263148	1.40E-48	12	ukb-b-19953	|| id:ukb-b-19953	TRUE	reported	igd	2	TRUE	NA	NA	0.000464809	461460	1.90E-07	216666	TRUE	4.97E-16	214.5896588	0.000420039
255	rs7145882	C	T	C	T	-0.0181181	-0.0186	0.657758	0.6523	FALSE	FALSE	FALSE	finn-b-DM_RETINOPATHY	14	103255461	0.0135	216666	0.167	Diabetic retinopathy (DM_RETINOPATHY) || id:finn-b-DM_RETINOPATHY	Diabetic retinopathy (DM_RETINOPATHY)	Diabetic retinopathy (DM_RETINOPATHY) || ||	TRUE	igd	461460	0.00208445	103255461	3.60E-18	14	ukb-b-19953	|| id:ukb-b-19953	TRUE	reported	igd	2	TRUE	NA	NA	0.000163696	461460	8.76E-06	216666	TRUE	0.000159073	75.5513694	0.000147793
256	rs71495038	A	G	A	G	0.0277998	0.0114	0.076936	0.09492	FALSE	FALSE	FALSE	finn-b-DM_RETINOPATHY	10	33971383	0.022	216666	0.6034	Diabetic retinopathy (DM_RETINOPATHY) || id:finn-b-DM_RETINOPATHY	Diabetic retinopathy (DM_RETINOPATHY)	Diabetic retinopathy (DM_RETINOPATHY) || ||	TRUE	igd	461460	0.00370969	33971383	6.70E-14	10	ukb-b-19953	|| id:ukb-b-19953	TRUE	reported	igd	2	TRUE	NA	NA	0.000121681	461460	1.24E-06	216666	TRUE	0.00013991	56.15754377	0.000109768
257	rs716560	T	C	T	C	-0.0134898	-0.0075	0.764935	0.7666	FALSE	FALSE	FALSE	finn-b-DM_RETINOPATHY	14	88353989	0.0152	216666	0.623499	Diabetic retinopathy (DM_RETINOPATHY) || id:finn-b-DM_RETINOPATHY	Diabetic retinopathy (DM_RETINOPATHY)	Diabetic retinopathy (DM_RETINOPATHY) || ||	TRUE	igd	461460	0.00234324	88353989	8.60E-09	14	ukb-b-19953	|| id:ukb-b-19953	TRUE	reported	igd	2	TRUE	NA	NA	7.18E-05	461460	1.12E-06	216666	TRUE	0.004413305	33.14190569	6.54E-05
258	rs7218014	C	T	C	T	0.0189524	0.0111	0.197305	0.2393	FALSE	FALSE	FALSE	finn-b-DM_RETINOPATHY	17	65832016	0.0151	216666	0.4606	Diabetic retinopathy (DM_RETINOPATHY) || id:finn-b-DM_RETINOPATHY	Diabetic retinopathy (DM_RETINOPATHY)	Diabetic retinopathy (DM_RETINOPATHY) || ||	TRUE	igd	461460	0.00249216	65832016	2.90E-14	17	ukb-b-19953	|| id:ukb-b-19953	TRUE	reported	igd	2	TRUE	NA	NA	0.000125311	461460	2.49E-06	216666	TRUE	0.0002224	57.83311506	0.000113775
259	rs72634826	A	G	A	G	-0.021277	0.0096	0.259858	0.2243	FALSE	FALSE	FALSE	finn-b-DM_RETINOPATHY	1	1601052	0.0159	216666	0.546799	Diabetic retinopathy (DM_RETINOPATHY) || id:finn-b-DM_RETINOPATHY	Diabetic retinopathy (DM_RETINOPATHY)	Diabetic retinopathy (DM_RETINOPATHY) || ||	TRUE	igd	461460	0.00228001	1601052	1.00E-20	1	ukb-b-19953	|| id:ukb-b-19953	TRUE	reported	igd	2	TRUE	NA	NA	0.000188683	461460	1.68E-06	216666	TRUE	1.78E-06	87.08578753	0.000174141
260	rs72697614	A	C	A	C	0.0126834	-0.0076	0.319801	0.293	FALSE	FALSE	FALSE	finn-b-DM_RETINOPATHY	1	107514107	0.0142	216666	0.5928	Diabetic retinopathy (DM_RETINOPATHY) || id:finn-b-DM_RETINOPATHY	Diabetic retinopathy (DM_RETINOPATHY)	Diabetic retinopathy (DM_RETINOPATHY) || ||	TRUE	igd	461460	0.00214063	107514107	3.10E-09	1	ukb-b-19953	|| id:ukb-b-19953	TRUE	reported	igd	2	TRUE	NA	NA	7.61E-05	461460	1.32E-06	216666	TRUE	0.003642289	35.10655086	7.00E-05
261	rs72779695	T	C	T	C	0.0174221	-0.0362	0.118626	0.05853	FALSE	FALSE	FALSE	finn-b-DM_RETINOPATHY	2	12797853	0.0276	216666	0.1894	Diabetic retinopathy (DM_RETINOPATHY) || id:finn-b-DM_RETINOPATHY	Diabetic retinopathy (DM_RETINOPATHY)	Diabetic retinopathy (DM_RETINOPATHY) || ||	TRUE	igd	461460	0.0030712	12797853	1.40E-08	2	ukb-b-19953	|| id:ukb-b-19953	TRUE	reported	igd	2	TRUE	NA	NA	6.97E-05	461460	7.94E-06	216666	TRUE	0.033628061	32.17990859	6.35E-05
262	rs72892910	T	G	T	G	0.0387798	0.0101	0.172232	0.2028	FALSE	FALSE	FALSE	finn-b-DM_RETINOPATHY	6	50816887	0.016	216666	0.527	Diabetic retinopathy (DM_RETINOPATHY) || id:finn-b-DM_RETINOPATHY	Diabetic retinopathy (DM_RETINOPATHY)	Diabetic retinopathy (DM_RETINOPATHY) || ||	TRUE	igd	461460	0.00262053	50816887	1.50E-49	6	ukb-b-19953	|| id:ukb-b-19953	TRUE	reported	igd	2	TRUE	NA	NA	0.000474345	461460	1.84E-06	216666	TRUE	4.39E-15	218.9943237	0.000428809
263	rs72908007	A	G	A	G	0.0473363	0.1622	0.015498	0.004063	FALSE	FALSE	FALSE	finn-b-DM_RETINOPATHY	11	46186834	0.1019	216666	0.1113	Diabetic retinopathy (DM_RETINOPATHY) || id:finn-b-DM_RETINOPATHY	Diabetic retinopathy (DM_RETINOPATHY)	Diabetic retinopathy (DM_RETINOPATHY) || ||	TRUE	igd	461460	0.00803475	46186834	3.80E-09	11	ukb-b-19953	|| id:ukb-b-19953	TRUE	reported	igd	2	TRUE	NA	NA	7.52E-05	461460	1.17E-05	216666	TRUE	0.043693876	34.70914221	6.84E-05
264	rs72917533	C	T	C	T	-0.0180999	-0.0109	0.185523	0.1425	FALSE	FALSE	FALSE	finn-b-DM_RETINOPATHY	2	175238924	0.0184	216666	0.5535	Diabetic retinopathy (DM_RETINOPATHY) || id:finn-b-DM_RETINOPATHY	Diabetic retinopathy (DM_RETINOPATHY)	Diabetic retinopathy (DM_RETINOPATHY) || ||	TRUE	igd	461460	0.00254222	175238924	1.10E-12	2	ukb-b-19953	|| id:ukb-b-19953	TRUE	reported	igd	2	TRUE	NA	NA	0.000109836	461460	1.62E-06	216666	TRUE	0.000406763	50.69044325	9.90E-05
265	rs72976986	A	G	A	G	-0.0232257	-0.0415	0.190123	0.1577	FALSE	FALSE	FALSE	finn-b-DM_RETINOPATHY	19	4050424	0.0176	216666	0.01869	Diabetic retinopathy (DM_RETINOPATHY) || id:finn-b-DM_RETINOPATHY	Diabetic retinopathy (DM_RETINOPATHY)	Diabetic retinopathy (DM_RETINOPATHY) || ||	TRUE	igd	461460	0.00254712	4050424	7.60E-20	19	ukb-b-19953	|| id:ukb-b-19953	TRUE	reported	igd	2	TRUE	NA	NA	0.000180148	461460	2.57E-05	216666	TRUE	0.001332468	83.14551205	0.00016612
266	rs73052033	C	T	C	T	-0.0303929	-0.029	0.18493	0.1618	FALSE	FALSE	FALSE	finn-b-DM_RETINOPATHY	3	185828465	0.0174	216666	0.0964295	Diabetic retinopathy (DM_RETINOPATHY) || id:finn-b-DM_RETINOPATHY	Diabetic retinopathy (DM_RETINOPATHY)	Diabetic retinopathy (DM_RETINOPATHY) || ||	TRUE	igd	461460	0.00254634	185828465	7.70E-33	3	ukb-b-19953	|| id:ukb-b-19953	TRUE	reported	igd	2	TRUE	NA	NA	0.000308635	461460	1.28E-05	216666	TRUE	7.81E-08	142.4660875	0.000278469
267	rs73142879	T	C	T	C	-0.0266936	0.0097	0.192297	0.1582	FALSE	FALSE	FALSE	finn-b-DM_RETINOPATHY	20	51195932	0.0176	216666	0.579001	Diabetic retinopathy (DM_RETINOPATHY) || id:finn-b-DM_RETINOPATHY	Diabetic retinopathy (DM_RETINOPATHY)	Diabetic retinopathy (DM_RETINOPATHY) || ||	TRUE	igd	461460	0.00252257	51195932	3.60E-26	20	ukb-b-19953	|| id:ukb-b-19953	TRUE	reported	igd	2	TRUE	NA	NA	0.0002426	461460	1.40E-06	216666	TRUE	3.27E-08	111.9767462	0.000221344
268	rs73193736	G	A	G	A	-0.0177165	0.0117	0.243934	0.2543	FALSE	FALSE	FALSE	finn-b-DM_RETINOPATHY	12	108294381	0.0148	216666	0.4265	Diabetic retinopathy (DM_RETINOPATHY) || id:finn-b-DM_RETINOPATHY	Diabetic retinopathy (DM_RETINOPATHY)	Diabetic retinopathy (DM_RETINOPATHY) || ||	TRUE	igd	461460	0.00232002	108294381	2.20E-14	12	ukb-b-19953	|| id:ukb-b-19953	TRUE	reported	igd	2	TRUE	NA	NA	0.000126353	461460	2.88E-06	216666	TRUE	0.000248104	58.31394186	0.000115776
269	rs73213484	T	A	T	A	-0.0225766	6.00E-04	0.141236	0.1473	FALSE	TRUE	FALSE	finn-b-DM_RETINOPATHY	4	28489339	0.0182	216666	0.9741	Diabetic retinopathy (DM_RETINOPATHY) || id:finn-b-DM_RETINOPATHY	Diabetic retinopathy (DM_RETINOPATHY)	Diabetic retinopathy (DM_RETINOPATHY) || ||	TRUE	igd	461460	0.0028364	28489339	1.70E-15	4	ukb-b-19953	|| id:ukb-b-19953	TRUE	reported	igd	2	TRUE	NA	NA	0.000137275	461460	5.02E-09	216666	TRUE	7.75E-06	63.35517918	0.000123642
270	rs7331420	A	G	A	G	-0.0143702	-0.0016	0.285276	0.2869	FALSE	FALSE	FALSE	finn-b-DM_RETINOPATHY	13	99236471	0.0142	216666	0.9117	Diabetic retinopathy (DM_RETINOPATHY) || id:finn-b-DM_RETINOPATHY	Diabetic retinopathy (DM_RETINOPATHY)	Diabetic retinopathy (DM_RETINOPATHY) || ||	TRUE	igd	461460	0.00220081	99236471	6.60E-11	13	ukb-b-19953	|| id:ukb-b-19953	TRUE	reported	igd	2	TRUE	NA	NA	9.24E-05	461460	5.86E-08	216666	TRUE	0.000320944	42.63443614	8.42E-05
271	rs73601548	T	C	T	C	0.0177354	-0.0013	0.114527	0.06541	FALSE	FALSE	FALSE	finn-b-DM_RETINOPATHY	10	18549889	0.0262	216666	0.9594	Diabetic retinopathy (DM_RETINOPATHY) || id:finn-b-DM_RETINOPATHY	Diabetic retinopathy (DM_RETINOPATHY)	Diabetic retinopathy (DM_RETINOPATHY) || ||	TRUE	igd	461460	0.00311639	18549889	1.30E-08	10	ukb-b-19953	|| id:ukb-b-19953	TRUE	reported	igd	2	TRUE	NA	NA	7.02E-05	461460	1.14E-08	216666	TRUE	0.001493935	32.38757052	6.38E-05
272	rs745249	T	C	T	C	0.0176118	-0.0066	0.281945	0.3432	FALSE	FALSE	FALSE	finn-b-DM_RETINOPATHY	2	105460333	0.0136	216666	0.624901	Diabetic retinopathy (DM_RETINOPATHY) || id:finn-b-DM_RETINOPATHY	Diabetic retinopathy (DM_RETINOPATHY)	Diabetic retinopathy (DM_RETINOPATHY) || ||	TRUE	igd	461460	0.00219724	105460333	1.10E-15	2	ukb-b-19953	|| id:ukb-b-19953	TRUE	reported	igd	2	TRUE	NA	NA	0.000139207	461460	1.09E-06	216666	TRUE	3.62E-05	64.24694726	0.000125591
273	rs7498665	G	A	G	A	0.0268646	-0.0157	0.399659	0.4126	FALSE	FALSE	FALSE	finn-b-DM_RETINOPATHY	16	28883241	0.013	216666	0.229	Diabetic retinopathy (DM_RETINOPATHY) || id:finn-b-DM_RETINOPATHY	Diabetic retinopathy (DM_RETINOPATHY)	Diabetic retinopathy (DM_RETINOPATHY) || ||	TRUE	igd	461460	0.00201997	28883241	2.30E-40	16	ukb-b-19953	|| id:ukb-b-19953	TRUE	reported	igd	2	TRUE	NA	NA	0.000383153	461460	6.73E-06	216666	TRUE	6.99E-11	176.8768186	0.000346321
274	rs7550624	C	T	C	T	-0.0119381	2.00E-04	0.647518	0.6293	FALSE	FALSE	FALSE	finn-b-DM_RETINOPATHY	1	209222092	0.0133	216666	0.985	Diabetic retinopathy (DM_RETINOPATHY) || id:finn-b-DM_RETINOPATHY	Diabetic retinopathy (DM_RETINOPATHY)	Diabetic retinopathy (DM_RETINOPATHY) || ||	TRUE	igd	461460	0.00207129	209222092	8.20E-09	1	ukb-b-19953	|| id:ukb-b-19953	TRUE	reported	igd	2	TRUE	NA	NA	7.20E-05	461460	1.04E-09	216666	TRUE	0.001172775	33.21915706	6.51E-05
275	rs7553158	A	G	A	G	-0.0174793	-0.0088	0.562425	0.4912	FALSE	FALSE	FALSE	finn-b-DM_RETINOPATHY	1	75005238	0.0128	216666	0.490399	Diabetic retinopathy (DM_RETINOPATHY) || id:finn-b-DM_RETINOPATHY	Diabetic retinopathy (DM_RETINOPATHY)	Diabetic retinopathy (DM_RETINOPATHY) || ||	TRUE	igd	461460	0.00198818	75005238	1.50E-18	1	ukb-b-19953	|| id:ukb-b-19953	TRUE	reported	igd	2	TRUE	NA	NA	0.000167468	461460	2.18E-06	216666	TRUE	1.07E-05	77.29237836	0.000150382
276	rs7599312	A	G	A	G	-0.017691	-0.0101	0.267467	0.3024	FALSE	FALSE	FALSE	finn-b-DM_RETINOPATHY	2	213413231	0.014	216666	0.4726	Diabetic retinopathy (DM_RETINOPATHY) || id:finn-b-DM_RETINOPATHY	Diabetic retinopathy (DM_RETINOPATHY)	Diabetic retinopathy (DM_RETINOPATHY) || ||	TRUE	igd	461460	0.0022454	213413231	3.30E-15	2	ukb-b-19953	|| id:ukb-b-19953	TRUE	reported	igd	2	TRUE	NA	NA	0.000134501	461460	2.40E-06	216666	TRUE	0.000114208	62.07508578	0.00012264
277	rs7600835	A	G	A	G	-0.0123464	0.0048	0.344492	0.28	FALSE	FALSE	FALSE	finn-b-DM_RETINOPATHY	2	172521827	0.0144	216666	0.7413	Diabetic retinopathy (DM_RETINOPATHY) || id:finn-b-DM_RETINOPATHY	Diabetic retinopathy (DM_RETINOPATHY)	Diabetic retinopathy (DM_RETINOPATHY) || ||	TRUE	igd	461460	0.00210512	172521827	4.50E-09	2	ukb-b-19953	|| id:ukb-b-19953	TRUE	reported	igd	2	TRUE	NA	NA	7.45E-05	461460	5.13E-07	216666	TRUE	0.002364779	34.39750731	6.88E-05
278	rs7619139	A	T	A	T	0.0134537	0.021	0.588616	0.5828	FALSE	TRUE	FALSE	finn-b-DM_RETINOPATHY	3	25110415	0.013	216666	0.107	Diabetic retinopathy (DM_RETINOPATHY) || id:finn-b-DM_RETINOPATHY	Diabetic retinopathy (DM_RETINOPATHY)	Diabetic retinopathy (DM_RETINOPATHY) || ||	TRUE	igd	461460	0.00201061	25110415	2.20E-11	3	ukb-b-19953	|| id:ukb-b-19953	TRUE	reported	igd	2	TRUE	NA	NA	9.70E-05	461460	1.20E-05	216666	TRUE	0.014299515	44.77419662	8.77E-05
279	rs7630228	C	T	C	T	-0.0111594	8.00E-04	0.434271	0.5007	FALSE	FALSE	FALSE	finn-b-DM_RETINOPATHY	3	71681487	0.0129	216666	0.9489	Diabetic retinopathy (DM_RETINOPATHY) || id:finn-b-DM_RETINOPATHY	Diabetic retinopathy (DM_RETINOPATHY)	Diabetic retinopathy (DM_RETINOPATHY) || ||	TRUE	igd	461460	0.00200195	71681487	2.50E-08	3	ukb-b-19953	|| id:ukb-b-19953	TRUE	reported	igd	2	TRUE	NA	NA	6.73E-05	461460	1.78E-08	216666	TRUE	0.00193752	31.07243131	6.12E-05
281	rs7683836	A	G	A	G	-0.0122469	-0.0215	0.557215	0.4761	FALSE	FALSE	FALSE	finn-b-DM_RETINOPATHY	4	180167906	0.0129	216666	0.094541	Diabetic retinopathy (DM_RETINOPATHY) || id:finn-b-DM_RETINOPATHY	Diabetic retinopathy (DM_RETINOPATHY)	Diabetic retinopathy (DM_RETINOPATHY) || ||	TRUE	igd	461460	0.00199427	180167906	8.20E-10	4	ukb-b-19953	|| id:ukb-b-19953	TRUE	reported	igd	2	TRUE	NA	NA	8.17E-05	461460	1.28E-05	216666	TRUE	0.036055569	37.71242253	7.40E-05
282	rs7708584	G	A	G	A	-0.0159321	-0.0082	0.572344	0.5906	FALSE	FALSE	FALSE	finn-b-DM_RETINOPATHY	5	153543466	0.0131	216666	0.5298	Diabetic retinopathy (DM_RETINOPATHY) || id:finn-b-DM_RETINOPATHY	Diabetic retinopathy (DM_RETINOPATHY)	Diabetic retinopathy (DM_RETINOPATHY) || ||	TRUE	igd	461460	0.0019949	153543466	1.40E-15	5	ukb-b-19953	|| id:ukb-b-19953	TRUE	reported	igd	2	TRUE	NA	NA	0.000138201	461460	1.81E-06	216666	TRUE	6.39E-05	63.78283029	0.000124259
283	rs77165542	T	C	T	C	-0.0935231	-0.031	0.035502	0.01737	FALSE	FALSE	FALSE	finn-b-DM_RETINOPATHY	2	430975	0.0491	216666	0.5283	Diabetic retinopathy (DM_RETINOPATHY) || id:finn-b-DM_RETINOPATHY	Diabetic retinopathy (DM_RETINOPATHY)	Diabetic retinopathy (DM_RETINOPATHY) || ||	TRUE	igd	461460	0.00538739	430975	1.70E-67	2	ukb-b-19953	|| id:ukb-b-19953	TRUE	reported	igd	2	TRUE	NA	NA	0.000652627	461460	1.84E-06	216666	TRUE	1.53E-20	301.3567726	0.000598993
284	rs7761673	A	T	A	T	-0.0135915	0.028	0.21988	0.1519	FALSE	TRUE	FALSE	finn-b-DM_RETINOPATHY	6	70357368	0.018	216666	0.1205	Diabetic retinopathy (DM_RETINOPATHY) || id:finn-b-DM_RETINOPATHY	Diabetic retinopathy (DM_RETINOPATHY)	Diabetic retinopathy (DM_RETINOPATHY) || ||	TRUE	igd	461460	0.0023901	70357368	1.30E-08	6	ukb-b-19953	|| id:ukb-b-19953	TRUE	reported	igd	2	TRUE	NA	NA	7.01E-05	461460	1.12E-05	216666	TRUE	0.053472714	32.33721656	6.34E-05
285	rs7774	A	C	A	C	0.014988	0.0025	0.310467	0.4	FALSE	FALSE	FALSE	finn-b-DM_RETINOPATHY	17	4801163	0.0132	216666	0.8508	Diabetic retinopathy (DM_RETINOPATHY) || id:finn-b-DM_RETINOPATHY	Diabetic retinopathy (DM_RETINOPATHY)	Diabetic retinopathy (DM_RETINOPATHY) || ||	TRUE	igd	461460	0.00215169	4801163	3.30E-12	17	ukb-b-19953	|| id:ukb-b-19953	TRUE	reported	igd	2	TRUE	NA	NA	0.000105136	461460	1.66E-07	216666	TRUE	0.000156179	48.52080146	9.62E-05
286	rs7776021	A	G	A	G	0.0123701	0.0035	0.287599	0.3028	FALSE	FALSE	FALSE	finn-b-DM_RETINOPATHY	6	73742152	0.014	216666	0.8031	Diabetic retinopathy (DM_RETINOPATHY) || id:finn-b-DM_RETINOPATHY	Diabetic retinopathy (DM_RETINOPATHY)	Diabetic retinopathy (DM_RETINOPATHY) || ||	TRUE	igd	461460	0.00218251	73742152	1.40E-08	6	ukb-b-19953	|| id:ukb-b-19953	TRUE	reported	igd	2	TRUE	NA	NA	6.96E-05	461460	2.88E-07	216666	TRUE	0.002722389	32.12431949	6.27E-05
287	rs7802342	G	T	G	T	0.0122748	0.0052	0.288566	0.2581	FALSE	FALSE	FALSE	finn-b-DM_RETINOPATHY	7	137435925	0.0147	216666	0.724299	Diabetic retinopathy (DM_RETINOPATHY) || id:finn-b-DM_RETINOPATHY	Diabetic retinopathy (DM_RETINOPATHY)	Diabetic retinopathy (DM_RETINOPATHY) || ||	TRUE	igd	461460	0.00218145	137435925	1.80E-08	7	ukb-b-19953	|| id:ukb-b-19953	TRUE	reported	igd	2	TRUE	NA	NA	6.86E-05	461460	5.78E-07	216666	TRUE	0.00386781	31.66199843	6.19E-05
288	rs78425303	C	G	C	G	0.0338293	0.0474	0.063007	0.01795	FALSE	TRUE	FALSE	finn-b-DM_RETINOPATHY	3	141300386	0.0478	216666	0.3218	Diabetic retinopathy (DM_RETINOPATHY) || id:finn-b-DM_RETINOPATHY	Diabetic retinopathy (DM_RETINOPATHY)	Diabetic retinopathy (DM_RETINOPATHY) || ||	TRUE	igd	461460	0.00407066	141300386	9.50E-17	3	ukb-b-19953	|| id:ukb-b-19953	TRUE	reported	igd	2	TRUE	NA	NA	0.000149644	461460	4.54E-06	216666	TRUE	0.000104728	69.06473719	0.000135127
289	rs7924036	T	G	T	G	-0.0142836	0.0058	0.503265	0.5139	FALSE	FALSE	FALSE	finn-b-DM_RETINOPATHY	10	65191645	0.0129	216666	0.6498	Diabetic retinopathy (DM_RETINOPATHY) || id:finn-b-DM_RETINOPATHY	Diabetic retinopathy (DM_RETINOPATHY)	Diabetic retinopathy (DM_RETINOPATHY) || ||	TRUE	igd	461460	0.0019778	65191645	5.10E-13	10	ukb-b-19953	|| id:ukb-b-19953	TRUE	reported	igd	2	TRUE	NA	NA	0.000113013	461460	9.33E-07	216666	TRUE	0.000206258	52.1567611	0.000102006
290	rs7944782	G	T	G	T	0.0157606	-0.0112	0.509784	0.5236	FALSE	FALSE	FALSE	finn-b-DM_RETINOPATHY	11	130795698	0.0129	216666	0.3871	Diabetic retinopathy (DM_RETINOPATHY) || id:finn-b-DM_RETINOPATHY	Diabetic retinopathy (DM_RETINOPATHY)	Diabetic retinopathy (DM_RETINOPATHY) || ||	TRUE	igd	461460	0.00198748	130795698	2.20E-15	11	ukb-b-19953	|| id:ukb-b-19953	TRUE	reported	igd	2	TRUE	NA	NA	0.000136254	461460	3.48E-06	216666	TRUE	0.000165838	62.88397114	0.000124151
291	rs7967402	G	A	G	A	0.0144051	0.0014	0.172918	0.1603	FALSE	FALSE	FALSE	finn-b-DM_RETINOPATHY	12	60962321	0.0175	216666	0.9362	Diabetic retinopathy (DM_RETINOPATHY) || id:finn-b-DM_RETINOPATHY	Diabetic retinopathy (DM_RETINOPATHY)	Diabetic retinopathy (DM_RETINOPATHY) || ||	TRUE	igd	461460	0.00261975	60962321	3.80E-08	12	ukb-b-19953	|| id:ukb-b-19953	TRUE	reported	igd	2	TRUE	NA	NA	6.55E-05	461460	2.95E-08	216666	TRUE	0.002349549	30.23520078	5.94E-05
292	rs79780963	T	C	T	C	0.0236803	-0.0175	0.077428	0.08324	FALSE	FALSE	FALSE	finn-b-DM_RETINOPATHY	10	104952499	0.0232	216666	0.4528	Diabetic retinopathy (DM_RETINOPATHY) || id:finn-b-DM_RETINOPATHY	Diabetic retinopathy (DM_RETINOPATHY)	Diabetic retinopathy (DM_RETINOPATHY) || ||	TRUE	igd	461460	0.00369591	104952499	1.50E-10	10	ukb-b-19953	|| id:ukb-b-19953	TRUE	reported	igd	2	TRUE	NA	NA	8.90E-05	461460	2.63E-06	216666	TRUE	0.0027057	41.05174532	8.01E-05
293	rs7996639	A	G	A	G	0.0145559	0.0025	0.449354	0.5342	FALSE	FALSE	FALSE	finn-b-DM_RETINOPATHY	13	97019090	0.0129	216666	0.8462	Diabetic retinopathy (DM_RETINOPATHY) || id:finn-b-DM_RETINOPATHY	Diabetic retinopathy (DM_RETINOPATHY)	Diabetic retinopathy (DM_RETINOPATHY) || ||	TRUE	igd	461460	0.00200245	97019090	3.60E-13	13	ukb-b-19953	|| id:ukb-b-19953	TRUE	reported	igd	2	TRUE	NA	NA	0.000114491	461460	1.73E-07	216666	TRUE	7.85E-05	52.83902131	0.00010485
294	rs8010373	T	G	T	G	0.0168325	0.015	0.807336	0.7466	FALSE	FALSE	FALSE	finn-b-DM_RETINOPATHY	14	29666318	0.0148	216666	0.3102	Diabetic retinopathy (DM_RETINOPATHY) || id:finn-b-DM_RETINOPATHY	Diabetic retinopathy (DM_RETINOPATHY)	Diabetic retinopathy (DM_RETINOPATHY) || ||	TRUE	igd	461460	0.0025085	29666318	1.90E-11	14	ukb-b-19953	|| id:ukb-b-19953	TRUE	reported	igd	2	TRUE	NA	NA	9.76E-05	461460	4.74E-06	216666	TRUE	0.003108621	45.0265877	8.81E-05
295	rs8015400	A	C	A	C	0.0213422	0.0059	0.677097	0.6356	FALSE	FALSE	FALSE	finn-b-DM_RETINOPATHY	14	25930988	0.0134	216666	0.6577	Diabetic retinopathy (DM_RETINOPATHY) || id:finn-b-DM_RETINOPATHY	Diabetic retinopathy (DM_RETINOPATHY)	Diabetic retinopathy (DM_RETINOPATHY) || ||	TRUE	igd	461460	0.00211709	25930988	6.70E-24	14	ukb-b-19953	|| id:ukb-b-19953	TRUE	reported	igd	2	TRUE	NA	NA	0.000220177	461460	8.95E-07	216666	TRUE	9.57E-08	101.6248059	0.000199173
296	rs8020365	A	T	A	T	0.0251068	0.0336	0.220464	0.2406	FALSE	TRUE	FALSE	finn-b-DM_RETINOPATHY	14	79937216	0.015	216666	0.0248897	Diabetic retinopathy (DM_RETINOPATHY) || id:finn-b-DM_RETINOPATHY	Diabetic retinopathy (DM_RETINOPATHY)	Diabetic retinopathy (DM_RETINOPATHY) || ||	TRUE	igd	461460	0.00239517	79937216	1.00E-25	14	ukb-b-19953	|| id:ukb-b-19953	TRUE	reported	igd	2	TRUE	NA	NA	0.000238053	461460	2.32E-05	216666	TRUE	4.56E-05	109.8778212	0.000216664
297	rs8024137	T	A	T	A	0.0156329	0.0059	0.848207	0.9332	FALSE	TRUE	FALSE	finn-b-DM_RETINOPATHY	15	35837297	0.0257	216666	0.819	Diabetic retinopathy (DM_RETINOPATHY) || id:finn-b-DM_RETINOPATHY	Diabetic retinopathy (DM_RETINOPATHY)	Diabetic retinopathy (DM_RETINOPATHY) || ||	TRUE	igd	461460	0.00276778	35837297	1.60E-08	15	ukb-b-19953	|| id:ukb-b-19953	TRUE	reported	igd	2	TRUE	NA	NA	6.91E-05	461460	2.43E-07	216666	TRUE	0.002671565	31.90185715	6.29E-05
298	rs8025516	G	T	G	T	-0.0146558	-0.0137	0.645928	0.5502	FALSE	FALSE	FALSE	finn-b-DM_RETINOPATHY	15	95271872	0.0129	216666	0.2899	Diabetic retinopathy (DM_RETINOPATHY) || id:finn-b-DM_RETINOPATHY	Diabetic retinopathy (DM_RETINOPATHY)	Diabetic retinopathy (DM_RETINOPATHY) || ||	TRUE	igd	461460	0.00207578	95271872	1.70E-12	15	ukb-b-19953	|| id:ukb-b-19953	TRUE	reported	igd	2	TRUE	NA	NA	0.000108013	461460	5.21E-06	216666	TRUE	0.001841226	49.8489957	9.82E-05
299	rs8089514	A	T	A	T	0.012988	0.0206	0.36868	0.2512	FALSE	TRUE	FALSE	finn-b-DM_RETINOPATHY	18	69224478	0.0149	216666	0.1661	Diabetic retinopathy (DM_RETINOPATHY) || id:finn-b-DM_RETINOPATHY	Diabetic retinopathy (DM_RETINOPATHY)	Diabetic retinopathy (DM_RETINOPATHY) || ||	TRUE	igd	461460	0.00207588	69224478	3.90E-10	18	ukb-b-19953	|| id:ukb-b-19953	TRUE	reported	igd	2	TRUE	NA	NA	8.48E-05	461460	8.82E-06	216666	TRUE	0.016575078	39.14534009	7.85E-05
300	rs8132491	A	G	A	G	-0.015375	-0.0026	0.313023	0.3329	FALSE	FALSE	FALSE	finn-b-DM_RETINOPATHY	21	40288577	0.0138	216666	0.8489	Diabetic retinopathy (DM_RETINOPATHY) || id:finn-b-DM_RETINOPATHY	Diabetic retinopathy (DM_RETINOPATHY)	Diabetic retinopathy (DM_RETINOPATHY) || ||	TRUE	igd	461460	0.00219317	40288577	2.40E-12	21	ukb-b-19953	|| id:ukb-b-19953	TRUE	reported	igd	2	TRUE	NA	NA	0.00010649	461460	1.64E-07	216666	TRUE	0.000140594	49.14571476	0.000101667
301	rs815163	C	T	C	T	-0.016485	0.0019	0.563148	0.472	FALSE	FALSE	FALSE	finn-b-DM_RETINOPATHY	1	190294726	0.0129	216666	0.8846	Diabetic retinopathy (DM_RETINOPATHY) || id:finn-b-DM_RETINOPATHY	Diabetic retinopathy (DM_RETINOPATHY)	Diabetic retinopathy (DM_RETINOPATHY) || ||	TRUE	igd	461460	0.00198582	190294726	1.00E-16	1	ukb-b-19953	|| id:ukb-b-19953	TRUE	reported	igd	2	TRUE	NA	NA	0.000149314	461460	1.00E-07	216666	TRUE	4.86E-06	68.91252171	0.00013371
302	rs861548	T	C	T	C	-0.0152009	5.00E-04	0.373524	0.3087	FALSE	FALSE	FALSE	finn-b-DM_RETINOPATHY	14	104154606	0.0139	216666	0.9717	Diabetic retinopathy (DM_RETINOPATHY) || id:finn-b-DM_RETINOPATHY	Diabetic retinopathy (DM_RETINOPATHY)	Diabetic retinopathy (DM_RETINOPATHY) || ||	TRUE	igd	461460	0.00204802	104154606	1.20E-13	14	ukb-b-19953	|| id:ukb-b-19953	TRUE	reported	igd	2	TRUE	NA	NA	0.000119368	461460	5.97E-09	216666	TRUE	3.10E-05	55.08967587	0.000108141
303	rs862320	T	C	T	C	-0.0231703	0.0064	0.40965	0.4309	FALSE	FALSE	FALSE	finn-b-DM_RETINOPATHY	16	69651866	0.013	216666	0.6202	Diabetic retinopathy (DM_RETINOPATHY) || id:finn-b-DM_RETINOPATHY	Diabetic retinopathy (DM_RETINOPATHY)	Diabetic retinopathy (DM_RETINOPATHY) || ||	TRUE	igd	461460	0.00201345	69651866	1.20E-30	16	ukb-b-19953	|| id:ukb-b-19953	TRUE	reported	igd	2	TRUE	NA	NA	0.000286896	461460	1.12E-06	216666	TRUE	1.07E-09	132.4285474	0.000259666
304	rs869592	G	C	G	C	0.0128444	0.0218	0.250169	0.1865	FALSE	TRUE	FALSE	finn-b-DM_RETINOPATHY	5	158430187	0.0166	216666	0.1885	Diabetic retinopathy (DM_RETINOPATHY) || id:finn-b-DM_RETINOPATHY	Diabetic retinopathy (DM_RETINOPATHY)	Diabetic retinopathy (DM_RETINOPATHY) || ||	TRUE	igd	461460	0.00228575	158430187	1.90E-08	5	ukb-b-19953	|| id:ukb-b-19953	TRUE	reported	igd	2	TRUE	NA	NA	6.84E-05	461460	7.96E-06	216666	TRUE	0.036353269	31.57695054	6.19E-05
305	rs879620	T	C	T	C	0.0241136	0.01	0.613237	0.5786	FALSE	FALSE	FALSE	finn-b-DM_RETINOPATHY	16	4015729	0.0131	216666	0.4452	Diabetic retinopathy (DM_RETINOPATHY) || id:finn-b-DM_RETINOPATHY	Diabetic retinopathy (DM_RETINOPATHY)	Diabetic retinopathy (DM_RETINOPATHY) || ||	TRUE	igd	461460	0.00203595	4015729	2.30E-32	16	ukb-b-19953	|| id:ukb-b-19953	TRUE	reported	igd	2	TRUE	NA	NA	0.000303897	461460	2.69E-06	216666	TRUE	1.32E-09	140.2781044	0.000275821
306	rs923994	G	A	G	A	-0.0145761	-0.0283	0.783195	0.7781	FALSE	FALSE	FALSE	finn-b-DM_RETINOPATHY	4	67802992	0.0155	216666	0.0676099	Diabetic retinopathy (DM_RETINOPATHY) || id:finn-b-DM_RETINOPATHY	Diabetic retinopathy (DM_RETINOPATHY)	Diabetic retinopathy (DM_RETINOPATHY) || ||	TRUE	igd	461460	0.00240219	67802992	1.30E-09	4	ukb-b-19953	|| id:ukb-b-19953	TRUE	reported	igd	2	TRUE	NA	NA	7.98E-05	461460	1.54E-05	216666	TRUE	0.05439899	36.81865918	7.22E-05
307	rs925524	G	A	G	A	0.0128687	-0.0022	0.709214	0.7402	FALSE	FALSE	FALSE	finn-b-DM_RETINOPATHY	1	46496709	0.0146	216666	0.8831	Diabetic retinopathy (DM_RETINOPATHY) || id:finn-b-DM_RETINOPATHY	Diabetic retinopathy (DM_RETINOPATHY)	Diabetic retinopathy (DM_RETINOPATHY) || ||	TRUE	igd	461460	0.00216808	46496709	2.90E-09	1	ukb-b-19953	|| id:ukb-b-19953	TRUE	reported	igd	2	TRUE	NA	NA	7.63E-05	461460	1.05E-07	216666	TRUE	0.001234889	35.23049512	6.83E-05
308	rs9294260	A	G	A	G	0.014782	0.0176	0.476559	0.5074	FALSE	FALSE	FALSE	finn-b-DM_RETINOPATHY	6	83433228	0.0129	216666	0.1718	Diabetic retinopathy (DM_RETINOPATHY) || id:finn-b-DM_RETINOPATHY	Diabetic retinopathy (DM_RETINOPATHY)	Diabetic retinopathy (DM_RETINOPATHY) || ||	TRUE	igd	461460	0.00198818	83433228	1.00E-13	6	ukb-b-19953	|| id:ukb-b-19953	TRUE	reported	igd	2	TRUE	NA	NA	0.000119776	461460	8.59E-06	216666	TRUE	0.002090756	55.27834021	0.000109014
309	rs9314675	T	G	T	G	-0.011913	0.0168	0.446372	0.5033	FALSE	FALSE	FALSE	finn-b-DM_RETINOPATHY	9	81371636	0.0129	216666	0.1931	Diabetic retinopathy (DM_RETINOPATHY) || id:finn-b-DM_RETINOPATHY	Diabetic retinopathy (DM_RETINOPATHY)	Diabetic retinopathy (DM_RETINOPATHY) || ||	TRUE	igd	461460	0.00199214	81371636	2.20E-09	9	ukb-b-19953	|| id:ukb-b-19953	TRUE	reported	igd	2	TRUE	NA	NA	7.75E-05	461460	7.83E-06	216666	TRUE	0.0211204	35.76041681	7.01E-05
310	rs9366863	C	T	C	T	-0.0285083	-0.0189	0.671833	0.6753	FALSE	FALSE	FALSE	finn-b-DM_RETINOPATHY	6	34688946	0.0139	216666	0.1725	Diabetic retinopathy (DM_RETINOPATHY) || id:finn-b-DM_RETINOPATHY	Diabetic retinopathy (DM_RETINOPATHY)	Diabetic retinopathy (DM_RETINOPATHY) || ||	TRUE	igd	461460	0.00210043	34688946	5.80E-42	6	ukb-b-19953	|| id:ukb-b-19953	TRUE	reported	igd	2	TRUE	NA	NA	0.000399044	461460	8.53E-06	216666	TRUE	5.76E-11	184.2155196	0.000358368
311	rs947088	T	G	T	G	0.0124939	-0.0058	0.718022	0.6567	FALSE	FALSE	FALSE	finn-b-DM_RETINOPATHY	20	17171373	0.0135	216666	0.669	Diabetic retinopathy (DM_RETINOPATHY) || id:finn-b-DM_RETINOPATHY	Diabetic retinopathy (DM_RETINOPATHY)	Diabetic retinopathy (DM_RETINOPATHY) || ||	TRUE	igd	461460	0.00220743	17171373	1.50E-08	20	ukb-b-19953	|| id:ukb-b-19953	TRUE	reported	igd	2	TRUE	NA	NA	6.94E-05	461460	8.52E-07	216666	TRUE	0.004443727	32.0348113	6.32E-05
312	rs9515446	G	A	G	A	0.0151051	-0.0084	0.447709	0.485	FALSE	FALSE	FALSE	finn-b-DM_RETINOPATHY	13	112217108	0.0128	216666	0.5142	Diabetic retinopathy (DM_RETINOPATHY) || id:finn-b-DM_RETINOPATHY	Diabetic retinopathy (DM_RETINOPATHY)	Diabetic retinopathy (DM_RETINOPATHY) || ||	TRUE	igd	461460	0.00199052	112217108	3.20E-14	13	ukb-b-19953	|| id:ukb-b-19953	TRUE	reported	igd	2	TRUE	NA	NA	0.000124775	461460	1.99E-06	216666	TRUE	0.000178286	57.58562946	0.000112834
313	rs9540248	C	T	C	T	-0.0129393	-0.0013	0.227077	0.2609	FALSE	FALSE	FALSE	finn-b-DM_RETINOPATHY	13	65441892	0.0146	216666	0.9276	Diabetic retinopathy (DM_RETINOPATHY) || id:finn-b-DM_RETINOPATHY	Diabetic retinopathy (DM_RETINOPATHY)	Diabetic retinopathy (DM_RETINOPATHY) || ||	TRUE	igd	461460	0.002367	65441892	4.60E-08	13	ukb-b-19953	|| id:ukb-b-19953	TRUE	reported	igd	2	TRUE	NA	NA	6.48E-05	461460	3.66E-08	216666	TRUE	0.002557426	29.88305874	5.88E-05
314	rs9638713	G	A	G	A	-0.0361735	-0.0635	0.97477	0.9901	FALSE	FALSE	FALSE	finn-b-DM_RETINOPATHY	7	14645949	0.0642	216666	0.3222	Diabetic retinopathy (DM_RETINOPATHY) || id:finn-b-DM_RETINOPATHY	Diabetic retinopathy (DM_RETINOPATHY)	Diabetic retinopathy (DM_RETINOPATHY) || ||	TRUE	igd	461460	0.00635399	14645949	1.20E-08	7	ukb-b-19953	|| id:ukb-b-19953	TRUE	reported	igd	2	TRUE	NA	NA	7.02E-05	461460	4.52E-06	216666	TRUE	0.016305125	32.41066998	6.44E-05
315	rs9673839	G	A	G	A	0.0130337	0.0152	0.490967	0.4541	FALSE	FALSE	FALSE	finn-b-DM_RETINOPATHY	16	76895693	0.0129	216666	0.2373	Diabetic retinopathy (DM_RETINOPATHY) || id:finn-b-DM_RETINOPATHY	Diabetic retinopathy (DM_RETINOPATHY)	Diabetic retinopathy (DM_RETINOPATHY) || ||	TRUE	igd	461460	0.00198783	76895693	5.50E-11	16	ukb-b-19953	|| id:ukb-b-19953	TRUE	reported	igd	2	TRUE	NA	NA	9.32E-05	461460	6.41E-06	216666	TRUE	0.006254516	42.99094185	8.49E-05
316	rs9792407	T	G	T	G	-0.0127996	0.0076	0.676903	0.6625	FALSE	FALSE	FALSE	finn-b-DM_RETINOPATHY	9	124625546	0.0136	216666	0.574101	Diabetic retinopathy (DM_RETINOPATHY) || id:finn-b-DM_RETINOPATHY	Diabetic retinopathy (DM_RETINOPATHY)	Diabetic retinopathy (DM_RETINOPATHY) || ||	TRUE	igd	461460	0.00211597	124625546	1.50E-09	9	ukb-b-19953	|| id:ukb-b-19953	TRUE	reported	igd	2	TRUE	NA	NA	7.93E-05	461460	1.44E-06	216666	TRUE	0.003094626	36.59095828	7.17E-05
317	rs9830592	A	C	A	C	0.0154849	0.0113	0.582421	0.6337	FALSE	FALSE	FALSE	finn-b-DM_RETINOPATHY	3	104631603	0.0133	216666	0.3951	Diabetic retinopathy (DM_RETINOPATHY) || id:finn-b-DM_RETINOPATHY	Diabetic retinopathy (DM_RETINOPATHY)	Diabetic retinopathy (DM_RETINOPATHY) || ||	TRUE	igd	461460	0.00200164	104631603	1.00E-14	3	ukb-b-19953	|| id:ukb-b-19953	TRUE	reported	igd	2	TRUE	NA	NA	0.000129675	461460	3.33E-06	216666	TRUE	0.000240802	59.84734212	0.000116633
318	rs9843653	C	T	C	T	0.0294509	-0.0034	0.511652	0.3938	FALSE	FALSE	FALSE	finn-b-DM_RETINOPATHY	3	49920571	0.0131	216666	0.7979	Diabetic retinopathy (DM_RETINOPATHY) || id:finn-b-DM_RETINOPATHY	Diabetic retinopathy (DM_RETINOPATHY)	Diabetic retinopathy (DM_RETINOPATHY) || ||	TRUE	igd	461460	0.00197538	49920571	2.90E-50	3	ukb-b-19953	|| id:ukb-b-19953	TRUE	reported	igd	2	TRUE	NA	NA	0.000481454	461460	3.11E-07	216666	TRUE	2.17E-16	222.2776709	0.000433442
319	rs9858533	A	G	A	G	0.0113495	0.0202	0.443337	0.3846	FALSE	FALSE	FALSE	finn-b-DM_RETINOPATHY	3	161425444	0.0132	216666	0.126	Diabetic retinopathy (DM_RETINOPATHY) || id:finn-b-DM_RETINOPATHY	Diabetic retinopathy (DM_RETINOPATHY)	Diabetic retinopathy (DM_RETINOPATHY) || ||	TRUE	igd	461460	0.00198382	161425444	1.10E-08	3	ukb-b-19953	|| id:ukb-b-19953	TRUE	reported	igd	2	TRUE	NA	NA	7.09E-05	461460	1.08E-05	216666	TRUE	0.048679577	32.7302204	6.36E-05
320	rs9968060	T	C	T	C	0.0128977	0.0167	0.64266	0.6381	FALSE	FALSE	FALSE	finn-b-DM_RETINOPATHY	3	62471282	0.0135	216666	0.2156	Diabetic retinopathy (DM_RETINOPATHY) || id:finn-b-DM_RETINOPATHY	Diabetic retinopathy (DM_RETINOPATHY)	Diabetic retinopathy (DM_RETINOPATHY) || ||	TRUE	igd	461460	0.00209796	62471282	7.90E-10	3	ukb-b-19953	|| id:ukb-b-19953	TRUE	reported	igd	2	TRUE	NA	NA	8.19E-05	461460	7.06E-06	216666	TRUE	0.014108481	37.7946332	7.64E-05
