# Supplementary material for: The causal effect of obesity on diabetic retinopathy: A two-sample Mendelian randomization study
Source: Front Endocrinol (Lausanne). 2023 Apr 3;14:1108731. doi: 10.3389/fendo.2023.1108731 (PMC10106681; doi:10.3389/fendo.2023.1108731)
Supplement: Supplementary file 2 [file DataSheet_2.csv]

the details of SNVs in waist circumference on DR.	SNV	effect_allele.exposure	other_allele.exposure	effect_allele.outcome	other_allele.outcome	beta.exposure	beta.outcome	eaf.exposure	eaf.outcome	remove	palindromic	ambiguous	id.outcome	chr	pos	se.outcome	samplesize.outcome	pval.outcome	outcome	originalname.outcome	outcome.deprecated	mr_keep.outcome	data_source.outcome	pval.exposure	se.exposure	samplesize.exposure	chr.exposure	pos.exposure	id.exposure	exposure	mr_keep.exposure	pval_origin.exposure	data_source.exposure	action	mr_keep	units.outcome	units.exposure	rsq.exposure	effective_n.exposure	rsq.outcome	effective_n.outcome	steiger_dir	steiger_pval	F	R2
1	rs1011449	A	C	A	C	0.0197306	0.0197	0.915087	0.9143	FALSE	FALSE	FALSE	finn-b-DM_RETINOPATHY	7	114454337	0.023	216666	0.3912	Diabetic retinopathy (DM_RETINOPATHY) || id:finn-b-DM_RETINOPATHY	Diabetic retinopathy (DM_RETINOPATHY)	Diabetic retinopathy (DM_RETINOPATHY) || ||	TRUE	igd	8.90E-10	0.00321938	462166	7	114454337	ukb-b-9405	|| id:ukb-b-9405	TRUE	reported	igd	2	TRUE	NA	NA	8.13E-05	462166	3.39E-06	216666	TRUE	0.005857606	37.5609096	6.05E-05
2	rs1013402	G	A	G	A	0.0250906	0.0068	0.318423	0.3393	FALSE	FALSE	FALSE	finn-b-DM_RETINOPATHY	11	27712381	0.0136	216666	0.6183	Diabetic retinopathy (DM_RETINOPATHY) || id:finn-b-DM_RETINOPATHY	Diabetic retinopathy (DM_RETINOPATHY)	Diabetic retinopathy (DM_RETINOPATHY) || ||	TRUE	igd	3.90E-39	0.00191723	462166	11	27712381	ukb-b-9405	|| id:ukb-b-9405	TRUE	reported	igd	2	TRUE	NA	NA	0.000370439	462166	1.15E-06	216666	TRUE	2.94E-12	171.2669886	0.000273257
3	rs10150482	A	G	A	G	0.0219574	0.0306	0.22035	0.2377	FALSE	FALSE	FALSE	finn-b-DM_RETINOPATHY	14	79891882	0.015	216666	0.0418803	Diabetic retinopathy (DM_RETINOPATHY) || id:finn-b-DM_RETINOPATHY	Diabetic retinopathy (DM_RETINOPATHY)	Diabetic retinopathy (DM_RETINOPATHY) || ||	TRUE	igd	4.50E-24	0.00216957	462166	14	79891882	ukb-b-9405	|| id:ukb-b-9405	TRUE	reported	igd	2	TRUE	NA	NA	0.000221576	462166	1.92E-05	216666	TRUE	5.48E-05	102.4270095	0.000165655
4	rs10236214	T	C	T	C	0.013799	0.0269	0.641963	0.6958	FALSE	FALSE	FALSE	finn-b-DM_RETINOPATHY	7	150668070	0.014	216666	0.0546097	Diabetic retinopathy (DM_RETINOPATHY) || id:finn-b-DM_RETINOPATHY	Diabetic retinopathy (DM_RETINOPATHY)	Diabetic retinopathy (DM_RETINOPATHY) || ||	TRUE	igd	1.90E-13	0.00187561	462166	7	150668070	ukb-b-9405	|| id:ukb-b-9405	TRUE	reported	igd	2	TRUE	NA	NA	0.000117102	462166	1.70E-05	216666	TRUE	0.010142954	54.12652556	8.75E-05
5	rs10248298	A	C	A	C	0.0132553	0.0016	0.366037	0.3889	FALSE	FALSE	FALSE	finn-b-DM_RETINOPATHY	7	121963813	0.0132	216666	0.9031	Diabetic retinopathy (DM_RETINOPATHY) || id:finn-b-DM_RETINOPATHY	Diabetic retinopathy (DM_RETINOPATHY)	Diabetic retinopathy (DM_RETINOPATHY) || ||	TRUE	igd	8.80E-13	0.00185427	462166	7	121963813	ukb-b-9405	|| id:ukb-b-9405	TRUE	reported	igd	2	TRUE	NA	NA	0.000110558	462166	6.78E-08	216666	TRUE	8.20E-05	51.10144474	8.15E-05
6	rs1025065	G	T	G	T	-0.010284	0.0247	0.639097	0.7028	FALSE	FALSE	FALSE	finn-b-DM_RETINOPATHY	16	82451159	0.0141	216666	0.0790897	Diabetic retinopathy (DM_RETINOPATHY) || id:finn-b-DM_RETINOPATHY	Diabetic retinopathy (DM_RETINOPATHY)	Diabetic retinopathy (DM_RETINOPATHY) || ||	TRUE	igd	3.60E-08	0.00186623	462166	16	82451159	ukb-b-9405	|| id:ukb-b-9405	TRUE	reported	igd	2	TRUE	NA	NA	6.57E-05	462166	1.42E-05	216666	TRUE	0.095362615	30.36643457	4.88E-05
7	rs10269774	A	G	A	G	0.0119597	-0.0172	0.326456	0.3083	FALSE	FALSE	FALSE	finn-b-DM_RETINOPATHY	7	92253972	0.0139	216666	0.215	Diabetic retinopathy (DM_RETINOPATHY) || id:finn-b-DM_RETINOPATHY	Diabetic retinopathy (DM_RETINOPATHY)	Diabetic retinopathy (DM_RETINOPATHY) || ||	TRUE	igd	3.60E-10	0.00190774	462166	7	92253972	ukb-b-9405	|| id:ukb-b-9405	TRUE	reported	igd	2	TRUE	NA	NA	8.50E-05	462166	7.07E-06	216666	TRUE	0.011713665	39.30087324	6.29E-05
8	rs1037702	A	G	A	G	-0.0101871	-0.0161	0.621776	0.6097	FALSE	FALSE	FALSE	finn-b-DM_RETINOPATHY	4	180168024	0.0132	216666	0.2217	Diabetic retinopathy (DM_RETINOPATHY) || id:finn-b-DM_RETINOPATHY	Diabetic retinopathy (DM_RETINOPATHY)	Diabetic retinopathy (DM_RETINOPATHY) || ||	TRUE	igd	3.60E-08	0.00184913	462166	4	180168024	ukb-b-9405	|| id:ukb-b-9405	TRUE	reported	igd	2	TRUE	NA	NA	6.57E-05	462166	6.87E-06	216666	TRUE	0.0352067	30.35052791	4.88E-05
9	rs10405382	G	C	G	C	-0.0143836	9.00E-04	0.170056	0.216	FALSE	TRUE	FALSE	finn-b-DM_RETINOPATHY	19	32896716	0.0157	216666	0.9565	Diabetic retinopathy (DM_RETINOPATHY) || id:finn-b-DM_RETINOPATHY	Diabetic retinopathy (DM_RETINOPATHY)	Diabetic retinopathy (DM_RETINOPATHY) || ||	TRUE	igd	1.70E-09	0.00238687	462166	19	32896716	ukb-b-9405	|| id:ukb-b-9405	TRUE	reported	igd	2	TRUE	NA	NA	7.86E-05	462166	1.52E-08	216666	TRUE	0.000787529	36.31429876	5.84E-05
10	rs10423928	A	T	A	T	-0.0265551	0.0039	0.194353	0.2564	FALSE	TRUE	FALSE	finn-b-DM_RETINOPATHY	19	46182304	0.0147	216666	0.793201	Diabetic retinopathy (DM_RETINOPATHY) || id:finn-b-DM_RETINOPATHY	Diabetic retinopathy (DM_RETINOPATHY)	Diabetic retinopathy (DM_RETINOPATHY) || ||	TRUE	igd	6.80E-32	0.00225944	462166	19	46182304	ukb-b-9405	|| id:ukb-b-9405	TRUE	reported	igd	2	TRUE	NA	NA	0.000298792	462166	3.25E-07	216666	TRUE	1.36E-10	138.1319861	0.000220832
11	rs10460356	A	T	A	T	-0.01176	-0.0034	0.668519	0.6904	FALSE	TRUE	FALSE	finn-b-DM_RETINOPATHY	2	171619057	0.0139	216666	0.8085	Diabetic retinopathy (DM_RETINOPATHY) || id:finn-b-DM_RETINOPATHY	Diabetic retinopathy (DM_RETINOPATHY)	Diabetic retinopathy (DM_RETINOPATHY) || ||	TRUE	igd	6.00E-10	0.00189985	462166	2	171619057	ukb-b-9405	|| id:ukb-b-9405	TRUE	reported	igd	2	TRUE	NA	NA	8.29E-05	462166	2.76E-07	216666	TRUE	0.000983641	38.31563409	6.13E-05
12	rs10490869	T	A	T	A	0.0163389	-0.0081	0.209589	0.2213	FALSE	TRUE	FALSE	finn-b-DM_RETINOPATHY	3	35635145	0.0155	216666	0.600701	Diabetic retinopathy (DM_RETINOPATHY) || id:finn-b-DM_RETINOPATHY	Diabetic retinopathy (DM_RETINOPATHY)	Diabetic retinopathy (DM_RETINOPATHY) || ||	TRUE	igd	1.20E-13	0.00220375	462166	3	35635145	ukb-b-9405	|| id:ukb-b-9405	TRUE	reported	igd	2	TRUE	NA	NA	0.000118925	462166	1.26E-06	216666	TRUE	0.000171711	54.96939776	8.84E-05
13	rs10499014	G	C	G	C	-0.0132827	-0.0171	0.268616	0.2646	FALSE	TRUE	FALSE	finn-b-DM_RETINOPATHY	6	97947755	0.0146	216666	0.2432	Diabetic retinopathy (DM_RETINOPATHY) || id:finn-b-DM_RETINOPATHY	Diabetic retinopathy (DM_RETINOPATHY)	Diabetic retinopathy (DM_RETINOPATHY) || ||	TRUE	igd	5.90E-11	0.00202893	462166	6	97947755	ukb-b-9405	|| id:ukb-b-9405	TRUE	reported	igd	2	TRUE	NA	NA	9.27E-05	462166	6.33E-06	216666	TRUE	0.0062934	42.85866117	6.93E-05
14	rs10505836	C	A	C	A	0.0152705	0.003	0.860023	0.8668	FALSE	FALSE	FALSE	finn-b-DM_RETINOPATHY	12	19288508	0.019	216666	0.8728	Diabetic retinopathy (DM_RETINOPATHY) || id:finn-b-DM_RETINOPATHY	Diabetic retinopathy (DM_RETINOPATHY)	Diabetic retinopathy (DM_RETINOPATHY) || ||	TRUE	igd	4.10E-09	0.00259774	462166	12	19288508	ukb-b-9405	|| id:ukb-b-9405	TRUE	reported	igd	2	TRUE	NA	NA	7.48E-05	462166	1.15E-07	216666	TRUE	0.00141935	34.55533848	5.61E-05
15	rs1051613	A	G	A	G	-0.00995199	0.0089	0.544526	0.5171	FALSE	FALSE	FALSE	finn-b-DM_RETINOPATHY	4	951179	0.0129	216666	0.492	Diabetic retinopathy (DM_RETINOPATHY) || id:finn-b-DM_RETINOPATHY	Diabetic retinopathy (DM_RETINOPATHY)	Diabetic retinopathy (DM_RETINOPATHY) || ||	TRUE	igd	3.10E-08	0.00179742	462166	4	951179	ukb-b-9405	|| id:ukb-b-9405	TRUE	reported	igd	2	TRUE	NA	NA	6.63E-05	462166	2.20E-06	216666	TRUE	0.010505174	30.65636952	4.91E-05
16	rs1056441	C	T	C	T	0.0127063	0.0371	0.675421	0.7436	FALSE	FALSE	FALSE	finn-b-DM_RETINOPATHY	20	62370349	0.0147	216666	0.0115199	Diabetic retinopathy (DM_RETINOPATHY) || id:finn-b-DM_RETINOPATHY	Diabetic retinopathy (DM_RETINOPATHY)	Diabetic retinopathy (DM_RETINOPATHY) || ||	TRUE	igd	3.10E-11	0.00191349	462166	20	62370349	ukb-b-9405	|| id:ukb-b-9405	TRUE	reported	igd	2	TRUE	NA	NA	9.54E-05	462166	2.94E-05	216666	TRUE	0.095115568	44.0946415	7.08E-05
17	rs10787738	T	C	T	C	0.0153066	0.019	0.254549	0.2554	FALSE	FALSE	FALSE	finn-b-DM_RETINOPATHY	10	118777371	0.0148	216666	0.1993	Diabetic retinopathy (DM_RETINOPATHY) || id:finn-b-DM_RETINOPATHY	Diabetic retinopathy (DM_RETINOPATHY)	Diabetic retinopathy (DM_RETINOPATHY) || ||	TRUE	igd	2.10E-13	0.00208556	462166	10	118777371	ukb-b-9405	|| id:ukb-b-9405	TRUE	reported	igd	2	TRUE	NA	NA	0.000116537	462166	7.61E-06	216666	TRUE	0.002021734	53.86567283	8.89E-05
18	rs10789334	G	A	G	A	0.0172317	-0.0142	0.775819	0.8259	FALSE	FALSE	FALSE	finn-b-DM_RETINOPATHY	1	72647903	0.017	216666	0.4043	Diabetic retinopathy (DM_RETINOPATHY) || id:finn-b-DM_RETINOPATHY	Diabetic retinopathy (DM_RETINOPATHY)	Diabetic retinopathy (DM_RETINOPATHY) || ||	TRUE	igd	7.40E-16	0.00213713	462166	1	72647903	ukb-b-9405	|| id:ukb-b-9405	TRUE	reported	igd	2	TRUE	NA	NA	0.000140649	462166	3.22E-06	216666	TRUE	0.00011068	65.01212602	0.000103287
19	rs10803762	A	G	A	G	0.0119451	-0.0205	0.677313	0.7075	FALSE	FALSE	FALSE	finn-b-DM_RETINOPATHY	2	161105876	0.0141	216666	0.146	Diabetic retinopathy (DM_RETINOPATHY) || id:finn-b-DM_RETINOPATHY	Diabetic retinopathy (DM_RETINOPATHY)	Diabetic retinopathy (DM_RETINOPATHY) || ||	TRUE	igd	4.40E-10	0.00191493	462166	2	161105876	ukb-b-9405	|| id:ukb-b-9405	TRUE	reported	igd	2	TRUE	NA	NA	8.42E-05	462166	9.76E-06	216666	TRUE	0.020102988	38.91112378	6.24E-05
20	rs10835676	G	C	G	C	0.0123512	0.0228	0.240436	0.2773	FALSE	TRUE	FALSE	finn-b-DM_RETINOPATHY	11	30531316	0.0144	216666	0.1139	Diabetic retinopathy (DM_RETINOPATHY) || id:finn-b-DM_RETINOPATHY	Diabetic retinopathy (DM_RETINOPATHY)	Diabetic retinopathy (DM_RETINOPATHY) || ||	TRUE	igd	4.00E-09	0.00209843	462166	11	30531316	ukb-b-9405	|| id:ukb-b-9405	TRUE	reported	igd	2	TRUE	NA	NA	7.50E-05	462166	1.16E-05	216666	TRUE	0.043508684	34.64410414	5.57E-05
21	rs10842239	C	T	C	T	0.0151232	-0.0185	0.122037	0.1857	FALSE	FALSE	FALSE	finn-b-DM_RETINOPATHY	12	24059999	0.0166	216666	0.2652	Diabetic retinopathy (DM_RETINOPATHY) || id:finn-b-DM_RETINOPATHY	Diabetic retinopathy (DM_RETINOPATHY)	Diabetic retinopathy (DM_RETINOPATHY) || ||	TRUE	igd	3.20E-08	0.00273417	462166	12	24059999	ukb-b-9405	|| id:ukb-b-9405	TRUE	reported	igd	2	TRUE	NA	NA	6.62E-05	462166	5.73E-06	216666	TRUE	0.027435397	30.59400713	4.90E-05
22	rs10938398	A	G	A	G	0.0222115	0.0441	0.433578	0.473	FALSE	FALSE	FALSE	finn-b-DM_RETINOPATHY	4	45186139	0.0129	216666	0.000619598	Diabetic retinopathy (DM_RETINOPATHY) || id:finn-b-DM_RETINOPATHY	Diabetic retinopathy (DM_RETINOPATHY)	Diabetic retinopathy (DM_RETINOPATHY) || ||	TRUE	igd	1.00E-34	0.00180756	462166	4	45186139	ukb-b-9405	|| id:ukb-b-9405	TRUE	reported	igd	2	TRUE	NA	NA	0.000326612	462166	5.39E-05	216666	TRUE	3.77E-05	150.9977002	0.000242322
23	rs10947793	G	A	G	A	-0.0127212	-0.023	0.371789	0.3875	FALSE	FALSE	FALSE	finn-b-DM_RETINOPATHY	6	12142817	0.0132	216666	0.0823607	Diabetic retinopathy (DM_RETINOPATHY) || id:finn-b-DM_RETINOPATHY	Diabetic retinopathy (DM_RETINOPATHY)	Diabetic retinopathy (DM_RETINOPATHY) || ||	TRUE	igd	8.10E-12	0.0018605	462166	6	12142817	ukb-b-9405	|| id:ukb-b-9405	TRUE	reported	igd	2	TRUE	NA	NA	0.000101148	462166	1.40E-05	216666	TRUE	0.01530387	46.75163594	7.56E-05
24	rs10957087	A	T	A	T	0.0139437	-0.0246	0.159639	0.2482	FALSE	TRUE	FALSE	finn-b-DM_RETINOPATHY	8	60220423	0.0149	216666	0.0973509	Diabetic retinopathy (DM_RETINOPATHY) || id:finn-b-DM_RETINOPATHY	Diabetic retinopathy (DM_RETINOPATHY)	Diabetic retinopathy (DM_RETINOPATHY) || ||	TRUE	igd	1.20E-08	0.00244363	462166	8	60220423	ukb-b-9405	|| id:ukb-b-9405	TRUE	reported	igd	2	TRUE	NA	NA	7.04E-05	462166	1.26E-05	216666	TRUE	0.062689077	32.56005757	5.22E-05
25	rs11012732	G	A	G	A	0.0193536	0.0293	0.331675	0.3144	FALSE	FALSE	FALSE	finn-b-DM_RETINOPATHY	10	21830104	0.0138	216666	0.0342902	Diabetic retinopathy (DM_RETINOPATHY) || id:finn-b-DM_RETINOPATHY	Diabetic retinopathy (DM_RETINOPATHY)	Diabetic retinopathy (DM_RETINOPATHY) || ||	TRUE	igd	2.40E-24	0.00190117	462166	10	21830104	ukb-b-9405	|| id:ukb-b-9405	TRUE	reported	igd	2	TRUE	NA	NA	0.000224175	462166	2.08E-05	216666	TRUE	6.36E-05	103.6290738	0.000166056
26	rs11075263	T	C	T	C	-0.012132	0.0034	0.207806	0.2755	FALSE	FALSE	FALSE	finn-b-DM_RETINOPATHY	16	9367090	0.0144	216666	0.8143	Diabetic retinopathy (DM_RETINOPATHY) || id:finn-b-DM_RETINOPATHY	Diabetic retinopathy (DM_RETINOPATHY)	Diabetic retinopathy (DM_RETINOPATHY) || ||	TRUE	igd	4.60E-08	0.00221878	462166	16	9367090	ukb-b-9405	|| id:ukb-b-9405	TRUE	reported	igd	2	TRUE	NA	NA	6.47E-05	462166	2.57E-07	216666	TRUE	0.003800793	29.89759939	4.85E-05
27	rs1108548	G	A	G	A	0.0121715	0.0212	0.277245	0.3099	FALSE	FALSE	FALSE	finn-b-DM_RETINOPATHY	1	218634787	0.0139	216666	0.1272	Diabetic retinopathy (DM_RETINOPATHY) || id:finn-b-DM_RETINOPATHY	Diabetic retinopathy (DM_RETINOPATHY)	Diabetic retinopathy (DM_RETINOPATHY) || ||	TRUE	igd	1.20E-09	0.00200003	462166	1	218634787	ukb-b-9405	|| id:ukb-b-9405	TRUE	reported	igd	2	TRUE	NA	NA	8.01E-05	462166	1.07E-05	216666	TRUE	0.029286146	37.035242	5.94E-05
28	rs111258054	T	C	T	C	0.0159528	0.0099	0.183665	0.2828	FALSE	FALSE	FALSE	finn-b-DM_RETINOPATHY	11	134611390	0.0144	216666	0.4916	Diabetic retinopathy (DM_RETINOPATHY) || id:finn-b-DM_RETINOPATHY	Diabetic retinopathy (DM_RETINOPATHY)	Diabetic retinopathy (DM_RETINOPATHY) || ||	TRUE	igd	9.50E-12	0.00234105	462166	11	134611390	ukb-b-9405	|| id:ukb-b-9405	TRUE	reported	igd	2	TRUE	NA	NA	0.000100465	462166	2.18E-06	216666	TRUE	0.001029012	46.43574976	7.63E-05
29	rs11150745	G	A	G	A	-0.0160848	0.0087	0.317708	0.2798	FALSE	FALSE	FALSE	finn-b-DM_RETINOPATHY	17	78757626	0.0143	216666	0.5431	Diabetic retinopathy (DM_RETINOPATHY) || id:finn-b-DM_RETINOPATHY	Diabetic retinopathy (DM_RETINOPATHY)	Diabetic retinopathy (DM_RETINOPATHY) || ||	TRUE	igd	6.80E-17	0.00192604	462166	17	78757626	ukb-b-9405	|| id:ukb-b-9405	TRUE	reported	igd	2	TRUE	NA	NA	0.000150883	462166	1.71E-06	216666	TRUE	2.49E-05	69.74301624	0.000112166
30	rs11196657	C	T	C	T	0.0124451	-0.0141	0.236715	0.2147	FALSE	FALSE	FALSE	finn-b-DM_RETINOPATHY	10	115976570	0.0157	216666	0.3682	Diabetic retinopathy (DM_RETINOPATHY) || id:finn-b-DM_RETINOPATHY	Diabetic retinopathy (DM_RETINOPATHY)	Diabetic retinopathy (DM_RETINOPATHY) || ||	TRUE	igd	3.40E-09	0.00210599	462166	10	115976570	ukb-b-9405	|| id:ukb-b-9405	TRUE	reported	igd	2	TRUE	NA	NA	7.56E-05	462166	3.72E-06	216666	TRUE	0.009391807	34.920799	5.60E-05
31	rs113866544	C	T	C	T	0.0303242	-0.0169	0.068322	0.1066	FALSE	FALSE	FALSE	finn-b-DM_RETINOPATHY	17	46270606	0.0209	216666	0.4188	Diabetic retinopathy (DM_RETINOPATHY) || id:finn-b-DM_RETINOPATHY	Diabetic retinopathy (DM_RETINOPATHY)	Diabetic retinopathy (DM_RETINOPATHY) || ||	TRUE	igd	1.40E-17	0.003552	462166	17	46270606	ukb-b-9405	|| id:ukb-b-9405	TRUE	reported	igd	2	TRUE	NA	NA	0.000157677	462166	3.02E-06	216666	TRUE	3.24E-05	72.88409918	0.000117067
32	rs114964326	A	G	A	G	-0.0301131	0.0651	0.028947	0.01411	FALSE	FALSE	FALSE	finn-b-DM_RETINOPATHY	2	146015229	0.0548	216666	0.2344	Diabetic retinopathy (DM_RETINOPATHY) || id:finn-b-DM_RETINOPATHY	Diabetic retinopathy (DM_RETINOPATHY)	Diabetic retinopathy (DM_RETINOPATHY) || ||	TRUE	igd	2.10E-08	0.00537007	462166	2	146015229	ukb-b-9405	|| id:ukb-b-9405	TRUE	reported	igd	2	TRUE	NA	NA	6.80E-05	462166	6.51E-06	216666	TRUE	0.028685616	31.44495945	5.10E-05
33	rs1154988	A	T	A	T	0.0176003	-0.0207	0.77318	0.8516	FALSE	TRUE	FALSE	finn-b-DM_RETINOPATHY	3	135925191	0.0181	216666	0.2527	Diabetic retinopathy (DM_RETINOPATHY) || id:finn-b-DM_RETINOPATHY	Diabetic retinopathy (DM_RETINOPATHY)	Diabetic retinopathy (DM_RETINOPATHY) || ||	TRUE	igd	1.50E-16	0.00213143	462166	3	135925191	ukb-b-9405	|| id:ukb-b-9405	TRUE	reported	igd	2	TRUE	NA	NA	0.000147516	462166	6.04E-06	216666	TRUE	0.000198162	68.18643623	0.000108651
34	rs11603984	T	G	T	G	-0.0169839	0.0312	0.135129	0.2036	FALSE	FALSE	FALSE	finn-b-DM_RETINOPATHY	11	85238368	0.0159	216666	0.0502204	Diabetic retinopathy (DM_RETINOPATHY) || id:finn-b-DM_RETINOPATHY	Diabetic retinopathy (DM_RETINOPATHY)	Diabetic retinopathy (DM_RETINOPATHY) || ||	TRUE	igd	8.90E-11	0.00261937	462166	11	85238368	ukb-b-9405	|| id:ukb-b-9405	TRUE	reported	igd	2	TRUE	NA	NA	9.10E-05	462166	1.78E-05	216666	TRUE	0.040955256	42.04178528	6.74E-05
35	rs11636611	T	C	T	C	0.0107144	0.0047	0.502804	0.4904	FALSE	FALSE	FALSE	finn-b-DM_RETINOPATHY	15	36391965	0.0128	216666	0.716199	Diabetic retinopathy (DM_RETINOPATHY) || id:finn-b-DM_RETINOPATHY	Diabetic retinopathy (DM_RETINOPATHY)	Diabetic retinopathy (DM_RETINOPATHY) || ||	TRUE	igd	2.30E-09	0.00179296	462166	15	36391965	ukb-b-9405	|| id:ukb-b-9405	TRUE	reported	igd	2	TRUE	NA	NA	7.73E-05	462166	6.22E-07	216666	TRUE	0.002118895	35.71038316	5.74E-05
36	rs11646719	G	C	G	C	0.0104068	-0.0061	0.666965	0.73	FALSE	TRUE	FALSE	finn-b-DM_RETINOPATHY	16	71383889	0.0145	216666	0.673	Diabetic retinopathy (DM_RETINOPATHY) || id:finn-b-DM_RETINOPATHY	Diabetic retinopathy (DM_RETINOPATHY)	Diabetic retinopathy (DM_RETINOPATHY) || ||	TRUE	igd	4.30E-08	0.00189992	462166	16	71383889	ukb-b-9405	|| id:ukb-b-9405	TRUE	reported	igd	2	TRUE	NA	NA	6.49E-05	462166	8.17E-07	216666	TRUE	0.006007422	30.00293821	4.81E-05
38	rs11686555	G	C	G	C	-0.014136	0.0103	0.268239	0.2615	FALSE	TRUE	FALSE	finn-b-DM_RETINOPATHY	2	67786688	0.0147	216666	0.4822	Diabetic retinopathy (DM_RETINOPATHY) || id:finn-b-DM_RETINOPATHY	Diabetic retinopathy (DM_RETINOPATHY)	Diabetic retinopathy (DM_RETINOPATHY) || ||	TRUE	igd	2.60E-12	0.0020208	462166	2	67786688	ukb-b-9405	|| id:ukb-b-9405	TRUE	reported	igd	2	TRUE	NA	NA	0.000105868	462166	2.27E-06	216666	TRUE	0.000741449	48.93351425	7.84E-05
39	rs11704728	T	C	T	C	0.0133307	-0.0133	0.196347	0.2144	FALSE	FALSE	FALSE	finn-b-DM_RETINOPATHY	22	18130209	0.0157	216666	0.3971	Diabetic retinopathy (DM_RETINOPATHY) || id:finn-b-DM_RETINOPATHY	Diabetic retinopathy (DM_RETINOPATHY)	Diabetic retinopathy (DM_RETINOPATHY) || ||	TRUE	igd	3.90E-09	0.00226433	462166	22	18130209	ukb-b-9405	|| id:ukb-b-9405	TRUE	reported	igd	2	TRUE	NA	NA	7.50E-05	462166	3.31E-06	216666	TRUE	0.008614147	34.65983324	5.61E-05
40	rs11708024	A	G	A	G	-0.0119029	0.0195	0.292399	0.3518	FALSE	FALSE	FALSE	finn-b-DM_RETINOPATHY	3	85865269	0.0134	216666	0.1466	Diabetic retinopathy (DM_RETINOPATHY) || id:finn-b-DM_RETINOPATHY	Diabetic retinopathy (DM_RETINOPATHY)	Diabetic retinopathy (DM_RETINOPATHY) || ||	TRUE	igd	1.40E-09	0.00196595	462166	3	85865269	ukb-b-9405	|| id:ukb-b-9405	TRUE	reported	igd	2	TRUE	NA	NA	7.93E-05	462166	9.77E-06	216666	TRUE	0.026435845	36.65731348	5.86E-05
41	rs11728685	A	G	A	G	0.0122781	-0.015	0.320363	0.2539	FALSE	FALSE	FALSE	finn-b-DM_RETINOPATHY	4	18465884	0.0148	216666	0.3087	Diabetic retinopathy (DM_RETINOPATHY) || id:finn-b-DM_RETINOPATHY	Diabetic retinopathy (DM_RETINOPATHY)	Diabetic retinopathy (DM_RETINOPATHY) || ||	TRUE	igd	1.40E-10	0.00191442	462166	4	18465884	ukb-b-9405	|| id:ukb-b-9405	TRUE	reported	igd	2	TRUE	NA	NA	8.90E-05	462166	4.74E-06	216666	TRUE	0.005319921	41.13276335	6.56E-05
43	rs1182199	A	C	A	C	-0.0135196	0.0171	0.3044	0.3615	FALSE	FALSE	FALSE	finn-b-DM_RETINOPATHY	7	2862542	0.0133	216666	0.1999	Diabetic retinopathy (DM_RETINOPATHY) || id:finn-b-DM_RETINOPATHY	Diabetic retinopathy (DM_RETINOPATHY)	Diabetic retinopathy (DM_RETINOPATHY) || ||	TRUE	igd	3.60E-12	0.00194469	462166	7	2862542	ukb-b-9405	|| id:ukb-b-9405	TRUE	reported	igd	2	TRUE	NA	NA	0.000104565	462166	7.63E-06	216666	TRUE	0.004148367	48.33112708	7.74E-05
44	rs1183668	G	C	G	C	-0.0120589	0.0059	0.37014	0.3344	FALSE	TRUE	FALSE	finn-b-DM_RETINOPATHY	13	112191837	0.0137	216666	0.6652	Diabetic retinopathy (DM_RETINOPATHY) || id:finn-b-DM_RETINOPATHY	Diabetic retinopathy (DM_RETINOPATHY)	Diabetic retinopathy (DM_RETINOPATHY) || ||	TRUE	igd	9.30E-11	0.00186172	462166	13	112191837	ukb-b-9405	|| id:ukb-b-9405	TRUE	reported	igd	2	TRUE	NA	NA	9.08E-05	462166	8.56E-07	216666	TRUE	0.000953267	41.95528339	6.78E-05
45	rs11926024	A	T	A	T	-0.0117587	-0.0079	0.263849	0.3166	FALSE	TRUE	FALSE	finn-b-DM_RETINOPATHY	3	173662094	0.0138	216666	0.569	Diabetic retinopathy (DM_RETINOPATHY) || id:finn-b-DM_RETINOPATHY	Diabetic retinopathy (DM_RETINOPATHY)	Diabetic retinopathy (DM_RETINOPATHY) || ||	TRUE	igd	6.30E-09	0.00202462	462166	3	173662094	ukb-b-9405	|| id:ukb-b-9405	TRUE	reported	igd	2	TRUE	NA	NA	7.30E-05	462166	1.51E-06	216666	TRUE	0.004973014	33.7311832	5.37E-05
46	rs12042959	G	A	G	A	-0.014934	-0.012	0.143895	0.159	FALSE	FALSE	FALSE	finn-b-DM_RETINOPATHY	1	243533273	0.0175	216666	0.4936	Diabetic retinopathy (DM_RETINOPATHY) || id:finn-b-DM_RETINOPATHY	Diabetic retinopathy (DM_RETINOPATHY)	Diabetic retinopathy (DM_RETINOPATHY) || ||	TRUE	igd	5.20E-09	0.00255686	462166	1	243533273	ukb-b-9405	|| id:ukb-b-9405	TRUE	reported	igd	2	TRUE	NA	NA	7.38E-05	462166	2.17E-06	216666	TRUE	0.006258543	34.11445173	5.49E-05
47	rs12140153	T	G	T	G	-0.0265936	-0.0584	0.094226	0.07883	FALSE	FALSE	FALSE	finn-b-DM_RETINOPATHY	1	62579891	0.0241	216666	0.0153801	Diabetic retinopathy (DM_RETINOPATHY) || id:finn-b-DM_RETINOPATHY	Diabetic retinopathy (DM_RETINOPATHY)	Diabetic retinopathy (DM_RETINOPATHY) || ||	TRUE	igd	2.10E-17	0.00313243	462166	1	62579891	ukb-b-9405	|| id:ukb-b-9405	TRUE	reported	igd	2	TRUE	NA	NA	0.000155929	462166	2.71E-05	216666	TRUE	0.005162018	72.07613914	0.000120719
48	rs1218824	A	G	A	G	0.012491	0.018	0.661499	0.6669	FALSE	FALSE	FALSE	finn-b-DM_RETINOPATHY	13	28010734	0.0136	216666	0.1874	Diabetic retinopathy (DM_RETINOPATHY) || id:finn-b-DM_RETINOPATHY	Diabetic retinopathy (DM_RETINOPATHY)	Diabetic retinopathy (DM_RETINOPATHY) || ||	TRUE	igd	4.20E-11	0.00189332	462166	13	28010734	ukb-b-9405	|| id:ukb-b-9405	TRUE	reported	igd	2	TRUE	NA	NA	9.42E-05	462166	8.08E-06	216666	TRUE	0.008411277	43.52576086	6.99E-05
49	rs12245654	C	A	C	A	0.023047	0.0179	0.072559	0.1152	FALSE	FALSE	FALSE	finn-b-DM_RETINOPATHY	10	87562928	0.0202	216666	0.3754	Diabetic retinopathy (DM_RETINOPATHY) || id:finn-b-DM_RETINOPATHY	Diabetic retinopathy (DM_RETINOPATHY)	Diabetic retinopathy (DM_RETINOPATHY) || ||	TRUE	igd	3.20E-11	0.00347158	462166	10	87562928	ukb-b-9405	|| id:ukb-b-9405	TRUE	reported	igd	2	TRUE	NA	NA	9.54E-05	462166	3.62E-06	216666	TRUE	0.002533073	44.0731862	7.15E-05
50	rs12287076	C	G	C	G	0.0210638	3.00E-04	0.707082	0.7705	FALSE	TRUE	FALSE	finn-b-DM_RETINOPATHY	11	47606865	0.0153	216666	0.9837	Diabetic retinopathy (DM_RETINOPATHY) || id:finn-b-DM_RETINOPATHY	Diabetic retinopathy (DM_RETINOPATHY)	Diabetic retinopathy (DM_RETINOPATHY) || ||	TRUE	igd	1.30E-26	0.00197238	462166	11	47606865	ukb-b-9405	|| id:ukb-b-9405	TRUE	reported	igd	2	TRUE	NA	NA	0.000246711	462166	1.77E-09	216666	TRUE	1.78E-09	114.0492057	0.000183789
51	rs1229660	T	C	T	C	0.0114333	0.0038	0.677031	0.7922	FALSE	FALSE	FALSE	finn-b-DM_RETINOPATHY	7	26437429	0.0159	216666	0.8097	Diabetic retinopathy (DM_RETINOPATHY) || id:finn-b-DM_RETINOPATHY	Diabetic retinopathy (DM_RETINOPATHY)	Diabetic retinopathy (DM_RETINOPATHY) || ||	TRUE	igd	2.40E-09	0.00191674	462166	7	26437429	ukb-b-9405	|| id:ukb-b-9405	TRUE	reported	igd	2	TRUE	NA	NA	7.70E-05	462166	2.64E-07	216666	TRUE	0.001510339	35.58088828	5.72E-05
52	rs12375196	A	C	A	C	0.0132187	-0.0063	0.424364	0.4656	FALSE	FALSE	FALSE	finn-b-DM_RETINOPATHY	7	103416541	0.0129	216666	0.6236	Diabetic retinopathy (DM_RETINOPATHY) || id:finn-b-DM_RETINOPATHY	Diabetic retinopathy (DM_RETINOPATHY)	Diabetic retinopathy (DM_RETINOPATHY) || ||	TRUE	igd	3.80E-13	0.00182044	462166	7	103416541	ukb-b-9405	|| id:ukb-b-9405	TRUE	reported	igd	2	TRUE	NA	NA	0.000114072	462166	1.10E-06	216666	TRUE	0.000216251	52.72599129	8.54E-05
53	rs12462975	A	G	A	G	0.01754	-0.018	0.329671	0.3195	FALSE	FALSE	FALSE	finn-b-DM_RETINOPATHY	19	30272202	0.0139	216666	0.1931	Diabetic retinopathy (DM_RETINOPATHY) || id:finn-b-DM_RETINOPATHY	Diabetic retinopathy (DM_RETINOPATHY)	Diabetic retinopathy (DM_RETINOPATHY) || ||	TRUE	igd	5.90E-20	0.00191777	462166	19	30272202	ukb-b-9405	|| id:ukb-b-9405	TRUE	reported	igd	2	TRUE	NA	NA	0.000180964	462166	7.74E-06	216666	TRUE	4.16E-05	83.6500369	0.000135975
54	rs12463617	C	A	C	A	0.0431919	0.0092	0.828064	0.838	FALSE	FALSE	FALSE	finn-b-DM_RETINOPATHY	2	629244	0.0174	216666	0.5974	Diabetic retinopathy (DM_RETINOPATHY) || id:finn-b-DM_RETINOPATHY	Diabetic retinopathy (DM_RETINOPATHY)	Diabetic retinopathy (DM_RETINOPATHY) || ||	TRUE	igd	1.80E-74	0.00236577	462166	2	629244	ukb-b-9405	|| id:ukb-b-9405	TRUE	reported	igd	2	TRUE	NA	NA	0.000720693	462166	1.29E-06	216666	TRUE	5.25E-23	333.3186218	0.000531209
55	rs12478299	C	T	C	T	-0.0115796	-0.0161	0.252015	0.2588	FALSE	FALSE	FALSE	finn-b-DM_RETINOPATHY	2	193811641	0.0147	216666	0.2753	Diabetic retinopathy (DM_RETINOPATHY) || id:finn-b-DM_RETINOPATHY	Diabetic retinopathy (DM_RETINOPATHY)	Diabetic retinopathy (DM_RETINOPATHY) || ||	TRUE	igd	1.90E-08	0.00206169	462166	2	193811641	ukb-b-9405	|| id:ukb-b-9405	TRUE	reported	igd	2	TRUE	NA	NA	6.83E-05	462166	5.54E-06	216666	TRUE	0.023246755	31.5457158	5.06E-05
56	rs12538435	G	A	G	A	-0.0128701	0.0033	0.261809	0.3149	FALSE	FALSE	FALSE	finn-b-DM_RETINOPATHY	7	71437104	0.0139	216666	0.81	Diabetic retinopathy (DM_RETINOPATHY) || id:finn-b-DM_RETINOPATHY	Diabetic retinopathy (DM_RETINOPATHY)	Diabetic retinopathy (DM_RETINOPATHY) || ||	TRUE	igd	2.50E-10	0.00203404	462166	7	71437104	ukb-b-9405	|| id:ukb-b-9405	TRUE	reported	igd	2	TRUE	NA	NA	8.66E-05	462166	2.60E-07	216666	TRUE	0.000728243	40.03546382	6.40E-05
57	rs12591120	C	T	C	T	-0.0121171	-0.0126	0.258335	0.2326	FALSE	FALSE	FALSE	finn-b-DM_RETINOPATHY	15	99236869	0.0153	216666	0.4108	Diabetic retinopathy (DM_RETINOPATHY) || id:finn-b-DM_RETINOPATHY	Diabetic retinopathy (DM_RETINOPATHY)	Diabetic retinopathy (DM_RETINOPATHY) || ||	TRUE	igd	3.40E-09	0.00204947	462166	15	99236869	ukb-b-9405	|| id:ukb-b-9405	TRUE	reported	igd	2	TRUE	NA	NA	7.56E-05	462166	3.13E-06	216666	TRUE	0.007799537	34.95539814	5.63E-05
58	rs127204	C	A	C	A	0.0108934	0.0014	0.399753	0.4677	FALSE	FALSE	FALSE	finn-b-DM_RETINOPATHY	1	112277693	0.0129	216666	0.9123	Diabetic retinopathy (DM_RETINOPATHY) || id:finn-b-DM_RETINOPATHY	Diabetic retinopathy (DM_RETINOPATHY)	Diabetic retinopathy (DM_RETINOPATHY) || ||	TRUE	igd	2.20E-09	0.0018219	462166	1	112277693	ukb-b-9405	|| id:ukb-b-9405	TRUE	reported	igd	2	TRUE	NA	NA	7.73E-05	462166	5.44E-08	216666	TRUE	0.00100778	35.75014687	5.69E-05
59	rs12877270	A	G	A	G	0.0117224	-1.00E-04	0.442217	0.5311	FALSE	FALSE	FALSE	finn-b-DM_RETINOPATHY	13	97047020	0.0129	216666	0.9941	Diabetic retinopathy (DM_RETINOPATHY) || id:finn-b-DM_RETINOPATHY	Diabetic retinopathy (DM_RETINOPATHY)	Diabetic retinopathy (DM_RETINOPATHY) || ||	TRUE	igd	1.10E-10	0.00181553	462166	13	97047020	ukb-b-9405	|| id:ukb-b-9405	TRUE	reported	igd	2	TRUE	NA	NA	9.02E-05	462166	2.77E-10	216666	TRUE	0.00027126	41.68945464	6.78E-05
60	rs12914623	C	G	C	G	-0.013979	0.0197	0.26741	0.2433	FALSE	TRUE	FALSE	finn-b-DM_RETINOPATHY	15	80993570	0.015	216666	0.1885	Diabetic retinopathy (DM_RETINOPATHY) || id:finn-b-DM_RETINOPATHY	Diabetic retinopathy (DM_RETINOPATHY)	Diabetic retinopathy (DM_RETINOPATHY) || ||	TRUE	igd	5.40E-12	0.00202752	462166	15	80993570	ukb-b-9405	|| id:ukb-b-9405	TRUE	reported	igd	2	TRUE	NA	NA	0.000102845	462166	7.96E-06	216666	TRUE	0.004932313	47.53592136	7.66E-05
61	rs1296328	C	A	C	A	-0.0131912	0.0197	0.559023	0.482	FALSE	FALSE	FALSE	finn-b-DM_RETINOPATHY	4	137083193	0.0129	216666	0.1268	Diabetic retinopathy (DM_RETINOPATHY) || id:finn-b-DM_RETINOPATHY	Diabetic retinopathy (DM_RETINOPATHY)	Diabetic retinopathy (DM_RETINOPATHY) || ||	TRUE	igd	3.10E-13	0.00180908	462166	4	137083193	ukb-b-9405	|| id:ukb-b-9405	TRUE	reported	igd	2	TRUE	NA	NA	0.000115029	462166	1.08E-05	216666	TRUE	0.004245699	53.1683356	8.58E-05
62	rs13033310	A	G	A	G	0.0125512	0.0136	0.25275	0.2402	FALSE	FALSE	FALSE	finn-b-DM_RETINOPATHY	2	133523605	0.015	216666	0.3659	Diabetic retinopathy (DM_RETINOPATHY) || id:finn-b-DM_RETINOPATHY	Diabetic retinopathy (DM_RETINOPATHY)	Diabetic retinopathy (DM_RETINOPATHY) || ||	TRUE	igd	1.30E-09	0.00206781	462166	2	133523605	ukb-b-9405	|| id:ukb-b-9405	TRUE	reported	igd	2	TRUE	NA	NA	7.97E-05	462166	3.79E-06	216666	TRUE	0.007340206	36.84251233	5.95E-05
64	rs13062809	A	G	A	G	0.0135222	-0.0133	0.392869	0.3338	FALSE	FALSE	FALSE	finn-b-DM_RETINOPATHY	3	141294871	0.0136	216666	0.3284	Diabetic retinopathy (DM_RETINOPATHY) || id:finn-b-DM_RETINOPATHY	Diabetic retinopathy (DM_RETINOPATHY)	Diabetic retinopathy (DM_RETINOPATHY) || ||	TRUE	igd	1.90E-13	0.00183821	462166	3	141294871	ukb-b-9405	|| id:ukb-b-9405	TRUE	reported	igd	2	TRUE	NA	NA	0.000117073	462166	4.41E-06	216666	TRUE	0.000811335	54.11335508	8.72E-05
65	rs13095644	A	G	A	G	0.0133495	0.0065	0.534026	0.4389	FALSE	FALSE	FALSE	finn-b-DM_RETINOPATHY	3	85141564	0.0129	216666	0.6145	Diabetic retinopathy (DM_RETINOPATHY) || id:finn-b-DM_RETINOPATHY	Diabetic retinopathy (DM_RETINOPATHY)	Diabetic retinopathy (DM_RETINOPATHY) || ||	TRUE	igd	9.70E-14	0.00179314	462166	3	85141564	ukb-b-9405	|| id:ukb-b-9405	TRUE	reported	igd	2	TRUE	NA	NA	0.000119909	462166	1.17E-06	216666	TRUE	0.000150586	55.42447681	8.87E-05
66	rs1318408	G	A	G	A	0.0160501	-0.0169	0.119425	0.06749	FALSE	FALSE	FALSE	finn-b-DM_RETINOPATHY	1	11925781	0.0256	216666	0.5086	Diabetic retinopathy (DM_RETINOPATHY) || id:finn-b-DM_RETINOPATHY	Diabetic retinopathy (DM_RETINOPATHY)	Diabetic retinopathy (DM_RETINOPATHY) || ||	TRUE	igd	6.20E-09	0.00276174	462166	1	11925781	ukb-b-9405	|| id:ukb-b-9405	TRUE	reported	igd	2	TRUE	NA	NA	7.31E-05	462166	2.01E-06	216666	TRUE	0.006171462	33.77457594	5.42E-05
67	rs1320903	A	G	A	G	0.017072	0.0206	0.319725	0.2948	FALSE	FALSE	FALSE	finn-b-DM_RETINOPATHY	3	131758077	0.0141	216666	0.1437	Diabetic retinopathy (DM_RETINOPATHY) || id:finn-b-DM_RETINOPATHY	Diabetic retinopathy (DM_RETINOPATHY)	Diabetic retinopathy (DM_RETINOPATHY) || ||	TRUE	igd	5.20E-19	0.00191652	462166	3	131758077	ukb-b-9405	|| id:ukb-b-9405	TRUE	reported	igd	2	TRUE	NA	NA	0.000171661	462166	9.85E-06	216666	TRUE	0.000129787	79.34911598	0.000126783
68	rs13273726	A	C	A	C	0.0125482	-0.0051	0.218678	0.231	FALSE	FALSE	FALSE	finn-b-DM_RETINOPATHY	8	103545192	0.0152	216666	0.7391	Diabetic retinopathy (DM_RETINOPATHY) || id:finn-b-DM_RETINOPATHY	Diabetic retinopathy (DM_RETINOPATHY)	Diabetic retinopathy (DM_RETINOPATHY) || ||	TRUE	igd	7.10E-09	0.00216798	462166	8	103545192	ukb-b-9405	|| id:ukb-b-9405	TRUE	reported	igd	2	TRUE	NA	NA	7.25E-05	462166	5.20E-07	216666	TRUE	0.002762102	33.50057963	5.38E-05
69	rs13288841	A	G	A	G	0.0190501	-5.00E-04	0.32166	0.3743	FALSE	FALSE	FALSE	finn-b-DM_RETINOPATHY	9	28418511	0.0133	216666	0.9692	Diabetic retinopathy (DM_RETINOPATHY) || id:finn-b-DM_RETINOPATHY	Diabetic retinopathy (DM_RETINOPATHY)	Diabetic retinopathy (DM_RETINOPATHY) || ||	TRUE	igd	2.20E-23	0.00191229	462166	9	28418511	ukb-b-9405	|| id:ukb-b-9405	TRUE	reported	igd	2	TRUE	NA	NA	0.000214683	462166	6.52E-09	216666	TRUE	2.18E-08	99.2400585	0.000158369
70	rs13322435	G	A	G	A	-0.0169561	0.0038	0.404446	0.3321	FALSE	FALSE	FALSE	finn-b-DM_RETINOPATHY	3	156795468	0.0137	216666	0.7812	Diabetic retinopathy (DM_RETINOPATHY) || id:finn-b-DM_RETINOPATHY	Diabetic retinopathy (DM_RETINOPATHY)	Diabetic retinopathy (DM_RETINOPATHY) || ||	TRUE	igd	1.90E-20	0.00182964	462166	3	156795468	ukb-b-9405	|| id:ukb-b-9405	TRUE	reported	igd	2	TRUE	NA	NA	0.000185799	462166	3.55E-07	216666	TRUE	5.54E-07	85.88565769	0.000138504
71	rs1336486	G	T	G	T	0.012489	0.0011	0.328585	0.4104	FALSE	FALSE	FALSE	finn-b-DM_RETINOPATHY	13	40784814	0.0131	216666	0.9355	Diabetic retinopathy (DM_RETINOPATHY) || id:finn-b-DM_RETINOPATHY	Diabetic retinopathy (DM_RETINOPATHY)	Diabetic retinopathy (DM_RETINOPATHY) || ||	TRUE	igd	6.00E-11	0.00190819	462166	13	40784814	ukb-b-9405	|| id:ukb-b-9405	TRUE	reported	igd	2	TRUE	NA	NA	9.27E-05	462166	3.25E-08	216666	TRUE	0.000285351	42.83631466	6.88E-05
72	rs13410783	G	A	G	A	0.0141058	0.0147	0.36952	0.3832	FALSE	FALSE	FALSE	finn-b-DM_RETINOPATHY	2	36789166	0.0133	216666	0.2678	Diabetic retinopathy (DM_RETINOPATHY) || id:finn-b-DM_RETINOPATHY	Diabetic retinopathy (DM_RETINOPATHY)	Diabetic retinopathy (DM_RETINOPATHY) || ||	TRUE	igd	2.40E-14	0.0018498	462166	2	36789166	ukb-b-9405	|| id:ukb-b-9405	TRUE	reported	igd	2	TRUE	NA	NA	0.000125804	462166	5.64E-06	216666	TRUE	0.000683699	58.14948778	9.27E-05
73	rs1346841	A	G	A	G	-0.0106038	0.0071	0.40501	0.3189	FALSE	FALSE	FALSE	finn-b-DM_RETINOPATHY	4	65651730	0.0138	216666	0.6102	Diabetic retinopathy (DM_RETINOPATHY) || id:finn-b-DM_RETINOPATHY	Diabetic retinopathy (DM_RETINOPATHY)	Diabetic retinopathy (DM_RETINOPATHY) || ||	TRUE	igd	6.40E-09	0.00182614	462166	4	65651730	ukb-b-9405	|| id:ukb-b-9405	TRUE	reported	igd	2	TRUE	NA	NA	7.30E-05	462166	1.22E-06	216666	TRUE	0.00429093	33.71746511	5.42E-05
74	rs1436348	G	A	G	A	0.0124929	0.0113	0.582801	0.6338	FALSE	FALSE	FALSE	finn-b-DM_RETINOPATHY	3	104612668	0.0133	216666	0.3978	Diabetic retinopathy (DM_RETINOPATHY) || id:finn-b-DM_RETINOPATHY	Diabetic retinopathy (DM_RETINOPATHY)	Diabetic retinopathy (DM_RETINOPATHY) || ||	TRUE	igd	5.40E-12	0.00181185	462166	3	104612668	ukb-b-9405	|| id:ukb-b-9405	TRUE	reported	igd	2	TRUE	NA	NA	0.000102859	462166	3.33E-06	216666	TRUE	0.001401674	47.54250345	7.59E-05
75	rs1441264	A	G	A	G	0.0150095	-0.0184	0.593703	0.6705	FALSE	FALSE	FALSE	finn-b-DM_RETINOPATHY	13	79580919	0.0137	216666	0.179	Diabetic retinopathy (DM_RETINOPATHY) || id:finn-b-DM_RETINOPATHY	Diabetic retinopathy (DM_RETINOPATHY)	Diabetic retinopathy (DM_RETINOPATHY) || ||	TRUE	igd	7.60E-16	0.00186203	462166	13	79580919	ukb-b-9405	|| id:ukb-b-9405	TRUE	reported	igd	2	TRUE	NA	NA	0.000140573	462166	8.33E-06	216666	TRUE	0.000569592	64.97691722	0.000108686
76	rs145350287	A	T	A	T	-0.0322326	-0.0784	0.039615	0.03728	FALSE	TRUE	FALSE	finn-b-DM_RETINOPATHY	12	120907309	0.0341	216666	0.02151	Diabetic retinopathy (DM_RETINOPATHY) || id:finn-b-DM_RETINOPATHY	Diabetic retinopathy (DM_RETINOPATHY)	Diabetic retinopathy (DM_RETINOPATHY) || ||	TRUE	igd	2.00E-12	0.00458244	462166	12	120907309	ukb-b-9405	|| id:ukb-b-9405	TRUE	reported	igd	2	TRUE	NA	NA	0.000107042	462166	2.44E-05	216666	TRUE	0.037826168	49.47628732	7.91E-05
78	rs1458156	T	C	T	C	0.0146036	0.0089	0.488413	0.469	FALSE	FALSE	FALSE	finn-b-DM_RETINOPATHY	12	41887940	0.0129	216666	0.4894	Diabetic retinopathy (DM_RETINOPATHY) || id:finn-b-DM_RETINOPATHY	Diabetic retinopathy (DM_RETINOPATHY)	Diabetic retinopathy (DM_RETINOPATHY) || ||	TRUE	igd	3.50E-16	0.00179105	462166	12	41887940	ukb-b-9405	|| id:ukb-b-9405	TRUE	reported	igd	2	TRUE	NA	NA	0.000143829	462166	2.20E-06	216666	TRUE	5.41E-05	66.48205537	0.000106575
79	rs1502317	T	C	T	C	-0.0173687	-0.0377	0.276578	0.2648	FALSE	FALSE	FALSE	finn-b-DM_RETINOPATHY	11	8682018	0.0146	216666	0.00974002	Diabetic retinopathy (DM_RETINOPATHY) || id:finn-b-DM_RETINOPATHY	Diabetic retinopathy (DM_RETINOPATHY)	Diabetic retinopathy (DM_RETINOPATHY) || ||	TRUE	igd	4.30E-18	0.0020032	462166	11	8682018	ukb-b-9405	|| id:ukb-b-9405	TRUE	reported	igd	2	TRUE	NA	NA	0.000162637	462166	3.08E-05	216666	TRUE	0.005645772	75.17717551	0.000120719
80	rs1515720	T	C	T	C	0.0109499	0.0283	0.53326	0.5178	FALSE	FALSE	FALSE	finn-b-DM_RETINOPATHY	3	161398761	0.0129	216666	0.0280698	Diabetic retinopathy (DM_RETINOPATHY) || id:finn-b-DM_RETINOPATHY	Diabetic retinopathy (DM_RETINOPATHY)	Diabetic retinopathy (DM_RETINOPATHY) || ||	TRUE	igd	1.10E-09	0.00179488	462166	3	161398761	ukb-b-9405	|| id:ukb-b-9405	TRUE	reported	igd	2	TRUE	NA	NA	8.05E-05	462166	2.22E-05	216666	TRUE	0.101759059	37.21769473	5.97E-05
81	rs1520929	C	T	C	T	-0.0109499	0.0042	0.447772	0.529	FALSE	FALSE	FALSE	finn-b-DM_RETINOPATHY	8	64700949	0.0129	216666	0.7435	Diabetic retinopathy (DM_RETINOPATHY) || id:finn-b-DM_RETINOPATHY	Diabetic retinopathy (DM_RETINOPATHY)	Diabetic retinopathy (DM_RETINOPATHY) || ||	TRUE	igd	1.30E-09	0.00180426	462166	8	64700949	ukb-b-9405	|| id:ukb-b-9405	TRUE	reported	igd	2	TRUE	NA	NA	7.97E-05	462166	4.89E-07	216666	TRUE	0.001577881	36.83172539	5.93E-05
82	rs154346	G	A	G	A	0.0101212	0.0055	0.602179	0.6215	FALSE	FALSE	FALSE	finn-b-DM_RETINOPATHY	5	112265493	0.0132	216666	0.6798	Diabetic retinopathy (DM_RETINOPATHY) || id:finn-b-DM_RETINOPATHY	Diabetic retinopathy (DM_RETINOPATHY)	Diabetic retinopathy (DM_RETINOPATHY) || ||	TRUE	igd	4.40E-08	0.00184957	462166	5	112265493	ukb-b-9405	|| id:ukb-b-9405	TRUE	reported	igd	2	TRUE	NA	NA	6.48E-05	462166	8.01E-07	216666	TRUE	0.006001496	29.94487252	4.91E-05
83	rs1559900	T	C	T	C	0.0127734	-7.00E-04	0.286025	0.2542	FALSE	FALSE	FALSE	finn-b-DM_RETINOPATHY	8	14207321	0.0148	216666	0.9623	Diabetic retinopathy (DM_RETINOPATHY) || id:finn-b-DM_RETINOPATHY	Diabetic retinopathy (DM_RETINOPATHY)	Diabetic retinopathy (DM_RETINOPATHY) || ||	TRUE	igd	1.10E-10	0.00197882	462166	8	14207321	ukb-b-9405	|| id:ukb-b-9405	TRUE	reported	igd	2	TRUE	NA	NA	9.01E-05	462166	1.03E-08	216666	TRUE	0.000308891	41.66778767	6.66E-05
84	rs1570298	T	A	T	A	0.0120451	-0.0096	0.743189	0.7669	FALSE	TRUE	FALSE	finn-b-DM_RETINOPATHY	6	70218298	0.0152	216666	0.5262	Diabetic retinopathy (DM_RETINOPATHY) || id:finn-b-DM_RETINOPATHY	Diabetic retinopathy (DM_RETINOPATHY)	Diabetic retinopathy (DM_RETINOPATHY) || ||	TRUE	igd	3.80E-09	0.00204452	462166	6	70218298	ukb-b-9405	|| id:ukb-b-9405	TRUE	reported	igd	2	TRUE	NA	NA	7.51E-05	462166	1.84E-06	216666	TRUE	0.004997409	34.70867967	5.54E-05
85	rs1582931	A	G	A	G	-0.0138548	0.0017	0.473264	0.5125	FALSE	FALSE	FALSE	finn-b-DM_RETINOPATHY	5	122657199	0.0128	216666	0.8961	Diabetic retinopathy (DM_RETINOPATHY) || id:finn-b-DM_RETINOPATHY	Diabetic retinopathy (DM_RETINOPATHY)	Diabetic retinopathy (DM_RETINOPATHY) || ||	TRUE	igd	1.70E-14	0.00180588	462166	5	122657199	ukb-b-9405	|| id:ukb-b-9405	TRUE	reported	igd	2	TRUE	NA	NA	0.000127342	462166	8.14E-08	216666	TRUE	2.39E-05	58.86033715	9.57E-05
86	rs1609303	A	T	A	T	0.0152662	0.0049	0.631343	0.6427	FALSE	TRUE	FALSE	finn-b-DM_RETINOPATHY	2	181567556	0.0134	216666	0.7118	Diabetic retinopathy (DM_RETINOPATHY) || id:finn-b-DM_RETINOPATHY	Diabetic retinopathy (DM_RETINOPATHY)	Diabetic retinopathy (DM_RETINOPATHY) || ||	TRUE	igd	2.10E-16	0.00185779	462166	2	181567556	ukb-b-9405	|| id:ukb-b-9405	TRUE	reported	igd	2	TRUE	NA	NA	0.000146086	462166	6.17E-07	216666	TRUE	1.42E-05	67.52563139	0.000108488
87	rs1619442	C	T	C	T	-0.0162997	0.0219	0.859489	0.8612	FALSE	FALSE	FALSE	finn-b-DM_RETINOPATHY	9	81348300	0.0186	216666	0.2392	Diabetic retinopathy (DM_RETINOPATHY) || id:finn-b-DM_RETINOPATHY	Diabetic retinopathy (DM_RETINOPATHY)	Diabetic retinopathy (DM_RETINOPATHY) || ||	TRUE	igd	2.40E-10	0.00257242	462166	9	81348300	ukb-b-9405	|| id:ukb-b-9405	TRUE	reported	igd	2	TRUE	NA	NA	8.69E-05	462166	6.40E-06	216666	TRUE	0.009102839	40.14906792	6.42E-05
88	rs16847271	T	G	T	G	0.0167945	0.0213	0.110695	0.08097	FALSE	FALSE	FALSE	finn-b-DM_RETINOPATHY	1	174605170	0.0236	216666	0.3671	Diabetic retinopathy (DM_RETINOPATHY) || id:finn-b-DM_RETINOPATHY	Diabetic retinopathy (DM_RETINOPATHY)	Diabetic retinopathy (DM_RETINOPATHY) || ||	TRUE	igd	3.50E-09	0.00284238	462166	1	174605170	ukb-b-9405	|| id:ukb-b-9405	TRUE	reported	igd	2	TRUE	NA	NA	7.55E-05	462166	3.76E-06	216666	TRUE	0.009504904	34.91161022	5.55E-05
89	rs17296856	C	A	C	A	-0.0156228	-0.011	0.280671	0.3197	FALSE	FALSE	FALSE	finn-b-DM_RETINOPATHY	15	84557450	0.0138	216666	0.4234	Diabetic retinopathy (DM_RETINOPATHY) || id:finn-b-DM_RETINOPATHY	Diabetic retinopathy (DM_RETINOPATHY)	Diabetic retinopathy (DM_RETINOPATHY) || ||	TRUE	igd	5.00E-15	0.00199629	462166	15	84557450	ukb-b-9405	|| id:ukb-b-9405	TRUE	reported	igd	2	TRUE	NA	NA	0.0001325	462166	2.93E-06	216666	TRUE	0.000167567	61.24497808	9.86E-05
90	rs17446091	C	T	C	T	0.0149141	-2.00E-04	0.20186	0.144	FALSE	FALSE	FALSE	finn-b-DM_RETINOPATHY	8	27167942	0.0183	216666	0.9908	Diabetic retinopathy (DM_RETINOPATHY) || id:finn-b-DM_RETINOPATHY	Diabetic retinopathy (DM_RETINOPATHY)	Diabetic retinopathy (DM_RETINOPATHY) || ||	TRUE	igd	2.30E-11	0.00222979	462166	8	27167942	ukb-b-9405	|| id:ukb-b-9405	TRUE	reported	igd	2	TRUE	NA	NA	9.68E-05	462166	5.51E-10	216666	TRUE	0.000163476	44.73692965	7.17E-05
91	rs1752169	A	C	A	C	0.0143082	-0.0156	0.250696	0.3767	FALSE	FALSE	FALSE	finn-b-DM_RETINOPATHY	9	126586563	0.0132	216666	0.2383	Diabetic retinopathy (DM_RETINOPATHY) || id:finn-b-DM_RETINOPATHY	Diabetic retinopathy (DM_RETINOPATHY)	Diabetic retinopathy (DM_RETINOPATHY) || ||	TRUE	igd	4.50E-12	0.00206705	462166	9	126586563	ukb-b-9405	|| id:ukb-b-9405	TRUE	reported	igd	2	TRUE	NA	NA	0.000103664	462166	6.45E-06	216666	TRUE	0.003330956	47.91461913	7.69E-05
92	rs1775255	T	G	T	G	0.0111789	-0.0049	0.476613	0.4712	FALSE	FALSE	FALSE	finn-b-DM_RETINOPATHY	6	51243035	0.0129	216666	0.702399	Diabetic retinopathy (DM_RETINOPATHY) || id:finn-b-DM_RETINOPATHY	Diabetic retinopathy (DM_RETINOPATHY)	Diabetic retinopathy (DM_RETINOPATHY) || ||	TRUE	igd	4.60E-10	0.00179344	462166	6	51243035	ukb-b-9405	|| id:ukb-b-9405	TRUE	reported	igd	2	TRUE	NA	NA	8.41E-05	462166	6.66E-07	216666	TRUE	0.001336568	38.85298933	6.23E-05
93	rs1801282	G	C	G	C	0.0192233	-0.0232	0.119579	0.1695	FALSE	TRUE	FALSE	finn-b-DM_RETINOPATHY	3	12393125	0.0171	216666	0.1752	Diabetic retinopathy (DM_RETINOPATHY) || id:finn-b-DM_RETINOPATHY	Diabetic retinopathy (DM_RETINOPATHY)	Diabetic retinopathy (DM_RETINOPATHY) || ||	TRUE	igd	2.60E-12	0.00274708	462166	3	12393125	ukb-b-9405	|| id:ukb-b-9405	TRUE	reported	igd	2	TRUE	NA	NA	0.000105943	462166	8.50E-06	216666	TRUE	0.004598992	48.96810223	7.78E-05
94	rs1834144	A	C	A	C	-0.0146152	-0.0104	0.373194	0.4463	FALSE	FALSE	FALSE	finn-b-DM_RETINOPATHY	18	40744790	0.0129	216666	0.4203	Diabetic retinopathy (DM_RETINOPATHY) || id:finn-b-DM_RETINOPATHY	Diabetic retinopathy (DM_RETINOPATHY)	Diabetic retinopathy (DM_RETINOPATHY) || ||	TRUE	igd	3.40E-15	0.00185609	462166	18	40744790	ukb-b-9405	|| id:ukb-b-9405	TRUE	reported	igd	2	TRUE	NA	NA	0.00013414	462166	3.00E-06	216666	TRUE	0.000154802	62.00282304	9.99E-05
95	rs1845840	A	G	A	G	0.0115804	-0.0136	0.642026	0.5684	FALSE	FALSE	FALSE	finn-b-DM_RETINOPATHY	5	92388210	0.0129	216666	0.2944	Diabetic retinopathy (DM_RETINOPATHY) || id:finn-b-DM_RETINOPATHY	Diabetic retinopathy (DM_RETINOPATHY)	Diabetic retinopathy (DM_RETINOPATHY) || ||	TRUE	igd	5.30E-10	0.00186517	462166	5	92388210	ukb-b-9405	|| id:ukb-b-9405	TRUE	reported	igd	2	TRUE	NA	NA	8.34E-05	462166	5.13E-06	216666	TRUE	0.008346543	38.54874808	6.16E-05
96	rs1861410	T	C	T	C	-0.016009	-0.0173	0.555467	0.5985	FALSE	FALSE	FALSE	finn-b-DM_RETINOPATHY	2	58933591	0.0131	216666	0.1876	Diabetic retinopathy (DM_RETINOPATHY) || id:finn-b-DM_RETINOPATHY	Diabetic retinopathy (DM_RETINOPATHY)	Diabetic retinopathy (DM_RETINOPATHY) || ||	TRUE	igd	6.40E-19	0.00180199	462166	2	58933591	ukb-b-9405	|| id:ukb-b-9405	TRUE	reported	igd	2	TRUE	NA	NA	0.000170747	462166	8.05E-06	216666	TRUE	8.52E-05	78.92664751	0.000126567
97	rs1863652	A	G	A	G	-0.011466	-0.0026	0.348101	0.2968	FALSE	FALSE	FALSE	finn-b-DM_RETINOPATHY	4	95991417	0.014	216666	0.8517	Diabetic retinopathy (DM_RETINOPATHY) || id:finn-b-DM_RETINOPATHY	Diabetic retinopathy (DM_RETINOPATHY)	Diabetic retinopathy (DM_RETINOPATHY) || ||	TRUE	igd	9.40E-10	0.00187361	462166	4	95991417	ukb-b-9405	|| id:ukb-b-9405	TRUE	reported	igd	2	TRUE	NA	NA	8.10E-05	462166	1.59E-07	216666	TRUE	0.000952876	37.45117807	5.97E-05
98	rs187554965	A	G	A	G	-0.0489423	0.0307	0.028959	0.02455	FALSE	FALSE	FALSE	finn-b-DM_RETINOPATHY	18	58123171	0.0415	216666	0.4599	Diabetic retinopathy (DM_RETINOPATHY) || id:finn-b-DM_RETINOPATHY	Diabetic retinopathy (DM_RETINOPATHY)	Diabetic retinopathy (DM_RETINOPATHY) || ||	TRUE	igd	1.30E-19	0.00539972	462166	18	58123171	ukb-b-9405	|| id:ukb-b-9405	TRUE	reported	igd	2	TRUE	NA	NA	0.000177727	462166	2.53E-06	216666	TRUE	6.48E-06	82.15353756	0.000134716
99	rs2015769	G	A	G	A	-0.0106839	-0.0015	0.483378	0.4158	FALSE	FALSE	FALSE	finn-b-DM_RETINOPATHY	2	113957637	0.013	216666	0.9103	Diabetic retinopathy (DM_RETINOPATHY) || id:finn-b-DM_RETINOPATHY	Diabetic retinopathy (DM_RETINOPATHY)	Diabetic retinopathy (DM_RETINOPATHY) || ||	TRUE	igd	2.60E-09	0.0017942	462166	2	113957637	ukb-b-9405	|| id:ukb-b-9405	TRUE	reported	igd	2	TRUE	NA	NA	7.67E-05	462166	6.14E-08	216666	TRUE	0.001079771	35.45830115	5.70E-05
100	rs2133561	T	A	T	A	-0.0122441	-0.0097	0.611063	0.6377	FALSE	TRUE	FALSE	finn-b-DM_RETINOPATHY	5	139086651	0.0135	216666	0.4697	Diabetic retinopathy (DM_RETINOPATHY) || id:finn-b-DM_RETINOPATHY	Diabetic retinopathy (DM_RETINOPATHY)	Diabetic retinopathy (DM_RETINOPATHY) || ||	TRUE	igd	3.90E-11	0.00185284	462166	5	139086651	ukb-b-9405	|| id:ukb-b-9405	TRUE	reported	igd	2	TRUE	NA	NA	9.45E-05	462166	2.38E-06	216666	TRUE	0.001686872	43.66946788	7.13E-05
102	rs215669	A	G	A	G	-0.0125095	-0.0339	0.611654	0.7161	FALSE	FALSE	FALSE	finn-b-DM_RETINOPATHY	7	32378979	0.0143	216666	0.0177599	Diabetic retinopathy (DM_RETINOPATHY) || id:finn-b-DM_RETINOPATHY	Diabetic retinopathy (DM_RETINOPATHY)	Diabetic retinopathy (DM_RETINOPATHY) || ||	TRUE	igd	1.10E-11	0.00184246	462166	7	32378979	ukb-b-9405	|| id:ukb-b-9405	TRUE	reported	igd	2	TRUE	NA	NA	9.97E-05	462166	2.59E-05	216666	TRUE	0.060152035	46.09817867	7.43E-05
103	rs2161097	T	C	T	C	0.0142773	0.0098	0.437804	0.3894	FALSE	FALSE	FALSE	finn-b-DM_RETINOPATHY	5	103945178	0.0132	216666	0.4553	Diabetic retinopathy (DM_RETINOPATHY) || id:finn-b-DM_RETINOPATHY	Diabetic retinopathy (DM_RETINOPATHY)	Diabetic retinopathy (DM_RETINOPATHY) || ||	TRUE	igd	2.20E-15	0.00180004	462166	5	103945178	ukb-b-9405	|| id:ukb-b-9405	TRUE	reported	igd	2	TRUE	NA	NA	0.000136105	462166	2.54E-06	216666	TRUE	0.000109585	62.91118394	0.000100344
104	rs2172131	C	T	C	T	-0.0121742	0.0157	0.578709	0.514	FALSE	FALSE	FALSE	finn-b-DM_RETINOPATHY	10	133978962	0.0128	216666	0.22	Diabetic retinopathy (DM_RETINOPATHY) || id:finn-b-DM_RETINOPATHY	Diabetic retinopathy (DM_RETINOPATHY)	Diabetic retinopathy (DM_RETINOPATHY) || ||	TRUE	igd	1.90E-11	0.00181299	462166	10	133978962	ukb-b-9405	|| id:ukb-b-9405	TRUE	reported	igd	2	TRUE	NA	NA	9.76E-05	462166	6.94E-06	216666	TRUE	0.005410308	45.0910187	7.23E-05
105	rs2180454	C	T	C	T	0.0179823	0.0104	0.771831	0.6702	FALSE	FALSE	FALSE	finn-b-DM_RETINOPATHY	14	29690513	0.0137	216666	0.4488	Diabetic retinopathy (DM_RETINOPATHY) || id:finn-b-DM_RETINOPATHY	Diabetic retinopathy (DM_RETINOPATHY)	Diabetic retinopathy (DM_RETINOPATHY) || ||	TRUE	igd	3.70E-17	0.00213539	462166	14	29690513	ukb-b-9405	|| id:ukb-b-9405	TRUE	reported	igd	2	TRUE	NA	NA	0.000153417	462166	2.66E-06	216666	TRUE	3.61E-05	70.91466707	0.000113894
106	rs2225909	C	T	C	T	0.015797	0.0218	0.774104	0.8191	FALSE	FALSE	FALSE	finn-b-DM_RETINOPATHY	11	30329744	0.0167	216666	0.1915	Diabetic retinopathy (DM_RETINOPATHY) || id:finn-b-DM_RETINOPATHY	Diabetic retinopathy (DM_RETINOPATHY)	Diabetic retinopathy (DM_RETINOPATHY) || ||	TRUE	igd	1.40E-13	0.00213642	462166	11	30329744	ukb-b-9405	|| id:ukb-b-9405	TRUE	reported	igd	2	TRUE	NA	NA	0.000118285	462166	7.86E-06	216666	TRUE	0.001934137	54.6733854	8.73E-05
107	rs2237403	T	C	T	C	-0.0109575	-0.0131	0.337855	0.3454	FALSE	FALSE	FALSE	finn-b-DM_RETINOPATHY	7	39448936	0.0135	216666	0.3312	Diabetic retinopathy (DM_RETINOPATHY) || id:finn-b-DM_RETINOPATHY	Diabetic retinopathy (DM_RETINOPATHY)	Diabetic retinopathy (DM_RETINOPATHY) || ||	TRUE	igd	6.60E-09	0.00188895	462166	7	39448936	ukb-b-9405	|| id:ukb-b-9405	TRUE	reported	igd	2	TRUE	NA	NA	7.28E-05	462166	4.35E-06	216666	TRUE	0.013267986	33.64976486	5.37E-05
109	rs2275003	G	A	G	A	-0.0102436	-0.0124	0.520886	0.5341	FALSE	FALSE	FALSE	finn-b-DM_RETINOPATHY	9	34124860	0.0129	216666	0.3338	Diabetic retinopathy (DM_RETINOPATHY) || id:finn-b-DM_RETINOPATHY	Diabetic retinopathy (DM_RETINOPATHY)	Diabetic retinopathy (DM_RETINOPATHY) || ||	TRUE	igd	1.00E-08	0.00178969	462166	9	34124860	ukb-b-9405	|| id:ukb-b-9405	TRUE	reported	igd	2	TRUE	NA	NA	7.09E-05	462166	4.26E-06	216666	TRUE	0.014669704	32.76043049	5.24E-05
110	rs2302209	T	C	T	C	0.0198329	-0.0164	0.288806	0.2556	FALSE	FALSE	FALSE	finn-b-DM_RETINOPATHY	19	18324329	0.0147	216666	0.2641	Diabetic retinopathy (DM_RETINOPATHY) || id:finn-b-DM_RETINOPATHY	Diabetic retinopathy (DM_RETINOPATHY)	Diabetic retinopathy (DM_RETINOPATHY) || ||	TRUE	igd	1.10E-23	0.00197713	462166	19	18324329	ukb-b-9405	|| id:ukb-b-9405	TRUE	reported	igd	2	TRUE	NA	NA	0.000217676	462166	5.74E-06	216666	TRUE	2.07E-06	100.6240962	0.000161583
111	rs2306593	T	C	T	C	-0.0152919	-0.0262	0.488298	0.5033	FALSE	FALSE	FALSE	finn-b-DM_RETINOPATHY	17	34866546	0.0129	216666	0.04128	Diabetic retinopathy (DM_RETINOPATHY) || id:finn-b-DM_RETINOPATHY	Diabetic retinopathy (DM_RETINOPATHY)	Diabetic retinopathy (DM_RETINOPATHY) || ||	TRUE	igd	1.60E-17	0.00179509	462166	17	34866546	ukb-b-9405	|| id:ukb-b-9405	TRUE	reported	igd	2	TRUE	NA	NA	0.000156995	462166	1.90E-05	216666	TRUE	0.001708356	72.56888386	0.000116857
112	rs2307111	C	T	C	T	-0.0239722	-0.0254	0.394972	0.4266	FALSE	FALSE	FALSE	finn-b-DM_RETINOPATHY	5	75003678	0.013	216666	0.0510799	Diabetic retinopathy (DM_RETINOPATHY) || id:finn-b-DM_RETINOPATHY	Diabetic retinopathy (DM_RETINOPATHY)	Diabetic retinopathy (DM_RETINOPATHY) || ||	TRUE	igd	3.30E-39	0.0018299	462166	5	75003678	ukb-b-9405	|| id:ukb-b-9405	TRUE	reported	igd	2	TRUE	NA	NA	0.000371196	462166	1.76E-05	216666	TRUE	7.10E-09	171.6173021	0.000274655
113	rs2312207	C	T	C	T	0.00990411	-0.0195	0.540457	0.5614	FALSE	FALSE	FALSE	finn-b-DM_RETINOPATHY	2	69715845	0.0129	216666	0.1315	Diabetic retinopathy (DM_RETINOPATHY) || id:finn-b-DM_RETINOPATHY	Diabetic retinopathy (DM_RETINOPATHY)	Diabetic retinopathy (DM_RETINOPATHY) || ||	TRUE	igd	3.40E-08	0.00179416	462166	2	69715845	ukb-b-9405	|| id:ukb-b-9405	TRUE	reported	igd	2	TRUE	NA	NA	6.59E-05	462166	1.05E-05	216666	TRUE	0.06129726	30.472534	4.87E-05
114	rs2356377	T	C	T	C	0.0118852	-0.0194	0.659691	0.6937	FALSE	FALSE	FALSE	finn-b-DM_RETINOPATHY	10	16757295	0.014	216666	0.166	Diabetic retinopathy (DM_RETINOPATHY) || id:finn-b-DM_RETINOPATHY	Diabetic retinopathy (DM_RETINOPATHY)	Diabetic retinopathy (DM_RETINOPATHY) || ||	TRUE	igd	3.60E-10	0.00189558	462166	10	16757295	ukb-b-9405	|| id:ukb-b-9405	TRUE	reported	igd	2	TRUE	NA	NA	8.51E-05	462166	8.86E-06	216666	TRUE	0.016448777	39.31232711	6.34E-05
115	rs2398861	G	A	G	A	0.0115244	-8.00E-04	0.25912	0.3168	FALSE	FALSE	FALSE	finn-b-DM_RETINOPATHY	9	96430747	0.0138	216666	0.9518	Diabetic retinopathy (DM_RETINOPATHY) || id:finn-b-DM_RETINOPATHY	Diabetic retinopathy (DM_RETINOPATHY)	Diabetic retinopathy (DM_RETINOPATHY) || ||	TRUE	igd	1.90E-08	0.00205164	462166	9	96430747	ukb-b-9405	|| id:ukb-b-9405	TRUE	reported	igd	2	TRUE	NA	NA	6.83E-05	462166	1.55E-08	216666	TRUE	0.001774623	31.55254044	5.10E-05
116	rs2415212	A	G	A	G	0.0120785	-0.0105	0.646417	0.6916	FALSE	FALSE	FALSE	finn-b-DM_RETINOPATHY	15	73227669	0.0139	216666	0.450001	Diabetic retinopathy (DM_RETINOPATHY) || id:finn-b-DM_RETINOPATHY	Diabetic retinopathy (DM_RETINOPATHY)	Diabetic retinopathy (DM_RETINOPATHY) || ||	TRUE	igd	1.40E-10	0.00188153	462166	15	73227669	ukb-b-9405	|| id:ukb-b-9405	TRUE	reported	igd	2	TRUE	NA	NA	8.92E-05	462166	2.63E-06	216666	TRUE	0.002670005	41.2101042	6.67E-05
117	rs243284	C	T	C	T	-0.00993533	0.0114	0.447307	0.4753	FALSE	FALSE	FALSE	finn-b-DM_RETINOPATHY	14	33713054	0.0129	216666	0.374	Diabetic retinopathy (DM_RETINOPATHY) || id:finn-b-DM_RETINOPATHY	Diabetic retinopathy (DM_RETINOPATHY)	Diabetic retinopathy (DM_RETINOPATHY) || ||	TRUE	igd	4.00E-08	0.00180984	462166	14	33713054	ukb-b-9405	|| id:ukb-b-9405	TRUE	reported	igd	2	TRUE	NA	NA	6.52E-05	462166	3.60E-06	216666	TRUE	0.017683994	30.13590432	4.88E-05
118	rs2439823	G	A	G	A	0.0155254	0.0125	0.545601	0.4895	FALSE	FALSE	FALSE	finn-b-DM_RETINOPATHY	10	99778226	0.0129	216666	0.3329	Diabetic retinopathy (DM_RETINOPATHY) || id:finn-b-DM_RETINOPATHY	Diabetic retinopathy (DM_RETINOPATHY)	Diabetic retinopathy (DM_RETINOPATHY) || ||	TRUE	igd	6.80E-18	0.00180145	462166	10	99778226	ukb-b-9405	|| id:ukb-b-9405	TRUE	reported	igd	2	TRUE	NA	NA	0.000160685	462166	4.33E-06	216666	TRUE	4.72E-05	74.27474532	0.000119517
119	rs2455813	G	C	G	C	-0.0117659	-0.0057	0.598606	0.6211	FALSE	TRUE	FALSE	finn-b-DM_RETINOPATHY	3	15735051	0.0132	216666	0.667999	Diabetic retinopathy (DM_RETINOPATHY) || id:finn-b-DM_RETINOPATHY	Diabetic retinopathy (DM_RETINOPATHY)	Diabetic retinopathy (DM_RETINOPATHY) || ||	TRUE	igd	1.00E-10	0.00181987	462166	3	15735051	ukb-b-9405	|| id:ukb-b-9405	TRUE	reported	igd	2	TRUE	NA	NA	9.04E-05	462166	8.61E-07	216666	TRUE	0.000980009	41.79935441	6.65E-05
120	rs245767	G	A	G	A	0.0145976	6.00E-04	0.730365	0.6757	FALSE	FALSE	FALSE	finn-b-DM_RETINOPATHY	5	170525393	0.0137	216666	0.9642	Diabetic retinopathy (DM_RETINOPATHY) || id:finn-b-DM_RETINOPATHY	Diabetic retinopathy (DM_RETINOPATHY)	Diabetic retinopathy (DM_RETINOPATHY) || ||	TRUE	igd	4.50E-13	0.00201635	462166	5	170525393	ukb-b-9405	|| id:ukb-b-9405	TRUE	reported	igd	2	TRUE	NA	NA	0.000113393	462166	8.85E-09	216666	TRUE	5.04E-05	52.41204183	8.39E-05
121	rs2678204	G	T	G	T	0.0157074	1.00E-04	0.34017	0.2962	FALSE	FALSE	FALSE	finn-b-DM_RETINOPATHY	1	201800511	0.0141	216666	0.9928	Diabetic retinopathy (DM_RETINOPATHY) || id:finn-b-DM_RETINOPATHY	Diabetic retinopathy (DM_RETINOPATHY)	Diabetic retinopathy (DM_RETINOPATHY) || ||	TRUE	igd	7.90E-17	0.00188488	462166	1	201800511	ukb-b-9405	|| id:ukb-b-9405	TRUE	reported	igd	2	TRUE	NA	NA	0.000150238	462166	2.32E-10	216666	TRUE	2.58E-06	69.44503393	0.000110756
122	rs2696309	C	T	C	T	0.0112571	0.0306	0.720419	0.6666	FALSE	FALSE	FALSE	finn-b-DM_RETINOPATHY	10	36227101	0.0136	216666	0.0247799	Diabetic retinopathy (DM_RETINOPATHY) || id:finn-b-DM_RETINOPATHY	Diabetic retinopathy (DM_RETINOPATHY)	Diabetic retinopathy (DM_RETINOPATHY) || ||	TRUE	igd	1.60E-08	0.00199327	462166	10	36227101	ukb-b-9405	|| id:ukb-b-9405	TRUE	reported	igd	2	TRUE	NA	NA	6.90E-05	462166	2.34E-05	216666	TRUE	0.18218593	31.8948664	5.10E-05
123	rs2725371	G	A	G	A	-0.0154452	-0.0195	0.696098	0.7387	FALSE	FALSE	FALSE	finn-b-DM_RETINOPATHY	8	30854033	0.0147	216666	0.1838	Diabetic retinopathy (DM_RETINOPATHY) || id:finn-b-DM_RETINOPATHY	Diabetic retinopathy (DM_RETINOPATHY)	Diabetic retinopathy (DM_RETINOPATHY) || ||	TRUE	igd	2.60E-15	0.00195255	462166	8	30854033	ukb-b-9405	|| id:ukb-b-9405	TRUE	reported	igd	2	TRUE	NA	NA	0.000135372	462166	8.12E-06	216666	TRUE	0.000740068	62.5723902	0.00010093
124	rs2734849	G	A	G	A	-0.0112136	-0.0021	0.508206	0.4821	FALSE	FALSE	FALSE	finn-b-DM_RETINOPATHY	11	113270160	0.0129	216666	0.8704	Diabetic retinopathy (DM_RETINOPATHY) || id:finn-b-DM_RETINOPATHY	Diabetic retinopathy (DM_RETINOPATHY)	Diabetic retinopathy (DM_RETINOPATHY) || ||	TRUE	igd	3.60E-10	0.00178872	462166	11	113270160	ukb-b-9405	|| id:ukb-b-9405	TRUE	reported	igd	2	TRUE	NA	NA	8.50E-05	462166	1.22E-07	216666	TRUE	0.000655952	39.30116233	6.29E-05
125	rs2744938	G	A	G	A	0.0319686	0.0204	0.147512	0.2074	FALSE	FALSE	FALSE	finn-b-DM_RETINOPATHY	6	34552110	0.0161	216666	0.2055	Diabetic retinopathy (DM_RETINOPATHY) || id:finn-b-DM_RETINOPATHY	Diabetic retinopathy (DM_RETINOPATHY)	Diabetic retinopathy (DM_RETINOPATHY) || ||	TRUE	igd	5.40E-37	0.00251588	462166	6	34552110	ukb-b-9405	|| id:ukb-b-9405	TRUE	reported	igd	2	TRUE	NA	NA	0.000349236	462166	7.41E-06	216666	TRUE	8.63E-10	161.4609078	0.000257035
126	rs28489620	A	G	A	G	-0.0124131	0.0139	0.29035	0.2965	FALSE	FALSE	FALSE	finn-b-DM_RETINOPATHY	22	41804716	0.0141	216666	0.3237	Diabetic retinopathy (DM_RETINOPATHY) || id:finn-b-DM_RETINOPATHY	Diabetic retinopathy (DM_RETINOPATHY)	Diabetic retinopathy (DM_RETINOPATHY) || ||	TRUE	igd	4.40E-10	0.00198899	462166	22	41804716	ukb-b-9405	|| id:ukb-b-9405	TRUE	reported	igd	2	TRUE	NA	NA	8.43E-05	462166	4.49E-06	216666	TRUE	0.00668068	38.94891005	6.35E-05
127	rs28687152	C	G	C	G	0.0117817	0.0311	0.264652	0.1745	FALSE	TRUE	FALSE	finn-b-DM_RETINOPATHY	15	53086701	0.017	216666	0.0672202	Diabetic retinopathy (DM_RETINOPATHY) || id:finn-b-DM_RETINOPATHY	Diabetic retinopathy (DM_RETINOPATHY)	Diabetic retinopathy (DM_RETINOPATHY) || ||	TRUE	igd	6.70E-09	0.00203155	462166	15	53086701	ukb-b-9405	|| id:ukb-b-9405	TRUE	reported	igd	2	TRUE	NA	NA	7.28E-05	462166	1.54E-05	216666	TRUE	0.077253282	33.6326346	5.40E-05
128	rs2917580	A	G	A	G	-0.0113067	-0.0188	0.563474	0.6631	FALSE	FALSE	FALSE	finn-b-DM_RETINOPATHY	11	132632603	0.0136	216666	0.1658	Diabetic retinopathy (DM_RETINOPATHY) || id:finn-b-DM_RETINOPATHY	Diabetic retinopathy (DM_RETINOPATHY)	Diabetic retinopathy (DM_RETINOPATHY) || ||	TRUE	igd	4.20E-10	0.0018097	462166	11	132632603	ukb-b-9405	|| id:ukb-b-9405	TRUE	reported	igd	2	TRUE	NA	NA	8.45E-05	462166	8.82E-06	216666	TRUE	0.01689071	39.03539386	6.29E-05
129	rs2920928	C	T	C	T	0.0138377	0.0125	0.590907	0.6099	FALSE	FALSE	FALSE	finn-b-DM_RETINOPATHY	8	76676187	0.0132	216666	0.3425	Diabetic retinopathy (DM_RETINOPATHY) || id:finn-b-DM_RETINOPATHY	Diabetic retinopathy (DM_RETINOPATHY)	Diabetic retinopathy (DM_RETINOPATHY) || ||	TRUE	igd	3.10E-14	0.00182265	462166	8	76676187	ukb-b-9405	|| id:ukb-b-9405	TRUE	reported	igd	2	TRUE	NA	NA	0.000124701	462166	4.14E-06	216666	TRUE	0.000451968	57.6396403	9.26E-05
130	rs2952863	G	T	G	T	-0.0116752	-1.00E-04	0.708878	0.7419	FALSE	FALSE	FALSE	finn-b-DM_RETINOPATHY	4	130759647	0.0147	216666	0.9957	Diabetic retinopathy (DM_RETINOPATHY) || id:finn-b-DM_RETINOPATHY	Diabetic retinopathy (DM_RETINOPATHY)	Diabetic retinopathy (DM_RETINOPATHY) || ||	TRUE	igd	2.80E-09	0.00196448	462166	4	130759647	ukb-b-9405	|| id:ukb-b-9405	TRUE	reported	igd	2	TRUE	NA	NA	7.64E-05	462166	2.14E-10	216666	TRUE	0.000802452	35.32103609	5.63E-05
131	rs308911	G	A	G	A	-0.0114749	0.0026	0.714436	0.7228	FALSE	FALSE	FALSE	finn-b-DM_RETINOPATHY	2	86855977	0.0143	216666	0.8565	Diabetic retinopathy (DM_RETINOPATHY) || id:finn-b-DM_RETINOPATHY	Diabetic retinopathy (DM_RETINOPATHY)	Diabetic retinopathy (DM_RETINOPATHY) || ||	TRUE	igd	6.90E-09	0.00198055	462166	2	86855977	ukb-b-9405	|| id:ukb-b-9405	TRUE	reported	igd	2	TRUE	NA	NA	7.26E-05	462166	1.53E-07	216666	TRUE	0.001789187	33.56805648	5.37E-05
132	rs3113509	T	C	T	C	-0.0123292	2.00E-04	0.731966	0.7179	FALSE	FALSE	FALSE	finn-b-DM_RETINOPATHY	4	52932825	0.0143	216666	0.9897	Diabetic retinopathy (DM_RETINOPATHY) || id:finn-b-DM_RETINOPATHY	Diabetic retinopathy (DM_RETINOPATHY)	Diabetic retinopathy (DM_RETINOPATHY) || ||	TRUE	igd	1.00E-09	0.00201975	462166	4	52932825	ukb-b-9405	|| id:ukb-b-9405	TRUE	reported	igd	2	TRUE	NA	NA	8.06E-05	462166	9.03E-10	216666	TRUE	0.000588043	37.26272073	5.96E-05
133	rs328301	C	T	C	T	-0.0110238	-0.022	0.623727	0.5975	FALSE	FALSE	FALSE	finn-b-DM_RETINOPATHY	8	38343012	0.0131	216666	0.0929694	Diabetic retinopathy (DM_RETINOPATHY) || id:finn-b-DM_RETINOPATHY	Diabetic retinopathy (DM_RETINOPATHY)	Diabetic retinopathy (DM_RETINOPATHY) || ||	TRUE	igd	3.00E-09	0.00185819	462166	8	38343012	ukb-b-9405	|| id:ukb-b-9405	TRUE	reported	igd	2	TRUE	NA	NA	7.61E-05	462166	1.30E-05	216666	TRUE	0.04931304	35.19511704	5.70E-05
134	rs34140906	C	T	C	T	-0.0179391	-0.0212	0.17033	0.197	FALSE	FALSE	FALSE	finn-b-DM_RETINOPATHY	13	58480400	0.0161	216666	0.1876	Diabetic retinopathy (DM_RETINOPATHY) || id:finn-b-DM_RETINOPATHY	Diabetic retinopathy (DM_RETINOPATHY)	Diabetic retinopathy (DM_RETINOPATHY) || ||	TRUE	igd	5.40E-14	0.00238486	462166	13	58480400	ukb-b-9405	|| id:ukb-b-9405	TRUE	reported	igd	2	TRUE	NA	NA	0.000122413	462166	8.00E-06	216666	TRUE	0.001561287	56.5816389	9.10E-05
135	rs34483452	A	C	A	C	0.0270483	-0.0305	0.136355	0.121	FALSE	FALSE	FALSE	finn-b-DM_RETINOPATHY	5	87986314	0.0197	216666	0.1225	Diabetic retinopathy (DM_RETINOPATHY) || id:finn-b-DM_RETINOPATHY	Diabetic retinopathy (DM_RETINOPATHY)	Diabetic retinopathy (DM_RETINOPATHY) || ||	TRUE	igd	7.30E-25	0.0026269	462166	5	87986314	ukb-b-9405	|| id:ukb-b-9405	TRUE	reported	igd	2	TRUE	NA	NA	0.000229349	462166	1.11E-05	216666	TRUE	5.64E-06	106.0212373	0.000172312
136	rs34517439	A	C	A	C	0.0305491	0.0233	0.121789	0.127	FALSE	FALSE	FALSE	finn-b-DM_RETINOPATHY	1	78450517	0.0193	216666	0.2281	Diabetic retinopathy (DM_RETINOPATHY) || id:finn-b-DM_RETINOPATHY	Diabetic retinopathy (DM_RETINOPATHY)	Diabetic retinopathy (DM_RETINOPATHY) || ||	TRUE	igd	1.90E-28	0.00276165	462166	1	78450517	ukb-b-9405	|| id:ukb-b-9405	TRUE	reported	igd	2	TRUE	NA	NA	0.000264697	462166	6.73E-06	216666	TRUE	1.50E-07	122.3656626	0.000199634
137	rs34765854	G	T	G	T	0.0200961	0.0173	0.298255	0.3375	FALSE	FALSE	FALSE	finn-b-DM_RETINOPATHY	6	40368860	0.0137	216666	0.2054	Diabetic retinopathy (DM_RETINOPATHY) || id:finn-b-DM_RETINOPATHY	Diabetic retinopathy (DM_RETINOPATHY)	Diabetic retinopathy (DM_RETINOPATHY) || ||	TRUE	igd	7.00E-25	0.00195085	462166	6	40368860	ukb-b-9405	|| id:ukb-b-9405	TRUE	reported	igd	2	TRUE	NA	NA	0.000229551	462166	7.36E-06	216666	TRUE	1.77E-06	106.1147635	0.000169052
138	rs35528310	T	G	T	G	-0.0128319	-0.0308	0.183613	0.1793	FALSE	FALSE	FALSE	finn-b-DM_RETINOPATHY	9	140648011	0.0168	216666	0.0671305	Diabetic retinopathy (DM_RETINOPATHY) || id:finn-b-DM_RETINOPATHY	Diabetic retinopathy (DM_RETINOPATHY)	Diabetic retinopathy (DM_RETINOPATHY) || ||	TRUE	igd	3.00E-08	0.00231565	462166	9	140648011	ukb-b-9405	|| id:ukb-b-9405	TRUE	reported	igd	2	TRUE	NA	NA	6.64E-05	462166	1.55E-05	216666	TRUE	0.10569039	30.70690859	4.94E-05
139	rs35882248	T	C	T	C	0.0157088	-0.0125	0.317213	0.3154	FALSE	FALSE	FALSE	finn-b-DM_RETINOPATHY	2	230627955	0.0138	216666	0.3664	Diabetic retinopathy (DM_RETINOPATHY) || id:finn-b-DM_RETINOPATHY	Diabetic retinopathy (DM_RETINOPATHY)	Diabetic retinopathy (DM_RETINOPATHY) || ||	TRUE	igd	2.80E-16	0.00191956	462166	2	230627955	ukb-b-9405	|| id:ukb-b-9405	TRUE	reported	igd	2	TRUE	NA	NA	0.000144885	462166	3.79E-06	216666	TRUE	0.000106267	66.97036068	0.000106894
140	rs36007635	A	G	A	G	-0.0165685	-0.0076	0.137694	0.09099	FALSE	FALSE	FALSE	finn-b-DM_RETINOPATHY	6	163009335	0.0223	216666	0.7349	Diabetic retinopathy (DM_RETINOPATHY) || id:finn-b-DM_RETINOPATHY	Diabetic retinopathy (DM_RETINOPATHY)	Diabetic retinopathy (DM_RETINOPATHY) || ||	TRUE	igd	1.70E-10	0.00259543	462166	6	163009335	ukb-b-9405	|| id:ukb-b-9405	TRUE	reported	igd	2	TRUE	NA	NA	8.82E-05	462166	5.36E-07	216666	TRUE	0.000883408	40.75188891	6.52E-05
141	rs36150	T	G	T	G	0.0110848	0.0103	0.636234	0.6549	FALSE	FALSE	FALSE	finn-b-DM_RETINOPATHY	5	66161344	0.0135	216666	0.4433	Diabetic retinopathy (DM_RETINOPATHY) || id:finn-b-DM_RETINOPATHY	Diabetic retinopathy (DM_RETINOPATHY)	Diabetic retinopathy (DM_RETINOPATHY) || ||	TRUE	igd	2.80E-09	0.00186478	462166	5	66161344	ukb-b-9405	|| id:ukb-b-9405	TRUE	reported	igd	2	TRUE	NA	NA	7.64E-05	462166	2.69E-06	216666	TRUE	0.006359022	35.33462755	5.69E-05
142	rs3764002	T	C	T	C	-0.0160772	-0.0237	0.261552	0.3435	FALSE	FALSE	FALSE	finn-b-DM_RETINOPATHY	12	108618630	0.0135	216666	0.0797003	Diabetic retinopathy (DM_RETINOPATHY) || id:finn-b-DM_RETINOPATHY	Diabetic retinopathy (DM_RETINOPATHY)	Diabetic retinopathy (DM_RETINOPATHY) || ||	TRUE	igd	2.80E-15	0.00203505	462166	12	108618630	ukb-b-9405	|| id:ukb-b-9405	TRUE	reported	igd	2	TRUE	NA	NA	0.000135026	462166	1.42E-05	216666	TRUE	0.002573394	62.41236802	9.98E-05
143	rs3768321	T	G	T	G	0.0176726	0.0443	0.196525	0.1646	FALSE	FALSE	FALSE	finn-b-DM_RETINOPATHY	1	40035928	0.0174	216666	0.01088	Diabetic retinopathy (DM_RETINOPATHY) || id:finn-b-DM_RETINOPATHY	Diabetic retinopathy (DM_RETINOPATHY)	Diabetic retinopathy (DM_RETINOPATHY) || ||	TRUE	igd	3.80E-15	0.00224849	462166	1	40035928	ukb-b-9405	|| id:ukb-b-9405	TRUE	reported	igd	2	TRUE	NA	NA	0.000133649	462166	2.99E-05	216666	TRUE	0.019305719	61.77588485	9.86E-05
144	rs3784692	T	C	T	C	0.0185824	0.0098	0.601752	0.644	FALSE	FALSE	FALSE	finn-b-DM_RETINOPATHY	15	67988133	0.0134	216666	0.4634	Diabetic retinopathy (DM_RETINOPATHY) || id:finn-b-DM_RETINOPATHY	Diabetic retinopathy (DM_RETINOPATHY)	Diabetic retinopathy (DM_RETINOPATHY) || ||	TRUE	igd	2.60E-24	0.00182662	462166	15	67988133	ukb-b-9405	|| id:ukb-b-9405	TRUE	reported	igd	2	TRUE	NA	NA	0.000223879	462166	2.47E-06	216666	TRUE	2.69E-07	103.4920981	0.000165503
145	rs3807566	T	G	T	G	-0.012149	0.0035	0.438304	0.3785	FALSE	FALSE	FALSE	finn-b-DM_RETINOPATHY	7	50564204	0.0132	216666	0.793	Diabetic retinopathy (DM_RETINOPATHY) || id:finn-b-DM_RETINOPATHY	Diabetic retinopathy (DM_RETINOPATHY)	Diabetic retinopathy (DM_RETINOPATHY) || ||	TRUE	igd	1.70E-11	0.00180583	462166	7	50564204	ukb-b-9405	|| id:ukb-b-9405	TRUE	reported	igd	2	TRUE	NA	NA	9.79E-05	462166	3.24E-07	216666	TRUE	0.000341016	45.26133264	7.27E-05
146	rs3814883	T	C	T	C	0.0239816	-0.0033	0.482382	0.4118	FALSE	FALSE	FALSE	finn-b-DM_RETINOPATHY	16	29994922	0.013	216666	0.798	Diabetic retinopathy (DM_RETINOPATHY) || id:finn-b-DM_RETINOPATHY	Diabetic retinopathy (DM_RETINOPATHY)	Diabetic retinopathy (DM_RETINOPATHY) || ||	TRUE	igd	1.10E-40	0.00179535	462166	16	29994922	ukb-b-9405	|| id:ukb-b-9405	TRUE	reported	igd	2	TRUE	NA	NA	0.000385917	462166	2.97E-07	216666	TRUE	2.19E-13	178.4259664	0.000287202
147	rs3856038	A	C	A	C	0.0111282	-0.0026	0.301952	0.2491	FALSE	FALSE	FALSE	finn-b-DM_RETINOPATHY	1	80844249	0.0149	216666	0.8609	Diabetic retinopathy (DM_RETINOPATHY) || id:finn-b-DM_RETINOPATHY	Diabetic retinopathy (DM_RETINOPATHY)	Diabetic retinopathy (DM_RETINOPATHY) || ||	TRUE	igd	1.00E-08	0.00194167	462166	1	80844249	ukb-b-9405	|| id:ukb-b-9405	TRUE	reported	igd	2	TRUE	NA	NA	7.11E-05	462166	1.41E-07	216666	TRUE	0.00197563	32.84724907	5.22E-05
148	rs3935190	A	G	A	G	-0.0126195	0.0129	0.536793	0.5046	FALSE	FALSE	FALSE	finn-b-DM_RETINOPATHY	17	79084367	0.0129	216666	0.3167	Diabetic retinopathy (DM_RETINOPATHY) || id:finn-b-DM_RETINOPATHY	Diabetic retinopathy (DM_RETINOPATHY)	Diabetic retinopathy (DM_RETINOPATHY) || ||	TRUE	igd	2.80E-12	0.00180625	462166	17	79084367	ukb-b-9405	|| id:ukb-b-9405	TRUE	reported	igd	2	TRUE	NA	NA	0.000105606	462166	4.62E-06	216666	TRUE	0.001796879	48.81222177	7.92E-05
149	rs3936510	T	G	T	G	0.0137147	0.0138	0.201255	0.1391	FALSE	FALSE	FALSE	finn-b-DM_RETINOPATHY	5	55860866	0.0186	216666	0.46	Diabetic retinopathy (DM_RETINOPATHY) || id:finn-b-DM_RETINOPATHY	Diabetic retinopathy (DM_RETINOPATHY)	Diabetic retinopathy (DM_RETINOPATHY) || ||	TRUE	igd	7.30E-10	0.0022268	462166	5	55860866	ukb-b-9405	|| id:ukb-b-9405	TRUE	reported	igd	2	TRUE	NA	NA	8.21E-05	462166	2.54E-06	216666	TRUE	0.004140244	37.93238929	6.05E-05
151	rs4072917	A	G	A	G	0.0117189	0.0226	0.474253	0.4396	FALSE	FALSE	FALSE	finn-b-DM_RETINOPATHY	8	143300279	0.013	216666	0.0807291	Diabetic retinopathy (DM_RETINOPATHY) || id:finn-b-DM_RETINOPATHY	Diabetic retinopathy (DM_RETINOPATHY)	Diabetic retinopathy (DM_RETINOPATHY) || ||	TRUE	igd	7.40E-11	0.0017994	462166	8	143300279	ukb-b-9405	|| id:ukb-b-9405	TRUE	reported	igd	2	TRUE	NA	NA	9.18E-05	462166	1.39E-05	216666	TRUE	0.024776939	42.41488213	6.85E-05
152	rs4075353	A	G	A	G	-0.0105885	3.00E-04	0.344101	0.3556	FALSE	FALSE	FALSE	finn-b-DM_RETINOPATHY	10	102415609	0.0134	216666	0.9796	Diabetic retinopathy (DM_RETINOPATHY) || id:finn-b-DM_RETINOPATHY	Diabetic retinopathy (DM_RETINOPATHY)	Diabetic retinopathy (DM_RETINOPATHY) || ||	TRUE	igd	2.20E-08	0.00189213	462166	10	102415609	ukb-b-9405	|| id:ukb-b-9405	TRUE	reported	igd	2	TRUE	NA	NA	6.78E-05	462166	2.31E-09	216666	TRUE	0.001672184	31.31604719	5.06E-05
153	rs41279738	G	T	G	T	0.0522591	-0.0031	0.025998	0.05668	FALSE	FALSE	FALSE	finn-b-DM_RETINOPATHY	1	110082551	0.0277	216666	0.9106	Diabetic retinopathy (DM_RETINOPATHY) || id:finn-b-DM_RETINOPATHY	Diabetic retinopathy (DM_RETINOPATHY)	Diabetic retinopathy (DM_RETINOPATHY) || ||	TRUE	igd	1.70E-20	0.00563338	462166	1	110082551	ukb-b-9405	|| id:ukb-b-9405	TRUE	reported	igd	2	TRUE	NA	NA	0.00018617	462166	5.78E-08	216666	TRUE	2.63E-07	86.05691178	0.00013831
154	rs4148155	G	A	G	A	-0.0189755	0.0165	0.113256	0.07484	FALSE	FALSE	FALSE	finn-b-DM_RETINOPATHY	4	89054667	0.0245	216666	0.5002	Diabetic retinopathy (DM_RETINOPATHY) || id:finn-b-DM_RETINOPATHY	Diabetic retinopathy (DM_RETINOPATHY)	Diabetic retinopathy (DM_RETINOPATHY) || ||	TRUE	igd	1.50E-11	0.00281242	462166	4	89054667	ukb-b-9405	|| id:ukb-b-9405	TRUE	reported	igd	2	TRUE	NA	NA	9.85E-05	462166	2.09E-06	216666	TRUE	0.001129914	45.52249965	7.23E-05
155	rs4290163	T	G	T	G	0.0113777	0.0296	0.392697	0.3884	FALSE	FALSE	FALSE	finn-b-DM_RETINOPATHY	10	104610926	0.0132	216666	0.0247098	Diabetic retinopathy (DM_RETINOPATHY) || id:finn-b-DM_RETINOPATHY	Diabetic retinopathy (DM_RETINOPATHY)	Diabetic retinopathy (DM_RETINOPATHY) || ||	TRUE	igd	5.40E-10	0.00183305	462166	10	104610926	ukb-b-9405	|| id:ukb-b-9405	TRUE	reported	igd	2	TRUE	NA	NA	8.34E-05	462166	2.32E-05	216666	TRUE	0.097652637	38.52656897	6.17E-05
156	rs429343	G	A	G	A	-0.0124509	0.0031	0.576576	0.531	FALSE	FALSE	FALSE	finn-b-DM_RETINOPATHY	2	147903382	0.0129	216666	0.81	Diabetic retinopathy (DM_RETINOPATHY) || id:finn-b-DM_RETINOPATHY	Diabetic retinopathy (DM_RETINOPATHY)	Diabetic retinopathy (DM_RETINOPATHY) || ||	TRUE	igd	5.90E-12	0.00180931	462166	2	147903382	ukb-b-9405	|| id:ukb-b-9405	TRUE	reported	igd	2	TRUE	NA	NA	0.000102455	462166	2.67E-07	216666	TRUE	0.000224768	47.35605574	7.57E-05
157	rs4391948	C	G	C	G	0.011562	0.0183	0.282389	0.369	FALSE	TRUE	FALSE	finn-b-DM_RETINOPATHY	13	86484234	0.0133	216666	0.1697	Diabetic retinopathy (DM_RETINOPATHY) || id:finn-b-DM_RETINOPATHY	Diabetic retinopathy (DM_RETINOPATHY)	Diabetic retinopathy (DM_RETINOPATHY) || ||	TRUE	igd	6.70E-09	0.00199383	462166	13	86484234	ukb-b-9405	|| id:ukb-b-9405	TRUE	reported	igd	2	TRUE	NA	NA	7.28E-05	462166	8.74E-06	216666	TRUE	0.032294321	33.6271203	5.42E-05
158	rs4456769	T	C	T	C	0.0134001	-0.0094	0.333423	0.3437	FALSE	FALSE	FALSE	finn-b-DM_RETINOPATHY	20	25190777	0.0135	216666	0.4845	Diabetic retinopathy (DM_RETINOPATHY) || id:finn-b-DM_RETINOPATHY	Diabetic retinopathy (DM_RETINOPATHY)	Diabetic retinopathy (DM_RETINOPATHY) || ||	TRUE	igd	1.80E-12	0.0019003	462166	20	25190777	ukb-b-9405	|| id:ukb-b-9405	TRUE	reported	igd	2	TRUE	NA	NA	0.000107579	462166	2.24E-06	216666	TRUE	0.000651514	49.72465081	7.98E-05
159	rs4482463	A	C	A	C	-0.0258908	-0.0412	0.923005	0.9401	FALSE	FALSE	FALSE	finn-b-DM_RETINOPATHY	2	205375909	0.0272	216666	0.1304	Diabetic retinopathy (DM_RETINOPATHY) || id:finn-b-DM_RETINOPATHY	Diabetic retinopathy (DM_RETINOPATHY)	Diabetic retinopathy (DM_RETINOPATHY) || ||	TRUE	igd	1.30E-14	0.00335821	462166	2	205375909	ukb-b-9405	|| id:ukb-b-9405	TRUE	reported	igd	2	TRUE	NA	NA	0.000128595	462166	1.06E-05	216666	TRUE	0.001898182	59.43951249	9.53E-05
160	rs4527444	G	A	G	A	0.0105243	0.0166	0.541317	0.514	FALSE	FALSE	FALSE	finn-b-DM_RETINOPATHY	4	30842780	0.0128	216666	0.1958	Diabetic retinopathy (DM_RETINOPATHY) || id:finn-b-DM_RETINOPATHY	Diabetic retinopathy (DM_RETINOPATHY)	Diabetic retinopathy (DM_RETINOPATHY) || ||	TRUE	igd	4.50E-09	0.00179433	462166	4	30842780	ukb-b-9405	|| id:ukb-b-9405	TRUE	reported	igd	2	TRUE	NA	NA	7.44E-05	462166	7.76E-06	216666	TRUE	0.024864021	34.40185033	5.50E-05
161	rs4552632	A	G	A	G	-0.0101695	-0.007	0.616568	0.6608	FALSE	FALSE	FALSE	finn-b-DM_RETINOPATHY	5	164574688	0.0136	216666	0.6081	Diabetic retinopathy (DM_RETINOPATHY) || id:finn-b-DM_RETINOPATHY	Diabetic retinopathy (DM_RETINOPATHY)	Diabetic retinopathy (DM_RETINOPATHY) || ||	TRUE	igd	3.30E-08	0.00184128	462166	5	164574688	ukb-b-9405	|| id:ukb-b-9405	TRUE	reported	igd	2	TRUE	NA	NA	6.60E-05	462166	1.22E-06	216666	TRUE	0.007027395	30.50419226	4.89E-05
162	rs4689465	C	T	C	T	-0.0108689	-7.00E-04	0.525445	0.5008	FALSE	FALSE	FALSE	finn-b-DM_RETINOPATHY	4	6490789	0.0129	216666	0.9587	Diabetic retinopathy (DM_RETINOPATHY) || id:finn-b-DM_RETINOPATHY	Diabetic retinopathy (DM_RETINOPATHY)	Diabetic retinopathy (DM_RETINOPATHY) || ||	TRUE	igd	1.30E-09	0.00178976	462166	4	6490789	ukb-b-9405	|| id:ukb-b-9405	TRUE	reported	igd	2	TRUE	NA	NA	7.98E-05	462166	1.36E-08	216666	TRUE	0.00070908	36.87920842	5.89E-05
163	rs4718964	T	G	T	G	0.0122483	-0.0264	0.413175	0.41	FALSE	FALSE	FALSE	finn-b-DM_RETINOPATHY	7	70038969	0.0131	216666	0.0435502	Diabetic retinopathy (DM_RETINOPATHY) || id:finn-b-DM_RETINOPATHY	Diabetic retinopathy (DM_RETINOPATHY)	Diabetic retinopathy (DM_RETINOPATHY) || ||	TRUE	igd	1.80E-11	0.00182202	462166	7	70038969	ukb-b-9405	|| id:ukb-b-9405	TRUE	reported	igd	2	TRUE	NA	NA	9.78E-05	462166	1.87E-05	216666	TRUE	0.032766432	45.19031311	7.27E-05
164	rs4722398	T	C	T	C	0.0168104	-0.01	0.136117	0.07006	FALSE	FALSE	FALSE	finn-b-DM_RETINOPATHY	7	3125220	0.0253	216666	0.691399	Diabetic retinopathy (DM_RETINOPATHY) || id:finn-b-DM_RETINOPATHY	Diabetic retinopathy (DM_RETINOPATHY)	Diabetic retinopathy (DM_RETINOPATHY) || ||	TRUE	igd	1.00E-10	0.00260196	462166	7	3125220	ukb-b-9405	|| id:ukb-b-9405	TRUE	reported	igd	2	TRUE	NA	NA	9.03E-05	462166	7.21E-07	216666	TRUE	0.000888039	41.74023245	6.65E-05
165	rs4740627	C	T	C	T	-0.0147232	0.005	0.44248	0.5068	FALSE	FALSE	FALSE	finn-b-DM_RETINOPATHY	9	15857875	0.0129	216666	0.6978	Diabetic retinopathy (DM_RETINOPATHY) || id:finn-b-DM_RETINOPATHY	Diabetic retinopathy (DM_RETINOPATHY)	Diabetic retinopathy (DM_RETINOPATHY) || ||	TRUE	igd	3.40E-16	0.00180496	462166	9	15857875	ukb-b-9405	|| id:ukb-b-9405	TRUE	reported	igd	2	TRUE	NA	NA	0.00014395	462166	6.93E-07	216666	TRUE	1.80E-05	66.53792596	0.000106952
166	rs4742782	G	C	G	C	0.0124912	0.0015	0.315942	0.3886	FALSE	TRUE	FALSE	finn-b-DM_RETINOPATHY	9	103089143	0.0132	216666	0.9076	Diabetic retinopathy (DM_RETINOPATHY) || id:finn-b-DM_RETINOPATHY	Diabetic retinopathy (DM_RETINOPATHY)	Diabetic retinopathy (DM_RETINOPATHY) || ||	TRUE	igd	8.00E-11	0.00192172	462166	9	103089143	ukb-b-9405	|| id:ukb-b-9405	TRUE	reported	igd	2	TRUE	NA	NA	9.14E-05	462166	5.96E-08	216666	TRUE	0.000345726	42.2501353	6.74E-05
167	rs4757144	A	G	A	G	0.0114509	0.0083	0.590195	0.5083	FALSE	FALSE	FALSE	finn-b-DM_RETINOPATHY	11	13331226	0.0129	216666	0.518	Diabetic retinopathy (DM_RETINOPATHY) || id:finn-b-DM_RETINOPATHY	Diabetic retinopathy (DM_RETINOPATHY)	Diabetic retinopathy (DM_RETINOPATHY) || ||	TRUE	igd	3.10E-10	0.0018194	462166	11	13331226	ukb-b-9405	|| id:ukb-b-9405	TRUE	reported	igd	2	TRUE	NA	NA	8.57E-05	462166	1.91E-06	216666	TRUE	0.00248839	39.61164364	6.34E-05
168	rs4812405	A	C	A	C	-0.018403	0.0151	0.077583	0.02445	FALSE	FALSE	FALSE	finn-b-DM_RETINOPATHY	20	35276585	0.0416	216666	0.717	Diabetic retinopathy (DM_RETINOPATHY) || id:finn-b-DM_RETINOPATHY	Diabetic retinopathy (DM_RETINOPATHY)	Diabetic retinopathy (DM_RETINOPATHY) || ||	TRUE	igd	4.50E-08	0.00336318	462166	20	35276585	ukb-b-9405	|| id:ukb-b-9405	TRUE	reported	igd	2	TRUE	NA	NA	6.48E-05	462166	6.08E-07	216666	TRUE	0.005241004	29.94173959	4.85E-05
169	rs484455	A	G	A	G	-0.0115336	-0.0252	0.481363	0.6153	FALSE	FALSE	FALSE	finn-b-DM_RETINOPATHY	13	109835686	0.0132	216666	0.0571005	Diabetic retinopathy (DM_RETINOPATHY) || id:finn-b-DM_RETINOPATHY	Diabetic retinopathy (DM_RETINOPATHY)	Diabetic retinopathy (DM_RETINOPATHY) || ||	TRUE	igd	1.40E-10	0.00179638	462166	13	109835686	ukb-b-9405	|| id:ukb-b-9405	TRUE	reported	igd	2	TRUE	NA	NA	8.92E-05	462166	1.68E-05	216666	TRUE	0.040171017	41.22240715	6.64E-05
170	rs4851283	G	C	G	C	-0.0173961	-0.0135	0.684805	0.7811	FALSE	TRUE	FALSE	finn-b-DM_RETINOPATHY	2	100894802	0.0156	216666	0.3845	Diabetic retinopathy (DM_RETINOPATHY) || id:finn-b-DM_RETINOPATHY	Diabetic retinopathy (DM_RETINOPATHY)	Diabetic retinopathy (DM_RETINOPATHY) || ||	TRUE	igd	2.50E-19	0.00193525	462166	2	100894802	ukb-b-9405	|| id:ukb-b-9405	TRUE	reported	igd	2	TRUE	NA	NA	0.000174807	462166	3.46E-06	216666	TRUE	1.28E-05	80.80340067	0.000130641
171	rs4870261	T	C	T	C	0.0139923	0.0146	0.163225	0.2017	FALSE	FALSE	FALSE	finn-b-DM_RETINOPATHY	6	154319802	0.016	216666	0.362	Diabetic retinopathy (DM_RETINOPATHY) || id:finn-b-DM_RETINOPATHY	Diabetic retinopathy (DM_RETINOPATHY)	Diabetic retinopathy (DM_RETINOPATHY) || ||	TRUE	igd	7.70E-09	0.00242288	462166	6	154319802	ukb-b-9405	|| id:ukb-b-9405	TRUE	reported	igd	2	TRUE	NA	NA	7.22E-05	462166	3.84E-06	216666	TRUE	0.012083916	33.35142587	5.35E-05
172	rs4876611	G	A	G	A	0.0150085	0.0049	0.720239	0.691	FALSE	FALSE	FALSE	finn-b-DM_RETINOPATHY	8	116671848	0.0139	216666	0.7224	Diabetic retinopathy (DM_RETINOPATHY) || id:finn-b-DM_RETINOPATHY	Diabetic retinopathy (DM_RETINOPATHY)	Diabetic retinopathy (DM_RETINOPATHY) || ||	TRUE	igd	5.30E-14	0.0019947	462166	8	116671848	ukb-b-9405	|| id:ukb-b-9405	TRUE	reported	igd	2	TRUE	NA	NA	0.000122481	462166	5.74E-07	216666	TRUE	7.50E-05	56.61342163	9.08E-05
173	rs4900715	A	G	A	G	-0.0114279	-0.0283	0.507101	0.5851	FALSE	FALSE	FALSE	finn-b-DM_RETINOPATHY	14	47306418	0.0131	216666	0.0304299	Diabetic retinopathy (DM_RETINOPATHY) || id:finn-b-DM_RETINOPATHY	Diabetic retinopathy (DM_RETINOPATHY)	Diabetic retinopathy (DM_RETINOPATHY) || ||	TRUE	igd	1.90E-10	0.00179331	462166	14	47306418	ukb-b-9405	|| id:ukb-b-9405	TRUE	reported	igd	2	TRUE	NA	NA	8.79E-05	462166	2.15E-05	216666	TRUE	0.069122604	40.60898385	6.53E-05
174	rs4971680	G	A	G	A	-0.0107345	-0.014	0.659269	0.6642	FALSE	FALSE	FALSE	finn-b-DM_RETINOPATHY	2	50694233	0.0136	216666	0.304	Diabetic retinopathy (DM_RETINOPATHY) || id:finn-b-DM_RETINOPATHY	Diabetic retinopathy (DM_RETINOPATHY)	Diabetic retinopathy (DM_RETINOPATHY) || ||	TRUE	igd	1.20E-08	0.00188233	462166	2	50694233	ukb-b-9405	|| id:ukb-b-9405	TRUE	reported	igd	2	TRUE	NA	NA	7.04E-05	462166	4.89E-06	216666	TRUE	0.017674126	32.52161564	5.18E-05
175	rs539515	C	A	C	A	0.0378223	-0.0068	0.204929	0.1778	FALSE	FALSE	FALSE	finn-b-DM_RETINOPATHY	1	177889025	0.0168	216666	0.6848	Diabetic retinopathy (DM_RETINOPATHY) || id:finn-b-DM_RETINOPATHY	Diabetic retinopathy (DM_RETINOPATHY)	Diabetic retinopathy (DM_RETINOPATHY) || ||	TRUE	igd	1.50E-65	0.00221181	462166	1	177889025	ukb-b-9405	|| id:ukb-b-9405	TRUE	reported	igd	2	TRUE	NA	NA	0.000632309	462166	7.56E-07	216666	TRUE	1.10E-20	292.4153964	0.00046616
176	rs55726687	A	G	A	G	0.0199369	-0.0026	0.209735	0.2143	FALSE	FALSE	FALSE	finn-b-DM_RETINOPATHY	12	991306	0.0157	216666	0.8705	Diabetic retinopathy (DM_RETINOPATHY) || id:finn-b-DM_RETINOPATHY	Diabetic retinopathy (DM_RETINOPATHY)	Diabetic retinopathy (DM_RETINOPATHY) || ||	TRUE	igd	1.10E-19	0.00219529	462166	12	991306	ukb-b-9405	|| id:ukb-b-9405	TRUE	reported	igd	2	TRUE	NA	NA	0.000178426	462166	1.27E-07	216666	TRUE	5.92E-07	82.4767355	0.000131762
177	rs55794894	A	G	A	G	-0.014525	0.0051	0.135429	0.1393	FALSE	FALSE	FALSE	finn-b-DM_RETINOPATHY	7	133516821	0.0186	216666	0.785599	Diabetic retinopathy (DM_RETINOPATHY) || id:finn-b-DM_RETINOPATHY	Diabetic retinopathy (DM_RETINOPATHY)	Diabetic retinopathy (DM_RETINOPATHY) || ||	TRUE	igd	2.80E-08	0.00261481	462166	7	133516821	ukb-b-9405	|| id:ukb-b-9405	TRUE	reported	igd	2	TRUE	NA	NA	6.68E-05	462166	3.47E-07	216666	TRUE	0.003591449	30.85687973	4.94E-05
178	rs56094641	G	A	G	A	0.057552	0.0397	0.404591	0.4188	FALSE	FALSE	FALSE	finn-b-DM_RETINOPATHY	16	53806453	0.013	216666	0.00228902	Diabetic retinopathy (DM_RETINOPATHY) || id:finn-b-DM_RETINOPATHY	Diabetic retinopathy (DM_RETINOPATHY)	Diabetic retinopathy (DM_RETINOPATHY) || ||	TRUE	igd	1.00E-200	0.00182234	462166	16	53806453	ukb-b-9405	|| id:ukb-b-9405	TRUE	reported	igd	2	TRUE	NA	NA	0.002153425	462166	4.30E-05	216666	TRUE	5.99E-53	997.3831458	0.001595815
179	rs56807059	C	A	C	A	-0.0108864	-0.0188	0.399311	0.4357	FALSE	FALSE	FALSE	finn-b-DM_RETINOPATHY	17	44189270	0.013	216666	0.1484	Diabetic retinopathy (DM_RETINOPATHY) || id:finn-b-DM_RETINOPATHY	Diabetic retinopathy (DM_RETINOPATHY)	Diabetic retinopathy (DM_RETINOPATHY) || ||	TRUE	igd	3.10E-09	0.00183625	462166	17	44189270	ukb-b-9405	|| id:ukb-b-9405	TRUE	reported	igd	2	TRUE	NA	NA	7.60E-05	462166	9.65E-06	216666	TRUE	0.031076328	35.14835123	5.69E-05
180	rs57386420	G	C	G	C	-0.0140155	0.0135	0.161248	0.2267	FALSE	TRUE	FALSE	finn-b-DM_RETINOPATHY	3	25368355	0.0153	216666	0.3797	Diabetic retinopathy (DM_RETINOPATHY) || id:finn-b-DM_RETINOPATHY	Diabetic retinopathy (DM_RETINOPATHY)	Diabetic retinopathy (DM_RETINOPATHY) || ||	TRUE	igd	8.30E-09	0.002432	462166	3	25368355	ukb-b-9405	|| id:ukb-b-9405	TRUE	reported	igd	2	TRUE	NA	NA	7.19E-05	462166	3.59E-06	216666	TRUE	0.011480789	33.21161924	5.31E-05
181	rs577721086	C	T	C	T	0.0306437	0.0143	0.049503	0.06475	FALSE	FALSE	FALSE	finn-b-DM_RETINOPATHY	6	127440047	0.0266	216666	0.590799	Diabetic retinopathy (DM_RETINOPATHY) || id:finn-b-DM_RETINOPATHY	Diabetic retinopathy (DM_RETINOPATHY)	Diabetic retinopathy (DM_RETINOPATHY) || ||	TRUE	igd	2.00E-13	0.0041713	462166	6	127440047	ukb-b-9405	|| id:ukb-b-9405	TRUE	reported	igd	2	TRUE	NA	NA	0.00011676	462166	1.33E-06	216666	TRUE	0.000210004	53.96840128	8.84E-05
182	rs58862095	T	C	T	C	-0.0165812	0.002	0.419271	0.5151	FALSE	FALSE	FALSE	finn-b-DM_RETINOPATHY	7	75081418	0.0129	216666	0.8781	Diabetic retinopathy (DM_RETINOPATHY) || id:finn-b-DM_RETINOPATHY	Diabetic retinopathy (DM_RETINOPATHY)	Diabetic retinopathy (DM_RETINOPATHY) || ||	TRUE	igd	7.10E-20	0.00181678	462166	7	75081418	ukb-b-9405	|| id:ukb-b-9405	TRUE	reported	igd	2	TRUE	NA	NA	0.000180199	462166	1.11E-07	216666	TRUE	4.95E-07	83.29659235	0.000133884
183	rs588660	A	G	A	G	0.0155276	1.00E-04	0.584119	0.6001	FALSE	FALSE	FALSE	finn-b-DM_RETINOPATHY	1	96886604	0.0131	216666	0.9939	Diabetic retinopathy (DM_RETINOPATHY) || id:finn-b-DM_RETINOPATHY	Diabetic retinopathy (DM_RETINOPATHY)	Diabetic retinopathy (DM_RETINOPATHY) || ||	TRUE	igd	1.00E-17	0.00181174	462166	1	96886604	ukb-b-9405	|| id:ukb-b-9405	TRUE	reported	igd	2	TRUE	NA	NA	0.00015891	462166	2.69E-10	216666	TRUE	1.33E-06	73.45424918	0.000117141
184	rs59068084	T	G	T	G	0.0101403	0.004	0.410212	0.3918	FALSE	FALSE	FALSE	finn-b-DM_RETINOPATHY	4	113256737	0.0132	216666	0.7637	Diabetic retinopathy (DM_RETINOPATHY) || id:finn-b-DM_RETINOPATHY	Diabetic retinopathy (DM_RETINOPATHY)	Diabetic retinopathy (DM_RETINOPATHY) || ||	TRUE	igd	2.50E-08	0.00181938	462166	4	113256737	ukb-b-9405	|| id:ukb-b-9405	TRUE	reported	igd	2	TRUE	NA	NA	6.72E-05	462166	4.24E-07	216666	TRUE	0.00374723	31.06381384	4.98E-05
185	rs6001877	A	G	A	G	-0.010579	0.0015	0.339906	0.3718	FALSE	FALSE	FALSE	finn-b-DM_RETINOPATHY	22	40712637	0.0133	216666	0.9121	Diabetic retinopathy (DM_RETINOPATHY) || id:finn-b-DM_RETINOPATHY	Diabetic retinopathy (DM_RETINOPATHY)	Diabetic retinopathy (DM_RETINOPATHY) || ||	TRUE	igd	2.40E-08	0.00189657	462166	22	40712637	ukb-b-9405	|| id:ukb-b-9405	TRUE	reported	igd	2	TRUE	NA	NA	6.73E-05	462166	5.87E-08	216666	TRUE	0.002226737	31.11368719	5.02E-05
186	rs6069037	A	C	A	C	-0.011125	-0.0014	0.731389	0.757	FALSE	FALSE	FALSE	finn-b-DM_RETINOPATHY	20	53503198	0.015	216666	0.9275	Diabetic retinopathy (DM_RETINOPATHY) || id:finn-b-DM_RETINOPATHY	Diabetic retinopathy (DM_RETINOPATHY)	Diabetic retinopathy (DM_RETINOPATHY) || ||	TRUE	igd	3.60E-08	0.00202001	462166	20	53503198	ukb-b-9405	|| id:ukb-b-9405	TRUE	reported	igd	2	TRUE	NA	NA	6.56E-05	462166	4.02E-08	216666	TRUE	0.002410318	30.331438	4.86E-05
187	rs61813324	T	C	T	C	0.0219762	-0.0153	0.135713	0.1577	FALSE	FALSE	FALSE	finn-b-DM_RETINOPATHY	1	156049877	0.0178	216666	0.3913	Diabetic retinopathy (DM_RETINOPATHY) || id:finn-b-DM_RETINOPATHY	Diabetic retinopathy (DM_RETINOPATHY)	Diabetic retinopathy (DM_RETINOPATHY) || ||	TRUE	igd	9.50E-17	0.00264443	462166	1	156049877	ukb-b-9405	|| id:ukb-b-9405	TRUE	reported	igd	2	TRUE	NA	NA	0.00014941	462166	3.41E-06	216666	TRUE	6.73E-05	69.06230146	0.000113296
188	rs61903695	G	A	G	A	0.0134514	0.0227	0.254942	0.2466	FALSE	FALSE	FALSE	finn-b-DM_RETINOPATHY	11	89922417	0.015	216666	0.1288	Diabetic retinopathy (DM_RETINOPATHY) || id:finn-b-DM_RETINOPATHY	Diabetic retinopathy (DM_RETINOPATHY)	Diabetic retinopathy (DM_RETINOPATHY) || ||	TRUE	igd	5.90E-11	0.00205497	462166	11	89922417	ukb-b-9405	|| id:ukb-b-9405	TRUE	reported	igd	2	TRUE	NA	NA	9.27E-05	462166	1.06E-05	216666	TRUE	0.014312268	42.8473535	6.87E-05
189	rs62243489	G	T	G	T	-0.0155648	-0.0304	0.259239	0.294	FALSE	FALSE	FALSE	finn-b-DM_RETINOPATHY	3	62482927	0.0142	216666	0.032	Diabetic retinopathy (DM_RETINOPATHY) || id:finn-b-DM_RETINOPATHY	Diabetic retinopathy (DM_RETINOPATHY)	Diabetic retinopathy (DM_RETINOPATHY) || ||	TRUE	igd	3.00E-14	0.00204876	462166	3	62482927	ukb-b-9405	|| id:ukb-b-9405	TRUE	reported	igd	2	TRUE	NA	NA	0.000124869	462166	2.12E-05	216666	TRUE	0.011552872	57.7171551	9.30E-05
190	rs62413399	T	C	T	C	0.0153146	-0.006	0.125759	0.1183	FALSE	FALSE	FALSE	finn-b-DM_RETINOPATHY	6	80297080	0.0199	216666	0.7625	Diabetic retinopathy (DM_RETINOPATHY) || id:finn-b-DM_RETINOPATHY	Diabetic retinopathy (DM_RETINOPATHY)	Diabetic retinopathy (DM_RETINOPATHY) || ||	TRUE	igd	1.40E-08	0.00269899	462166	6	80297080	ukb-b-9405	|| id:ukb-b-9405	TRUE	reported	igd	2	TRUE	NA	NA	6.97E-05	462166	4.20E-07	216666	TRUE	0.003108096	32.19650755	5.16E-05
191	rs6493498	C	T	C	T	-0.013082	0.0099	0.54539	0.5945	FALSE	FALSE	FALSE	finn-b-DM_RETINOPATHY	15	51754451	0.0131	216666	0.447	Diabetic retinopathy (DM_RETINOPATHY) || id:finn-b-DM_RETINOPATHY	Diabetic retinopathy (DM_RETINOPATHY)	Diabetic retinopathy (DM_RETINOPATHY) || ||	TRUE	igd	4.20E-13	0.001805	462166	15	51754451	ukb-b-9405	|| id:ukb-b-9405	TRUE	reported	igd	2	TRUE	NA	NA	0.000113644	462166	2.64E-06	216666	TRUE	0.000518638	52.52836427	8.49E-05
192	rs649458	A	T	A	T	-0.018179	0.0016	0.860102	0.8843	FALSE	TRUE	FALSE	finn-b-DM_RETINOPATHY	1	23712528	0.0202	216666	0.9365	Diabetic retinopathy (DM_RETINOPATHY) || id:finn-b-DM_RETINOPATHY	Diabetic retinopathy (DM_RETINOPATHY)	Diabetic retinopathy (DM_RETINOPATHY) || ||	TRUE	igd	1.50E-12	0.00256951	462166	1	23712528	ukb-b-9405	|| id:ukb-b-9405	TRUE	reported	igd	2	TRUE	NA	NA	0.000108292	462166	2.90E-08	216666	TRUE	8.44E-05	50.05406519	7.95E-05
193	rs6536575	C	T	C	T	0.0108432	-0.0062	0.51907	0.5818	FALSE	FALSE	FALSE	finn-b-DM_RETINOPATHY	4	162091639	0.013	216666	0.632799	Diabetic retinopathy (DM_RETINOPATHY) || id:finn-b-DM_RETINOPATHY	Diabetic retinopathy (DM_RETINOPATHY)	Diabetic retinopathy (DM_RETINOPATHY) || ||	TRUE	igd	1.40E-09	0.00178995	462166	4	162091639	ukb-b-9405	|| id:ukb-b-9405	TRUE	reported	igd	2	TRUE	NA	NA	7.94E-05	462166	1.05E-06	216666	TRUE	0.002455079	36.69721761	5.87E-05
195	rs6567160	C	T	C	T	0.0451644	0.018	0.232725	0.184	FALSE	FALSE	FALSE	finn-b-DM_RETINOPATHY	18	57829135	0.0165	216666	0.276	Diabetic retinopathy (DM_RETINOPATHY) || id:finn-b-DM_RETINOPATHY	Diabetic retinopathy (DM_RETINOPATHY)	Diabetic retinopathy (DM_RETINOPATHY) || ||	TRUE	igd	7.19E-101	0.00211824	462166	18	57829135	ukb-b-9405	|| id:ukb-b-9405	TRUE	reported	igd	2	TRUE	NA	NA	0.000982696	462166	5.49E-06	216666	TRUE	7.69E-29	454.6133245	0.000728478
196	rs6575340	A	G	A	G	0.0161584	0.0124	0.636022	0.6269	FALSE	FALSE	FALSE	finn-b-DM_RETINOPATHY	14	94023972	0.0133	216666	0.3498	Diabetic retinopathy (DM_RETINOPATHY) || id:finn-b-DM_RETINOPATHY	Diabetic retinopathy (DM_RETINOPATHY)	Diabetic retinopathy (DM_RETINOPATHY) || ||	TRUE	igd	4.60E-18	0.00186502	462166	14	94023972	ukb-b-9405	|| id:ukb-b-9405	TRUE	reported	igd	2	TRUE	NA	NA	0.000162391	462166	4.01E-06	216666	TRUE	3.70E-05	75.06365769	0.000120885
197	rs6682438	C	T	C	T	0.0124771	0.0259	0.673097	0.6651	FALSE	FALSE	FALSE	finn-b-DM_RETINOPATHY	1	33784146	0.0136	216666	0.0566696	Diabetic retinopathy (DM_RETINOPATHY) || id:finn-b-DM_RETINOPATHY	Diabetic retinopathy (DM_RETINOPATHY)	Diabetic retinopathy (DM_RETINOPATHY) || ||	TRUE	igd	5.40E-11	0.00190203	462166	1	33784146	ukb-b-9405	|| id:ukb-b-9405	TRUE	reported	igd	2	TRUE	NA	NA	9.31E-05	462166	1.67E-05	216666	TRUE	0.032793037	43.03210455	6.85E-05
198	rs6693294	G	A	G	A	-0.0170126	4.00E-04	0.688535	0.6276	FALSE	FALSE	FALSE	finn-b-DM_RETINOPATHY	1	49879122	0.0133	216666	0.9773	Diabetic retinopathy (DM_RETINOPATHY) || id:finn-b-DM_RETINOPATHY	Diabetic retinopathy (DM_RETINOPATHY)	Diabetic retinopathy (DM_RETINOPATHY) || ||	TRUE	igd	1.10E-18	0.00192843	462166	1	49879122	ukb-b-9405	|| id:ukb-b-9405	TRUE	reported	igd	2	TRUE	NA	NA	0.00016837	462166	4.17E-09	216666	TRUE	7.08E-07	77.82759745	0.000124139
199	rs6695898	A	G	A	G	-0.0119251	-0.0126	0.545479	0.5903	FALSE	FALSE	FALSE	finn-b-DM_RETINOPATHY	1	47681761	0.0131	216666	0.3351	Diabetic retinopathy (DM_RETINOPATHY) || id:finn-b-DM_RETINOPATHY	Diabetic retinopathy (DM_RETINOPATHY)	Diabetic retinopathy (DM_RETINOPATHY) || ||	TRUE	igd	2.80E-11	0.00179213	462166	1	47681761	ukb-b-9405	|| id:ukb-b-9405	TRUE	reported	igd	2	TRUE	NA	NA	9.58E-05	462166	4.27E-06	216666	TRUE	0.003020954	44.27769856	7.05E-05
200	rs6739755	G	A	G	A	-0.0159241	-0.0307	0.603358	0.5966	FALSE	FALSE	FALSE	finn-b-DM_RETINOPATHY	2	59330227	0.0131	216666	0.0189601	Diabetic retinopathy (DM_RETINOPATHY) || id:finn-b-DM_RETINOPATHY	Diabetic retinopathy (DM_RETINOPATHY)	Diabetic retinopathy (DM_RETINOPATHY) || ||	TRUE	igd	3.10E-18	0.00182885	462166	2	59330227	ukb-b-9405	|| id:ukb-b-9405	TRUE	reported	igd	2	TRUE	NA	NA	0.000164016	462166	2.53E-05	216666	TRUE	0.002832653	75.81473462	0.000121371
201	rs67609008	C	T	C	T	0.011102	-0.0122	0.283612	0.1823	FALSE	FALSE	FALSE	finn-b-DM_RETINOPATHY	10	126640936	0.0167	216666	0.4665	Diabetic retinopathy (DM_RETINOPATHY) || id:finn-b-DM_RETINOPATHY	Diabetic retinopathy (DM_RETINOPATHY)	Diabetic retinopathy (DM_RETINOPATHY) || ||	TRUE	igd	2.50E-08	0.00199233	462166	10	126640936	ukb-b-9405	|| id:ukb-b-9405	TRUE	reported	igd	2	TRUE	NA	NA	6.72E-05	462166	2.46E-06	216666	TRUE	0.01091801	31.05130785	5.01E-05
202	rs6769617	T	A	T	A	-0.0115454	-0.0048	0.663829	0.6899	FALSE	TRUE	FALSE	finn-b-DM_RETINOPATHY	3	62687746	0.014	216666	0.732501	Diabetic retinopathy (DM_RETINOPATHY) || id:finn-b-DM_RETINOPATHY	Diabetic retinopathy (DM_RETINOPATHY)	Diabetic retinopathy (DM_RETINOPATHY) || ||	TRUE	igd	1.00E-09	0.001891	462166	3	62687746	ukb-b-9405	|| id:ukb-b-9405	TRUE	reported	igd	2	TRUE	NA	NA	8.06E-05	462166	5.43E-07	216666	TRUE	0.001543657	37.27648128	5.95E-05
203	rs6849518	T	C	T	C	0.0218636	0.0222	0.12428	0.1674	FALSE	FALSE	FALSE	finn-b-DM_RETINOPATHY	4	20120274	0.0172	216666	0.1956	Diabetic retinopathy (DM_RETINOPATHY) || id:finn-b-DM_RETINOPATHY	Diabetic retinopathy (DM_RETINOPATHY)	Diabetic retinopathy (DM_RETINOPATHY) || ||	TRUE	igd	7.10E-16	0.00270973	462166	4	20120274	ukb-b-9405	|| id:ukb-b-9405	TRUE	reported	igd	2	TRUE	NA	NA	0.000140843	462166	7.69E-06	216666	TRUE	0.000477143	65.1015468	0.000104049
204	rs6884728	G	A	G	A	-0.0111777	0.0024	0.657036	0.699	FALSE	FALSE	FALSE	finn-b-DM_RETINOPATHY	5	153092746	0.0141	216666	0.8662	Diabetic retinopathy (DM_RETINOPATHY) || id:finn-b-DM_RETINOPATHY	Diabetic retinopathy (DM_RETINOPATHY)	Diabetic retinopathy (DM_RETINOPATHY) || ||	TRUE	igd	3.00E-09	0.00188361	462166	5	153092746	ukb-b-9405	|| id:ukb-b-9405	TRUE	reported	igd	2	TRUE	NA	NA	7.62E-05	462166	1.34E-07	216666	TRUE	0.001317902	35.21461331	5.63E-05
205	rs6938973	C	T	C	T	0.0120106	0.0135	0.601488	0.6774	FALSE	FALSE	FALSE	finn-b-DM_RETINOPATHY	6	98421721	0.0137	216666	0.3247	Diabetic retinopathy (DM_RETINOPATHY) || id:finn-b-DM_RETINOPATHY	Diabetic retinopathy (DM_RETINOPATHY)	Diabetic retinopathy (DM_RETINOPATHY) || ||	TRUE	igd	4.90E-11	0.001827	462166	6	98421721	ukb-b-9405	|| id:ukb-b-9405	TRUE	reported	igd	2	TRUE	NA	NA	9.35E-05	462166	4.48E-06	216666	TRUE	0.00372162	43.21677075	6.92E-05
206	rs7035637	G	A	G	A	-0.0120777	-0.0208	0.735223	0.7559	FALSE	FALSE	FALSE	finn-b-DM_RETINOPATHY	9	16739403	0.015	216666	0.1648	Diabetic retinopathy (DM_RETINOPATHY) || id:finn-b-DM_RETINOPATHY	Diabetic retinopathy (DM_RETINOPATHY)	Diabetic retinopathy (DM_RETINOPATHY) || ||	TRUE	igd	2.70E-09	0.00203057	462166	9	16739403	ukb-b-9405	|| id:ukb-b-9405	TRUE	reported	igd	2	TRUE	NA	NA	7.65E-05	462166	8.87E-06	216666	TRUE	0.026684743	35.3779403	5.68E-05
207	rs703983	G	A	G	A	-0.0114394	-0.0269	0.415045	0.3833	FALSE	FALSE	FALSE	finn-b-DM_RETINOPATHY	10	80941885	0.0132	216666	0.0416697	Diabetic retinopathy (DM_RETINOPATHY) || id:finn-b-DM_RETINOPATHY	Diabetic retinopathy (DM_RETINOPATHY)	Diabetic retinopathy (DM_RETINOPATHY) || ||	TRUE	igd	3.10E-10	0.00181827	462166	10	80941885	ukb-b-9405	|| id:ukb-b-9405	TRUE	reported	igd	2	TRUE	NA	NA	8.56E-05	462166	1.92E-05	216666	TRUE	0.061097731	39.58127191	6.35E-05
208	rs704061	C	T	C	T	0.0146223	0.0016	0.455057	0.3764	FALSE	FALSE	FALSE	finn-b-DM_RETINOPATHY	12	89771903	0.0132	216666	0.9036	Diabetic retinopathy (DM_RETINOPATHY) || id:finn-b-DM_RETINOPATHY	Diabetic retinopathy (DM_RETINOPATHY)	Diabetic retinopathy (DM_RETINOPATHY) || ||	TRUE	igd	4.00E-16	0.00179659	462166	12	89771903	ukb-b-9405	|| id:ukb-b-9405	TRUE	reported	igd	2	TRUE	NA	NA	0.00014331	462166	6.78E-08	216666	TRUE	6.86E-06	66.24199808	0.000106042
209	rs7070670	T	C	T	C	-0.0120318	-0.0214	0.327941	0.2814	FALSE	FALSE	FALSE	finn-b-DM_RETINOPATHY	10	61842645	0.0144	216666	0.1352	Diabetic retinopathy (DM_RETINOPATHY) || id:finn-b-DM_RETINOPATHY	Diabetic retinopathy (DM_RETINOPATHY)	Diabetic retinopathy (DM_RETINOPATHY) || ||	TRUE	igd	3.50E-10	0.00191737	462166	10	61842645	ukb-b-9405	|| id:ukb-b-9405	TRUE	reported	igd	2	TRUE	NA	NA	8.52E-05	462166	1.02E-05	216666	TRUE	0.020400276	39.37760992	6.38E-05
210	rs7132908	A	G	A	G	0.0215129	0.0027	0.384454	0.3836	FALSE	FALSE	FALSE	finn-b-DM_RETINOPATHY	12	50263148	0.0133	216666	0.8394	Diabetic retinopathy (DM_RETINOPATHY) || id:finn-b-DM_RETINOPATHY	Diabetic retinopathy (DM_RETINOPATHY)	Diabetic retinopathy (DM_RETINOPATHY) || ||	TRUE	igd	1.40E-31	0.00183998	462166	12	50263148	ukb-b-9405	|| id:ukb-b-9405	TRUE	reported	igd	2	TRUE	NA	NA	0.000295697	462166	1.90E-07	216666	TRUE	1.21E-10	136.7010065	0.000219045
211	rs7145882	C	T	C	T	-0.0134473	-0.0186	0.657716	0.6523	FALSE	FALSE	FALSE	finn-b-DM_RETINOPATHY	14	103255461	0.0135	216666	0.167	Diabetic retinopathy (DM_RETINOPATHY) || id:finn-b-DM_RETINOPATHY	Diabetic retinopathy (DM_RETINOPATHY)	Diabetic retinopathy (DM_RETINOPATHY) || ||	TRUE	igd	9.90E-13	0.00188537	462166	14	103255461	ukb-b-9405	|| id:ukb-b-9405	TRUE	reported	igd	2	TRUE	NA	NA	0.000110061	462166	8.76E-06	216666	TRUE	0.003820733	50.8717881	8.14E-05
212	rs71495038	A	G	A	G	0.0223778	0.0114	0.076924	0.09492	FALSE	FALSE	FALSE	finn-b-DM_RETINOPATHY	10	33971383	0.022	216666	0.6034	Diabetic retinopathy (DM_RETINOPATHY) || id:finn-b-DM_RETINOPATHY	Diabetic retinopathy (DM_RETINOPATHY)	Diabetic retinopathy (DM_RETINOPATHY) || ||	TRUE	igd	2.60E-11	0.00335663	462166	10	33971383	ukb-b-9405	|| id:ukb-b-9405	TRUE	reported	igd	2	TRUE	NA	NA	9.62E-05	462166	1.24E-06	216666	TRUE	0.000841476	44.44550371	7.11E-05
213	rs7206608	G	C	G	C	0.0120004	0.009	0.321623	0.3526	FALSE	TRUE	FALSE	finn-b-DM_RETINOPATHY	16	82872628	0.0134	216666	0.504001	Diabetic retinopathy (DM_RETINOPATHY) || id:finn-b-DM_RETINOPATHY	Diabetic retinopathy (DM_RETINOPATHY)	Diabetic retinopathy (DM_RETINOPATHY) || ||	TRUE	igd	3.80E-10	0.00191641	462166	16	82872628	ukb-b-9405	|| id:ukb-b-9405	TRUE	reported	igd	2	TRUE	NA	NA	8.48E-05	462166	2.08E-06	216666	TRUE	0.002850127	39.21160218	6.28E-05
214	rs7218014	C	T	C	T	0.0224089	0.0111	0.197315	0.2393	FALSE	FALSE	FALSE	finn-b-DM_RETINOPATHY	17	65832016	0.0151	216666	0.4606	Diabetic retinopathy (DM_RETINOPATHY) || id:finn-b-DM_RETINOPATHY	Diabetic retinopathy (DM_RETINOPATHY)	Diabetic retinopathy (DM_RETINOPATHY) || ||	TRUE	igd	2.70E-23	0.00225393	462166	17	65832016	ukb-b-9405	|| id:ukb-b-9405	TRUE	reported	igd	2	TRUE	NA	NA	0.000213831	462166	2.49E-06	216666	TRUE	5.44E-07	98.84625708	0.000159066
215	rs72634826	A	G	A	G	-0.0148957	0.0096	0.259865	0.2243	FALSE	FALSE	FALSE	finn-b-DM_RETINOPATHY	1	1601052	0.0159	216666	0.546799	Diabetic retinopathy (DM_RETINOPATHY) || id:finn-b-DM_RETINOPATHY	Diabetic retinopathy (DM_RETINOPATHY)	Diabetic retinopathy (DM_RETINOPATHY) || ||	TRUE	igd	5.40E-13	0.00206456	462166	1	1601052	ukb-b-9405	|| id:ukb-b-9405	TRUE	reported	igd	2	TRUE	NA	NA	0.000112622	462166	1.68E-06	216666	TRUE	0.000346433	52.05552327	8.54E-05
216	rs72892910	T	G	T	G	0.0301404	0.0101	0.172259	0.2028	FALSE	FALSE	FALSE	finn-b-DM_RETINOPATHY	6	50816887	0.016	216666	0.527	Diabetic retinopathy (DM_RETINOPATHY) || id:finn-b-DM_RETINOPATHY	Diabetic retinopathy (DM_RETINOPATHY)	Diabetic retinopathy (DM_RETINOPATHY) || ||	TRUE	igd	5.20E-37	0.00237148	462166	6	50816887	ukb-b-9405	|| id:ukb-b-9405	TRUE	reported	igd	2	TRUE	NA	NA	0.000349391	462166	1.84E-06	216666	TRUE	2.76E-11	161.5321935	0.000259062
217	rs72917533	C	T	C	T	-0.0154476	-0.0109	0.185513	0.1425	FALSE	FALSE	FALSE	finn-b-DM_RETINOPATHY	2	175238924	0.0184	216666	0.5535	Diabetic retinopathy (DM_RETINOPATHY) || id:finn-b-DM_RETINOPATHY	Diabetic retinopathy (DM_RETINOPATHY)	Diabetic retinopathy (DM_RETINOPATHY) || ||	TRUE	igd	2.00E-11	0.00230294	462166	2	175238924	ukb-b-9405	|| id:ukb-b-9405	TRUE	reported	igd	2	TRUE	NA	NA	9.73E-05	462166	1.62E-06	216666	TRUE	0.000964356	44.99422589	7.21E-05
218	rs73004674	T	C	T	C	0.0147205	0.0222	0.137164	0.1645	FALSE	FALSE	FALSE	finn-b-DM_RETINOPATHY	3	147188788	0.0173	216666	0.1995	Diabetic retinopathy (DM_RETINOPATHY) || id:finn-b-DM_RETINOPATHY	Diabetic retinopathy (DM_RETINOPATHY)	Diabetic retinopathy (DM_RETINOPATHY) || ||	TRUE	igd	1.40E-08	0.00259696	462166	3	147188788	ukb-b-9405	|| id:ukb-b-9405	TRUE	reported	igd	2	TRUE	NA	NA	6.95E-05	462166	7.60E-06	216666	TRUE	0.032073145	32.13028682	5.13E-05
219	rs73052033	C	T	C	T	-0.0210096	-0.029	0.184916	0.1618	FALSE	FALSE	FALSE	finn-b-DM_RETINOPATHY	3	185828465	0.0174	216666	0.0964295	Diabetic retinopathy (DM_RETINOPATHY) || id:finn-b-DM_RETINOPATHY	Diabetic retinopathy (DM_RETINOPATHY)	Diabetic retinopathy (DM_RETINOPATHY) || ||	TRUE	igd	7.90E-20	0.00230513	462166	3	185828465	ukb-b-9405	|| id:ukb-b-9405	TRUE	reported	igd	2	TRUE	NA	NA	0.000179709	462166	1.28E-05	216666	TRUE	0.000160785	83.07009789	0.000133058
220	rs73142879	T	C	T	C	-0.0241942	0.0097	0.192309	0.1582	FALSE	FALSE	FALSE	finn-b-DM_RETINOPATHY	20	51195932	0.0176	216666	0.579001	Diabetic retinopathy (DM_RETINOPATHY) || id:finn-b-DM_RETINOPATHY	Diabetic retinopathy (DM_RETINOPATHY)	Diabetic retinopathy (DM_RETINOPATHY) || ||	TRUE	igd	2.80E-26	0.00228107	462166	20	51195932	ukb-b-9405	|| id:ukb-b-9405	TRUE	reported	igd	2	TRUE	NA	NA	0.000243357	462166	1.40E-06	216666	TRUE	3.07E-08	112.498131	0.000181843
221	rs731540	A	G	A	G	0.0106149	-0.0228	0.311301	0.2855	FALSE	FALSE	FALSE	finn-b-DM_RETINOPATHY	17	9799127	0.0142	216666	0.1087	Diabetic retinopathy (DM_RETINOPATHY) || id:finn-b-DM_RETINOPATHY	Diabetic retinopathy (DM_RETINOPATHY)	Diabetic retinopathy (DM_RETINOPATHY) || ||	TRUE	igd	4.90E-08	0.00194571	462166	17	9799127	ukb-b-9405	|| id:ukb-b-9405	TRUE	reported	igd	2	TRUE	NA	NA	6.44E-05	462166	1.19E-05	216666	TRUE	0.078874384	29.76292379	4.83E-05
222	rs7372674	A	C	A	C	0.0118947	4.00E-04	0.357239	0.3054	FALSE	FALSE	FALSE	finn-b-DM_RETINOPATHY	3	196149165	0.014	216666	0.9752	Diabetic retinopathy (DM_RETINOPATHY) || id:finn-b-DM_RETINOPATHY	Diabetic retinopathy (DM_RETINOPATHY)	Diabetic retinopathy (DM_RETINOPATHY) || ||	TRUE	igd	1.70E-10	0.00186339	462166	3	196149165	ukb-b-9405	|| id:ukb-b-9405	TRUE	reported	igd	2	TRUE	NA	NA	8.82E-05	462166	3.77E-09	216666	TRUE	0.000340091	40.74735895	6.50E-05
223	rs7377083	A	C	A	C	0.0143396	0.014	0.431061	0.4671	FALSE	FALSE	FALSE	finn-b-DM_RETINOPATHY	4	102708997	0.0129	216666	0.2812	Diabetic retinopathy (DM_RETINOPATHY) || id:finn-b-DM_RETINOPATHY	Diabetic retinopathy (DM_RETINOPATHY)	Diabetic retinopathy (DM_RETINOPATHY) || ||	TRUE	igd	3.20E-15	0.00181913	462166	4	102708997	ukb-b-9405	|| id:ukb-b-9405	TRUE	reported	igd	2	TRUE	NA	NA	0.000134429	462166	5.44E-06	216666	TRUE	0.000374027	62.13647353	0.000100858
224	rs7498044	A	G	A	G	-0.0151498	0.0018	0.217312	0.2524	FALSE	FALSE	FALSE	finn-b-DM_RETINOPATHY	15	92573639	0.0148	216666	0.902	Diabetic retinopathy (DM_RETINOPATHY) || id:finn-b-DM_RETINOPATHY	Diabetic retinopathy (DM_RETINOPATHY)	Diabetic retinopathy (DM_RETINOPATHY) || ||	TRUE	igd	4.90E-12	0.00219298	462166	15	92573639	ukb-b-9405	|| id:ukb-b-9405	TRUE	reported	igd	2	TRUE	NA	NA	0.000103253	462166	6.83E-08	216666	TRUE	0.000143268	47.72483738	7.81E-05
225	rs7498665	G	A	G	A	0.026616	-0.0157	0.399688	0.4126	FALSE	FALSE	FALSE	finn-b-DM_RETINOPATHY	16	28883241	0.013	216666	0.229	Diabetic retinopathy (DM_RETINOPATHY) || id:finn-b-DM_RETINOPATHY	Diabetic retinopathy (DM_RETINOPATHY)	Diabetic retinopathy (DM_RETINOPATHY) || ||	TRUE	igd	4.90E-48	0.00182769	462166	16	28883241	ukb-b-9405	|| id:ukb-b-9405	TRUE	reported	igd	2	TRUE	NA	NA	0.000458654	462166	6.73E-06	216666	TRUE	4.83E-13	212.0706192	0.000339949
226	rs7507227	A	C	A	C	-0.0121248	-0.0102	0.43056	0.4751	FALSE	FALSE	FALSE	finn-b-DM_RETINOPATHY	19	47561601	0.0132	216666	0.4391	Diabetic retinopathy (DM_RETINOPATHY) || id:finn-b-DM_RETINOPATHY	Diabetic retinopathy (DM_RETINOPATHY)	Diabetic retinopathy (DM_RETINOPATHY) || ||	TRUE	igd	1.10E-10	0.00187783	462166	19	47561601	ukb-b-9405	|| id:ukb-b-9405	TRUE	reported	igd	2	TRUE	NA	NA	9.02E-05	462166	2.76E-06	216666	TRUE	0.002611169	41.69045368	7.21E-05
227	rs7553158	A	G	A	G	-0.0112891	-0.0088	0.562382	0.4912	FALSE	FALSE	FALSE	finn-b-DM_RETINOPATHY	1	75005238	0.0128	216666	0.490399	Diabetic retinopathy (DM_RETINOPATHY) || id:finn-b-DM_RETINOPATHY	Diabetic retinopathy (DM_RETINOPATHY)	Diabetic retinopathy (DM_RETINOPATHY) || ||	TRUE	igd	3.60E-10	0.00180028	462166	1	75005238	ukb-b-9405	|| id:ukb-b-9405	TRUE	reported	igd	2	TRUE	NA	NA	8.51E-05	462166	2.18E-06	216666	TRUE	0.002926451	39.32226509	6.27E-05
228	rs7599312	A	G	A	G	-0.0139369	-0.0101	0.267466	0.3024	FALSE	FALSE	FALSE	finn-b-DM_RETINOPATHY	2	213413231	0.014	216666	0.4726	Diabetic retinopathy (DM_RETINOPATHY) || id:finn-b-DM_RETINOPATHY	Diabetic retinopathy (DM_RETINOPATHY)	Diabetic retinopathy (DM_RETINOPATHY) || ||	TRUE	igd	7.30E-12	0.0020341	462166	2	213413231	ukb-b-9405	|| id:ukb-b-9405	TRUE	reported	igd	2	TRUE	NA	NA	0.000101566	462166	2.40E-06	216666	TRUE	0.001054672	46.94482973	7.61E-05
229	rs76286777	C	T	C	T	0.0234759	0.0541	0.217783	0.1356	FALSE	FALSE	FALSE	finn-b-DM_RETINOPATHY	2	25195577	0.0187	216666	0.00379402	Diabetic retinopathy (DM_RETINOPATHY) || id:finn-b-DM_RETINOPATHY	Diabetic retinopathy (DM_RETINOPATHY)	Diabetic retinopathy (DM_RETINOPATHY) || ||	TRUE	igd	1.80E-27	0.0021623	462166	2	25195577	ukb-b-9405	|| id:ukb-b-9405	TRUE	reported	igd	2	TRUE	NA	NA	0.00025498	462166	3.86E-05	216666	TRUE	0.000179468	117.87253	0.00018777
230	rs765876	G	A	G	A	-0.00980862	-0.0011	0.489495	0.5794	FALSE	FALSE	FALSE	finn-b-DM_RETINOPATHY	6	143185891	0.0131	216666	0.931	Diabetic retinopathy (DM_RETINOPATHY) || id:finn-b-DM_RETINOPATHY	Diabetic retinopathy (DM_RETINOPATHY)	Diabetic retinopathy (DM_RETINOPATHY) || ||	TRUE	igd	4.10E-08	0.00178785	462166	6	143185891	ukb-b-9405	|| id:ukb-b-9405	TRUE	reported	igd	2	TRUE	NA	NA	6.51E-05	462166	3.25E-08	216666	TRUE	0.002444192	30.09911052	4.81E-05
231	rs7708584	G	A	G	A	-0.0121976	-0.0082	0.572375	0.5906	FALSE	FALSE	FALSE	finn-b-DM_RETINOPATHY	5	153543466	0.0131	216666	0.5298	Diabetic retinopathy (DM_RETINOPATHY) || id:finn-b-DM_RETINOPATHY	Diabetic retinopathy (DM_RETINOPATHY)	Diabetic retinopathy (DM_RETINOPATHY) || ||	TRUE	igd	1.40E-11	0.00180534	462166	5	153543466	ukb-b-9405	|| id:ukb-b-9405	TRUE	reported	igd	2	TRUE	NA	NA	9.88E-05	462166	1.81E-06	216666	TRUE	0.000965122	45.64894713	7.28E-05
232	rs78081111	C	T	C	T	-0.0122851	-0.0143	0.542683	0.4591	FALSE	FALSE	FALSE	finn-b-DM_RETINOPATHY	5	119383328	0.013	216666	0.268	Diabetic retinopathy (DM_RETINOPATHY) || id:finn-b-DM_RETINOPATHY	Diabetic retinopathy (DM_RETINOPATHY)	Diabetic retinopathy (DM_RETINOPATHY) || ||	TRUE	igd	8.00E-12	0.00179625	462166	5	119383328	ukb-b-9405	|| id:ukb-b-9405	TRUE	reported	igd	2	TRUE	NA	NA	0.000101201	462166	5.58E-06	216666	TRUE	0.003114635	46.77608065	7.49E-05
233	rs7845090	A	G	A	G	-0.0195133	0.0025	0.709022	0.7388	FALSE	FALSE	FALSE	finn-b-DM_RETINOPATHY	8	73449940	0.0146	216666	0.8638	Diabetic retinopathy (DM_RETINOPATHY) || id:finn-b-DM_RETINOPATHY	Diabetic retinopathy (DM_RETINOPATHY)	Diabetic retinopathy (DM_RETINOPATHY) || ||	TRUE	igd	6.30E-23	0.00197942	462166	8	73449940	ukb-b-9405	|| id:ukb-b-9405	TRUE	reported	igd	2	TRUE	NA	NA	0.000210232	462166	1.35E-07	216666	TRUE	5.70E-08	97.18193339	0.000157113
234	rs7925100	A	G	A	G	0.0140407	0.0157	0.396115	0.2951	FALSE	FALSE	FALSE	finn-b-DM_RETINOPATHY	11	118941596	0.0142	216666	0.2686	Diabetic retinopathy (DM_RETINOPATHY) || id:finn-b-DM_RETINOPATHY	Diabetic retinopathy (DM_RETINOPATHY)	Diabetic retinopathy (DM_RETINOPATHY) || ||	TRUE	igd	1.70E-14	0.00182953	462166	11	118941596	ukb-b-9405	|| id:ukb-b-9405	TRUE	reported	igd	2	TRUE	NA	NA	0.000127423	462166	5.64E-06	216666	TRUE	0.000618534	58.89771547	9.43E-05
236	rs7952436	T	C	T	C	-0.0289945	0.0202	0.081988	0.05216	FALSE	FALSE	FALSE	finn-b-DM_RETINOPATHY	11	67024534	0.0291	216666	0.4867	Diabetic retinopathy (DM_RETINOPATHY) || id:finn-b-DM_RETINOPATHY	Diabetic retinopathy (DM_RETINOPATHY)	Diabetic retinopathy (DM_RETINOPATHY) || ||	TRUE	igd	5.90E-19	0.00326001	462166	11	67024534	ukb-b-9405	|| id:ukb-b-9405	TRUE	reported	igd	2	TRUE	NA	NA	0.000171129	462166	2.22E-06	216666	TRUE	8.52E-06	79.10307809	0.000126549
237	rs8024137	T	A	T	A	0.0136852	0.0059	0.848193	0.9332	FALSE	TRUE	FALSE	finn-b-DM_RETINOPATHY	15	35837297	0.0257	216666	0.819	Diabetic retinopathy (DM_RETINOPATHY) || id:finn-b-DM_RETINOPATHY	Diabetic retinopathy (DM_RETINOPATHY)	Diabetic retinopathy (DM_RETINOPATHY) || ||	TRUE	igd	4.60E-08	0.00250296	462166	15	35837297	ukb-b-9405	|| id:ukb-b-9405	TRUE	reported	igd	2	TRUE	NA	NA	6.47E-05	462166	2.43E-07	216666	TRUE	0.003737759	29.89471924	4.82E-05
238	rs8066490	A	G	A	G	-0.0121798	-0.0104	0.219239	0.2616	FALSE	FALSE	FALSE	finn-b-DM_RETINOPATHY	17	31460281	0.0146	216666	0.4775	Diabetic retinopathy (DM_RETINOPATHY) || id:finn-b-DM_RETINOPATHY	Diabetic retinopathy (DM_RETINOPATHY)	Diabetic retinopathy (DM_RETINOPATHY) || ||	TRUE	igd	1.80E-08	0.00216351	462166	17	31460281	ukb-b-9405	|| id:ukb-b-9405	TRUE	reported	igd	2	TRUE	NA	NA	6.86E-05	462166	2.34E-06	216666	TRUE	0.00952269	31.69293793	5.08E-05
239	rs8089514	A	T	A	T	0.0103	0.0206	0.368651	0.2512	FALSE	TRUE	FALSE	finn-b-DM_RETINOPATHY	18	69224478	0.0149	216666	0.1661	Diabetic retinopathy (DM_RETINOPATHY) || id:finn-b-DM_RETINOPATHY	Diabetic retinopathy (DM_RETINOPATHY)	Diabetic retinopathy (DM_RETINOPATHY) || ||	TRUE	igd	4.10E-08	0.00187763	462166	18	69224478	ukb-b-9405	|| id:ukb-b-9405	TRUE	reported	igd	2	TRUE	NA	NA	6.51E-05	462166	8.82E-06	216666	TRUE	0.050191524	30.09223316	4.94E-05
240	rs8096564	T	G	T	G	0.0112081	-0.0087	0.298004	0.3631	FALSE	FALSE	FALSE	finn-b-DM_RETINOPATHY	18	39910592	0.0133	216666	0.5146	Diabetic retinopathy (DM_RETINOPATHY) || id:finn-b-DM_RETINOPATHY	Diabetic retinopathy (DM_RETINOPATHY)	Diabetic retinopathy (DM_RETINOPATHY) || ||	TRUE	igd	1.20E-08	0.00196845	462166	18	39910592	ukb-b-9405	|| id:ukb-b-9405	TRUE	reported	igd	2	TRUE	NA	NA	7.01E-05	462166	1.97E-06	216666	TRUE	0.007428593	32.42016482	5.26E-05
241	rs8097672	T	A	T	A	0.0167802	0.0274	0.145231	0.1731	FALSE	TRUE	FALSE	finn-b-DM_RETINOPATHY	18	1839601	0.0169	216666	0.1058	Diabetic retinopathy (DM_RETINOPATHY) || id:finn-b-DM_RETINOPATHY	Diabetic retinopathy (DM_RETINOPATHY)	Diabetic retinopathy (DM_RETINOPATHY) || ||	TRUE	igd	5.00E-11	0.00255407	462166	18	1839601	ukb-b-9405	|| id:ukb-b-9405	TRUE	reported	igd	2	TRUE	NA	NA	9.34E-05	462166	1.21E-05	216666	TRUE	0.017600788	43.16469473	6.99E-05
242	rs8103761	A	C	A	C	-0.0148756	0.0367	0.171049	0.1294	FALSE	FALSE	FALSE	finn-b-DM_RETINOPATHY	19	1957517	0.0191	216666	0.0553605	Diabetic retinopathy (DM_RETINOPATHY) || id:finn-b-DM_RETINOPATHY	Diabetic retinopathy (DM_RETINOPATHY)	Diabetic retinopathy (DM_RETINOPATHY) || ||	TRUE	igd	4.20E-10	0.00238136	462166	19	1957517	ukb-b-9405	|| id:ukb-b-9405	TRUE	reported	igd	2	TRUE	NA	NA	8.44E-05	462166	1.70E-05	216666	TRUE	0.051943838	39.0210431	6.28E-05
243	rs815163	C	T	C	T	-0.0131383	0.0019	0.563195	0.472	FALSE	FALSE	FALSE	finn-b-DM_RETINOPATHY	1	190294726	0.0129	216666	0.8846	Diabetic retinopathy (DM_RETINOPATHY) || id:finn-b-DM_RETINOPATHY	Diabetic retinopathy (DM_RETINOPATHY)	Diabetic retinopathy (DM_RETINOPATHY) || ||	TRUE	igd	2.70E-13	0.00179812	462166	1	190294726	ukb-b-9405	|| id:ukb-b-9405	TRUE	reported	igd	2	TRUE	NA	NA	0.000115503	462166	1.00E-07	216666	TRUE	6.17E-05	53.38767468	8.49E-05
244	rs8192675	C	T	C	T	0.0159923	-0.0158	0.288645	0.2636	FALSE	FALSE	FALSE	finn-b-DM_RETINOPATHY	3	170724883	0.0145	216666	0.2781	Diabetic retinopathy (DM_RETINOPATHY) || id:finn-b-DM_RETINOPATHY	Diabetic retinopathy (DM_RETINOPATHY)	Diabetic retinopathy (DM_RETINOPATHY) || ||	TRUE	igd	4.50E-16	0.00196858	462166	3	170724883	ukb-b-9405	|| id:ukb-b-9405	TRUE	reported	igd	2	TRUE	NA	NA	0.000142777	462166	5.48E-06	216666	TRUE	0.000223946	65.99571208	0.000105027
245	rs825680	T	A	T	A	-0.0107932	-0.0082	0.412979	0.4071	FALSE	TRUE	FALSE	finn-b-DM_RETINOPATHY	16	73606563	0.0131	216666	0.5301	Diabetic retinopathy (DM_RETINOPATHY) || id:finn-b-DM_RETINOPATHY	Diabetic retinopathy (DM_RETINOPATHY)	Diabetic retinopathy (DM_RETINOPATHY) || ||	TRUE	igd	3.40E-09	0.00182666	462166	16	73606563	ukb-b-9405	|| id:ukb-b-9405	TRUE	reported	igd	2	TRUE	NA	NA	7.55E-05	462166	1.81E-06	216666	TRUE	0.004778245	34.91282664	5.65E-05
246	rs862320	T	C	T	C	-0.0180264	0.0064	0.409625	0.4309	FALSE	FALSE	FALSE	finn-b-DM_RETINOPATHY	16	69651866	0.013	216666	0.6202	Diabetic retinopathy (DM_RETINOPATHY) || id:finn-b-DM_RETINOPATHY	Diabetic retinopathy (DM_RETINOPATHY)	Diabetic retinopathy (DM_RETINOPATHY) || ||	TRUE	igd	4.40E-23	0.0018218	462166	16	69651866	ukb-b-9405	|| id:ukb-b-9405	TRUE	reported	igd	2	TRUE	NA	NA	0.000211801	462166	1.12E-06	216666	TRUE	2.18E-07	97.90764667	0.000157167
247	rs879620	T	C	T	C	0.0194431	0.01	0.613194	0.5786	FALSE	FALSE	FALSE	finn-b-DM_RETINOPATHY	16	4015729	0.0131	216666	0.4452	Diabetic retinopathy (DM_RETINOPATHY) || id:finn-b-DM_RETINOPATHY	Diabetic retinopathy (DM_RETINOPATHY)	Diabetic retinopathy (DM_RETINOPATHY) || ||	TRUE	igd	4.90E-26	0.00184223	462166	16	4015729	ukb-b-9405	|| id:ukb-b-9405	TRUE	reported	igd	2	TRUE	NA	NA	0.000240959	462166	2.69E-06	216666	TRUE	9.69E-08	111.3892601	0.00017933
248	rs894737	C	A	C	A	0.0156534	0.011	0.361705	0.4074	FALSE	FALSE	FALSE	finn-b-DM_RETINOPATHY	12	54418143	0.013	216666	0.3977	Diabetic retinopathy (DM_RETINOPATHY) || id:finn-b-DM_RETINOPATHY	Diabetic retinopathy (DM_RETINOPATHY)	Diabetic retinopathy (DM_RETINOPATHY) || ||	TRUE	igd	5.50E-17	0.00186905	462166	12	54418143	ukb-b-9405	|| id:ukb-b-9405	TRUE	reported	igd	2	TRUE	NA	NA	0.000151745	462166	3.30E-06	216666	TRUE	5.50E-05	70.14157719	0.000113142
249	rs900448	G	C	G	C	0.0133551	0.0011	0.30747	0.2623	FALSE	TRUE	FALSE	finn-b-DM_RETINOPATHY	12	133404805	0.0146	216666	0.9404	Diabetic retinopathy (DM_RETINOPATHY) || id:finn-b-DM_RETINOPATHY	Diabetic retinopathy (DM_RETINOPATHY)	Diabetic retinopathy (DM_RETINOPATHY) || ||	TRUE	igd	5.80E-12	0.0019396	462166	12	133404805	ukb-b-9405	|| id:ukb-b-9405	TRUE	reported	igd	2	TRUE	NA	NA	0.000102572	462166	2.62E-08	216666	TRUE	0.00012932	47.40999807	7.60E-05
250	rs923994	G	A	G	A	-0.0130094	-0.0283	0.783206	0.7781	FALSE	FALSE	FALSE	finn-b-DM_RETINOPATHY	4	67802992	0.0155	216666	0.0676099	Diabetic retinopathy (DM_RETINOPATHY) || id:finn-b-DM_RETINOPATHY	Diabetic retinopathy (DM_RETINOPATHY)	Diabetic retinopathy (DM_RETINOPATHY) || ||	TRUE	igd	2.20E-09	0.0021745	462166	4	67802992	ukb-b-9405	|| id:ukb-b-9405	TRUE	reported	igd	2	TRUE	NA	NA	7.74E-05	462166	1.54E-05	216666	TRUE	0.0610129	35.79280301	5.75E-05
251	rs9294260	A	G	A	G	0.0131781	0.0176	0.476584	0.5074	FALSE	FALSE	FALSE	finn-b-DM_RETINOPATHY	6	83433228	0.0129	216666	0.1718	Diabetic retinopathy (DM_RETINOPATHY) || id:finn-b-DM_RETINOPATHY	Diabetic retinopathy (DM_RETINOPATHY)	Diabetic retinopathy (DM_RETINOPATHY) || ||	TRUE	igd	2.40E-13	0.00179925	462166	6	83433228	ukb-b-9405	|| id:ukb-b-9405	TRUE	reported	igd	2	TRUE	NA	NA	0.000116058	462166	8.59E-06	216666	TRUE	0.002595169	53.64417553	8.66E-05
252	rs9367368	C	T	C	T	-0.0127303	0.0023	0.294695	0.3836	FALSE	FALSE	FALSE	finn-b-DM_RETINOPATHY	6	13189275	0.0132	216666	0.8642	Diabetic retinopathy (DM_RETINOPATHY) || id:finn-b-DM_RETINOPATHY	Diabetic retinopathy (DM_RETINOPATHY)	Diabetic retinopathy (DM_RETINOPATHY) || ||	TRUE	igd	9.20E-11	0.0019647	462166	6	13189275	ukb-b-9405	|| id:ukb-b-9405	TRUE	reported	igd	2	TRUE	NA	NA	9.08E-05	462166	1.40E-07	216666	TRUE	0.000436788	41.98409405	6.74E-05
253	rs9378676	C	A	C	A	0.0130316	-0.0021	0.234005	0.3023	FALSE	FALSE	FALSE	finn-b-DM_RETINOPATHY	6	2064264	0.014	216666	0.8826	Diabetic retinopathy (DM_RETINOPATHY) || id:finn-b-DM_RETINOPATHY	Diabetic retinopathy (DM_RETINOPATHY)	Diabetic retinopathy (DM_RETINOPATHY) || ||	TRUE	igd	7.00E-10	0.00211353	462166	6	2064264	ukb-b-9405	|| id:ukb-b-9405	TRUE	reported	igd	2	TRUE	NA	NA	8.23E-05	462166	1.04E-07	216666	TRUE	0.000780629	38.01707054	6.09E-05
254	rs9528841	A	T	A	T	-0.012256	-0.0013	0.226897	0.2605	FALSE	TRUE	FALSE	finn-b-DM_RETINOPATHY	13	65450328	0.0146	216666	0.9282	Diabetic retinopathy (DM_RETINOPATHY) || id:finn-b-DM_RETINOPATHY	Diabetic retinopathy (DM_RETINOPATHY)	Diabetic retinopathy (DM_RETINOPATHY) || ||	TRUE	igd	1.00E-08	0.00214108	462166	13	65450328	ukb-b-9405	|| id:ukb-b-9405	TRUE	reported	igd	2	TRUE	NA	NA	7.09E-05	462166	3.66E-08	216666	TRUE	0.001575491	32.76662532	5.27E-05
255	rs9568867	A	G	A	G	0.022614	0.0213	0.129253	0.14	FALSE	FALSE	FALSE	finn-b-DM_RETINOPATHY	13	54107352	0.0186	216666	0.2508	Diabetic retinopathy (DM_RETINOPATHY) || id:finn-b-DM_RETINOPATHY	Diabetic retinopathy (DM_RETINOPATHY)	Diabetic retinopathy (DM_RETINOPATHY) || ||	TRUE	igd	4.20E-17	0.00268971	462166	13	54107352	ukb-b-9405	|| id:ukb-b-9405	TRUE	reported	igd	2	TRUE	NA	NA	0.000152926	462166	6.05E-06	216666	TRUE	0.00014187	70.68770153	0.000115111
256	rs9637192	C	T	C	T	0.0124804	-0.0051	0.556459	0.5856	FALSE	FALSE	FALSE	finn-b-DM_RETINOPATHY	21	46637413	0.0131	216666	0.6945	Diabetic retinopathy (DM_RETINOPATHY) || id:finn-b-DM_RETINOPATHY	Diabetic retinopathy (DM_RETINOPATHY)	Diabetic retinopathy (DM_RETINOPATHY) || ||	TRUE	igd	6.30E-12	0.00181604	462166	21	46637413	ukb-b-9405	|| id:ukb-b-9405	TRUE	reported	igd	2	TRUE	NA	NA	0.00010218	462166	7.00E-07	216666	TRUE	0.000369104	47.22872154	7.69E-05
257	rs9654453	C	T	C	T	0.0170405	0.0415	0.129259	0.09069	FALSE	FALSE	FALSE	finn-b-DM_RETINOPATHY	5	299621	0.0224	216666	0.0637397	Diabetic retinopathy (DM_RETINOPATHY) || id:finn-b-DM_RETINOPATHY	Diabetic retinopathy (DM_RETINOPATHY)	Diabetic retinopathy (DM_RETINOPATHY) || ||	TRUE	igd	1.70E-10	0.00266903	462166	5	299621	ukb-b-9405	|| id:ukb-b-9405	TRUE	reported	igd	2	TRUE	NA	NA	8.82E-05	462166	1.58E-05	216666	TRUE	0.037688189	40.76221325	6.54E-05
258	rs9814758	G	T	G	T	-0.0111552	0.0044	0.355886	0.3227	FALSE	FALSE	FALSE	finn-b-DM_RETINOPATHY	3	123062657	0.0138	216666	0.748201	Diabetic retinopathy (DM_RETINOPATHY) || id:finn-b-DM_RETINOPATHY	Diabetic retinopathy (DM_RETINOPATHY)	Diabetic retinopathy (DM_RETINOPATHY) || ||	TRUE	igd	2.70E-09	0.00187521	462166	3	123062657	ukb-b-9405	|| id:ukb-b-9405	TRUE	reported	igd	2	TRUE	NA	NA	7.66E-05	462166	4.69E-07	216666	TRUE	0.00195058	35.38790898	5.71E-05
259	rs9843653	C	T	C	T	0.0195793	-0.0034	0.511657	0.3938	FALSE	FALSE	FALSE	finn-b-DM_RETINOPATHY	3	49920571	0.0131	216666	0.7979	Diabetic retinopathy (DM_RETINOPATHY) || id:finn-b-DM_RETINOPATHY	Diabetic retinopathy (DM_RETINOPATHY)	Diabetic retinopathy (DM_RETINOPATHY) || ||	TRUE	igd	6.70E-28	0.00178819	462166	3	49920571	ukb-b-9405	|| id:ukb-b-9405	TRUE	reported	igd	2	TRUE	NA	NA	0.000259333	462166	3.11E-07	216666	TRUE	2.35E-09	119.8855936	0.00019157
260	rs9888533	T	C	T	C	0.0108325	0.006	0.538081	0.5689	FALSE	FALSE	FALSE	finn-b-DM_RETINOPATHY	13	107854612	0.0131	216666	0.647	Diabetic retinopathy (DM_RETINOPATHY) || id:finn-b-DM_RETINOPATHY	Diabetic retinopathy (DM_RETINOPATHY)	Diabetic retinopathy (DM_RETINOPATHY) || ||	TRUE	igd	3.00E-09	0.00182556	462166	13	107854612	ukb-b-9405	|| id:ukb-b-9405	TRUE	reported	igd	2	TRUE	NA	NA	7.62E-05	462166	9.68E-07	216666	TRUE	0.002936022	35.2099309	5.83E-05
261	rs9902846	T	C	T	C	0.0133756	-0.0271	0.316036	0.3026	FALSE	FALSE	FALSE	finn-b-DM_RETINOPATHY	17	4040774	0.014	216666	0.05274	Diabetic retinopathy (DM_RETINOPATHY) || id:finn-b-DM_RETINOPATHY	Diabetic retinopathy (DM_RETINOPATHY)	Diabetic retinopathy (DM_RETINOPATHY) || ||	TRUE	igd	4.20E-12	0.00192994	462166	17	4040774	ukb-b-9405	|| id:ukb-b-9405	TRUE	reported	igd	2	TRUE	NA	NA	0.00010392	462166	1.73E-05	216666	TRUE	0.02043881	48.03291353	7.73E-05
