# Supplementary material for: The causal effect of obesity on diabetic retinopathy: A two-sample Mendelian randomization study
Source: Front Endocrinol (Lausanne). 2023 Apr 3;14:1108731. doi: 10.3389/fendo.2023.1108731 (PMC10106681; doi:10.3389/fendo.2023.1108731)
Supplement: Supplementary file 4 [file DataSheet_4.csv]

The details of SNVs in BMI on background DR.	SNV	effect_allele.exposure	other_allele.exposure	effect_allele.outcome	other_allele.outcome	beta.exposure	beta.outcome	eaf.exposure	eaf.outcome	remove	palindromic	ambiguous	id.outcome	chr	pos	se.outcome	samplesize.outcome	pval.outcome	outcome	originalname.outcome	outcome.deprecated	mr_keep.outcome	data_source.outcome	samplesize.exposure	se.exposure	pos.exposure	pval.exposure	chr.exposure	id.exposure	exposure	mr_keep.exposure	pval_origin.exposure	data_source.exposure	action	mr_keep	units.outcome	units.exposure	rsq.exposure	effective_n.exposure	rsq.outcome	effective_n.outcome	steiger_dir	steiger_pval	F	R2
1	rs10169594	C	T	C	T	0.0121875	-0.0446	0.363139	0.3611	FALSE	FALSE	FALSE	finn-b-DM_BCKGRND_RETINA	2	41637688	0.0341	206234	0.1919	Background diabetic retinopathy || id:finn-b-DM_BCKGRND_RETINA	Background diabetic retinopathy	Background diabetic retinopathy || ||	TRUE	igd	461460	0.00205506	41637688	3.00E-09	2	ukb-b-19953	|| id:ukb-b-19953	TRUE	reported	igd	2	TRUE	NA	NA	7.62E-05	461460	8.29E-06	206234	TRUE	0.02720376	35.17063788	6.87E-05
2	rs10423928	A	T	A	T	-0.0340136	0.0236	0.194358	0.2563	FALSE	TRUE	FALSE	finn-b-DM_BCKGRND_RETINA	19	46182304	0.0377	206234	0.531001	Background diabetic retinopathy || id:finn-b-DM_BCKGRND_RETINA	Background diabetic retinopathy	Background diabetic retinopathy || ||	TRUE	igd	461460	0.00249869	46182304	3.40E-42	19	ukb-b-19953	|| id:ukb-b-19953	TRUE	reported	igd	2	TRUE	NA	NA	0.000401397	461460	1.90E-06	206234	TRUE	1.86E-12	185.3021434	0.000362309
3	rs10771041	T	C	T	C	0.0213233	-0.0657	0.116102	0.1499	FALSE	FALSE	FALSE	finn-b-DM_BCKGRND_RETINA	12	24058135	0.046	206234	0.1528	Background diabetic retinopathy || id:finn-b-DM_BCKGRND_RETINA	Background diabetic retinopathy	Background diabetic retinopathy || ||	TRUE	igd	461460	0.0030884	24058135	5.00E-12	12	ukb-b-19953	|| id:ukb-b-19953	TRUE	reported	igd	2	TRUE	NA	NA	0.000103292	461460	9.89E-06	206234	TRUE	0.008055517	47.66962622	9.33E-05
4	rs1078141	T	C	T	C	0.0142239	0.0058	0.383867	0.3592	FALSE	FALSE	FALSE	finn-b-DM_BCKGRND_RETINA	8	142619393	0.0339	206234	0.8641	Background diabetic retinopathy || id:finn-b-DM_BCKGRND_RETINA	Background diabetic retinopathy	Background diabetic retinopathy || ||	TRUE	igd	461460	0.00205862	142619393	4.90E-12	8	ukb-b-19953	|| id:ukb-b-19953	TRUE	reported	igd	2	TRUE	NA	NA	0.000103445	461460	1.42E-07	206234	TRUE	0.000217555	47.74028477	9.57E-05
5	rs10787738	T	C	T	C	0.017421	0.0237	0.254598	0.2552	FALSE	FALSE	FALSE	finn-b-DM_BCKGRND_RETINA	10	118777371	0.0377	206234	0.5284	Background diabetic retinopathy || id:finn-b-DM_BCKGRND_RETINA	Background diabetic retinopathy	Background diabetic retinopathy || ||	TRUE	igd	461460	0.00230501	118777371	4.10E-14	10	ukb-b-19953	|| id:ukb-b-19953	TRUE	reported	igd	2	TRUE	NA	NA	0.00012377	461460	1.92E-06	206234	TRUE	0.000235357	57.12162237	0.000115192
6	rs10789334	G	A	G	A	0.0219343	-0.0173	0.775808	0.8259	FALSE	FALSE	FALSE	finn-b-DM_BCKGRND_RETINA	1	72647903	0.0435	206234	0.6915	Background diabetic retinopathy || id:finn-b-DM_BCKGRND_RETINA	Background diabetic retinopathy	Background diabetic retinopathy || ||	TRUE	igd	461460	0.00236027	72647903	1.50E-20	1	ukb-b-19953	|| id:ukb-b-19953	TRUE	reported	igd	2	TRUE	NA	NA	0.000187116	461460	7.67E-07	206234	TRUE	1.34E-06	86.36229713	0.00016736
7	rs10824211	T	C	T	C	0.0207688	0.0842	0.139491	0.08826	FALSE	FALSE	FALSE	finn-b-DM_BCKGRND_RETINA	10	76363107	0.0575	206234	0.1435	Background diabetic retinopathy || id:finn-b-DM_BCKGRND_RETINA	Background diabetic retinopathy	Background diabetic retinopathy || ||	TRUE	igd	461460	0.00286631	76363107	4.30E-13	10	ukb-b-19953	|| id:ukb-b-19953	TRUE	reported	igd	2	TRUE	NA	NA	0.000113761	461460	1.04E-05	206234	TRUE	0.004961492	52.50207773	0.000103551
8	rs10898330	T	C	T	C	-0.012982	-0.0097	0.526084	0.57	FALSE	FALSE	FALSE	finn-b-DM_BCKGRND_RETINA	11	84630335	0.0332	206234	0.770999	Background diabetic retinopathy || id:finn-b-DM_BCKGRND_RETINA	Background diabetic retinopathy	Background diabetic retinopathy || ||	TRUE	igd	461460	0.00198863	84630335	6.70E-11	11	ukb-b-19953	|| id:ukb-b-19953	TRUE	reported	igd	2	TRUE	NA	NA	9.23E-05	461460	4.14E-07	206234	TRUE	0.000711427	42.61625044	8.40E-05
9	rs10989067	A	G	A	G	0.0169514	0.0333	0.31593	0.3886	FALSE	FALSE	FALSE	finn-b-DM_BCKGRND_RETINA	9	103119634	0.0337	206234	0.3224	Background diabetic retinopathy || id:finn-b-DM_BCKGRND_RETINA	Background diabetic retinopathy	Background diabetic retinopathy || ||	TRUE	igd	461460	0.00212349	103119634	1.40E-15	9	ukb-b-19953	|| id:ukb-b-19953	TRUE	reported	igd	2	TRUE	NA	NA	0.000138076	461460	4.73E-06	206234	TRUE	0.000300377	63.72512612	0.000124203
10	rs11012732	G	A	G	A	0.0216425	0.0851	0.331683	0.3142	FALSE	FALSE	FALSE	finn-b-DM_BCKGRND_RETINA	10	21830104	0.0352	206234	0.0157398	Background diabetic retinopathy || id:finn-b-DM_BCKGRND_RETINA	Background diabetic retinopathy	Background diabetic retinopathy || ||	TRUE	igd	461460	0.00210126	21830104	7.10E-25	10	ukb-b-19953	|| id:ukb-b-19953	TRUE	reported	igd	2	TRUE	NA	NA	0.000229839	461460	2.83E-05	206234	TRUE	0.000203872	106.0853139	0.000207659
11	rs11044463	G	A	G	A	0.0136062	0.0219	0.730868	0.7334	FALSE	FALSE	FALSE	finn-b-DM_BCKGRND_RETINA	12	19402989	0.0373	206234	0.5574	Background diabetic retinopathy || id:finn-b-DM_BCKGRND_RETINA	Background diabetic retinopathy	Background diabetic retinopathy || ||	TRUE	igd	461460	0.00222996	19402989	1.10E-09	12	ukb-b-19953	|| id:ukb-b-19953	TRUE	reported	igd	2	TRUE	NA	NA	8.07E-05	461460	1.67E-06	206234	TRUE	0.003697683	37.22884434	7.28E-05
12	rs11079849	T	C	T	C	-0.020093	-0.07	0.328531	0.2988	FALSE	FALSE	FALSE	finn-b-DM_BCKGRND_RETINA	17	47090785	0.0359	206234	0.0510905	Background diabetic retinopathy || id:finn-b-DM_BCKGRND_RETINA	Background diabetic retinopathy	Background diabetic retinopathy || ||	TRUE	igd	461460	0.00211163	47090785	1.80E-21	17	ukb-b-19953	|| id:ukb-b-19953	TRUE	reported	igd	2	TRUE	NA	NA	0.000196172	461460	1.84E-05	206234	TRUE	0.000245273	90.54280019	0.000178124
13	rs11081819	G	A	G	A	0.0116334	-0.0025	0.519097	0.5772	FALSE	FALSE	FALSE	finn-b-DM_BCKGRND_RETINA	18	31253072	0.0331	206234	0.9388	Background diabetic retinopathy || id:finn-b-DM_BCKGRND_RETINA	Background diabetic retinopathy	Background diabetic retinopathy || ||	TRUE	igd	461460	0.00198209	31253072	4.40E-09	18	ukb-b-19953	|| id:ukb-b-19953	TRUE	reported	igd	2	TRUE	NA	NA	7.46E-05	461460	2.77E-08	206234	TRUE	0.001378634	34.44820375	6.76E-05
14	rs11122450	G	T	G	T	-0.0116316	-0.0344	0.611739	0.5638	FALSE	FALSE	FALSE	finn-b-DM_BCKGRND_RETINA	1	230301811	0.0331	206234	0.2978	Background diabetic retinopathy || id:finn-b-DM_BCKGRND_RETINA	Background diabetic retinopathy	Background diabetic retinopathy || ||	TRUE	igd	461460	0.00202425	230301811	9.10E-09	1	ukb-b-19953	|| id:ukb-b-19953	TRUE	reported	igd	2	TRUE	NA	NA	7.15E-05	461460	5.24E-06	206234	TRUE	0.019834724	33.01798924	6.43E-05
15	rs11134679	G	A	G	A	0.0182459	0.035	0.684753	0.6545	FALSE	FALSE	FALSE	finn-b-DM_BCKGRND_RETINA	5	170623391	0.0346	206234	0.3109	Background diabetic retinopathy || id:finn-b-DM_BCKGRND_RETINA	Background diabetic retinopathy	Background diabetic retinopathy || ||	TRUE	igd	461460	0.00213286	170623391	1.20E-17	5	ukb-b-19953	|| id:ukb-b-19953	TRUE	reported	igd	2	TRUE	NA	NA	0.000158564	461460	4.96E-06	206234	TRUE	9.10E-05	73.18227087	0.000143729
16	rs11150745	G	A	G	A	-0.0211611	-0.027	0.317711	0.2797	FALSE	FALSE	FALSE	finn-b-DM_BCKGRND_RETINA	17	78757626	0.0366	206234	0.4609	Background diabetic retinopathy || id:finn-b-DM_BCKGRND_RETINA	Background diabetic retinopathy	Background diabetic retinopathy || ||	TRUE	igd	461460	0.00212961	78757626	2.90E-23	17	ukb-b-19953	|| id:ukb-b-19953	TRUE	reported	igd	2	TRUE	NA	NA	0.00021392	461460	2.64E-06	206234	TRUE	9.16E-07	98.73618076	0.000194136
17	rs11165643	T	C	T	C	0.0193319	-0.0037	0.590103	0.599	FALSE	FALSE	FALSE	finn-b-DM_BCKGRND_RETINA	1	96924097	0.0335	206234	0.9127	Background diabetic retinopathy || id:finn-b-DM_BCKGRND_RETINA	Background diabetic retinopathy	Background diabetic retinopathy || ||	TRUE	igd	461460	0.00200337	96924097	4.90E-22	1	ukb-b-19953	|| id:ukb-b-19953	TRUE	reported	igd	2	TRUE	NA	NA	0.000201747	461460	5.92E-08	206234	TRUE	1.36E-07	93.11652234	0.000180793
18	rs111689389	C	G	C	G	-0.0136706	0.0631	0.282614	0.2435	FALSE	TRUE	FALSE	finn-b-DM_BCKGRND_RETINA	5	27175962	0.0381	206234	0.097499	Background diabetic retinopathy || id:finn-b-DM_BCKGRND_RETINA	Background diabetic retinopathy	Background diabetic retinopathy || ||	TRUE	igd	461460	0.00219522	27175962	4.70E-10	5	ukb-b-19953	|| id:ukb-b-19953	TRUE	reported	igd	2	TRUE	NA	NA	8.40E-05	461460	1.33E-05	206234	TRUE	0.037151076	38.78100421	7.58E-05
19	rs11201985	A	G	A	G	0.013056	0.0852	0.451411	0.4459	FALSE	FALSE	FALSE	finn-b-DM_BCKGRND_RETINA	10	88097795	0.0332	206234	0.0103901	Background diabetic retinopathy || id:finn-b-DM_BCKGRND_RETINA	Background diabetic retinopathy	Background diabetic retinopathy || ||	TRUE	igd	461460	0.00199831	88097795	6.40E-11	10	ukb-b-19953	|| id:ukb-b-19953	TRUE	reported	igd	2	TRUE	NA	NA	9.25E-05	461460	3.19E-05	206234	TRUE	0.134234386	42.68689437	8.44E-05
21	rs113079574	T	C	T	C	-0.0155896	-0.0188	0.19279	0.2079	FALSE	FALSE	FALSE	finn-b-DM_BCKGRND_RETINA	4	147354089	0.0405	206234	0.642899	Background diabetic retinopathy || id:finn-b-DM_BCKGRND_RETINA	Background diabetic retinopathy	Background diabetic retinopathy || ||	TRUE	igd	461460	0.00251598	147354089	5.80E-10	4	ukb-b-19953	|| id:ukb-b-19953	TRUE	reported	igd	2	TRUE	NA	NA	8.32E-05	461460	1.04E-06	206234	TRUE	0.002230537	38.39331175	7.56E-05
22	rs113803678	T	C	T	C	0.0238	0.176	0.057915	0.03212	FALSE	FALSE	FALSE	finn-b-DM_BCKGRND_RETINA	6	141362282	0.0937	206234	0.0602601	Background diabetic retinopathy || id:finn-b-DM_BCKGRND_RETINA	Background diabetic retinopathy	Background diabetic retinopathy || ||	TRUE	igd	461460	0.00423686	141362282	1.90E-08	6	ukb-b-19953	|| id:ukb-b-19953	TRUE	reported	igd	2	TRUE	NA	NA	6.84E-05	461460	1.71E-05	206234	TRUE	0.118674201	31.55481852	6.18E-05
23	rs11525873	C	T	C	T	-0.0239781	-0.0038	0.097701	0.148	FALSE	FALSE	FALSE	finn-b-DM_BCKGRND_RETINA	7	138817193	0.0466	206234	0.9345	Background diabetic retinopathy || id:finn-b-DM_BCKGRND_RETINA	Background diabetic retinopathy	Background diabetic retinopathy || ||	TRUE	igd	461460	0.00333603	138817193	6.60E-13	7	ukb-b-19953	|| id:ukb-b-19953	TRUE	reported	igd	2	TRUE	NA	NA	0.000111941	461460	3.22E-08	206234	TRUE	8.61E-05	51.66181254	0.00010137
24	rs11607476	C	A	C	A	0.015712	0.0154	0.486574	0.5069	FALSE	FALSE	FALSE	finn-b-DM_BCKGRND_RETINA	11	115037061	0.0327	206234	0.637801	Background diabetic retinopathy || id:finn-b-DM_BCKGRND_RETINA	Background diabetic retinopathy	Background diabetic retinopathy || ||	TRUE	igd	461460	0.00199179	115037061	3.10E-15	11	ukb-b-19953	|| id:ukb-b-19953	TRUE	reported	igd	2	TRUE	NA	NA	0.00013483	461460	1.08E-06	206234	TRUE	6.54E-05	62.22656754	0.000123344
25	rs11615578	T	C	T	C	0.0127748	0.0641	0.25674	0.2311	FALSE	FALSE	FALSE	finn-b-DM_BCKGRND_RETINA	12	121714935	0.0391	206234	0.1017	Background diabetic retinopathy || id:finn-b-DM_BCKGRND_RETINA	Background diabetic retinopathy	Background diabetic retinopathy || ||	TRUE	igd	461460	0.00227659	121714935	2.00E-08	12	ukb-b-19953	|| id:ukb-b-19953	TRUE	reported	igd	2	TRUE	NA	NA	6.82E-05	461460	1.30E-05	206234	TRUE	0.079143375	31.48752835	6.23E-05
26	rs116374395	A	G	A	G	0.0318817	-0.039	0.035444	0.03213	FALSE	FALSE	FALSE	finn-b-DM_BCKGRND_RETINA	5	50723410	0.0933	206234	0.6757	Background diabetic retinopathy || id:finn-b-DM_BCKGRND_RETINA	Background diabetic retinopathy	Background diabetic retinopathy || ||	TRUE	igd	461460	0.00536236	50723410	2.80E-09	5	ukb-b-19953	|| id:ukb-b-19953	TRUE	reported	igd	2	TRUE	NA	NA	7.66E-05	461460	8.47E-07	206234	TRUE	0.003109295	35.34850152	6.95E-05
27	rs11648621	G	A	G	A	-0.0199089	-0.0219	0.214931	0.2148	FALSE	FALSE	FALSE	finn-b-DM_BCKGRND_RETINA	16	19973008	0.0399	206234	0.5835	Background diabetic retinopathy || id:finn-b-DM_BCKGRND_RETINA	Background diabetic retinopathy	Background diabetic retinopathy || ||	TRUE	igd	461460	0.00241634	19973008	1.70E-16	16	ukb-b-19953	|| id:ukb-b-19953	TRUE	reported	igd	2	TRUE	NA	NA	0.00014709	461460	1.46E-06	206234	TRUE	3.74E-05	67.8857224	0.000133762
28	rs11670435	G	A	G	A	0.0168335	0.0719	0.625483	0.6579	FALSE	FALSE	FALSE	finn-b-DM_BCKGRND_RETINA	19	47558395	0.0347	206234	0.0384397	Background diabetic retinopathy || id:finn-b-DM_BCKGRND_RETINA	Background diabetic retinopathy	Background diabetic retinopathy || ||	TRUE	igd	461460	0.00206075	47558395	3.10E-16	19	ukb-b-19953	|| id:ukb-b-19953	TRUE	reported	igd	2	TRUE	NA	NA	0.000144578	461460	2.08E-05	206234	TRUE	0.004845228	66.72648221	0.00013276
29	rs1167311	A	G	A	G	-0.0192649	0.0045	0.681309	0.6203	FALSE	FALSE	FALSE	finn-b-DM_BCKGRND_RETINA	1	49996959	0.0338	206234	0.8952	Background diabetic retinopathy || id:finn-b-DM_BCKGRND_RETINA	Background diabetic retinopathy	Background diabetic retinopathy || ||	TRUE	igd	461460	0.00213109	49996959	1.60E-19	1	ukb-b-19953	|| id:ukb-b-19953	TRUE	reported	igd	2	TRUE	NA	NA	0.00017706	461460	8.59E-08	206234	TRUE	8.96E-07	81.72029687	0.000161167
30	rs11691869	A	C	A	C	-0.0193158	-0.0026	0.362038	0.3538	FALSE	FALSE	FALSE	finn-b-DM_BCKGRND_RETINA	2	100805996	0.0345	206234	0.9395	Background diabetic retinopathy || id:finn-b-DM_BCKGRND_RETINA	Background diabetic retinopathy	Background diabetic retinopathy || ||	TRUE	igd	461460	0.00205562	100805996	5.60E-21	2	ukb-b-19953	|| id:ukb-b-19953	TRUE	reported	igd	2	TRUE	NA	NA	0.000191304	461460	2.75E-08	206234	TRUE	2.48E-07	88.295736	0.000172347
31	rs11709402	G	A	G	A	0.0228192	-0.0212	0.278732	0.2679	FALSE	FALSE	FALSE	finn-b-DM_BCKGRND_RETINA	3	131551027	0.0371	206234	0.5677	Background diabetic retinopathy || id:finn-b-DM_BCKGRND_RETINA	Background diabetic retinopathy	Background diabetic retinopathy || ||	TRUE	igd	461460	0.00220796	131551027	4.90E-25	3	ukb-b-19953	|| id:ukb-b-19953	TRUE	reported	igd	2	TRUE	NA	NA	0.000231412	461460	1.58E-06	206234	TRUE	1.38E-07	106.8116015	0.00020937
32	rs11711887	C	T	C	T	-0.0215754	-0.0449	0.081383	0.0638	FALSE	FALSE	FALSE	finn-b-DM_BCKGRND_RETINA	3	114388093	0.0677	206234	0.5075	Background diabetic retinopathy || id:finn-b-DM_BCKGRND_RETINA	Background diabetic retinopathy	Background diabetic retinopathy || ||	TRUE	igd	461460	0.00362385	114388093	2.60E-09	3	ukb-b-19953	|| id:ukb-b-19953	TRUE	reported	igd	2	TRUE	NA	NA	7.68E-05	461460	2.13E-06	206234	TRUE	0.005825281	35.44682054	6.96E-05
33	rs11732858	C	T	C	T	0.015308	-0.0333	0.292114	0.2354	FALSE	FALSE	FALSE	finn-b-DM_BCKGRND_RETINA	4	18346762	0.0386	206234	0.3891	Background diabetic retinopathy || id:finn-b-DM_BCKGRND_RETINA	Background diabetic retinopathy	Background diabetic retinopathy || ||	TRUE	igd	461460	0.00217394	18346762	1.90E-12	4	ukb-b-19953	|| id:ukb-b-19953	TRUE	reported	igd	2	TRUE	NA	NA	0.000107439	461460	3.61E-06	206234	TRUE	0.00139252	49.58402753	9.69E-05
34	rs11757278	C	T	C	T	-0.0146269	0.0492	0.303879	0.3903	FALSE	FALSE	FALSE	finn-b-DM_BCKGRND_RETINA	6	13180454	0.0336	206234	0.1429	Background diabetic retinopathy || id:finn-b-DM_BCKGRND_RETINA	Background diabetic retinopathy	Background diabetic retinopathy || ||	TRUE	igd	461460	0.00214834	13180454	9.90E-12	6	ukb-b-19953	|| id:ukb-b-19953	TRUE	reported	igd	2	TRUE	NA	NA	0.000100444	461460	1.04E-05	206234	TRUE	0.01027258	46.35521025	9.05E-05
35	rs117597828	T	C	T	C	0.0152486	-0.0084	0.21781	0.2407	FALSE	FALSE	FALSE	finn-b-DM_BCKGRND_RETINA	10	102416055	0.0383	206234	0.8256	Background diabetic retinopathy || id:finn-b-DM_BCKGRND_RETINA	Background diabetic retinopathy	Background diabetic retinopathy || ||	TRUE	igd	461460	0.00240491	102416055	2.30E-10	10	ukb-b-19953	|| id:ukb-b-19953	TRUE	reported	igd	2	TRUE	NA	NA	8.71E-05	461460	2.33E-07	206234	TRUE	0.00083328	40.20335418	7.92E-05
36	rs11778219	G	A	G	A	0.015796	0.0221	0.163123	0.1713	FALSE	FALSE	FALSE	finn-b-DM_BCKGRND_RETINA	8	87762607	0.0434	206234	0.610299	Background diabetic retinopathy || id:finn-b-DM_BCKGRND_RETINA	Background diabetic retinopathy	Background diabetic retinopathy || ||	TRUE	igd	461460	0.0026874	87762607	4.20E-09	8	ukb-b-19953	|| id:ukb-b-19953	TRUE	reported	igd	2	TRUE	NA	NA	7.49E-05	461460	1.26E-06	206234	TRUE	0.004465006	34.54853406	6.81E-05
37	rs118136827	T	G	T	G	-0.0132582	-0.0381	0.281086	0.2904	FALSE	FALSE	FALSE	finn-b-DM_BCKGRND_RETINA	17	2168104	0.0362	206234	0.2927	Background diabetic retinopathy || id:finn-b-DM_BCKGRND_RETINA	Background diabetic retinopathy	Background diabetic retinopathy || ||	TRUE	igd	461460	0.0022019	2168104	1.70E-09	17	ukb-b-19953	|| id:ukb-b-19953	TRUE	reported	igd	2	TRUE	NA	NA	7.86E-05	461460	5.37E-06	206234	TRUE	0.013459423	36.2555042	7.10E-05
38	rs11854314	T	C	T	C	0.0178708	0.0099	0.109591	0.15	FALSE	FALSE	FALSE	finn-b-DM_BCKGRND_RETINA	15	74101300	0.046	206234	0.8292	Background diabetic retinopathy || id:finn-b-DM_BCKGRND_RETINA	Background diabetic retinopathy	Background diabetic retinopathy || ||	TRUE	igd	461460	0.00320046	74101300	2.40E-08	15	ukb-b-19953	|| id:ukb-b-19953	TRUE	reported	igd	2	TRUE	NA	NA	6.76E-05	461460	2.25E-07	206234	TRUE	0.003451996	31.17907176	6.23E-05
39	rs12042107	C	T	C	T	-0.01211	-0.0356	0.549159	0.3823	FALSE	FALSE	FALSE	finn-b-DM_BCKGRND_RETINA	1	91196176	0.0339	206234	0.2936	Background diabetic retinopathy || id:finn-b-DM_BCKGRND_RETINA	Background diabetic retinopathy	Background diabetic retinopathy || ||	TRUE	igd	461460	0.00198633	91196176	1.10E-09	1	ukb-b-19953	|| id:ukb-b-19953	TRUE	reported	igd	2	TRUE	NA	NA	8.05E-05	461460	5.35E-06	206234	TRUE	0.011895402	37.16939417	7.26E-05
40	rs12140153	T	G	T	G	-0.033075	-0.1447	0.094252	0.07904	FALSE	FALSE	FALSE	finn-b-DM_BCKGRND_RETINA	1	62579891	0.0617	206234	0.0190999	Background diabetic retinopathy || id:finn-b-DM_BCKGRND_RETINA	Background diabetic retinopathy	Background diabetic retinopathy || ||	TRUE	igd	461460	0.0034589	62579891	1.20E-21	1	ukb-b-19953	|| id:ukb-b-19953	TRUE	reported	igd	2	TRUE	NA	NA	0.00019811	461460	2.67E-05	206234	TRUE	0.000766741	91.43736306	0.000186779
41	rs12141363	A	C	A	C	-0.016692	-0.0148	0.584187	0.6349	FALSE	FALSE	FALSE	finn-b-DM_BCKGRND_RETINA	1	47696581	0.034	206234	0.6627	Background diabetic retinopathy || id:finn-b-DM_BCKGRND_RETINA	Background diabetic retinopathy	Background diabetic retinopathy || ||	TRUE	igd	461460	0.00200192	47696581	7.60E-17	1	ukb-b-19953	|| id:ukb-b-19953	TRUE	reported	igd	2	TRUE	NA	NA	0.000150635	461460	9.19E-07	206234	TRUE	1.94E-05	69.52216936	0.000135362
42	rs12213070	A	G	A	G	-0.0130184	-0.0264	0.346329	0.3464	FALSE	FALSE	FALSE	finn-b-DM_BCKGRND_RETINA	6	12131542	0.0345	206234	0.4446	Background diabetic retinopathy || id:finn-b-DM_BCKGRND_RETINA	Background diabetic retinopathy	Background diabetic retinopathy || ||	TRUE	igd	461460	0.00207517	12131542	3.50E-10	6	ukb-b-19953	|| id:ukb-b-19953	TRUE	reported	igd	2	TRUE	NA	NA	8.53E-05	461460	2.84E-06	206234	TRUE	0.004367414	39.35572001	7.67E-05
43	rs12259464	A	G	A	G	0.0130895	-0.0131	0.48447	0.4781	FALSE	FALSE	FALSE	finn-b-DM_BCKGRND_RETINA	10	53680099	0.0328	206234	0.6904	Background diabetic retinopathy || id:finn-b-DM_BCKGRND_RETINA	Background diabetic retinopathy	Background diabetic retinopathy || ||	TRUE	igd	461460	0.00198686	53680099	4.50E-11	10	ukb-b-19953	|| id:ukb-b-19953	TRUE	reported	igd	2	TRUE	NA	NA	9.40E-05	461460	7.73E-07	206234	TRUE	0.000870645	43.40218381	8.56E-05
44	rs1229984	C	T	C	T	0.037357	0.2733	0.972775	0.9947	FALSE	FALSE	FALSE	finn-b-DM_BCKGRND_RETINA	4	100239319	0.2271	206234	0.2288	Background diabetic retinopathy || id:finn-b-DM_BCKGRND_RETINA	Background diabetic retinopathy	Background diabetic retinopathy || ||	TRUE	igd	461460	0.00599385	100239319	4.60E-10	4	ukb-b-19953	|| id:ukb-b-19953	TRUE	reported	igd	2	TRUE	NA	NA	8.42E-05	461460	7.02E-06	206234	TRUE	0.013765873	38.84474227	7.39E-05
45	rs12340969	T	C	T	C	-0.0208868	-0.0597	0.441399	0.5089	FALSE	FALSE	FALSE	finn-b-DM_BCKGRND_RETINA	9	15645713	0.0327	206234	0.0679204	Background diabetic retinopathy || id:finn-b-DM_BCKGRND_RETINA	Background diabetic retinopathy	Background diabetic retinopathy || ||	TRUE	igd	461460	0.0019941	15645713	1.10E-25	9	ukb-b-19953	|| id:ukb-b-19953	TRUE	reported	igd	2	TRUE	NA	NA	0.000237692	461460	1.62E-05	206234	TRUE	1.68E-05	109.7109434	0.000215133
46	rs12364470	G	T	G	T	0.0192705	-0.0051	0.164556	0.2258	FALSE	FALSE	FALSE	finn-b-DM_BCKGRND_RETINA	11	134601012	0.0391	206234	0.897	Background diabetic retinopathy || id:finn-b-DM_BCKGRND_RETINA	Background diabetic retinopathy	Background diabetic retinopathy || ||	TRUE	igd	461460	0.0026658	134601012	4.90E-13	11	ukb-b-19953	|| id:ukb-b-19953	TRUE	reported	igd	2	TRUE	NA	NA	0.000113227	461460	8.25E-08	206234	TRUE	9.27E-05	52.25535941	0.000102105
47	rs12440603	T	C	T	C	0.0139285	0.0544	0.433693	0.3241	FALSE	FALSE	FALSE	finn-b-DM_BCKGRND_RETINA	15	46585722	0.035	206234	0.1201	Background diabetic retinopathy || id:finn-b-DM_BCKGRND_RETINA	Background diabetic retinopathy	Background diabetic retinopathy || ||	TRUE	igd	461460	0.0020011	46585722	3.40E-12	15	ukb-b-19953	|| id:ukb-b-19953	TRUE	reported	igd	2	TRUE	NA	NA	0.000104977	461460	1.17E-05	206234	TRUE	0.009990924	48.44747119	9.53E-05
48	rs12462975	A	G	A	G	0.0195822	-0.0385	0.329692	0.3197	FALSE	FALSE	FALSE	finn-b-DM_BCKGRND_RETINA	19	30272202	0.0354	206234	0.2764	Background diabetic retinopathy || id:finn-b-DM_BCKGRND_RETINA	Background diabetic retinopathy	Background diabetic retinopathy || ||	TRUE	igd	461460	0.00212071	30272202	2.60E-20	19	ukb-b-19953	|| id:ukb-b-19953	TRUE	reported	igd	2	TRUE	NA	NA	0.000184734	461460	5.74E-06	206234	TRUE	2.36E-05	85.26295796	0.000169487
49	rs12475388	A	G	A	G	-0.0125299	0.0116	0.485645	0.4601	FALSE	FALSE	FALSE	finn-b-DM_BCKGRND_RETINA	2	27039792	0.0329	206234	0.724101	Background diabetic retinopathy || id:finn-b-DM_BCKGRND_RETINA	Background diabetic retinopathy	Background diabetic retinopathy || ||	TRUE	igd	461460	0.00198212	27039792	2.60E-10	2	ukb-b-19953	|| id:ukb-b-19953	TRUE	reported	igd	2	TRUE	NA	NA	8.66E-05	461460	6.03E-07	206234	TRUE	0.001281595	39.96090568	7.84E-05
51	rs12513212	C	A	C	A	0.0112086	0.0058	0.404861	0.4956	FALSE	FALSE	FALSE	finn-b-DM_BCKGRND_RETINA	4	96149346	0.0328	206234	0.8597	Background diabetic retinopathy || id:finn-b-DM_BCKGRND_RETINA	Background diabetic retinopathy	Background diabetic retinopathy || ||	TRUE	igd	461460	0.00201398	96149346	2.60E-08	4	ukb-b-19953	|| id:ukb-b-19953	TRUE	reported	igd	2	TRUE	NA	NA	6.71E-05	461460	1.52E-07	206234	TRUE	0.00321909	30.97365344	6.05E-05
52	rs12538435	G	A	G	A	-0.0156989	-0.091	0.261786	0.3147	FALSE	FALSE	FALSE	finn-b-DM_BCKGRND_RETINA	7	71437104	0.0355	206234	0.01037	Background diabetic retinopathy || id:finn-b-DM_BCKGRND_RETINA	Background diabetic retinopathy	Background diabetic retinopathy || ||	TRUE	igd	461460	0.00224803	71437104	2.90E-12	7	ukb-b-19953	|| id:ukb-b-19953	TRUE	reported	igd	2	TRUE	NA	NA	0.000105671	461460	3.19E-05	206234	TRUE	0.080114049	48.7679209	9.53E-05
53	rs12541408	C	T	C	T	-0.0143261	-0.0545	0.31742	0.4157	FALSE	FALSE	FALSE	finn-b-DM_BCKGRND_RETINA	8	95585807	0.0334	206234	0.1025	Background diabetic retinopathy || id:finn-b-DM_BCKGRND_RETINA	Background diabetic retinopathy	Background diabetic retinopathy || ||	TRUE	igd	461460	0.00212723	95585807	1.60E-11	8	ukb-b-19953	|| id:ukb-b-19953	TRUE	reported	igd	2	TRUE	NA	NA	9.83E-05	461460	1.29E-05	206234	TRUE	0.01702008	45.35519707	8.89E-05
54	rs12554976	T	G	T	G	-0.0124603	0.031	0.381062	0.3061	FALSE	FALSE	FALSE	finn-b-DM_BCKGRND_RETINA	9	37244505	0.0357	206234	0.3847	Background diabetic retinopathy || id:finn-b-DM_BCKGRND_RETINA	Background diabetic retinopathy	Background diabetic retinopathy || ||	TRUE	igd	461460	0.00203254	37244505	8.80E-10	9	ukb-b-19953	|| id:ukb-b-19953	TRUE	reported	igd	2	TRUE	NA	NA	8.14E-05	461460	3.66E-06	206234	TRUE	0.007250408	37.58190541	7.32E-05
55	rs12681792	A	C	A	C	0.0148693	0.0035	0.1926	0.3242	FALSE	FALSE	FALSE	finn-b-DM_BCKGRND_RETINA	8	62054463	0.0351	206234	0.9208	Background diabetic retinopathy || id:finn-b-DM_BCKGRND_RETINA	Background diabetic retinopathy	Background diabetic retinopathy || ||	TRUE	igd	461460	0.00251693	62054463	3.50E-09	8	ukb-b-19953	|| id:ukb-b-19953	TRUE	reported	igd	2	TRUE	NA	NA	7.56E-05	461460	4.82E-08	206234	TRUE	0.001372605	34.90107251	6.88E-05
56	rs12692596	T	C	T	C	0.0130872	0.0271	0.37185	0.3422	FALSE	FALSE	FALSE	finn-b-DM_BCKGRND_RETINA	2	161265910	0.0344	206234	0.4321	Background diabetic retinopathy || id:finn-b-DM_BCKGRND_RETINA	Background diabetic retinopathy	Background diabetic retinopathy || ||	TRUE	igd	461460	0.00203738	161265910	1.30E-10	2	ukb-b-19953	|| id:ukb-b-19953	TRUE	reported	igd	2	TRUE	NA	NA	8.94E-05	461460	3.01E-06	206234	TRUE	0.003556938	41.26191705	8.00E-05
57	rs12696039	G	A	G	A	-0.0152802	0.0229	0.149405	0.1607	FALSE	FALSE	FALSE	finn-b-DM_BCKGRND_RETINA	3	156304750	0.0448	206234	0.608501	Background diabetic retinopathy || id:finn-b-DM_BCKGRND_RETINA	Background diabetic retinopathy	Background diabetic retinopathy || ||	TRUE	igd	461460	0.0027705	156304750	3.50E-08	3	ukb-b-19953	|| id:ukb-b-19953	TRUE	reported	igd	2	TRUE	NA	NA	6.59E-05	461460	1.27E-06	206234	TRUE	0.00828494	30.41877835	5.93E-05
58	rs127204	C	A	C	A	0.0132359	-0.0304	0.399756	0.4676	FALSE	FALSE	FALSE	finn-b-DM_BCKGRND_RETINA	1	112277693	0.0329	206234	0.3546	Background diabetic retinopathy || id:finn-b-DM_BCKGRND_RETINA	Background diabetic retinopathy	Background diabetic retinopathy || ||	TRUE	igd	461460	0.00201193	112277693	4.70E-11	1	ukb-b-19953	|| id:ukb-b-19953	TRUE	reported	igd	2	TRUE	NA	NA	9.38E-05	461460	4.14E-06	206234	TRUE	0.003877246	43.27939904	8.41E-05
59	rs1286058	A	T	A	T	0.0149126	0.0027	0.703747	0.7496	FALSE	TRUE	FALSE	finn-b-DM_BCKGRND_RETINA	14	91458523	0.0378	206234	0.9435	Background diabetic retinopathy || id:finn-b-DM_BCKGRND_RETINA	Background diabetic retinopathy	Background diabetic retinopathy || ||	TRUE	igd	461460	0.00216922	91458523	6.20E-12	14	ukb-b-19953	|| id:ukb-b-19953	TRUE	reported	igd	2	TRUE	NA	NA	0.000102405	461460	2.47E-08	206234	TRUE	0.000169085	47.26063342	9.27E-05
60	rs12937411	T	C	T	C	-0.017187	-0.0439	0.408167	0.3692	FALSE	FALSE	FALSE	finn-b-DM_BCKGRND_RETINA	17	34950239	0.034	206234	0.1967	Background diabetic retinopathy || id:finn-b-DM_BCKGRND_RETINA	Background diabetic retinopathy	Background diabetic retinopathy || ||	TRUE	igd	461460	0.00201383	34950239	1.40E-17	17	ukb-b-19953	|| id:ukb-b-19953	TRUE	reported	igd	2	TRUE	NA	NA	0.000157817	461460	8.08E-06	206234	TRUE	0.000242908	72.83741788	0.000142714
61	rs1296328	C	A	C	A	-0.018862	0.0767	0.559032	0.4817	FALSE	FALSE	FALSE	finn-b-DM_BCKGRND_RETINA	4	137083193	0.0328	206234	0.0194102	Background diabetic retinopathy || id:finn-b-DM_BCKGRND_RETINA	Background diabetic retinopathy	Background diabetic retinopathy || ||	TRUE	igd	461460	0.001999	137083193	3.90E-21	4	ukb-b-19953	|| id:ukb-b-19953	TRUE	reported	igd	2	TRUE	NA	NA	0.000192901	461460	2.65E-05	206234	TRUE	0.000967364	89.03277151	0.000175408
62	rs12970	A	G	A	G	0.0240113	-0.0812	0.060829	0.07663	FALSE	FALSE	FALSE	finn-b-DM_BCKGRND_RETINA	11	117074109	0.0614	206234	0.1861	Background diabetic retinopathy || id:finn-b-DM_BCKGRND_RETINA	Background diabetic retinopathy	Background diabetic retinopathy || ||	TRUE	igd	461460	0.00414092	117074109	6.70E-09	11	ukb-b-19953	|| id:ukb-b-19953	TRUE	reported	igd	2	TRUE	NA	NA	7.29E-05	461460	8.48E-06	206234	TRUE	0.033740967	33.62309342	6.59E-05
63	rs12977787	A	G	A	G	0.0137875	-0.015	0.541065	0.4341	FALSE	FALSE	FALSE	finn-b-DM_BCKGRND_RETINA	19	1814025	0.0333	206234	0.652701	Background diabetic retinopathy || id:finn-b-DM_BCKGRND_RETINA	Background diabetic retinopathy	Background diabetic retinopathy || ||	TRUE	igd	461460	0.00198767	1814025	4.00E-12	19	ukb-b-19953	|| id:ukb-b-19953	TRUE	reported	igd	2	TRUE	NA	NA	0.000104257	461460	9.84E-07	206234	TRUE	0.000500451	48.11522101	9.44E-05
64	rs13033310	A	G	A	G	0.012611	0.0492	0.25276	0.2401	FALSE	FALSE	FALSE	finn-b-DM_BCKGRND_RETINA	2	133523605	0.0384	206234	0.2009	Background diabetic retinopathy || id:finn-b-DM_BCKGRND_RETINA	Background diabetic retinopathy	Background diabetic retinopathy || ||	TRUE	igd	461460	0.0022826	133523605	3.30E-08	2	ukb-b-19953	|| id:ukb-b-19953	TRUE	reported	igd	2	TRUE	NA	NA	6.61E-05	461460	7.96E-06	206234	TRUE	0.044929093	30.52385807	6.01E-05
65	rs13095644	A	G	A	G	0.0157663	0.003	0.534044	0.4386	FALSE	FALSE	FALSE	finn-b-DM_BCKGRND_RETINA	3	85141564	0.0331	206234	0.9286	Background diabetic retinopathy || id:finn-b-DM_BCKGRND_RETINA	Background diabetic retinopathy	Background diabetic retinopathy || ||	TRUE	igd	461460	0.00198085	85141564	1.70E-15	3	ukb-b-19953	|| id:ukb-b-19953	TRUE	reported	igd	2	TRUE	NA	NA	0.000137267	461460	3.98E-08	206234	TRUE	1.37E-05	63.35142562	0.000123712
66	rs13107325	T	C	T	C	0.0475799	-0.1379	0.07492	0.01408	FALSE	FALSE	FALSE	finn-b-DM_BCKGRND_RETINA	4	103188709	0.1391	206234	0.3216	Background diabetic retinopathy || id:finn-b-DM_BCKGRND_RETINA	Background diabetic retinopathy	Background diabetic retinopathy || ||	TRUE	igd	461460	0.00375479	103188709	8.50E-37	4	ukb-b-19953	|| id:ukb-b-19953	TRUE	reported	igd	2	TRUE	NA	NA	0.00034785	461460	4.77E-06	206234	TRUE	5.04E-10	160.5741918	0.000313801
67	rs13176429	C	T	C	T	0.0141555	0.0353	0.687609	0.5597	FALSE	FALSE	FALSE	finn-b-DM_BCKGRND_RETINA	5	43152216	0.0331	206234	0.2854	Background diabetic retinopathy || id:finn-b-DM_BCKGRND_RETINA	Background diabetic retinopathy	Background diabetic retinopathy || ||	TRUE	igd	461460	0.00213122	43152216	3.10E-11	5	ukb-b-19953	|| id:ukb-b-19953	TRUE	reported	igd	2	TRUE	NA	NA	9.56E-05	461460	5.51E-06	206234	TRUE	0.005036176	44.11576982	8.61E-05
68	rs1320251	T	C	T	C	-0.0180321	0.019	0.454791	0.5015	FALSE	FALSE	FALSE	finn-b-DM_BCKGRND_RETINA	17	21264396	0.0328	206234	0.5629	Background diabetic retinopathy || id:finn-b-DM_BCKGRND_RETINA	Background diabetic retinopathy	Background diabetic retinopathy || ||	TRUE	igd	461460	0.00199407	21264396	1.50E-19	17	ukb-b-19953	|| id:ukb-b-19953	TRUE	reported	igd	2	TRUE	NA	NA	0.000177175	461460	1.63E-06	206234	TRUE	5.52E-06	81.77335471	0.000161249
69	rs13218383	G	C	G	C	-0.0144025	-0.0141	0.335132	0.3384	FALSE	TRUE	FALSE	finn-b-DM_BCKGRND_RETINA	6	120173501	0.0346	206234	0.6836	Background diabetic retinopathy || id:finn-b-DM_BCKGRND_RETINA	Background diabetic retinopathy	Background diabetic retinopathy || ||	TRUE	igd	461460	0.00209236	120173501	5.80E-12	6	ukb-b-19953	|| id:ukb-b-19953	TRUE	reported	igd	2	TRUE	NA	NA	0.000102666	461460	8.05E-07	206234	TRUE	0.000489059	47.38086116	9.24E-05
70	rs13248187	C	T	C	T	0.015764	0.0092	0.268557	0.2417	FALSE	FALSE	FALSE	finn-b-DM_BCKGRND_RETINA	8	14336834	0.0382	206234	0.8099	Background diabetic retinopathy || id:finn-b-DM_BCKGRND_RETINA	Background diabetic retinopathy	Background diabetic retinopathy || ||	TRUE	igd	461460	0.00224155	14336834	2.00E-12	8	ukb-b-19953	|| id:ukb-b-19953	TRUE	reported	igd	2	TRUE	NA	NA	0.000107166	461460	2.81E-07	206234	TRUE	0.000208745	49.45793632	9.76E-05
71	rs1346841	A	G	A	G	-0.013056	0.0053	0.405041	0.3186	FALSE	FALSE	FALSE	finn-b-DM_BCKGRND_RETINA	4	65651730	0.0353	206234	0.8811	Background diabetic retinopathy || id:finn-b-DM_BCKGRND_RETINA	Background diabetic retinopathy	Background diabetic retinopathy || ||	TRUE	igd	461460	0.0020172	65651730	9.70E-11	4	ukb-b-19953	|| id:ukb-b-19953	TRUE	reported	igd	2	TRUE	NA	NA	9.08E-05	461460	1.09E-07	206234	TRUE	0.000516185	41.89115782	8.22E-05
72	rs1360201	T	C	T	C	0.0130075	0.0484	0.481546	0.5345	FALSE	FALSE	FALSE	finn-b-DM_BCKGRND_RETINA	9	73796450	0.0329	206234	0.1412	Background diabetic retinopathy || id:finn-b-DM_BCKGRND_RETINA	Background diabetic retinopathy	Background diabetic retinopathy || ||	TRUE	igd	461460	0.00197747	73796450	4.80E-11	9	ukb-b-19953	|| id:ukb-b-19953	TRUE	reported	igd	2	TRUE	NA	NA	9.38E-05	461460	1.05E-05	206234	TRUE	0.014988	43.26810371	8.45E-05
73	rs1371108	A	C	A	C	0.0121565	-0.008	0.317591	0.3006	FALSE	FALSE	FALSE	finn-b-DM_BCKGRND_RETINA	2	81816251	0.0359	206234	0.8246	Background diabetic retinopathy || id:finn-b-DM_BCKGRND_RETINA	Background diabetic retinopathy	Background diabetic retinopathy || ||	TRUE	igd	461460	0.00211749	81816251	9.40E-09	2	ukb-b-19953	|| id:ukb-b-19953	TRUE	reported	igd	2	TRUE	NA	NA	7.14E-05	461460	2.41E-07	206234	TRUE	0.00265285	32.95902629	6.41E-05
74	rs1441264	A	G	A	G	0.0179033	-0.0698	0.593681	0.6708	FALSE	FALSE	FALSE	finn-b-DM_BCKGRND_RETINA	13	79580919	0.035	206234	0.0458205	Background diabetic retinopathy || id:finn-b-DM_BCKGRND_RETINA	Background diabetic retinopathy	Background diabetic retinopathy || ||	TRUE	igd	461460	0.00205854	79580919	3.40E-18	13	ukb-b-19953	|| id:ukb-b-19953	TRUE	reported	igd	2	TRUE	NA	NA	0.000163887	461460	1.93E-05	206234	TRUE	0.001495956	75.63930984	0.000154638
76	rs1458156	T	C	T	C	0.014075	-0.012	0.488431	0.4689	FALSE	FALSE	FALSE	finn-b-DM_BCKGRND_RETINA	12	41887940	0.0329	206234	0.7147	Background diabetic retinopathy || id:finn-b-DM_BCKGRND_RETINA	Background diabetic retinopathy	Background diabetic retinopathy || ||	TRUE	igd	461460	0.00197951	41887940	1.20E-12	12	ukb-b-19953	|| id:ukb-b-19953	TRUE	reported	igd	2	TRUE	NA	NA	0.000109547	461460	6.45E-07	206234	TRUE	0.000263907	50.55701298	9.90E-05
77	rs1471093	A	G	A	G	0.0134619	-4.00E-04	0.616663	0.5176	FALSE	FALSE	FALSE	finn-b-DM_BCKGRND_RETINA	3	108031094	0.0329	206234	0.9892	Background diabetic retinopathy || id:finn-b-DM_BCKGRND_RETINA	Background diabetic retinopathy	Background diabetic retinopathy || ||	TRUE	igd	461460	0.00203996	108031094	4.10E-11	3	ukb-b-19953	|| id:ukb-b-19953	TRUE	reported	igd	2	TRUE	NA	NA	9.44E-05	461460	7.17E-10	206234	TRUE	0.000254815	43.54812058	8.57E-05
78	rs1477290	C	T	C	T	0.0337772	0.0373	0.136947	0.1216	FALSE	FALSE	FALSE	finn-b-DM_BCKGRND_RETINA	5	87988934	0.0502	206234	0.4573	Background diabetic retinopathy || id:finn-b-DM_BCKGRND_RETINA	Background diabetic retinopathy	Background diabetic retinopathy || ||	TRUE	igd	461460	0.00289815	87988934	2.20E-31	5	ukb-b-19953	|| id:ukb-b-19953	TRUE	reported	igd	2	TRUE	NA	NA	0.00029427	461460	2.68E-06	206234	TRUE	4.65E-09	135.8330873	0.000269692
79	rs147730268	T	G	T	G	-0.0350799	-0.0129	0.087243	0.08379	FALSE	FALSE	FALSE	finn-b-DM_BCKGRND_RETINA	12	123024476	0.0595	206234	0.8288	Background diabetic retinopathy || id:finn-b-DM_BCKGRND_RETINA	Background diabetic retinopathy	Background diabetic retinopathy || ||	TRUE	igd	461460	0.00358357	123024476	1.30E-22	12	ukb-b-19953	|| id:ukb-b-19953	TRUE	reported	igd	2	TRUE	NA	NA	0.000207617	461460	2.28E-07	206234	TRUE	1.44E-07	95.82634175	0.000195989
80	rs1503526	C	T	C	T	0.0154308	0.009	0.480077	0.5759	FALSE	FALSE	FALSE	finn-b-DM_BCKGRND_RETINA	5	63020706	0.0333	206234	0.786901	Background diabetic retinopathy || id:finn-b-DM_BCKGRND_RETINA	Background diabetic retinopathy	Background diabetic retinopathy || ||	TRUE	igd	461460	0.00197681	63020706	5.90E-15	5	ukb-b-19953	|| id:ukb-b-19953	TRUE	reported	igd	2	TRUE	NA	NA	0.000132025	461460	3.54E-07	206234	TRUE	3.90E-05	60.93222345	0.000118866
81	rs151127828	A	G	A	G	-0.0443155	0.0063	0.020935	0.02948	FALSE	FALSE	FALSE	finn-b-DM_BCKGRND_RETINA	11	118206121	0.0976	206234	0.9487	Background diabetic retinopathy || id:finn-b-DM_BCKGRND_RETINA	Background diabetic retinopathy	Background diabetic retinopathy || ||	TRUE	igd	461460	0.00697688	118206121	2.10E-10	11	ukb-b-19953	|| id:ukb-b-19953	TRUE	reported	igd	2	TRUE	NA	NA	8.74E-05	461460	2.02E-08	206234	TRUE	0.000508264	40.34491462	8.05E-05
82	rs1522569	G	T	G	T	-0.0145068	-0.0193	0.184413	0.0864	FALSE	FALSE	FALSE	finn-b-DM_BCKGRND_RETINA	4	171632637	0.0583	206234	0.740901	Background diabetic retinopathy || id:finn-b-DM_BCKGRND_RETINA	Background diabetic retinopathy	Background diabetic retinopathy || ||	TRUE	igd	461460	0.00255215	171632637	1.30E-08	4	ukb-b-19953	|| id:ukb-b-19953	TRUE	reported	igd	2	TRUE	NA	NA	7.00E-05	461460	5.31E-07	206234	TRUE	0.003929184	32.30954598	6.33E-05
83	rs1609010	G	A	G	A	0.0209773	0.0168	0.565728	0.529	FALSE	FALSE	FALSE	finn-b-DM_BCKGRND_RETINA	8	77227464	0.0329	206234	0.610401	Background diabetic retinopathy || id:finn-b-DM_BCKGRND_RETINA	Background diabetic retinopathy	Background diabetic retinopathy || ||	TRUE	igd	461460	0.0019963	77227464	7.90E-26	8	ukb-b-19953	|| id:ukb-b-19953	TRUE	reported	igd	2	TRUE	NA	NA	0.000239228	461460	1.26E-06	206234	TRUE	6.12E-08	110.4199547	0.000216221
84	rs16906845	A	G	A	G	-0.0249174	0.0026	0.057025	0.08251	FALSE	FALSE	FALSE	finn-b-DM_BCKGRND_RETINA	8	138215228	0.0592	206234	0.965	Background diabetic retinopathy || id:finn-b-DM_BCKGRND_RETINA	Background diabetic retinopathy	Background diabetic retinopathy || ||	TRUE	igd	461460	0.00426286	138215228	5.10E-09	8	ukb-b-19953	|| id:ukb-b-19953	TRUE	reported	igd	2	TRUE	NA	NA	7.40E-05	461460	9.35E-09	206234	TRUE	0.001318089	34.16672155	6.68E-05
85	rs17132130	C	G	C	G	-0.0178418	0.0107	0.221467	0.3016	FALSE	TRUE	FALSE	finn-b-DM_BCKGRND_RETINA	7	2108036	0.0357	206234	0.7643	Background diabetic retinopathy || id:finn-b-DM_BCKGRND_RETINA	Background diabetic retinopathy	Background diabetic retinopathy || ||	TRUE	igd	461460	0.00238564	2108036	7.50E-14	7	ukb-b-19953	|| id:ukb-b-19953	TRUE	reported	igd	2	TRUE	NA	NA	0.000121194	461460	4.36E-07	206234	TRUE	9.34E-05	55.93292324	0.000109772
86	rs17399739	G	A	G	A	0.0270713	0.0228	0.068893	0.08658	FALSE	FALSE	FALSE	finn-b-DM_BCKGRND_RETINA	10	87490850	0.058	206234	0.695	Background diabetic retinopathy || id:finn-b-DM_BCKGRND_RETINA	Background diabetic retinopathy	Background diabetic retinopathy || ||	TRUE	igd	461460	0.00391006	87490850	4.40E-12	10	ukb-b-19953	|| id:ukb-b-19953	TRUE	reported	igd	2	TRUE	NA	NA	0.000103866	461460	7.49E-07	206234	TRUE	0.000429992	47.9348508	9.40E-05
88	rs17446091	C	T	C	T	0.0147611	0.0367	0.201873	0.1441	FALSE	FALSE	FALSE	finn-b-DM_BCKGRND_RETINA	8	27167942	0.0465	206234	0.4303	Background diabetic retinopathy || id:finn-b-DM_BCKGRND_RETINA	Background diabetic retinopathy	Background diabetic retinopathy || ||	TRUE	igd	461460	0.0024648	27167942	2.10E-09	8	ukb-b-19953	|| id:ukb-b-19953	TRUE	reported	igd	2	TRUE	NA	NA	7.77E-05	461460	3.02E-06	206234	TRUE	0.007536502	35.86526749	7.02E-05
89	rs17668356	G	C	G	C	-0.0230543	0.0509	0.146029	0.1413	FALSE	TRUE	FALSE	finn-b-DM_BCKGRND_RETINA	3	61208619	0.047	206234	0.2785	Background diabetic retinopathy || id:finn-b-DM_BCKGRND_RETINA	Background diabetic retinopathy	Background diabetic retinopathy || ||	TRUE	igd	461460	0.00279318	61208619	1.50E-16	3	ukb-b-19953	|| id:ukb-b-19953	TRUE	reported	igd	2	TRUE	NA	NA	0.000147608	461460	5.69E-06	206234	TRUE	0.000227168	68.12492436	0.000132561
90	rs1775255	T	G	T	G	0.0139221	-0.0114	0.47663	0.4712	FALSE	FALSE	FALSE	finn-b-DM_BCKGRND_RETINA	6	51243035	0.0328	206234	0.7287	Background diabetic retinopathy || id:finn-b-DM_BCKGRND_RETINA	Background diabetic retinopathy	Background diabetic retinopathy || ||	TRUE	igd	461460	0.00198182	51243035	2.10E-12	6	ukb-b-19953	|| id:ukb-b-19953	TRUE	reported	igd	2	TRUE	NA	NA	0.000106931	461460	5.86E-07	206234	TRUE	0.000300146	49.34930992	9.67E-05
91	rs17770336	T	C	T	C	0.0242931	0.017	0.322437	0.3744	FALSE	FALSE	FALSE	finn-b-DM_BCKGRND_RETINA	9	28414625	0.0339	206234	0.6151	Background diabetic retinopathy || id:finn-b-DM_BCKGRND_RETINA	Background diabetic retinopathy	Background diabetic retinopathy || ||	TRUE	igd	461460	0.00211161	28414625	1.30E-30	9	ukb-b-19953	|| id:ukb-b-19953	TRUE	reported	igd	2	TRUE	NA	NA	0.000286736	461460	1.22E-06	206234	TRUE	2.28E-09	132.354422	0.000257864
92	rs1808629	A	G	A	G	-0.0207312	2.00E-04	0.685481	0.7168	FALSE	FALSE	FALSE	finn-b-DM_BCKGRND_RETINA	8	73435964	0.0363	206234	0.995	Background diabetic retinopathy || id:finn-b-DM_BCKGRND_RETINA	Background diabetic retinopathy	Background diabetic retinopathy || ||	TRUE	igd	461460	0.002138	73435964	3.10E-22	8	ukb-b-19953	|| id:ukb-b-19953	TRUE	reported	igd	2	TRUE	NA	NA	0.00020371	461460	1.47E-10	206234	TRUE	7.28E-08	94.02286511	0.00018532
93	rs1834144	A	C	A	C	-0.0140112	-0.0563	0.373192	0.4463	FALSE	FALSE	FALSE	finn-b-DM_BCKGRND_RETINA	18	40744790	0.033	206234	0.0879893	Background diabetic retinopathy || id:finn-b-DM_BCKGRND_RETINA	Background diabetic retinopathy	Background diabetic retinopathy || ||	TRUE	igd	461460	0.00205213	40744790	8.60E-12	18	ukb-b-19953	|| id:ukb-b-19953	TRUE	reported	igd	2	TRUE	NA	NA	0.00010101	461460	1.41E-05	206234	TRUE	0.01749316	46.61663554	9.18E-05
94	rs1837450	C	T	C	T	-0.013511	-0.017	0.230178	0.2713	FALSE	FALSE	FALSE	finn-b-DM_BCKGRND_RETINA	2	35470856	0.0369	206234	0.644899	Background diabetic retinopathy || id:finn-b-DM_BCKGRND_RETINA	Background diabetic retinopathy	Background diabetic retinopathy || ||	TRUE	igd	461460	0.00234255	35470856	8.00E-09	2	ukb-b-19953	|| id:ukb-b-19953	TRUE	reported	igd	2	TRUE	NA	NA	7.21E-05	461460	1.03E-06	206234	TRUE	0.00476649	33.26574463	6.47E-05
95	rs1861410	T	C	T	C	-0.0212558	-0.0414	0.555423	0.5987	FALSE	FALSE	FALSE	finn-b-DM_BCKGRND_RETINA	2	58933591	0.0334	206234	0.2152	Background diabetic retinopathy || id:finn-b-DM_BCKGRND_RETINA	Background diabetic retinopathy	Background diabetic retinopathy || ||	TRUE	igd	461460	0.00198918	58933591	1.20E-26	2	ukb-b-19953	|| id:ukb-b-19953	TRUE	reported	igd	2	TRUE	NA	NA	0.000247381	461460	7.45E-06	206234	TRUE	9.20E-07	114.1843916	0.000223129
96	rs187554965	A	G	A	G	-0.0589596	0.1565	0.028945	0.02454	FALSE	FALSE	FALSE	finn-b-DM_BCKGRND_RETINA	18	58123171	0.1062	206234	0.1406	Background diabetic retinopathy || id:finn-b-DM_BCKGRND_RETINA	Background diabetic retinopathy	Background diabetic retinopathy || ||	TRUE	igd	461460	0.00597163	58123171	5.40E-23	18	ukb-b-19953	|| id:ukb-b-19953	TRUE	reported	igd	2	TRUE	NA	NA	0.000211203	461460	1.05E-05	206234	TRUE	2.03E-05	97.48174047	0.000195414
97	rs1884897	G	A	G	A	0.020001	-0.0428	0.627378	0.6763	FALSE	FALSE	FALSE	finn-b-DM_BCKGRND_RETINA	20	6612832	0.035	206234	0.2211	Background diabetic retinopathy || id:finn-b-DM_BCKGRND_RETINA	Background diabetic retinopathy	Background diabetic retinopathy || ||	TRUE	igd	461460	0.00205634	6612832	2.30E-22	20	ukb-b-19953	|| id:ukb-b-19953	TRUE	reported	igd	2	TRUE	NA	NA	0.000204971	461460	7.25E-06	206234	TRUE	1.14E-05	94.6048873	0.000187039
98	rs1964675	T	C	T	C	0.0184471	-0.0213	0.711264	0.7596	FALSE	FALSE	FALSE	finn-b-DM_BCKGRND_RETINA	3	136114945	0.0382	206234	0.576901	Background diabetic retinopathy || id:finn-b-DM_BCKGRND_RETINA	Background diabetic retinopathy	Background diabetic retinopathy || ||	TRUE	igd	461460	0.00218068	136114945	2.70E-17	3	ukb-b-19953	|| id:ukb-b-19953	TRUE	reported	igd	2	TRUE	NA	NA	0.00015505	461460	1.51E-06	206234	TRUE	2.26E-05	71.5603281	0.000139771
99	rs2028263	G	T	G	T	0.0120838	0.0307	0.700169	0.6702	FALSE	FALSE	FALSE	finn-b-DM_BCKGRND_RETINA	19	1937952	0.0348	206234	0.3782	Background diabetic retinopathy || id:finn-b-DM_BCKGRND_RETINA	Background diabetic retinopathy	Background diabetic retinopathy || ||	TRUE	igd	461460	0.00218947	1937952	3.40E-08	19	ukb-b-19953	|| id:ukb-b-19953	TRUE	reported	igd	2	TRUE	NA	NA	6.60E-05	461460	3.77E-06	206234	TRUE	0.019603091	30.45994112	6.13E-05
100	rs2051559	C	T	C	T	0.0204078	-0.0289	0.13254	0.1104	FALSE	FALSE	FALSE	finn-b-DM_BCKGRND_RETINA	4	3298800	0.0526	206234	0.5819	Background diabetic retinopathy || id:finn-b-DM_BCKGRND_RETINA	Background diabetic retinopathy	Background diabetic retinopathy || ||	TRUE	igd	461460	0.00291963	3298800	2.80E-12	4	ukb-b-19953	|| id:ukb-b-19953	TRUE	reported	igd	2	TRUE	NA	NA	0.000105867	461460	1.46E-06	206234	TRUE	0.000608325	48.85811911	9.58E-05
101	rs2076603	A	G	A	G	-0.0118874	-0.0284	0.643914	0.5591	FALSE	FALSE	FALSE	finn-b-DM_BCKGRND_RETINA	1	17319011	0.033	206234	0.3902	Background diabetic retinopathy || id:finn-b-DM_BCKGRND_RETINA	Background diabetic retinopathy	Background diabetic retinopathy || ||	TRUE	igd	461460	0.00205707	17319011	7.50E-09	1	ukb-b-19953	|| id:ukb-b-19953	TRUE	reported	igd	2	TRUE	NA	NA	7.24E-05	461460	3.59E-06	206234	TRUE	0.012554884	33.39455126	6.48E-05
102	rs2081493	C	G	C	G	0.0123967	-0.0109	0.303169	0.3253	FALSE	TRUE	FALSE	finn-b-DM_BCKGRND_RETINA	8	25651528	0.0349	206234	0.7541	Background diabetic retinopathy || id:finn-b-DM_BCKGRND_RETINA	Background diabetic retinopathy	Background diabetic retinopathy || ||	TRUE	igd	461460	0.00214982	25651528	8.10E-09	8	ukb-b-19953	|| id:ukb-b-19953	TRUE	reported	igd	2	TRUE	NA	NA	7.21E-05	461460	4.73E-07	206234	TRUE	0.00322888	33.25125068	6.49E-05
103	rs2106736	A	C	A	C	0.0112566	-0.0051	0.496252	0.4487	FALSE	FALSE	FALSE	finn-b-DM_BCKGRND_RETINA	7	93096890	0.0329	206234	0.8762	Background diabetic retinopathy || id:finn-b-DM_BCKGRND_RETINA	Background diabetic retinopathy	Background diabetic retinopathy || ||	TRUE	igd	461460	0.0019805	93096890	1.30E-08	7	ukb-b-19953	|| id:ukb-b-19953	TRUE	reported	igd	2	TRUE	NA	NA	7.00E-05	461460	1.17E-07	206234	TRUE	0.002446405	32.30463022	6.34E-05
104	rs2135745	G	C	G	C	-0.0131228	0.0444	0.751464	0.7769	FALSE	TRUE	FALSE	finn-b-DM_BCKGRND_RETINA	9	109150784	0.0395	206234	0.2604	Background diabetic retinopathy || id:finn-b-DM_BCKGRND_RETINA	Background diabetic retinopathy	Background diabetic retinopathy || ||	TRUE	igd	461460	0.00229997	109150784	1.20E-08	9	ukb-b-19953	|| id:ukb-b-19953	TRUE	reported	igd	2	TRUE	NA	NA	7.05E-05	461460	6.13E-06	206234	TRUE	0.025320255	32.55432369	6.43E-05
106	rs215634	G	A	G	A	-0.0155223	-0.013	0.611879	0.7154	FALSE	FALSE	FALSE	finn-b-DM_BCKGRND_RETINA	7	32369148	0.0363	206234	0.719399	Background diabetic retinopathy || id:finn-b-DM_BCKGRND_RETINA	Background diabetic retinopathy	Background diabetic retinopathy || ||	TRUE	igd	461460	0.00203492	32369148	2.40E-14	7	ukb-b-19953	|| id:ukb-b-19953	TRUE	reported	igd	2	TRUE	NA	NA	0.000126075	461460	6.22E-07	206234	TRUE	8.10E-05	58.185861	0.000114439
107	rs2172131	C	T	C	T	-0.0149382	-0.0079	0.578723	0.5137	FALSE	FALSE	FALSE	finn-b-DM_BCKGRND_RETINA	10	133978962	0.0328	206234	0.8099	Background diabetic retinopathy || id:finn-b-DM_BCKGRND_RETINA	Background diabetic retinopathy	Background diabetic retinopathy || ||	TRUE	igd	461460	0.00200386	133978962	9.00E-14	10	ukb-b-19953	|| id:ukb-b-19953	TRUE	reported	igd	2	TRUE	NA	NA	0.000120414	461460	2.81E-07	206234	TRUE	8.06E-05	55.57273704	0.000108809
108	rs2192158	G	A	G	A	-0.015012	0.0452	0.553308	0.5166	FALSE	FALSE	FALSE	finn-b-DM_BCKGRND_RETINA	4	55505360	0.0328	206234	0.1688	Background diabetic retinopathy || id:finn-b-DM_BCKGRND_RETINA	Background diabetic retinopathy	Background diabetic retinopathy || ||	TRUE	igd	461460	0.00198302	55505360	3.70E-14	4	ukb-b-19953	|| id:ukb-b-19953	TRUE	reported	igd	2	TRUE	NA	NA	0.000124176	461460	9.21E-06	206234	TRUE	0.002201812	57.30901219	0.000111399
109	rs2193101	G	C	G	C	-0.0142847	0.0202	0.812878	0.7223	FALSE	TRUE	FALSE	finn-b-DM_BCKGRND_RETINA	16	49035172	0.0368	206234	0.583399	Background diabetic retinopathy || id:finn-b-DM_BCKGRND_RETINA	Background diabetic retinopathy	Background diabetic retinopathy || ||	TRUE	igd	461460	0.00256649	49035172	2.60E-08	16	ukb-b-19953	|| id:ukb-b-19953	TRUE	reported	igd	2	TRUE	NA	NA	6.71E-05	461460	1.46E-06	206234	TRUE	0.00836607	30.97869331	6.21E-05
110	rs2198234	T	G	T	G	0.0129536	-0.0233	0.528231	0.4978	FALSE	FALSE	FALSE	finn-b-DM_BCKGRND_RETINA	2	104159202	0.0329	206234	0.4793	Background diabetic retinopathy || id:finn-b-DM_BCKGRND_RETINA	Background diabetic retinopathy	Background diabetic retinopathy || ||	TRUE	igd	461460	0.00197532	104159202	5.50E-11	2	ukb-b-19953	|| id:ukb-b-19953	TRUE	reported	igd	2	TRUE	NA	NA	9.32E-05	461460	2.43E-06	206234	TRUE	0.002245175	43.00372167	8.36E-05
111	rs2216931	A	C	A	C	0.0169109	0.0236	0.661966	0.7375	FALSE	FALSE	FALSE	finn-b-DM_BCKGRND_RETINA	2	181599070	0.0373	206234	0.5265	Background diabetic retinopathy || id:finn-b-DM_BCKGRND_RETINA	Background diabetic retinopathy	Background diabetic retinopathy || ||	TRUE	igd	461460	0.00208587	181599070	5.20E-16	2	ukb-b-19953	|| id:ukb-b-19953	TRUE	reported	igd	2	TRUE	NA	NA	0.000142418	461460	1.94E-06	206234	TRUE	6.90E-05	65.72929392	0.000127985
112	rs2225909	C	T	C	T	0.0156455	0.0253	0.774129	0.8189	FALSE	FALSE	FALSE	finn-b-DM_BCKGRND_RETINA	11	30329744	0.0426	206234	0.5524	Background diabetic retinopathy || id:finn-b-DM_BCKGRND_RETINA	Background diabetic retinopathy	Background diabetic retinopathy || ||	TRUE	igd	461460	0.00236139	30329744	3.50E-11	11	ukb-b-19953	|| id:ukb-b-19953	TRUE	reported	igd	2	TRUE	NA	NA	9.51E-05	461460	1.71E-06	206234	TRUE	0.001430391	43.89787063	8.56E-05
113	rs2233598	G	A	G	A	0.0144033	0.0031	0.215064	0.2217	FALSE	FALSE	FALSE	finn-b-DM_BCKGRND_RETINA	5	140868499	0.0397	206234	0.9384	Background diabetic retinopathy || id:finn-b-DM_BCKGRND_RETINA	Background diabetic retinopathy	Background diabetic retinopathy || ||	TRUE	igd	461460	0.0024029	140868499	2.00E-09	5	ukb-b-19953	|| id:ukb-b-19953	TRUE	reported	igd	2	TRUE	NA	NA	7.79E-05	461460	2.96E-08	206234	TRUE	0.001089402	35.92961952	7.00E-05
114	rs2234458	T	C	T	C	-0.0203841	-0.0134	0.639519	0.6961	FALSE	FALSE	FALSE	finn-b-DM_BCKGRND_RETINA	11	65639374	0.0357	206234	0.7079	Background diabetic retinopathy || id:finn-b-DM_BCKGRND_RETINA	Background diabetic retinopathy	Background diabetic retinopathy || ||	TRUE	igd	461460	0.00205579	65639374	3.60E-23	11	ukb-b-19953	|| id:ukb-b-19953	TRUE	reported	igd	2	TRUE	NA	NA	0.00021301	461460	6.83E-07	206234	TRUE	2.01E-07	98.31631312	0.000191579
115	rs2243817	G	C	G	C	0.0109991	-0.0418	0.583335	0.6318	FALSE	TRUE	FALSE	finn-b-DM_BCKGRND_RETINA	2	57727797	0.0339	206234	0.2178	Background diabetic retinopathy || id:finn-b-DM_BCKGRND_RETINA	Background diabetic retinopathy	Background diabetic retinopathy || ||	TRUE	igd	461460	0.00199969	57727797	3.80E-08	2	ukb-b-19953	|| id:ukb-b-19953	TRUE	reported	igd	2	TRUE	NA	NA	6.56E-05	461460	7.37E-06	206234	TRUE	0.042172214	30.25442835	5.88E-05
116	rs2249825	C	G	C	G	-0.0146183	0.001	0.266743	0.3406	FALSE	TRUE	FALSE	finn-b-DM_BCKGRND_RETINA	13	31037903	0.0347	206234	0.976	Background diabetic retinopathy || id:finn-b-DM_BCKGRND_RETINA	Background diabetic retinopathy	Background diabetic retinopathy || ||	TRUE	igd	461460	0.00223793	31037903	6.50E-11	13	ukb-b-19953	|| id:ukb-b-19953	TRUE	reported	igd	2	TRUE	NA	NA	9.25E-05	461460	4.03E-09	206234	TRUE	0.000310635	42.6678485	8.36E-05
118	rs2271189	A	G	A	G	-0.0163086	0.1203	0.40272	0.3891	FALSE	FALSE	FALSE	finn-b-DM_BCKGRND_RETINA	12	56494991	0.0335	206234	0.000329299	Background diabetic retinopathy || id:finn-b-DM_BCKGRND_RETINA	Background diabetic retinopathy	Background diabetic retinopathy || ||	TRUE	igd	461460	0.00201869	56494991	6.50E-16	12	ukb-b-19953	|| id:ukb-b-19953	TRUE	reported	igd	2	TRUE	NA	NA	0.000141417	461460	6.25E-05	206234	TRUE	0.13246469	65.26706729	0.000127951
119	rs2289379	T	C	T	C	-0.0152765	-0.02	0.395648	0.5152	FALSE	FALSE	FALSE	finn-b-DM_BCKGRND_RETINA	7	44804225	0.0329	206234	0.544201	Background diabetic retinopathy || id:finn-b-DM_BCKGRND_RETINA	Background diabetic retinopathy	Background diabetic retinopathy || ||	TRUE	igd	461460	0.00202952	44804225	5.20E-14	7	ukb-b-19953	|| id:ukb-b-19953	TRUE	reported	igd	2	TRUE	NA	NA	0.000122765	461460	1.79E-06	206234	TRUE	0.000235205	56.65797623	0.000111603
120	rs2297600	G	T	G	T	0.0159598	-0.0733	0.171915	0.2191	FALSE	FALSE	FALSE	finn-b-DM_BCKGRND_RETINA	1	32207581	0.0395	206234	0.0639102	Background diabetic retinopathy || id:finn-b-DM_BCKGRND_RETINA	Background diabetic retinopathy	Background diabetic retinopathy || ||	TRUE	igd	461460	0.00261959	32207581	1.10E-09	1	ukb-b-19953	|| id:ukb-b-19953	TRUE	reported	igd	2	TRUE	NA	NA	8.04E-05	461460	1.67E-05	206234	TRUE	0.065296412	37.11831402	7.25E-05
121	rs2307111	C	T	C	T	-0.0280042	-0.0505	0.395025	0.4268	FALSE	FALSE	FALSE	finn-b-DM_BCKGRND_RETINA	5	75003678	0.0332	206234	0.1279	Background diabetic retinopathy || id:finn-b-DM_BCKGRND_RETINA	Background diabetic retinopathy	Background diabetic retinopathy || ||	TRUE	igd	461460	0.00202203	75003678	1.30E-43	5	ukb-b-19953	|| id:ukb-b-19953	TRUE	reported	igd	2	TRUE	NA	NA	0.000415488	461460	1.12E-05	206234	TRUE	1.26E-10	191.8099587	0.000374833
122	rs2356377	T	C	T	C	0.0131078	0.0274	0.659717	0.6941	FALSE	FALSE	FALSE	finn-b-DM_BCKGRND_RETINA	10	16757295	0.0358	206234	0.4441	Background diabetic retinopathy || id:finn-b-DM_BCKGRND_RETINA	Background diabetic retinopathy	Background diabetic retinopathy || ||	TRUE	igd	461460	0.00209528	16757295	4.00E-10	10	ukb-b-19953	|| id:ukb-b-19953	TRUE	reported	igd	2	TRUE	NA	NA	8.48E-05	461460	2.84E-06	206234	TRUE	0.004504888	39.13591368	7.71E-05
123	rs2359774	C	G	C	G	0.0144675	0.0774	0.212853	0.2218	FALSE	TRUE	FALSE	finn-b-DM_BCKGRND_RETINA	3	35675051	0.0395	206234	0.0498999	Background diabetic retinopathy || id:finn-b-DM_BCKGRND_RETINA	Background diabetic retinopathy	Background diabetic retinopathy || ||	TRUE	igd	461460	0.00241358	35675051	2.00E-09	3	ukb-b-19953	|| id:ukb-b-19953	TRUE	reported	igd	2	TRUE	NA	NA	7.79E-05	461460	1.86E-05	206234	TRUE	0.088695531	35.93052684	7.01E-05
125	rs2398861	G	A	G	A	0.0179932	-0.0379	0.259169	0.3167	FALSE	FALSE	FALSE	finn-b-DM_BCKGRND_RETINA	9	96430747	0.0353	206234	0.2832	Background diabetic retinopathy || id:finn-b-DM_BCKGRND_RETINA	Background diabetic retinopathy	Background diabetic retinopathy || ||	TRUE	igd	461460	0.00226733	96430747	2.10E-15	9	ukb-b-19953	|| id:ukb-b-19953	TRUE	reported	igd	2	TRUE	NA	NA	0.000136457	461460	5.59E-06	206234	TRUE	0.000435164	62.97777976	0.000124322
126	rs2429150	C	A	C	A	0.0111115	-0.012	0.406509	0.4553	FALSE	FALSE	FALSE	finn-b-DM_BCKGRND_RETINA	12	2152655	0.033	206234	0.7153	Background diabetic retinopathy || id:finn-b-DM_BCKGRND_RETINA	Background diabetic retinopathy	Background diabetic retinopathy || ||	TRUE	igd	461460	0.00202048	2152655	3.80E-08	12	ukb-b-19953	|| id:ukb-b-19953	TRUE	reported	igd	2	TRUE	NA	NA	6.55E-05	461460	6.41E-07	206234	TRUE	0.005886361	30.24379387	5.96E-05
127	rs2433733	A	G	A	G	-0.0171805	0.0229	0.677659	0.6965	FALSE	FALSE	FALSE	finn-b-DM_BCKGRND_RETINA	2	230816703	0.0357	206234	0.5205	Background diabetic retinopathy || id:finn-b-DM_BCKGRND_RETINA	Background diabetic retinopathy	Background diabetic retinopathy || ||	TRUE	igd	461460	0.00210907	230816703	3.80E-16	2	ukb-b-19953	|| id:ukb-b-19953	TRUE	reported	igd	2	TRUE	NA	NA	0.000143779	461460	2.00E-06	206234	TRUE	6.50E-05	66.3574379	0.000128952
128	rs2439823	G	A	G	A	0.0191998	-0.0423	0.545612	0.4892	FALSE	FALSE	FALSE	finn-b-DM_BCKGRND_RETINA	10	99778226	0.0329	206234	0.1992	Background diabetic retinopathy || id:finn-b-DM_BCKGRND_RETINA	Background diabetic retinopathy	Background diabetic retinopathy || ||	TRUE	igd	461460	0.00199108	99778226	5.30E-22	10	ukb-b-19953	|| id:ukb-b-19953	TRUE	reported	igd	2	TRUE	NA	NA	0.000201463	461460	8.02E-06	206234	TRUE	1.79E-05	92.98566249	0.000182782
129	rs252761	T	G	T	G	-0.0115046	-0.0176	0.587966	0.5747	FALSE	FALSE	FALSE	finn-b-DM_BCKGRND_RETINA	5	77380723	0.0331	206234	0.5943	Background diabetic retinopathy || id:finn-b-DM_BCKGRND_RETINA	Background diabetic retinopathy	Background diabetic retinopathy || ||	TRUE	igd	461460	0.00201769	77380723	1.20E-08	5	ukb-b-19953	|| id:ukb-b-19953	TRUE	reported	igd	2	TRUE	NA	NA	7.04E-05	461460	1.37E-06	206234	TRUE	0.006394998	32.51128713	6.41E-05
130	rs2569993	C	T	C	T	0.01267	-0.0062	0.320327	0.3657	FALSE	FALSE	FALSE	finn-b-DM_BCKGRND_RETINA	3	12926096	0.0342	206234	0.8557	Background diabetic retinopathy || id:finn-b-DM_BCKGRND_RETINA	Background diabetic retinopathy	Background diabetic retinopathy || ||	TRUE	igd	461460	0.00212202	12926096	2.40E-09	3	ukb-b-19953	|| id:ukb-b-19953	TRUE	reported	igd	2	TRUE	NA	NA	7.72E-05	461460	1.59E-07	206234	TRUE	0.00153726	35.64956904	6.99E-05
131	rs2576135	A	T	A	T	-0.0201512	-0.0647	0.907043	0.9176	FALSE	TRUE	FALSE	finn-b-DM_BCKGRND_RETINA	13	54691442	0.0593	206234	0.2753	Background diabetic retinopathy || id:finn-b-DM_BCKGRND_RETINA	Background diabetic retinopathy	Background diabetic retinopathy || ||	TRUE	igd	461460	0.0034435	54691442	4.90E-09	13	ukb-b-19953	|| id:ukb-b-19953	TRUE	reported	igd	2	TRUE	NA	NA	7.42E-05	461460	5.77E-06	206234	TRUE	0.019015942	34.24535339	6.85E-05
132	rs2606228	C	A	C	A	-0.0138791	-0.0373	0.646368	0.5877	FALSE	FALSE	FALSE	finn-b-DM_BCKGRND_RETINA	3	183537759	0.0333	206234	0.2633	Background diabetic retinopathy || id:finn-b-DM_BCKGRND_RETINA	Background diabetic retinopathy	Background diabetic retinopathy || ||	TRUE	igd	461460	0.00208379	183537759	2.70E-11	3	ukb-b-19953	|| id:ukb-b-19953	TRUE	reported	igd	2	TRUE	NA	NA	9.61E-05	461460	6.08E-06	206234	TRUE	0.005598619	44.36236704	8.81E-05
133	rs260731	G	A	G	A	-0.0125134	-0.0532	0.712862	0.7334	FALSE	FALSE	FALSE	finn-b-DM_BCKGRND_RETINA	5	139095473	0.0373	206234	0.1538	Background diabetic retinopathy || id:finn-b-DM_BCKGRND_RETINA	Background diabetic retinopathy	Background diabetic retinopathy || ||	TRUE	igd	461460	0.00218868	139095473	1.10E-08	5	ukb-b-19953	|| id:ukb-b-19953	TRUE	reported	igd	2	TRUE	NA	NA	7.08E-05	461460	9.86E-06	206234	TRUE	0.046400872	32.6878319	6.41E-05
134	rs2678204	G	T	G	T	0.024161	0.06	0.340162	0.2964	FALSE	FALSE	FALSE	finn-b-DM_BCKGRND_RETINA	1	201800511	0.0359	206234	0.0943192	Background diabetic retinopathy || id:finn-b-DM_BCKGRND_RETINA	Background diabetic retinopathy	Background diabetic retinopathy || ||	TRUE	igd	461460	0.00208158	201800511	3.80E-31	1	ukb-b-19953	|| id:ukb-b-19953	TRUE	reported	igd	2	TRUE	NA	NA	0.000291867	461460	1.35E-05	206234	TRUE	4.17E-07	134.7235747	0.000262049
135	rs2693842	T	G	T	G	-0.0123335	0.0187	0.488836	0.5756	FALSE	FALSE	FALSE	finn-b-DM_BCKGRND_RETINA	2	6144104	0.0331	206234	0.5713	Background diabetic retinopathy || id:finn-b-DM_BCKGRND_RETINA	Background diabetic retinopathy	Background diabetic retinopathy || ||	TRUE	igd	461460	0.00197426	6144104	4.20E-10	2	ukb-b-19953	|| id:ukb-b-19953	TRUE	reported	igd	2	TRUE	NA	NA	8.46E-05	461460	1.55E-06	206234	TRUE	0.002680195	39.02689351	7.60E-05
136	rs2725371	G	A	G	A	-0.0160301	-0.0649	0.696115	0.7388	FALSE	FALSE	FALSE	finn-b-DM_BCKGRND_RETINA	8	30854033	0.0374	206234	0.0822906	Background diabetic retinopathy || id:finn-b-DM_BCKGRND_RETINA	Background diabetic retinopathy	Background diabetic retinopathy || ||	TRUE	igd	461460	0.00215845	30854033	1.10E-13	8	ukb-b-19953	|| id:ukb-b-19953	TRUE	reported	igd	2	TRUE	NA	NA	0.00011951	461460	1.46E-05	206234	TRUE	0.007257861	55.15545577	0.000108716
138	rs28350	G	A	G	A	-0.0180335	-0.0663	0.820684	0.8138	FALSE	FALSE	FALSE	finn-b-DM_BCKGRND_RETINA	3	42418446	0.0419	206234	0.1136	Background diabetic retinopathy || id:finn-b-DM_BCKGRND_RETINA	Background diabetic retinopathy	Background diabetic retinopathy || ||	TRUE	igd	461460	0.00258234	42418446	2.90E-12	3	ukb-b-19953	|| id:ukb-b-19953	TRUE	reported	igd	2	TRUE	NA	NA	0.000105671	461460	1.21E-05	206234	TRUE	0.010300089	48.7678044	9.57E-05
139	rs28489620	A	G	A	G	-0.0153737	0.0225	0.290349	0.2965	FALSE	FALSE	FALSE	finn-b-DM_BCKGRND_RETINA	22	41804716	0.036	206234	0.5312	Background diabetic retinopathy || id:finn-b-DM_BCKGRND_RETINA	Background diabetic retinopathy	Background diabetic retinopathy || ||	TRUE	igd	461460	0.00220025	41804716	2.80E-12	22	ukb-b-19953	|| id:ukb-b-19953	TRUE	reported	igd	2	TRUE	NA	NA	0.000105788	461460	1.89E-06	206234	TRUE	0.000769324	48.82168281	9.74E-05
140	rs28670671	C	T	C	T	-0.0124638	-9.00E-04	0.286024	0.3617	FALSE	FALSE	FALSE	finn-b-DM_BCKGRND_RETINA	9	140363045	0.0362	206234	0.9802	Background diabetic retinopathy || id:finn-b-DM_BCKGRND_RETINA	Background diabetic retinopathy	Background diabetic retinopathy || ||	TRUE	igd	461460	0.00226426	140363045	3.70E-08	9	ukb-b-19953	|| id:ukb-b-19953	TRUE	reported	igd	2	TRUE	NA	NA	6.57E-05	461460	3.00E-09	206234	TRUE	0.002377273	30.30039947	6.34E-05
141	rs2870111	T	C	T	C	-0.0157151	-7.00E-04	0.412066	0.4126	FALSE	FALSE	FALSE	finn-b-DM_BCKGRND_RETINA	15	79403585	0.0333	206234	0.9836	Background diabetic retinopathy || id:finn-b-DM_BCKGRND_RETINA	Background diabetic retinopathy	Background diabetic retinopathy || ||	TRUE	igd	461460	0.00201912	79403585	7.10E-15	15	ukb-b-19953	|| id:ukb-b-19953	TRUE	reported	igd	2	TRUE	NA	NA	0.000131257	461460	2.14E-09	206234	TRUE	1.65E-05	60.57731732	0.000119663
142	rs2875762	C	G	C	G	0.015339	0.0101	0.242953	0.1112	FALSE	TRUE	FALSE	finn-b-DM_BCKGRND_RETINA	6	124925032	0.052	206234	0.8461	Background diabetic retinopathy || id:finn-b-DM_BCKGRND_RETINA	Background diabetic retinopathy	Background diabetic retinopathy || ||	TRUE	igd	461460	0.0023121	124925032	3.30E-11	6	ukb-b-19953	|| id:ukb-b-19953	TRUE	reported	igd	2	TRUE	NA	NA	9.54E-05	461460	1.83E-07	206234	TRUE	0.000422637	44.01298943	8.66E-05
143	rs2920503	T	C	T	C	-0.0140307	0.0646	0.285413	0.3137	FALSE	FALSE	FALSE	finn-b-DM_BCKGRND_RETINA	3	12324230	0.0354	206234	0.0680895	Background diabetic retinopathy || id:finn-b-DM_BCKGRND_RETINA	Background diabetic retinopathy	Background diabetic retinopathy || ||	TRUE	igd	461460	0.00219666	12324230	1.70E-10	3	ukb-b-19953	|| id:ukb-b-19953	TRUE	reported	igd	2	TRUE	NA	NA	8.84E-05	461460	1.61E-05	206234	TRUE	0.042083259	40.79744766	8.03E-05
144	rs2952863	G	T	G	T	-0.0148163	-0.0403	0.708907	0.7416	FALSE	FALSE	FALSE	finn-b-DM_BCKGRND_RETINA	4	130759647	0.0375	206234	0.2821	Background diabetic retinopathy || id:finn-b-DM_BCKGRND_RETINA	Background diabetic retinopathy	Background diabetic retinopathy || ||	TRUE	igd	461460	0.00217077	130759647	8.80E-12	4	ukb-b-19953	|| id:ukb-b-19953	TRUE	reported	igd	2	TRUE	NA	NA	0.000100943	461460	5.60E-06	206234	TRUE	0.003733863	46.58562259	9.06E-05
145	rs3018403	C	T	C	T	-0.0117925	-0.0278	0.564218	0.663	FALSE	FALSE	FALSE	finn-b-DM_BCKGRND_RETINA	11	132620546	0.0347	206234	0.4229	Background diabetic retinopathy || id:finn-b-DM_BCKGRND_RETINA	Background diabetic retinopathy	Background diabetic retinopathy || ||	TRUE	igd	461460	0.00200201	132620546	3.90E-09	11	ukb-b-19953	|| id:ukb-b-19953	TRUE	reported	igd	2	TRUE	NA	NA	7.52E-05	461460	3.11E-06	206234	TRUE	0.009119045	34.69599008	6.84E-05
146	rs317656	A	T	A	T	-0.0144763	0.0085	0.724452	0.6471	FALSE	TRUE	FALSE	finn-b-DM_BCKGRND_RETINA	12	69681101	0.0342	206234	0.803	Background diabetic retinopathy || id:finn-b-DM_BCKGRND_RETINA	Background diabetic retinopathy	Background diabetic retinopathy || ||	TRUE	igd	461460	0.00221303	69681101	6.10E-11	12	ukb-b-19953	|| id:ukb-b-19953	TRUE	reported	igd	2	TRUE	NA	NA	9.27E-05	461460	3.00E-07	206234	TRUE	0.000606279	42.78982858	8.37E-05
147	rs3213943	A	C	A	C	-0.0179406	0.006	0.131525	0.1864	FALSE	FALSE	FALSE	finn-b-DM_BCKGRND_RETINA	2	136389840	0.0424	206234	0.8869	Background diabetic retinopathy || id:finn-b-DM_BCKGRND_RETINA	Background diabetic retinopathy	Background diabetic retinopathy || ||	TRUE	igd	461460	0.00288163	136389840	4.80E-10	2	ukb-b-19953	|| id:ukb-b-19953	TRUE	reported	igd	2	TRUE	NA	NA	8.40E-05	461460	9.71E-08	206234	TRUE	0.000830549	38.76122492	7.35E-05
148	rs32421	T	A	T	A	0.0132315	-0.0714	0.224315	0.2176	FALSE	TRUE	FALSE	finn-b-DM_BCKGRND_RETINA	5	167362416	0.04	206234	0.0740508	Background diabetic retinopathy || id:finn-b-DM_BCKGRND_RETINA	Background diabetic retinopathy	Background diabetic retinopathy || ||	TRUE	igd	461460	0.00237757	167362416	2.60E-08	5	ukb-b-19953	|| id:ukb-b-19953	TRUE	reported	igd	2	TRUE	NA	NA	6.71E-05	461460	1.54E-05	206234	TRUE	0.107632174	30.97073683	6.09E-05
149	rs328301	C	T	C	T	-0.0117755	-0.0694	0.623796	0.5976	FALSE	FALSE	FALSE	finn-b-DM_BCKGRND_RETINA	8	38343012	0.0335	206234	0.0383698	Background diabetic retinopathy || id:finn-b-DM_BCKGRND_RETINA	Background diabetic retinopathy	Background diabetic retinopathy || ||	TRUE	igd	461460	0.00205412	38343012	9.90E-09	8	ukb-b-19953	|| id:ukb-b-19953	TRUE	reported	igd	2	TRUE	NA	NA	7.12E-05	461460	2.08E-05	206234	TRUE	0.143271937	32.86299126	6.51E-05
150	rs329118	T	C	T	C	-0.0165734	0.0066	0.419409	0.4224	FALSE	FALSE	FALSE	finn-b-DM_BCKGRND_RETINA	5	133861663	0.0331	206234	0.8426	Background diabetic retinopathy || id:finn-b-DM_BCKGRND_RETINA	Background diabetic retinopathy	Background diabetic retinopathy || ||	TRUE	igd	461460	0.0020038	133861663	1.30E-16	5	ukb-b-19953	|| id:ukb-b-19953	TRUE	reported	igd	2	TRUE	NA	NA	0.000148224	461460	1.93E-07	206234	TRUE	9.39E-06	68.40919499	0.000133771
151	rs34045288	T	C	T	C	0.0234784	0.0765	0.334435	0.3768	FALSE	FALSE	FALSE	finn-b-DM_BCKGRND_RETINA	6	40369081	0.0339	206234	0.02391	Background diabetic retinopathy || id:finn-b-DM_BCKGRND_RETINA	Background diabetic retinopathy	Background diabetic retinopathy || ||	TRUE	igd	461460	0.00209371	40369081	3.50E-29	6	ukb-b-19953	|| id:ukb-b-19953	TRUE	reported	igd	2	TRUE	NA	NA	0.000272429	461460	2.47E-05	206234	TRUE	1.33E-05	125.7488263	0.000245397
152	rs34303684	C	G	C	G	-0.0118477	-0.0511	0.356888	0.3202	FALSE	TRUE	FALSE	finn-b-DM_BCKGRND_RETINA	15	99519259	0.0351	206234	0.1462	Background diabetic retinopathy || id:finn-b-DM_BCKGRND_RETINA	Background diabetic retinopathy	Background diabetic retinopathy || ||	TRUE	igd	461460	0.00207376	99519259	1.10E-08	15	ukb-b-19953	|| id:ukb-b-19953	TRUE	reported	igd	2	TRUE	NA	NA	7.07E-05	461460	1.03E-05	206234	TRUE	0.049434352	32.64007221	6.44E-05
153	rs34481751	A	C	A	C	-0.0185029	0.0654	0.165329	0.1729	FALSE	FALSE	FALSE	finn-b-DM_BCKGRND_RETINA	20	47501038	0.0437	206234	0.1343	Background diabetic retinopathy || id:finn-b-DM_BCKGRND_RETINA	Background diabetic retinopathy	Background diabetic retinopathy || ||	TRUE	igd	461460	0.00270404	47501038	7.80E-12	20	ukb-b-19953	|| id:ukb-b-19953	TRUE	reported	igd	2	TRUE	NA	NA	0.000101456	461460	1.09E-05	206234	TRUE	0.01050652	46.82236864	9.45E-05
154	rs34517439	A	C	A	C	0.038848	0.006	0.121787	0.1268	FALSE	FALSE	FALSE	finn-b-DM_BCKGRND_RETINA	1	78450517	0.0494	206234	0.9035	Background diabetic retinopathy || id:finn-b-DM_BCKGRND_RETINA	Background diabetic retinopathy	Background diabetic retinopathy || ||	TRUE	igd	461460	0.00304983	78450517	3.60E-37	1	ukb-b-19953	|| id:ukb-b-19953	TRUE	reported	igd	2	TRUE	NA	NA	0.00035148	461460	7.15E-08	206234	TRUE	3.00E-12	162.2505083	0.000322826
156	rs34811474	A	G	A	G	-0.0285293	0.0171	0.230756	0.2301	FALSE	FALSE	FALSE	finn-b-DM_BCKGRND_RETINA	4	25408838	0.0388	206234	0.6599	Background diabetic retinopathy || id:finn-b-DM_BCKGRND_RETINA	Background diabetic retinopathy	Background diabetic retinopathy || ||	TRUE	igd	461460	0.00234269	25408838	4.10E-34	4	ukb-b-19953	|| id:ukb-b-19953	TRUE	reported	igd	2	TRUE	NA	NA	0.000321278	461460	9.42E-07	206234	TRUE	1.54E-10	148.3039042	0.000288954
157	rs34882821	T	G	T	G	0.0124379	-0.005	0.338616	0.2921	FALSE	FALSE	FALSE	finn-b-DM_BCKGRND_RETINA	9	14783314	0.0361	206234	0.8902	Background diabetic retinopathy || id:finn-b-DM_BCKGRND_RETINA	Background diabetic retinopathy	Background diabetic retinopathy || ||	TRUE	igd	461460	0.00209594	14783314	3.00E-09	9	ukb-b-19953	|| id:ukb-b-19953	TRUE	reported	igd	2	TRUE	NA	NA	7.63E-05	461460	9.30E-08	206234	TRUE	0.001458233	35.21570843	6.93E-05
159	rs35604230	A	G	A	G	-0.0254346	-0.2724	0.110459	0.06102	FALSE	FALSE	FALSE	finn-b-DM_BCKGRND_RETINA	6	31768305	0.0686	206234	7.18E-05	Background diabetic retinopathy || id:finn-b-DM_BCKGRND_RETINA	Background diabetic retinopathy	Background diabetic retinopathy || ||	TRUE	igd	461460	0.00315031	31768305	6.80E-16	6	ukb-b-19953	|| id:ukb-b-19953	TRUE	reported	igd	2	TRUE	NA	NA	0.000141237	461460	7.64E-05	206234	TRUE	0.235671669	65.18433519	0.00012713
160	rs35697587	A	G	A	G	-0.0164677	-0.0337	0.508121	0.5878	FALSE	FALSE	FALSE	finn-b-DM_BCKGRND_RETINA	14	47298505	0.0333	206234	0.3118	Background diabetic retinopathy || id:finn-b-DM_BCKGRND_RETINA	Background diabetic retinopathy	Background diabetic retinopathy || ||	TRUE	igd	461460	0.00198067	47298505	9.20E-17	14	ukb-b-19953	|| id:ukb-b-19953	TRUE	reported	igd	2	TRUE	NA	NA	0.000149777	461460	4.97E-06	206234	TRUE	0.000157276	69.12603486	0.000135557
161	rs35697691	G	C	G	C	0.0230305	-0.0226	0.089346	0.04212	FALSE	TRUE	FALSE	finn-b-DM_BCKGRND_RETINA	15	52353498	0.0827	206234	0.785199	Background diabetic retinopathy || id:finn-b-DM_BCKGRND_RETINA	Background diabetic retinopathy	Background diabetic retinopathy || ||	TRUE	igd	461460	0.00352223	52353498	6.20E-11	15	ukb-b-19953	|| id:ukb-b-19953	TRUE	reported	igd	2	TRUE	NA	NA	9.26E-05	461460	3.62E-07	206234	TRUE	0.000657586	42.75346417	8.63E-05
162	rs35809007	A	G	A	G	-0.0171009	-0.0717	0.363205	0.3935	FALSE	FALSE	FALSE	finn-b-DM_BCKGRND_RETINA	2	47019521	0.0337	206234	0.0331902	Background diabetic retinopathy || id:finn-b-DM_BCKGRND_RETINA	Background diabetic retinopathy	Background diabetic retinopathy || ||	TRUE	igd	461460	0.00205627	47019521	9.10E-17	2	ukb-b-19953	|| id:ukb-b-19953	TRUE	reported	igd	2	TRUE	NA	NA	0.000149858	461460	2.19E-05	206234	TRUE	0.004329175	69.16361044	0.000135276
163	rs35949039	T	G	T	G	-0.0234398	-0.0251	0.105647	0.1034	FALSE	FALSE	FALSE	finn-b-DM_BCKGRND_RETINA	16	70572605	0.0534	206234	0.6386	Background diabetic retinopathy || id:finn-b-DM_BCKGRND_RETINA	Background diabetic retinopathy	Background diabetic retinopathy || ||	TRUE	igd	461460	0.00324127	70572605	4.80E-13	16	ukb-b-19953	|| id:ukb-b-19953	TRUE	reported	igd	2	TRUE	NA	NA	0.000113317	461460	1.07E-06	206234	TRUE	0.000285337	52.29707321	0.000103825
164	rs36007635	A	G	A	G	-0.021045	-0.1002	0.137698	0.09089	FALSE	FALSE	FALSE	finn-b-DM_BCKGRND_RETINA	6	163009335	0.0571	206234	0.0796508	Background diabetic retinopathy || id:finn-b-DM_BCKGRND_RETINA	Background diabetic retinopathy	Background diabetic retinopathy || ||	TRUE	igd	461460	0.00286788	163009335	2.20E-13	6	ukb-b-19953	|| id:ukb-b-19953	TRUE	reported	igd	2	TRUE	NA	NA	0.000116679	461460	1.49E-05	206234	TRUE	0.008809378	53.84878511	0.000105176
165	rs3737992	A	G	A	G	-0.0196876	-0.0445	0.168978	0.1913	FALSE	FALSE	FALSE	finn-b-DM_BCKGRND_RETINA	1	33234128	0.0416	206234	0.2847	Background diabetic retinopathy || id:finn-b-DM_BCKGRND_RETINA	Background diabetic retinopathy	Background diabetic retinopathy || ||	TRUE	igd	461460	0.00262902	33234128	7.00E-14	1	ukb-b-19953	|| id:ukb-b-19953	TRUE	reported	igd	2	TRUE	NA	NA	0.00012151	461460	5.55E-06	206234	TRUE	0.001066027	56.07867893	0.000108857
166	rs3754963	T	A	T	A	-0.0149291	-0.0366	0.255043	0.3027	FALSE	TRUE	FALSE	finn-b-DM_BCKGRND_RETINA	2	166185707	0.0357	206234	0.304	Background diabetic retinopathy || id:finn-b-DM_BCKGRND_RETINA	Background diabetic retinopathy	Background diabetic retinopathy || ||	TRUE	igd	461460	0.00226046	166185707	4.00E-11	2	ukb-b-19953	|| id:ukb-b-19953	TRUE	reported	igd	2	TRUE	NA	NA	9.45E-05	461460	5.10E-06	206234	TRUE	0.004830012	43.61878875	8.47E-05
167	rs3784710	C	T	C	T	-0.0297067	0.0441	0.226602	0.1716	FALSE	FALSE	FALSE	finn-b-DM_BCKGRND_RETINA	15	68072458	0.0432	206234	0.3077	Background diabetic retinopathy || id:finn-b-DM_BCKGRND_RETINA	Background diabetic retinopathy	Background diabetic retinopathy || ||	TRUE	igd	461460	0.00236042	68072458	2.50E-36	15	ukb-b-19953	|| id:ukb-b-19953	TRUE	reported	igd	2	TRUE	NA	NA	0.000343122	461460	5.05E-06	206234	TRUE	7.98E-10	158.3909083	0.000309318
168	rs3807566	T	G	T	G	-0.0120727	0.0292	0.43832	0.3784	FALSE	FALSE	FALSE	finn-b-DM_BCKGRND_RETINA	7	50564204	0.0337	206234	0.3872	Background diabetic retinopathy || id:finn-b-DM_BCKGRND_RETINA	Background diabetic retinopathy	Background diabetic retinopathy || ||	TRUE	igd	461460	0.00199583	50564204	1.50E-09	7	ukb-b-19953	|| id:ukb-b-19953	TRUE	reported	igd	2	TRUE	NA	NA	7.93E-05	461460	3.64E-06	206234	TRUE	0.008255996	36.58994232	7.18E-05
169	rs3814883	T	C	T	C	0.0240107	0.0279	0.482402	0.412	FALSE	FALSE	FALSE	finn-b-DM_BCKGRND_RETINA	16	29994922	0.0332	206234	0.4004	Background diabetic retinopathy || id:finn-b-DM_BCKGRND_RETINA	Background diabetic retinopathy	Background diabetic retinopathy || ||	TRUE	igd	461460	0.00198424	29994922	1.00E-33	16	ukb-b-19953	|| id:ukb-b-19953	TRUE	reported	igd	2	TRUE	NA	NA	0.000317213	461460	3.42E-06	206234	TRUE	1.68E-09	146.4270263	0.0002879
170	rs3856038	A	C	A	C	0.0125948	-0.0099	0.301947	0.2491	FALSE	FALSE	FALSE	finn-b-DM_BCKGRND_RETINA	1	80844249	0.0378	206234	0.792899	Background diabetic retinopathy || id:finn-b-DM_BCKGRND_RETINA	Background diabetic retinopathy	Background diabetic retinopathy || ||	TRUE	igd	461460	0.00214435	80844249	4.30E-09	1	ukb-b-19953	|| id:ukb-b-19953	TRUE	reported	igd	2	TRUE	NA	NA	7.48E-05	461460	3.33E-07	206234	TRUE	0.002315285	34.49778463	6.69E-05
171	rs3897102	T	C	T	C	0.0120838	0.0344	0.411157	0.4607	FALSE	FALSE	FALSE	finn-b-DM_BCKGRND_RETINA	12	123492112	0.0331	206234	0.2983	Background diabetic retinopathy || id:finn-b-DM_BCKGRND_RETINA	Background diabetic retinopathy	Background diabetic retinopathy || ||	TRUE	igd	461460	0.00202716	123492112	2.50E-09	12	ukb-b-19953	|| id:ukb-b-19953	TRUE	reported	igd	2	TRUE	NA	NA	7.70E-05	461460	5.24E-06	206234	TRUE	0.014331491	35.53292842	7.07E-05
172	rs3901286	A	C	A	C	-0.0225553	0.0635	0.15244	0.2227	FALSE	FALSE	FALSE	finn-b-DM_BCKGRND_RETINA	7	99107727	0.0392	206234	0.105	Background diabetic retinopathy || id:finn-b-DM_BCKGRND_RETINA	Background diabetic retinopathy	Background diabetic retinopathy || ||	TRUE	igd	461460	0.00275602	99107727	2.70E-16	7	ukb-b-19953	|| id:ukb-b-19953	TRUE	reported	igd	2	TRUE	NA	NA	0.000145123	461460	1.27E-05	206234	TRUE	0.001366754	66.97804795	0.000131461
173	rs3935190	A	G	A	G	-0.0144864	0.008	0.536784	0.5044	FALSE	FALSE	FALSE	finn-b-DM_BCKGRND_RETINA	17	79084367	0.033	206234	0.8086	Background diabetic retinopathy || id:finn-b-DM_BCKGRND_RETINA	Background diabetic retinopathy	Background diabetic retinopathy || ||	TRUE	igd	461460	0.00199701	79084367	4.00E-13	17	ukb-b-19953	|| id:ukb-b-19953	TRUE	reported	igd	2	TRUE	NA	NA	0.000114019	461460	2.85E-07	206234	TRUE	0.000128186	52.62116592	0.00010436
174	rs394608	C	T	C	T	0.0186353	-0.0025	0.537697	0.5659	FALSE	FALSE	FALSE	finn-b-DM_BCKGRND_RETINA	21	46581798	0.0331	206234	0.9394	Background diabetic retinopathy || id:finn-b-DM_BCKGRND_RETINA	Background diabetic retinopathy	Background diabetic retinopathy || ||	TRUE	igd	461460	0.00199484	46581798	9.50E-21	21	ukb-b-19953	|| id:ukb-b-19953	TRUE	reported	igd	2	TRUE	NA	NA	0.000189079	461460	2.77E-08	206234	TRUE	2.92E-07	87.26832519	0.00017265
176	rs40071	C	T	C	T	-0.0261666	0.0767	0.179536	0.2113	FALSE	FALSE	FALSE	finn-b-DM_BCKGRND_RETINA	5	107496102	0.0401	206234	0.0558496	Background diabetic retinopathy || id:finn-b-DM_BCKGRND_RETINA	Background diabetic retinopathy	Background diabetic retinopathy || ||	TRUE	igd	461460	0.00258163	107496102	3.80E-24	5	ukb-b-19953	|| id:ukb-b-19953	TRUE	reported	igd	2	TRUE	NA	NA	0.000222576	461460	1.77E-05	206234	TRUE	5.28E-05	102.732201	0.000201714
177	rs4055791	T	C	T	C	-0.0178082	-0.0081	0.416804	0.392	FALSE	FALSE	FALSE	finn-b-DM_BCKGRND_RETINA	13	59266053	0.0336	206234	0.8089	Background diabetic retinopathy || id:finn-b-DM_BCKGRND_RETINA	Background diabetic retinopathy	Background diabetic retinopathy || ||	TRUE	igd	461460	0.00200801	59266053	7.40E-19	13	ukb-b-19953	|| id:ukb-b-19953	TRUE	reported	igd	2	TRUE	NA	NA	0.000170413	461460	2.82E-07	206234	TRUE	2.26E-06	78.65173484	0.000154176
178	rs406388	G	C	G	C	0.015973	0.034	0.177266	0.2085	FALSE	TRUE	FALSE	finn-b-DM_BCKGRND_RETINA	22	18226997	0.0403	206234	0.3989	Background diabetic retinopathy || id:finn-b-DM_BCKGRND_RETINA	Background diabetic retinopathy	Background diabetic retinopathy || ||	TRUE	igd	461460	0.00260181	18226997	8.30E-10	22	ukb-b-19953	|| id:ukb-b-19953	TRUE	reported	igd	2	TRUE	NA	NA	8.17E-05	461460	3.45E-06	206234	TRUE	0.006717966	37.68962585	7.44E-05
179	rs41279738	G	T	G	T	0.0684263	-0.0258	0.025988	0.05677	FALSE	FALSE	FALSE	finn-b-DM_BCKGRND_RETINA	1	110082551	0.07	206234	0.7127	Background diabetic retinopathy || id:finn-b-DM_BCKGRND_RETINA	Background diabetic retinopathy	Background diabetic retinopathy || ||	TRUE	igd	461460	0.0062225	110082551	4.00E-28	1	ukb-b-19953	|| id:ukb-b-19953	TRUE	reported	igd	2	TRUE	NA	NA	0.000261981	461460	6.59E-07	206234	TRUE	6.44E-09	120.9250578	0.000237035
180	rs4148155	G	A	G	A	-0.0229681	0.0446	0.113268	0.07474	FALSE	FALSE	FALSE	finn-b-DM_BCKGRND_RETINA	4	89054667	0.0628	206234	0.4777	Background diabetic retinopathy || id:finn-b-DM_BCKGRND_RETINA	Background diabetic retinopathy	Background diabetic retinopathy || ||	TRUE	igd	461460	0.00310659	89054667	1.40E-13	4	ukb-b-19953	|| id:ukb-b-19953	TRUE	reported	igd	2	TRUE	NA	NA	0.00011844	461460	2.45E-06	206234	TRUE	0.000434059	54.66159006	0.000105969
181	rs4283409	G	A	G	A	0.0123026	-0.0256	0.617629	0.5892	FALSE	FALSE	FALSE	finn-b-DM_BCKGRND_RETINA	2	228977142	0.0333	206234	0.4418	Background diabetic retinopathy || id:finn-b-DM_BCKGRND_RETINA	Background diabetic retinopathy	Background diabetic retinopathy || ||	TRUE	igd	461460	0.00202841	228977142	1.30E-09	2	ukb-b-19953	|| id:ukb-b-19953	TRUE	reported	igd	2	TRUE	NA	NA	7.97E-05	461460	2.87E-06	206234	TRUE	0.006302144	36.78597927	7.15E-05
182	rs4284600	C	T	C	T	0.0119673	-0.0389	0.467122	0.4484	FALSE	FALSE	FALSE	finn-b-DM_BCKGRND_RETINA	15	31843528	0.0331	206234	0.2392	Background diabetic retinopathy || id:finn-b-DM_BCKGRND_RETINA	Background diabetic retinopathy	Background diabetic retinopathy || ||	TRUE	igd	461460	0.00199506	31843528	2.00E-09	15	ukb-b-19953	|| id:ukb-b-19953	TRUE	reported	igd	2	TRUE	NA	NA	7.80E-05	461460	6.70E-06	206234	TRUE	0.018439468	35.98159689	7.13E-05
183	rs429343	G	A	G	A	-0.0173795	-0.0277	0.576573	0.5309	FALSE	FALSE	FALSE	finn-b-DM_BCKGRND_RETINA	2	147903382	0.0329	206234	0.4004	Background diabetic retinopathy || id:finn-b-DM_BCKGRND_RETINA	Background diabetic retinopathy	Background diabetic retinopathy || ||	TRUE	igd	461460	0.00199729	147903382	3.30E-18	2	ukb-b-19953	|| id:ukb-b-19953	TRUE	reported	igd	2	TRUE	NA	NA	0.000164055	461460	3.44E-06	206234	TRUE	3.54E-05	75.7168086	0.000147481
184	rs4307239	G	A	G	A	0.0121413	-0.0078	0.458941	0.4527	FALSE	FALSE	FALSE	finn-b-DM_BCKGRND_RETINA	7	24354300	0.0331	206234	0.8138	Background diabetic retinopathy || id:finn-b-DM_BCKGRND_RETINA	Background diabetic retinopathy	Background diabetic retinopathy || ||	TRUE	igd	461460	0.00198816	24354300	1.00E-09	7	ukb-b-19953	|| id:ukb-b-19953	TRUE	reported	igd	2	TRUE	NA	NA	8.08E-05	461460	2.69E-07	206234	TRUE	0.001383914	37.29303396	7.32E-05
185	rs4318889	C	T	C	T	0.0148585	0.0482	0.285402	0.3343	FALSE	FALSE	FALSE	finn-b-DM_BCKGRND_RETINA	6	153377853	0.0348	206234	0.1657	Background diabetic retinopathy || id:finn-b-DM_BCKGRND_RETINA	Background diabetic retinopathy	Background diabetic retinopathy || ||	TRUE	igd	461460	0.00218602	153377853	1.10E-11	6	ukb-b-19953	|| id:ukb-b-19953	TRUE	reported	igd	2	TRUE	NA	NA	0.000100107	461460	9.30E-06	206234	TRUE	0.008638457	46.19996805	9.01E-05
186	rs432925	C	G	C	G	-0.0143408	0.0183	0.282721	0.2506	FALSE	TRUE	FALSE	finn-b-DM_BCKGRND_RETINA	16	334580	0.0381	206234	0.6312	Background diabetic retinopathy || id:finn-b-DM_BCKGRND_RETINA	Background diabetic retinopathy	Background diabetic retinopathy || ||	TRUE	igd	461460	0.00222082	334580	1.10E-10	16	ukb-b-19953	|| id:ukb-b-19953	TRUE	reported	igd	2	TRUE	NA	NA	9.04E-05	461460	1.12E-06	206234	TRUE	0.001425459	41.69846215	8.34E-05
187	rs4456769	T	C	T	C	0.0146111	0.0072	0.333444	0.344	FALSE	FALSE	FALSE	finn-b-DM_BCKGRND_RETINA	20	25190777	0.0344	206234	0.8338	Background diabetic retinopathy || id:finn-b-DM_BCKGRND_RETINA	Background diabetic retinopathy	Background diabetic retinopathy || ||	TRUE	igd	461460	0.00210138	25190777	3.60E-12	20	ukb-b-19953	|| id:ukb-b-19953	TRUE	reported	igd	2	TRUE	NA	NA	0.000104756	461460	2.12E-07	206234	TRUE	0.000224072	48.34556468	9.49E-05
188	rs4477562	T	C	T	C	0.0296118	-4.00E-04	0.128644	0.1399	FALSE	FALSE	FALSE	finn-b-DM_BCKGRND_RETINA	13	54104968	0.0472	206234	0.9934	Background diabetic retinopathy || id:finn-b-DM_BCKGRND_RETINA	Background diabetic retinopathy	Background diabetic retinopathy || ||	TRUE	igd	461460	0.00298011	54104968	2.90E-23	13	ukb-b-19953	|| id:ukb-b-19953	TRUE	reported	igd	2	TRUE	NA	NA	0.000213914	461460	3.48E-10	206234	TRUE	3.49E-08	98.73361203	0.000196582
189	rs4482463	A	C	A	C	-0.0313175	0.0237	0.923002	0.9403	FALSE	FALSE	FALSE	finn-b-DM_BCKGRND_RETINA	2	205375909	0.0698	206234	0.7346	Background diabetic retinopathy || id:finn-b-DM_BCKGRND_RETINA	Background diabetic retinopathy	Background diabetic retinopathy || ||	TRUE	igd	461460	0.00370692	205375909	3.00E-17	2	ukb-b-19953	|| id:ukb-b-19953	TRUE	reported	igd	2	TRUE	NA	NA	0.000154649	461460	5.59E-07	206234	TRUE	1.02E-05	71.37526689	0.000139408
190	rs4609377	T	C	T	C	0.0137848	0.0488	0.521724	0.5215	FALSE	FALSE	FALSE	finn-b-DM_BCKGRND_RETINA	1	2745883	0.033	206234	0.139	Background diabetic retinopathy || id:finn-b-DM_BCKGRND_RETINA	Background diabetic retinopathy	Background diabetic retinopathy || ||	TRUE	igd	461460	0.00198998	2745883	4.30E-12	1	ukb-b-19953	|| id:ukb-b-19953	TRUE	reported	igd	2	TRUE	NA	NA	0.000103974	461460	1.06E-05	206234	TRUE	0.00878288	47.98478084	9.48E-05
191	rs4658403	T	C	T	C	-0.0188877	0.0157	0.833659	0.8209	FALSE	FALSE	FALSE	finn-b-DM_BCKGRND_RETINA	1	243832560	0.0427	206234	0.713001	Background diabetic retinopathy || id:finn-b-DM_BCKGRND_RETINA	Background diabetic retinopathy	Background diabetic retinopathy || ||	TRUE	igd	461460	0.00264997	243832560	1.00E-12	1	ukb-b-19953	|| id:ukb-b-19953	TRUE	reported	igd	2	TRUE	NA	NA	0.000110077	461460	6.56E-07	206234	TRUE	0.000256712	50.8014651	9.89E-05
192	rs4671841	C	A	C	A	-0.0127356	-0.0173	0.626558	0.6255	FALSE	FALSE	FALSE	finn-b-DM_BCKGRND_RETINA	2	67921411	0.0339	206234	0.6101	Background diabetic retinopathy || id:finn-b-DM_BCKGRND_RETINA	Background diabetic retinopathy	Background diabetic retinopathy || ||	TRUE	igd	461460	0.00203553	67921411	3.90E-10	2	ukb-b-19953	|| id:ukb-b-19953	TRUE	reported	igd	2	TRUE	NA	NA	8.48E-05	461460	1.26E-06	206234	TRUE	0.002266307	39.14567676	7.59E-05
193	rs4718964	T	G	T	G	0.0112624	-0.0313	0.413158	0.4103	FALSE	FALSE	FALSE	finn-b-DM_BCKGRND_RETINA	7	70038969	0.0335	206234	0.3498	Background diabetic retinopathy || id:finn-b-DM_BCKGRND_RETINA	Background diabetic retinopathy	Background diabetic retinopathy || ||	TRUE	igd	461460	0.00201364	70038969	2.20E-08	7	ukb-b-19953	|| id:ukb-b-19953	TRUE	reported	igd	2	TRUE	NA	NA	6.78E-05	461460	4.23E-06	206234	TRUE	0.01971983	31.28226829	6.15E-05
194	rs473992	C	T	C	T	-0.0125583	0.0097	0.352429	0.3107	FALSE	FALSE	FALSE	finn-b-DM_BCKGRND_RETINA	8	60906830	0.0354	206234	0.7848	Background diabetic retinopathy || id:finn-b-DM_BCKGRND_RETINA	Background diabetic retinopathy	Background diabetic retinopathy || ||	TRUE	igd	461460	0.00207075	60906830	1.30E-09	8	ukb-b-19953	|| id:ukb-b-19953	TRUE	reported	igd	2	TRUE	NA	NA	7.97E-05	461460	3.64E-07	206234	TRUE	0.00167427	36.77954625	7.20E-05
195	rs4764949	G	A	G	A	-0.0183924	-0.015	0.325892	0.3911	FALSE	FALSE	FALSE	finn-b-DM_BCKGRND_RETINA	12	103658096	0.0338	206234	0.6565	Background diabetic retinopathy || id:finn-b-DM_BCKGRND_RETINA	Background diabetic retinopathy	Background diabetic retinopathy || ||	TRUE	igd	461460	0.00211197	103658096	3.10E-18	12	ukb-b-19953	|| id:ukb-b-19953	TRUE	reported	igd	2	TRUE	NA	NA	0.000164323	461460	9.55E-07	206234	TRUE	7.79E-06	75.84052264	0.000148631
196	rs4790292	A	C	A	C	-0.0254509	-0.0351	0.153693	0.1701	FALSE	FALSE	FALSE	finn-b-DM_BCKGRND_RETINA	17	1824305	0.0438	206234	0.4236	Background diabetic retinopathy || id:finn-b-DM_BCKGRND_RETINA	Background diabetic retinopathy	Background diabetic retinopathy || ||	TRUE	igd	461460	0.00275603	1824305	2.60E-20	17	ukb-b-19953	|| id:ukb-b-19953	TRUE	reported	igd	2	TRUE	NA	NA	0.000184768	461460	3.11E-06	206234	TRUE	7.97E-06	85.27827518	0.000168507
197	rs4812405	A	C	A	C	-0.0205155	-0.1894	0.077585	0.02437	FALSE	FALSE	FALSE	finn-b-DM_BCKGRND_RETINA	20	35276585	0.1084	206234	0.0806195	Background diabetic retinopathy || id:finn-b-DM_BCKGRND_RETINA	Background diabetic retinopathy	Background diabetic retinopathy || ||	TRUE	igd	461460	0.00371905	35276585	3.50E-08	20	ukb-b-19953	|| id:ukb-b-19953	TRUE	reported	igd	2	TRUE	NA	NA	6.59E-05	461460	1.48E-05	206234	TRUE	0.106700995	30.42987565	6.02E-05
198	rs4820410	G	A	G	A	-0.0177457	0.01	0.345317	0.3742	FALSE	FALSE	FALSE	finn-b-DM_BCKGRND_RETINA	22	40690385	0.0339	206234	0.7683	Background diabetic retinopathy || id:finn-b-DM_BCKGRND_RETINA	Background diabetic retinopathy	Background diabetic retinopathy || ||	TRUE	igd	461460	0.00208527	40690385	1.70E-17	22	ukb-b-19953	|| id:ukb-b-19953	TRUE	reported	igd	2	TRUE	NA	NA	0.000156914	461460	4.22E-07	206234	TRUE	7.32E-06	72.42052687	0.000142385
199	rs4832298	T	C	T	C	-0.015965	0.0089	0.686142	0.6947	FALSE	FALSE	FALSE	finn-b-DM_BCKGRND_RETINA	2	86764004	0.0355	206234	0.8031	Background diabetic retinopathy || id:finn-b-DM_BCKGRND_RETINA	Background diabetic retinopathy	Background diabetic retinopathy || ||	TRUE	igd	461460	0.00212268	86764004	5.40E-14	2	ukb-b-19953	|| id:ukb-b-19953	TRUE	reported	igd	2	TRUE	NA	NA	0.00012257	461460	3.05E-07	206234	TRUE	7.14E-05	56.56773501	0.000109778
200	rs4857961	A	C	A	C	-0.011527	-0.0505	0.332449	0.3047	FALSE	FALSE	FALSE	finn-b-DM_BCKGRND_RETINA	3	20590925	0.0357	206234	0.1569	Background diabetic retinopathy || id:finn-b-DM_BCKGRND_RETINA	Background diabetic retinopathy	Background diabetic retinopathy || ||	TRUE	igd	461460	0.00210714	20590925	4.50E-08	3	ukb-b-19953	|| id:ukb-b-19953	TRUE	reported	igd	2	TRUE	NA	NA	6.48E-05	461460	9.70E-06	206234	TRUE	0.062285261	29.92580237	5.90E-05
201	rs4876611	G	A	G	A	0.0197549	-0.0248	0.720243	0.6908	FALSE	FALSE	FALSE	finn-b-DM_BCKGRND_RETINA	8	116671848	0.0354	206234	0.4841	Background diabetic retinopathy || id:finn-b-DM_BCKGRND_RETINA	Background diabetic retinopathy	Background diabetic retinopathy || ||	TRUE	igd	461460	0.00220502	116671848	3.30E-19	8	ukb-b-19953	|| id:ukb-b-19953	TRUE	reported	igd	2	TRUE	NA	NA	0.000173907	461460	2.38E-06	206234	TRUE	1.10E-05	80.26470342	0.000157268
202	rs4929923	C	T	C	T	0.0189424	-0.0212	0.645204	0.6473	FALSE	FALSE	FALSE	finn-b-DM_BCKGRND_RETINA	11	8639200	0.0343	206234	0.536701	Background diabetic retinopathy || id:finn-b-DM_BCKGRND_RETINA	Background diabetic retinopathy	Background diabetic retinopathy || ||	TRUE	igd	461460	0.00206436	8639200	4.50E-20	11	ukb-b-19953	|| id:ukb-b-19953	TRUE	reported	igd	2	TRUE	NA	NA	0.000182426	461460	1.85E-06	206234	TRUE	4.53E-06	84.19748819	0.000164277
203	rs512121	C	T	C	T	-0.0159359	0.0286	0.192054	0.1372	FALSE	FALSE	FALSE	finn-b-DM_BCKGRND_RETINA	18	7548501	0.0475	206234	0.547299	Background diabetic retinopathy || id:finn-b-DM_BCKGRND_RETINA	Background diabetic retinopathy	Background diabetic retinopathy || ||	TRUE	igd	461460	0.00252176	7548501	2.60E-10	18	ukb-b-19953	|| id:ukb-b-19953	TRUE	reported	igd	2	TRUE	NA	NA	8.65E-05	461460	1.76E-06	206234	TRUE	0.002599934	39.93426433	7.88E-05
204	rs525101	C	T	C	T	0.0144516	-0.0176	0.370371	0.4442	FALSE	FALSE	FALSE	finn-b-DM_BCKGRND_RETINA	13	111969728	0.033	206234	0.5938	Background diabetic retinopathy || id:finn-b-DM_BCKGRND_RETINA	Background diabetic retinopathy	Background diabetic retinopathy || ||	TRUE	igd	461460	0.00205343	111969728	2.00E-12	13	ukb-b-19953	|| id:ukb-b-19953	TRUE	reported	igd	2	TRUE	NA	NA	0.000107323	461460	1.38E-06	206234	TRUE	0.000524559	49.53042557	9.74E-05
205	rs529200	G	A	G	A	0.0168965	0.0014	0.527829	0.5611	FALSE	FALSE	FALSE	finn-b-DM_BCKGRND_RETINA	3	173114305	0.033	206234	0.9667	Background diabetic retinopathy || id:finn-b-DM_BCKGRND_RETINA	Background diabetic retinopathy	Background diabetic retinopathy || ||	TRUE	igd	461460	0.0019785	173114305	1.30E-17	3	ukb-b-19953	|| id:ukb-b-19953	TRUE	reported	igd	2	TRUE	NA	NA	0.000158023	461460	8.73E-09	206234	TRUE	2.47E-06	72.93254961	0.000142304
206	rs539515	C	A	C	A	0.0495291	0.0138	0.204942	0.1779	FALSE	FALSE	FALSE	finn-b-DM_BCKGRND_RETINA	1	177889025	0.0427	206234	0.7462	Background diabetic retinopathy || id:finn-b-DM_BCKGRND_RETINA	Background diabetic retinopathy	Background diabetic retinopathy || ||	TRUE	igd	461460	0.0024426	177889025	2.00E-91	1	ukb-b-19953	|| id:ukb-b-19953	TRUE	reported	igd	2	TRUE	NA	NA	0.00089022	461460	5.06E-07	206234	TRUE	3.87E-28	411.1650271	0.00079943
207	rs55714539	C	A	C	A	0.0175719	0.0416	0.343587	0.3932	FALSE	FALSE	FALSE	finn-b-DM_BCKGRND_RETINA	19	18207397	0.0336	206234	0.2162	Background diabetic retinopathy || id:finn-b-DM_BCKGRND_RETINA	Background diabetic retinopathy	Background diabetic retinopathy || ||	TRUE	igd	461460	0.00210043	18207397	6.00E-17	19	ukb-b-19953	|| id:ukb-b-19953	TRUE	reported	igd	2	TRUE	NA	NA	0.000151643	461460	7.43E-06	206234	TRUE	0.000294554	69.98758709	0.000139278
208	rs55726687	A	G	A	G	0.02483	0.0358	0.209709	0.2144	FALSE	FALSE	FALSE	finn-b-DM_BCKGRND_RETINA	12	991306	0.0398	206234	0.3686	Background diabetic retinopathy || id:finn-b-DM_BCKGRND_RETINA	Background diabetic retinopathy	Background diabetic retinopathy || ||	TRUE	igd	461460	0.00242628	991306	1.40E-24	12	ukb-b-19953	|| id:ukb-b-19953	TRUE	reported	igd	2	TRUE	NA	NA	0.000226903	461460	3.92E-06	206234	TRUE	7.83E-07	104.7301203	0.000204356
209	rs56094641	G	A	G	A	0.0734967	0.0773	0.404564	0.4186	FALSE	FALSE	FALSE	finn-b-DM_BCKGRND_RETINA	16	53806453	0.0332	206234	0.0198802	Background diabetic retinopathy || id:finn-b-DM_BCKGRND_RETINA	Background diabetic retinopathy	Background diabetic retinopathy || ||	TRUE	igd	461460	0.00201412	53806453	1.00E-200	16	ukb-b-19953	|| id:ukb-b-19953	TRUE	reported	igd	2	TRUE	NA	NA	0.002877275	461460	2.63E-05	206234	TRUE	4.36E-75	1331.573046	0.002602484
210	rs56161855	T	A	T	A	0.0224575	-0.0936	0.132847	0.153	FALSE	TRUE	FALSE	finn-b-DM_BCKGRND_RETINA	17	46288649	0.0456	206234	0.0400498	Background diabetic retinopathy || id:finn-b-DM_BCKGRND_RETINA	Background diabetic retinopathy	Background diabetic retinopathy || ||	TRUE	igd	461460	0.00291784	46288649	1.40E-14	17	ukb-b-19953	|| id:ukb-b-19953	TRUE	reported	igd	2	TRUE	NA	NA	0.000128355	461460	2.04E-05	206234	TRUE	0.010141134	59.23792935	0.000116198
211	rs56203622	C	T	C	T	0.0179769	0.0237	0.145529	0.1949	FALSE	FALSE	FALSE	finn-b-DM_BCKGRND_RETINA	9	131040874	0.0417	206234	0.5697	Background diabetic retinopathy || id:finn-b-DM_BCKGRND_RETINA	Background diabetic retinopathy	Background diabetic retinopathy || ||	TRUE	igd	461460	0.00280183	131040874	1.40E-10	9	ukb-b-19953	|| id:ukb-b-19953	TRUE	reported	igd	2	TRUE	NA	NA	8.92E-05	461460	1.57E-06	206234	TRUE	0.001979391	41.16669891	8.04E-05
212	rs56256010	A	C	A	C	0.0187114	0.0508	0.100724	0.08403	FALSE	FALSE	FALSE	finn-b-DM_BCKGRND_RETINA	3	10053378	0.059	206234	0.3896	Background diabetic retinopathy || id:finn-b-DM_BCKGRND_RETINA	Background diabetic retinopathy	Background diabetic retinopathy || ||	TRUE	igd	461460	0.00328271	10053378	1.20E-08	3	ukb-b-19953	|| id:ukb-b-19953	TRUE	reported	igd	2	TRUE	NA	NA	7.04E-05	461460	3.59E-06	206234	TRUE	0.014206123	32.48983678	6.34E-05
213	rs56399737	T	C	T	C	-0.0161325	-0.0704	0.449124	0.4493	FALSE	FALSE	FALSE	finn-b-DM_BCKGRND_RETINA	13	33381721	0.0331	206234	0.0336403	Background diabetic retinopathy || id:finn-b-DM_BCKGRND_RETINA	Background diabetic retinopathy	Background diabetic retinopathy || ||	TRUE	igd	461460	0.00199646	33381721	6.40E-16	13	ukb-b-19953	|| id:ukb-b-19953	TRUE	reported	igd	2	TRUE	NA	NA	0.000141478	461460	2.19E-05	206234	TRUE	0.006476847	65.29532997	0.000128781
214	rs58862095	T	C	T	C	-0.0229877	-0.0235	0.419266	0.5149	FALSE	FALSE	FALSE	finn-b-DM_BCKGRND_RETINA	7	75081418	0.0328	206234	0.473	Background diabetic retinopathy || id:finn-b-DM_BCKGRND_RETINA	Background diabetic retinopathy	Background diabetic retinopathy || ||	TRUE	igd	461460	0.00200786	75081418	2.40E-30	7	ukb-b-19953	|| id:ukb-b-19953	TRUE	reported	igd	2	TRUE	NA	NA	0.000283968	461460	2.49E-06	206234	TRUE	8.07E-09	131.0763036	0.000257329
215	rs59068084	T	G	T	G	0.0110552	0.0361	0.410232	0.3918	FALSE	FALSE	FALSE	finn-b-DM_BCKGRND_RETINA	4	113256737	0.0336	206234	0.2828	Background diabetic retinopathy || id:finn-b-DM_BCKGRND_RETINA	Background diabetic retinopathy	Background diabetic retinopathy || ||	TRUE	igd	461460	0.00201048	113256737	3.80E-08	4	ukb-b-19953	|| id:ukb-b-19953	TRUE	reported	igd	2	TRUE	NA	NA	6.55E-05	461460	5.60E-06	206234	TRUE	0.030556853	30.23665143	5.91E-05
217	rs59227842	G	A	G	A	0.0229675	0.062	0.31149	0.3104	FALSE	FALSE	FALSE	finn-b-DM_BCKGRND_RETINA	11	43692423	0.0354	206234	0.0802195	Background diabetic retinopathy || id:finn-b-DM_BCKGRND_RETINA	Background diabetic retinopathy	Background diabetic retinopathy || ||	TRUE	igd	461460	0.00215313	43692423	1.50E-26	11	ukb-b-19953	|| id:ukb-b-19953	TRUE	reported	igd	2	TRUE	NA	NA	0.000246517	461460	1.49E-05	206234	TRUE	7.75E-06	113.7855062	0.000226262
218	rs59900614	T	A	T	A	0.0159644	-0.0589	0.155737	0.1548	FALSE	TRUE	FALSE	finn-b-DM_BCKGRND_RETINA	4	80613489	0.0456	206234	0.1961	Background diabetic retinopathy || id:finn-b-DM_BCKGRND_RETINA	Background diabetic retinopathy	Background diabetic retinopathy || ||	TRUE	igd	461460	0.00276719	80613489	8.00E-09	4	ukb-b-19953	|| id:ukb-b-19953	TRUE	reported	igd	2	TRUE	NA	NA	7.21E-05	461460	8.09E-06	206234	TRUE	0.032970287	33.28336614	6.70E-05
219	rs60764613	T	G	T	G	0.02099	0.0444	0.144883	0.173	FALSE	FALSE	FALSE	finn-b-DM_BCKGRND_RETINA	18	1839911	0.0433	206234	0.3049	Background diabetic retinopathy || id:finn-b-DM_BCKGRND_RETINA	Background diabetic retinopathy	Background diabetic retinopathy || ||	TRUE	igd	461460	0.00282688	1839911	1.10E-13	18	ukb-b-19953	|| id:ukb-b-19953	TRUE	reported	igd	2	TRUE	NA	NA	0.000119461	461460	5.10E-06	206234	TRUE	0.001060052	55.13281033	0.000109169
220	rs610346	T	C	T	C	-0.0179505	-0.0427	0.835255	0.8849	FALSE	FALSE	FALSE	finn-b-DM_BCKGRND_RETINA	1	23335083	0.0511	206234	0.4027	Background diabetic retinopathy || id:finn-b-DM_BCKGRND_RETINA	Background diabetic retinopathy	Background diabetic retinopathy || ||	TRUE	igd	461460	0.00265894	23335083	1.50E-11	1	ukb-b-19953	|| id:ukb-b-19953	TRUE	reported	igd	2	TRUE	NA	NA	9.88E-05	461460	3.39E-06	206234	TRUE	0.002234042	45.57598099	8.87E-05
221	rs61813324	T	C	T	C	0.0290259	-0.042	0.135728	0.1578	FALSE	FALSE	FALSE	finn-b-DM_BCKGRND_RETINA	1	156049877	0.0454	206234	0.3544	Background diabetic retinopathy || id:finn-b-DM_BCKGRND_RETINA	Background diabetic retinopathy	Background diabetic retinopathy || ||	TRUE	igd	461460	0.00292038	156049877	2.80E-23	1	ukb-b-19953	|| id:ukb-b-19953	TRUE	reported	igd	2	TRUE	NA	NA	0.000214026	461460	4.15E-06	206234	TRUE	1.99E-06	98.78537625	0.000197661
222	rs61828088	A	G	A	G	0.0220771	0.0575	0.110444	0.08186	FALSE	FALSE	FALSE	finn-b-DM_BCKGRND_RETINA	1	174768522	0.0597	206234	0.3351	Background diabetic retinopathy || id:finn-b-DM_BCKGRND_RETINA	Background diabetic retinopathy	Background diabetic retinopathy || ||	TRUE	igd	461460	0.00314524	174768522	2.20E-12	1	ukb-b-19953	|| id:ukb-b-19953	TRUE	reported	igd	2	TRUE	NA	NA	0.000106757	461460	4.50E-06	206234	TRUE	0.001933597	49.26930875	9.58E-05
223	rs61903695	G	A	G	A	0.0166235	0.0107	0.254964	0.2463	FALSE	FALSE	FALSE	finn-b-DM_BCKGRND_RETINA	11	89922417	0.038	206234	0.777499	Background diabetic retinopathy || id:finn-b-DM_BCKGRND_RETINA	Background diabetic retinopathy	Background diabetic retinopathy || ||	TRUE	igd	461460	0.00227115	89922417	2.50E-13	11	ukb-b-19953	|| id:ukb-b-19953	TRUE	reported	igd	2	TRUE	NA	NA	0.000116084	461460	3.84E-07	206234	TRUE	0.000126231	53.57390441	0.000104986
224	rs61969506	G	T	G	T	0.0158445	0.0147	0.283221	0.369	FALSE	FALSE	FALSE	finn-b-DM_BCKGRND_RETINA	13	86483329	0.034	206234	0.666	Background diabetic retinopathy || id:finn-b-DM_BCKGRND_RETINA	Background diabetic retinopathy	Background diabetic retinopathy || ||	TRUE	igd	461460	0.00219756	86483329	5.60E-13	13	ukb-b-19953	|| id:ukb-b-19953	TRUE	reported	igd	2	TRUE	NA	NA	0.00011264	461460	9.06E-07	206234	TRUE	0.000264734	51.98470631	0.000101929
225	rs61985887	T	C	T	C	0.0221097	-0.011	0.082377	0.03303	FALSE	FALSE	FALSE	finn-b-DM_BCKGRND_RETINA	14	41350106	0.0925	206234	0.9053	Background diabetic retinopathy || id:finn-b-DM_BCKGRND_RETINA	Background diabetic retinopathy	Background diabetic retinopathy || ||	TRUE	igd	461460	0.00360118	41350106	8.30E-10	14	ukb-b-19953	|| id:ukb-b-19953	TRUE	reported	igd	2	TRUE	NA	NA	8.17E-05	461460	6.86E-08	206234	TRUE	0.000922222	37.69433106	7.39E-05
226	rs62114506	C	G	C	G	-0.0124884	-0.0486	0.262161	0.3201	FALSE	TRUE	FALSE	finn-b-DM_BCKGRND_RETINA	2	242793	0.0354	206234	0.1693	Background diabetic retinopathy || id:finn-b-DM_BCKGRND_RETINA	Background diabetic retinopathy	Background diabetic retinopathy || ||	TRUE	igd	461460	0.0022379	242793	2.40E-08	2	ukb-b-19953	|| id:ukb-b-19953	TRUE	reported	igd	2	TRUE	NA	NA	6.75E-05	461460	9.14E-06	206234	TRUE	0.049992965	31.14097807	6.03E-05
227	rs62249297	A	C	A	C	0.011109	0.008	0.606797	0.5099	FALSE	FALSE	FALSE	finn-b-DM_BCKGRND_RETINA	3	34770931	0.0328	206234	0.8072	Background diabetic retinopathy || id:finn-b-DM_BCKGRND_RETINA	Background diabetic retinopathy	Background diabetic retinopathy || ||	TRUE	igd	461460	0.00201966	34770931	3.80E-08	3	ukb-b-19953	|| id:ukb-b-19953	TRUE	reported	igd	2	TRUE	NA	NA	6.56E-05	461460	2.88E-07	206234	TRUE	0.004315382	30.25473861	5.89E-05
228	rs6235	G	C	G	C	0.0153994	0.0213	0.268048	0.2858	FALSE	TRUE	FALSE	finn-b-DM_BCKGRND_RETINA	5	95728898	0.0362	206234	0.5574	Background diabetic retinopathy || id:finn-b-DM_BCKGRND_RETINA	Background diabetic retinopathy	Background diabetic retinopathy || ||	TRUE	igd	461460	0.00222886	95728898	4.90E-12	5	ukb-b-19953	|| id:ukb-b-19953	TRUE	reported	igd	2	TRUE	NA	NA	0.000103434	461460	1.68E-06	206234	TRUE	0.000806381	47.73555973	9.31E-05
229	rs62396185	C	G	C	G	-0.0137282	-0.0308	0.259988	0.4034	FALSE	TRUE	FALSE	finn-b-DM_BCKGRND_RETINA	6	26180634	0.034	206234	0.3644	Background diabetic retinopathy || id:finn-b-DM_BCKGRND_RETINA	Background diabetic retinopathy	Background diabetic retinopathy || ||	TRUE	igd	461460	0.00225347	26180634	1.10E-09	6	ukb-b-19953	|| id:ukb-b-19953	TRUE	reported	igd	2	TRUE	NA	NA	8.04E-05	461460	3.98E-06	206234	TRUE	0.008473799	37.11279252	7.25E-05
230	rs6265	T	C	T	C	-0.0399185	0.0897	0.188472	0.1546	FALSE	FALSE	FALSE	finn-b-DM_BCKGRND_RETINA	11	27679916	0.0452	206234	0.0472596	Background diabetic retinopathy || id:finn-b-DM_BCKGRND_RETINA	Background diabetic retinopathy	Background diabetic retinopathy || ||	TRUE	igd	461460	0.00252719	27679916	3.30E-56	11	ukb-b-19953	|| id:ukb-b-19953	TRUE	reported	igd	2	TRUE	NA	NA	0.000540388	461460	1.91E-05	206234	TRUE	1.02E-12	249.5011998	0.000487449
231	rs6512302	C	G	C	G	0.0137722	-0.0219	0.742254	0.7857	FALSE	TRUE	FALSE	finn-b-DM_BCKGRND_RETINA	20	62691550	0.0399	206234	0.583399	Background diabetic retinopathy || id:finn-b-DM_BCKGRND_RETINA	Background diabetic retinopathy	Background diabetic retinopathy || ||	TRUE	igd	461460	0.00227669	62691550	1.50E-09	20	ukb-b-19953	|| id:ukb-b-19953	TRUE	reported	igd	2	TRUE	NA	NA	7.93E-05	461460	1.46E-06	206234	TRUE	0.003665604	36.59306961	7.26E-05
232	rs6531639	A	G	A	G	-0.0136291	-0.0175	0.247548	0.2488	FALSE	FALSE	FALSE	finn-b-DM_BCKGRND_RETINA	4	38556399	0.0381	206234	0.6458	Background diabetic retinopathy || id:finn-b-DM_BCKGRND_RETINA	Background diabetic retinopathy	Background diabetic retinopathy || ||	TRUE	igd	461460	0.00233909	38556399	5.70E-09	4	ukb-b-19953	|| id:ukb-b-19953	TRUE	reported	igd	2	TRUE	NA	NA	7.36E-05	461460	1.02E-06	206234	TRUE	0.004285303	33.95005574	6.92E-05
233	rs6545714	A	G	A	G	-0.0205219	-0.0869	0.601448	0.5993	FALSE	FALSE	FALSE	finn-b-DM_BCKGRND_RETINA	2	59307725	0.0333	206234	0.00911591	Background diabetic retinopathy || id:finn-b-DM_BCKGRND_RETINA	Background diabetic retinopathy	Background diabetic retinopathy || ||	TRUE	igd	461460	0.00201573	59307725	2.40E-24	2	ukb-b-19953	|| id:ukb-b-19953	TRUE	reported	igd	2	TRUE	NA	NA	0.000224564	461460	3.30E-05	206234	TRUE	0.000485761	103.6502646	0.000201906
234	rs6567160	C	T	C	T	0.0541723	0.0565	0.232714	0.184	FALSE	FALSE	FALSE	finn-b-DM_BCKGRND_RETINA	18	57829135	0.042	206234	0.1786	Background diabetic retinopathy || id:finn-b-DM_BCKGRND_RETINA	Background diabetic retinopathy	Background diabetic retinopathy || ||	TRUE	igd	461460	0.00234213	57829135	2.30E-118	18	ukb-b-19953	|| id:ukb-b-19953	TRUE	reported	igd	2	TRUE	NA	NA	0.00115797	461460	8.77E-06	206234	TRUE	8.56E-32	534.9738525	0.001048007
235	rs6575340	A	G	A	G	0.0207333	-0.019	0.636038	0.6268	FALSE	FALSE	FALSE	finn-b-DM_BCKGRND_RETINA	14	94023972	0.0339	206234	0.5761	Background diabetic retinopathy || id:finn-b-DM_BCKGRND_RETINA	Background diabetic retinopathy	Background diabetic retinopathy || ||	TRUE	igd	461460	0.00206189	94023972	8.70E-24	14	ukb-b-19953	|| id:ukb-b-19953	TRUE	reported	igd	2	TRUE	NA	NA	0.000219068	461460	1.52E-06	206234	TRUE	3.02E-07	101.1127399	0.000199024
237	rs6725931	T	C	T	C	0.0191046	-0.0153	0.847658	0.9472	FALSE	FALSE	FALSE	finn-b-DM_BCKGRND_RETINA	2	220205146	0.0741	206234	0.8368	Background diabetic retinopathy || id:finn-b-DM_BCKGRND_RETINA	Background diabetic retinopathy	Background diabetic retinopathy || ||	TRUE	igd	461460	0.00274403	220205146	3.30E-12	2	ukb-b-19953	|| id:ukb-b-19953	TRUE	reported	igd	2	TRUE	NA	NA	0.000105032	461460	2.07E-07	206234	TRUE	0.000217616	48.47280902	9.43E-05
238	rs6744646	G	A	G	A	0.0554684	0.0324	0.828299	0.8371	FALSE	FALSE	FALSE	finn-b-DM_BCKGRND_RETINA	2	628504	0.0444	206234	0.4657	Background diabetic retinopathy || id:finn-b-DM_BCKGRND_RETINA	Background diabetic retinopathy	Background diabetic retinopathy || ||	TRUE	igd	461460	0.00261213	628504	4.50E-100	2	ukb-b-19953	|| id:ukb-b-19953	TRUE	reported	igd	2	TRUE	NA	NA	0.000976215	461460	2.58E-06	206234	TRUE	4.41E-29	450.9222895	0.000875147
239	rs67609008	C	T	C	T	0.0170863	-0.0283	0.283614	0.1824	FALSE	FALSE	FALSE	finn-b-DM_BCKGRND_RETINA	10	126640936	0.0428	206234	0.5081	Background diabetic retinopathy || id:finn-b-DM_BCKGRND_RETINA	Background diabetic retinopathy	Background diabetic retinopathy || ||	TRUE	igd	461460	0.0022021	126640936	8.60E-15	10	ukb-b-19953	|| id:ukb-b-19953	TRUE	reported	igd	2	TRUE	NA	NA	0.000130447	461460	2.12E-06	206234	TRUE	0.00016827	60.20353338	0.000118632
240	rs6769617	T	A	T	A	-0.0135754	0.0235	0.66386	0.69	FALSE	TRUE	FALSE	finn-b-DM_BCKGRND_RETINA	3	62687746	0.0357	206234	0.51	Background diabetic retinopathy || id:finn-b-DM_BCKGRND_RETINA	Background diabetic retinopathy	Background diabetic retinopathy || ||	TRUE	igd	461460	0.00208902	62687746	8.10E-11	3	ukb-b-19953	|| id:ukb-b-19953	TRUE	reported	igd	2	TRUE	NA	NA	9.15E-05	461460	2.10E-06	206234	TRUE	0.002181752	42.22990206	8.22E-05
241	rs6774894	A	T	A	T	0.0133088	-0.0194	0.358148	0.3034	FALSE	TRUE	FALSE	finn-b-DM_BCKGRND_RETINA	3	196116393	0.0357	206234	0.5863	Background diabetic retinopathy || id:finn-b-DM_BCKGRND_RETINA	Background diabetic retinopathy	Background diabetic retinopathy || ||	TRUE	igd	461460	0.00205674	196116393	9.70E-11	3	ukb-b-19953	|| id:ukb-b-19953	TRUE	reported	igd	2	TRUE	NA	NA	9.07E-05	461460	1.43E-06	206234	TRUE	0.001664126	41.87154717	8.14E-05
242	rs6843852	T	C	T	C	0.0130897	-0.0097	0.507861	0.5593	FALSE	FALSE	FALSE	finn-b-DM_BCKGRND_RETINA	4	162132758	0.033	206234	0.7692	Background diabetic retinopathy || id:finn-b-DM_BCKGRND_RETINA	Background diabetic retinopathy	Background diabetic retinopathy || ||	TRUE	igd	461460	0.00197607	162132758	3.50E-11	4	ukb-b-19953	|| id:ukb-b-19953	TRUE	reported	igd	2	TRUE	NA	NA	9.51E-05	461460	4.19E-07	206234	TRUE	0.000588167	43.87879945	8.56E-05
243	rs6891856	T	G	T	G	-0.0123745	-0.0118	0.527769	0.5645	FALSE	FALSE	FALSE	finn-b-DM_BCKGRND_RETINA	5	63972658	0.0331	206234	0.721499	Background diabetic retinopathy || id:finn-b-DM_BCKGRND_RETINA	Background diabetic retinopathy	Background diabetic retinopathy || ||	TRUE	igd	461460	0.00199469	63972658	5.50E-10	5	ukb-b-19953	|| id:ukb-b-19953	TRUE	reported	igd	2	TRUE	NA	NA	8.34E-05	461460	6.16E-07	206234	TRUE	0.001624993	38.48615274	7.63E-05
244	rs6909685	T	C	T	C	-0.014612	-0.0544	0.326809	0.3515	FALSE	FALSE	FALSE	finn-b-DM_BCKGRND_RETINA	6	97753952	0.0343	206234	0.1134	Background diabetic retinopathy || id:finn-b-DM_BCKGRND_RETINA	Background diabetic retinopathy	Background diabetic retinopathy || ||	TRUE	igd	461460	0.00211352	97753952	4.70E-12	6	ukb-b-19953	|| id:ukb-b-19953	TRUE	reported	igd	2	TRUE	NA	NA	0.000103569	461460	1.22E-05	206234	TRUE	0.01161123	47.79765645	9.39E-05
245	rs6938973	C	T	C	T	0.0182223	0.0228	0.601456	0.6774	FALSE	FALSE	FALSE	finn-b-DM_BCKGRND_RETINA	6	98421721	0.035	206234	0.515	Background diabetic retinopathy || id:finn-b-DM_BCKGRND_RETINA	Background diabetic retinopathy	Background diabetic retinopathy || ||	TRUE	igd	461460	0.00201872	98421721	1.80E-19	6	ukb-b-19953	|| id:ukb-b-19953	TRUE	reported	igd	2	TRUE	NA	NA	0.000176541	461460	2.06E-06	206234	TRUE	7.64E-06	81.48059903	0.00015919
246	rs6950388	A	G	A	G	0.0155219	0.0248	0.795086	0.7688	FALSE	FALSE	FALSE	finn-b-DM_BCKGRND_RETINA	7	1270699	0.0393	206234	0.528901	Background diabetic retinopathy || id:finn-b-DM_BCKGRND_RETINA	Background diabetic retinopathy	Background diabetic retinopathy || ||	TRUE	igd	461460	0.00244806	1270699	2.30E-10	7	ukb-b-19953	|| id:ukb-b-19953	TRUE	reported	igd	2	TRUE	NA	NA	8.71E-05	461460	1.93E-06	206234	TRUE	0.002707348	40.2018137	7.85E-05
247	rs6968867	C	G	C	G	0.0173906	-0.0257	0.130468	0.07049	FALSE	TRUE	FALSE	finn-b-DM_BCKGRND_RETINA	7	3144377	0.0645	206234	0.6909	Background diabetic retinopathy || id:finn-b-DM_BCKGRND_RETINA	Background diabetic retinopathy	Background diabetic retinopathy || ||	TRUE	igd	461460	0.00293872	3144377	3.30E-09	7	ukb-b-19953	|| id:ukb-b-19953	TRUE	reported	igd	2	TRUE	NA	NA	7.59E-05	461460	7.70E-07	206234	TRUE	0.003100671	35.01972366	6.86E-05
248	rs698147	G	A	G	A	-0.0128512	-0.0336	0.543596	0.5005	FALSE	FALSE	FALSE	finn-b-DM_BCKGRND_RETINA	5	3513485	0.0327	206234	0.3044	Background diabetic retinopathy || id:finn-b-DM_BCKGRND_RETINA	Background diabetic retinopathy	Background diabetic retinopathy || ||	TRUE	igd	461460	0.00198514	3513485	9.60E-11	5	ukb-b-19953	|| id:ukb-b-19953	TRUE	reported	igd	2	TRUE	NA	NA	9.08E-05	461460	5.12E-06	206234	TRUE	0.006077499	41.90878635	8.19E-05
249	rs7027304	T	C	T	C	0.0145492	0.0377	0.652661	0.7249	FALSE	FALSE	FALSE	finn-b-DM_BCKGRND_RETINA	9	129408290	0.0369	206234	0.307	Background diabetic retinopathy || id:finn-b-DM_BCKGRND_RETINA	Background diabetic retinopathy	Background diabetic retinopathy || ||	TRUE	igd	461460	0.00208703	129408290	3.10E-12	9	ukb-b-19953	|| id:ukb-b-19953	TRUE	reported	igd	2	TRUE	NA	NA	0.000105304	461460	5.06E-06	206234	TRUE	0.002486888	48.59827387	9.60E-05
250	rs7035637	G	A	G	A	-0.0179463	-0.0117	0.735217	0.756	FALSE	FALSE	FALSE	finn-b-DM_BCKGRND_RETINA	9	16739403	0.0383	206234	0.7592	Background diabetic retinopathy || id:finn-b-DM_BCKGRND_RETINA	Background diabetic retinopathy	Background diabetic retinopathy || ||	TRUE	igd	461460	0.00224429	16739403	1.30E-15	9	ukb-b-19953	|| id:ukb-b-19953	TRUE	reported	igd	2	TRUE	NA	NA	0.000138548	461460	4.52E-07	206234	TRUE	2.79E-05	63.94283656	0.000125397
251	rs704061	C	T	C	T	0.0146374	-0.0077	0.45505	0.3765	FALSE	FALSE	FALSE	finn-b-DM_BCKGRND_RETINA	12	89771903	0.0339	206234	0.8205	Background diabetic retinopathy || id:finn-b-DM_BCKGRND_RETINA	Background diabetic retinopathy	Background diabetic retinopathy || ||	TRUE	igd	461460	0.00198552	89771903	1.70E-13	12	ukb-b-19953	|| id:ukb-b-19953	TRUE	reported	igd	2	TRUE	NA	NA	0.00011776	461460	2.50E-07	206234	TRUE	9.30E-05	54.34747233	0.000106261
252	rs7081254	C	T	C	T	-0.0142516	-0.1278	0.205739	0.1279	FALSE	FALSE	FALSE	finn-b-DM_BCKGRND_RETINA	10	132955696	0.0492	206234	0.00932502	Background diabetic retinopathy || id:finn-b-DM_BCKGRND_RETINA	Background diabetic retinopathy	Background diabetic retinopathy || ||	TRUE	igd	461460	0.00245216	132955696	6.20E-09	10	ukb-b-19953	|| id:ukb-b-19953	TRUE	reported	igd	2	TRUE	NA	NA	7.32E-05	461460	3.27E-05	206234	TRUE	0.284378347	33.77766633	6.64E-05
253	rs7124681	A	C	A	C	0.0256977	0.0601	0.408353	0.3972	FALSE	FALSE	FALSE	finn-b-DM_BCKGRND_RETINA	11	47529947	0.0343	206234	0.0800405	Background diabetic retinopathy || id:finn-b-DM_BCKGRND_RETINA	Background diabetic retinopathy	Background diabetic retinopathy || ||	TRUE	igd	461460	0.0020063	47529947	1.50E-37	11	ukb-b-19953	|| id:ukb-b-19953	TRUE	reported	igd	2	TRUE	NA	NA	0.000355394	461460	1.49E-05	206234	TRUE	1.50E-08	164.0577546	0.000319093
254	rs7132908	A	G	A	G	0.0297904	0.0265	0.384458	0.3837	FALSE	FALSE	FALSE	finn-b-DM_BCKGRND_RETINA	12	50263148	0.0338	206234	0.4336	Background diabetic retinopathy || id:finn-b-DM_BCKGRND_RETINA	Background diabetic retinopathy	Background diabetic retinopathy || ||	TRUE	igd	461460	0.00203363	50263148	1.40E-48	12	ukb-b-19953	|| id:ukb-b-19953	TRUE	reported	igd	2	TRUE	NA	NA	0.000464809	461460	2.98E-06	206234	TRUE	6.95E-14	214.5896588	0.000420039
255	rs7145882	C	T	C	T	-0.0181181	-0.0249	0.657758	0.6525	FALSE	FALSE	FALSE	finn-b-DM_BCKGRND_RETINA	14	103255461	0.0342	206234	0.4675	Background diabetic retinopathy || id:finn-b-DM_BCKGRND_RETINA	Background diabetic retinopathy	Background diabetic retinopathy || ||	TRUE	igd	461460	0.00208445	103255461	3.60E-18	14	ukb-b-19953	|| id:ukb-b-19953	TRUE	reported	igd	2	TRUE	NA	NA	0.000163696	461460	2.57E-06	206234	TRUE	2.39E-05	75.5513694	0.000147793
256	rs71495038	A	G	A	G	0.0277998	-0.0071	0.076936	0.09494	FALSE	FALSE	FALSE	finn-b-DM_BCKGRND_RETINA	10	33971383	0.0561	206234	0.8989	Background diabetic retinopathy || id:finn-b-DM_BCKGRND_RETINA	Background diabetic retinopathy	Background diabetic retinopathy || ||	TRUE	igd	461460	0.00370969	33971383	6.70E-14	10	ukb-b-19953	|| id:ukb-b-19953	TRUE	reported	igd	2	TRUE	NA	NA	0.000121681	461460	7.77E-08	206234	TRUE	4.92E-05	56.15754377	0.000109768
257	rs716560	T	C	T	C	-0.0134898	-0.0314	0.764935	0.7666	FALSE	FALSE	FALSE	finn-b-DM_BCKGRND_RETINA	14	88353989	0.0387	206234	0.4173	Background diabetic retinopathy || id:finn-b-DM_BCKGRND_RETINA	Background diabetic retinopathy	Background diabetic retinopathy || ||	TRUE	igd	461460	0.00234324	88353989	8.60E-09	14	ukb-b-19953	|| id:ukb-b-19953	TRUE	reported	igd	2	TRUE	NA	NA	7.18E-05	461460	3.19E-06	206234	TRUE	0.011572707	33.14190569	6.54E-05
258	rs7218014	C	T	C	T	0.0189524	0.0596	0.197305	0.2394	FALSE	FALSE	FALSE	finn-b-DM_BCKGRND_RETINA	17	65832016	0.0385	206234	0.121	Background diabetic retinopathy || id:finn-b-DM_BCKGRND_RETINA	Background diabetic retinopathy	Background diabetic retinopathy || ||	TRUE	igd	461460	0.00249216	65832016	2.90E-14	17	ukb-b-19953	|| id:ukb-b-19953	TRUE	reported	igd	2	TRUE	NA	NA	0.000125311	461460	1.16E-05	206234	TRUE	0.003288149	57.83311506	0.000113775
259	rs72634826	A	G	A	G	-0.021277	-0.0182	0.259858	0.2241	FALSE	FALSE	FALSE	finn-b-DM_BCKGRND_RETINA	1	1601052	0.0401	206234	0.6501	Background diabetic retinopathy || id:finn-b-DM_BCKGRND_RETINA	Background diabetic retinopathy	Background diabetic retinopathy || ||	TRUE	igd	461460	0.00228001	1601052	1.00E-20	1	ukb-b-19953	|| id:ukb-b-19953	TRUE	reported	igd	2	TRUE	NA	NA	0.000188683	461460	9.99E-07	206234	TRUE	1.52E-06	87.08578753	0.000174141
260	rs72697614	A	C	A	C	0.0126834	0.0011	0.319801	0.2931	FALSE	FALSE	FALSE	finn-b-DM_BCKGRND_RETINA	1	107514107	0.0362	206234	0.9759	Background diabetic retinopathy || id:finn-b-DM_BCKGRND_RETINA	Background diabetic retinopathy	Background diabetic retinopathy || ||	TRUE	igd	461460	0.00214063	107514107	3.10E-09	1	ukb-b-19953	|| id:ukb-b-19953	TRUE	reported	igd	2	TRUE	NA	NA	7.61E-05	461460	4.48E-09	206234	TRUE	0.001084496	35.10655086	7.00E-05
261	rs72779695	T	C	T	C	0.0174221	-0.1456	0.118626	0.05853	FALSE	FALSE	FALSE	finn-b-DM_BCKGRND_RETINA	2	12797853	0.0702	206234	0.0379997	Background diabetic retinopathy || id:finn-b-DM_BCKGRND_RETINA	Background diabetic retinopathy	Background diabetic retinopathy || ||	TRUE	igd	461460	0.0030712	12797853	1.40E-08	2	ukb-b-19953	|| id:ukb-b-19953	TRUE	reported	igd	2	TRUE	NA	NA	6.97E-05	461460	2.09E-05	206234	TRUE	0.153174356	32.17990859	6.35E-05
262	rs72892910	T	G	T	G	0.0387798	-0.0063	0.172232	0.2027	FALSE	FALSE	FALSE	finn-b-DM_BCKGRND_RETINA	6	50816887	0.0406	206234	0.876	Background diabetic retinopathy || id:finn-b-DM_BCKGRND_RETINA	Background diabetic retinopathy	Background diabetic retinopathy || ||	TRUE	igd	461460	0.00262053	50816887	1.50E-49	6	ukb-b-19953	|| id:ukb-b-19953	TRUE	reported	igd	2	TRUE	NA	NA	0.000474345	461460	1.17E-07	206234	TRUE	5.74E-16	218.9943237	0.000428809
263	rs72908007	A	G	A	G	0.0473363	0.1124	0.015498	0.004026	FALSE	FALSE	FALSE	finn-b-DM_BCKGRND_RETINA	11	46186834	0.2468	206234	0.6488	Background diabetic retinopathy || id:finn-b-DM_BCKGRND_RETINA	Background diabetic retinopathy	Background diabetic retinopathy || ||	TRUE	igd	461460	0.00803475	46186834	3.80E-09	11	ukb-b-19953	|| id:ukb-b-19953	TRUE	reported	igd	2	TRUE	NA	NA	7.52E-05	461460	1.01E-06	206234	TRUE	0.003784444	34.70914221	6.84E-05
264	rs72917533	C	T	C	T	-0.0180999	0.0459	0.185523	0.1427	FALSE	FALSE	FALSE	finn-b-DM_BCKGRND_RETINA	2	175238924	0.0467	206234	0.3259	Background diabetic retinopathy || id:finn-b-DM_BCKGRND_RETINA	Background diabetic retinopathy	Background diabetic retinopathy || ||	TRUE	igd	461460	0.00254222	175238924	1.10E-12	2	ukb-b-19953	|| id:ukb-b-19953	TRUE	reported	igd	2	TRUE	NA	NA	0.000109836	461460	4.68E-06	206234	TRUE	0.00169115	50.69044325	9.90E-05
265	rs72976986	A	G	A	G	-0.0232257	-0.0426	0.190123	0.1579	FALSE	FALSE	FALSE	finn-b-DM_BCKGRND_RETINA	19	4050424	0.0448	206234	0.3418	Background diabetic retinopathy || id:finn-b-DM_BCKGRND_RETINA	Background diabetic retinopathy	Background diabetic retinopathy || ||	TRUE	igd	461460	0.00254712	4050424	7.60E-20	19	ukb-b-19953	|| id:ukb-b-19953	TRUE	reported	igd	2	TRUE	NA	NA	0.000180148	461460	4.38E-06	206234	TRUE	1.89E-05	83.14551205	0.00016612
266	rs73052033	C	T	C	T	-0.0303929	0.0095	0.18493	0.162	FALSE	FALSE	FALSE	finn-b-DM_BCKGRND_RETINA	3	185828465	0.0444	206234	0.8304	Background diabetic retinopathy || id:finn-b-DM_BCKGRND_RETINA	Background diabetic retinopathy	Background diabetic retinopathy || ||	TRUE	igd	461460	0.00254634	185828465	7.70E-33	3	ukb-b-19953	|| id:ukb-b-19953	TRUE	reported	igd	2	TRUE	NA	NA	0.000308635	461460	2.22E-07	206234	TRUE	1.08E-10	142.4660875	0.000278469
267	rs73142879	T	C	T	C	-0.0266936	0.0306	0.192297	0.158	FALSE	FALSE	FALSE	finn-b-DM_BCKGRND_RETINA	20	51195932	0.0446	206234	0.4936	Background diabetic retinopathy || id:finn-b-DM_BCKGRND_RETINA	Background diabetic retinopathy	Background diabetic retinopathy || ||	TRUE	igd	461460	0.00252257	51195932	3.60E-26	20	ukb-b-19953	|| id:ukb-b-19953	TRUE	reported	igd	2	TRUE	NA	NA	0.0002426	461460	2.28E-06	206234	TRUE	1.09E-07	111.9767462	0.000221344
268	rs73193736	G	A	G	A	-0.0177165	0.0548	0.243934	0.2541	FALSE	FALSE	FALSE	finn-b-DM_BCKGRND_RETINA	12	108294381	0.0378	206234	0.1467	Background diabetic retinopathy || id:finn-b-DM_BCKGRND_RETINA	Background diabetic retinopathy	Background diabetic retinopathy || ||	TRUE	igd	461460	0.00232002	108294381	2.20E-14	12	ukb-b-19953	|| id:ukb-b-19953	TRUE	reported	igd	2	TRUE	NA	NA	0.000126353	461460	1.02E-05	206234	TRUE	0.002376034	58.31394186	0.000115776
269	rs73213484	T	A	T	A	-0.0225766	0.036	0.141236	0.1474	FALSE	TRUE	FALSE	finn-b-DM_BCKGRND_RETINA	4	28489339	0.0461	206234	0.4349	Background diabetic retinopathy || id:finn-b-DM_BCKGRND_RETINA	Background diabetic retinopathy	Background diabetic retinopathy || ||	TRUE	igd	461460	0.0028364	28489339	1.70E-15	4	ukb-b-19953	|| id:ukb-b-19953	TRUE	reported	igd	2	TRUE	NA	NA	0.000137275	461460	2.96E-06	206234	TRUE	0.000160427	63.35517918	0.000123642
270	rs7331420	A	G	A	G	-0.0143702	-0.0106	0.285276	0.2868	FALSE	FALSE	FALSE	finn-b-DM_BCKGRND_RETINA	13	99236471	0.0362	206234	0.7692	Background diabetic retinopathy || id:finn-b-DM_BCKGRND_RETINA	Background diabetic retinopathy	Background diabetic retinopathy || ||	TRUE	igd	461460	0.00220081	99236471	6.60E-11	13	ukb-b-19953	|| id:ukb-b-19953	TRUE	reported	igd	2	TRUE	NA	NA	9.24E-05	461460	4.16E-07	206234	TRUE	0.000710819	42.63443614	8.42E-05
271	rs73601548	T	C	T	C	0.0177354	-0.0989	0.114527	0.06537	FALSE	FALSE	FALSE	finn-b-DM_BCKGRND_RETINA	10	18549889	0.0667	206234	0.1382	Background diabetic retinopathy || id:finn-b-DM_BCKGRND_RETINA	Background diabetic retinopathy	Background diabetic retinopathy || ||	TRUE	igd	461460	0.00311639	18549889	1.30E-08	10	ukb-b-19953	|| id:ukb-b-19953	TRUE	reported	igd	2	TRUE	NA	NA	7.02E-05	461460	1.07E-05	206234	TRUE	0.053589069	32.38757052	6.38E-05
272	rs745249	T	C	T	C	0.0176118	-0.0426	0.281945	0.3433	FALSE	FALSE	FALSE	finn-b-DM_BCKGRND_RETINA	2	105460333	0.0347	206234	0.2199	Background diabetic retinopathy || id:finn-b-DM_BCKGRND_RETINA	Background diabetic retinopathy	Background diabetic retinopathy || ||	TRUE	igd	461460	0.00219724	105460333	1.10E-15	2	ukb-b-19953	|| id:ukb-b-19953	TRUE	reported	igd	2	TRUE	NA	NA	0.000139207	461460	7.31E-06	206234	TRUE	0.000594817	64.24694726	0.000125591
273	rs7498665	G	A	G	A	0.0268646	0.0093	0.399659	0.4129	FALSE	FALSE	FALSE	finn-b-DM_BCKGRND_RETINA	16	28883241	0.0333	206234	0.779399	Background diabetic retinopathy || id:finn-b-DM_BCKGRND_RETINA	Background diabetic retinopathy	Background diabetic retinopathy || ||	TRUE	igd	461460	0.00201997	28883241	2.30E-40	16	ukb-b-19953	|| id:ukb-b-19953	TRUE	reported	igd	2	TRUE	NA	NA	0.000383153	461460	3.78E-07	206234	TRUE	8.14E-13	176.8768186	0.000346321
274	rs7550624	C	T	C	T	-0.0119381	-0.0234	0.647518	0.6292	FALSE	FALSE	FALSE	finn-b-DM_BCKGRND_RETINA	1	209222092	0.034	206234	0.490601	Background diabetic retinopathy || id:finn-b-DM_BCKGRND_RETINA	Background diabetic retinopathy	Background diabetic retinopathy || ||	TRUE	igd	461460	0.00207129	209222092	8.20E-09	1	ukb-b-19953	|| id:ukb-b-19953	TRUE	reported	igd	2	TRUE	NA	NA	7.20E-05	461460	2.30E-06	206234	TRUE	0.008513274	33.21915706	6.51E-05
275	rs7553158	A	G	A	G	-0.0174793	-0.0279	0.562425	0.4912	FALSE	FALSE	FALSE	finn-b-DM_BCKGRND_RETINA	1	75005238	0.0326	206234	0.3923	Background diabetic retinopathy || id:finn-b-DM_BCKGRND_RETINA	Background diabetic retinopathy	Background diabetic retinopathy || ||	TRUE	igd	461460	0.00198818	75005238	1.50E-18	1	ukb-b-19953	|| id:ukb-b-19953	TRUE	reported	igd	2	TRUE	NA	NA	0.000167468	461460	3.55E-06	206234	TRUE	2.99E-05	77.29237836	0.000150382
276	rs7599312	A	G	A	G	-0.017691	0.0197	0.267467	0.3025	FALSE	FALSE	FALSE	finn-b-DM_BCKGRND_RETINA	2	213413231	0.0358	206234	0.582101	Background diabetic retinopathy || id:finn-b-DM_BCKGRND_RETINA	Background diabetic retinopathy	Background diabetic retinopathy || ||	TRUE	igd	461460	0.0022454	213413231	3.30E-15	2	ukb-b-19953	|| id:ukb-b-19953	TRUE	reported	igd	2	TRUE	NA	NA	0.000134501	461460	1.47E-06	206234	TRUE	8.81E-05	62.07508578	0.00012264
277	rs7600835	A	G	A	G	-0.0123464	0.014	0.344492	0.28	FALSE	FALSE	FALSE	finn-b-DM_BCKGRND_RETINA	2	172521827	0.0367	206234	0.7035	Background diabetic retinopathy || id:finn-b-DM_BCKGRND_RETINA	Background diabetic retinopathy	Background diabetic retinopathy || ||	TRUE	igd	461460	0.00210512	172521827	4.50E-09	2	ukb-b-19953	|| id:ukb-b-19953	TRUE	reported	igd	2	TRUE	NA	NA	7.45E-05	461460	7.06E-07	206234	TRUE	0.003257374	34.39750731	6.88E-05
278	rs7619139	A	T	A	T	0.0134537	0.0219	0.588616	0.5826	FALSE	TRUE	FALSE	finn-b-DM_BCKGRND_RETINA	3	25110415	0.0333	206234	0.5119	Background diabetic retinopathy || id:finn-b-DM_BCKGRND_RETINA	Background diabetic retinopathy	Background diabetic retinopathy || ||	TRUE	igd	461460	0.00201061	25110415	2.20E-11	3	ukb-b-19953	|| id:ukb-b-19953	TRUE	reported	igd	2	TRUE	NA	NA	9.70E-05	461460	2.10E-06	206234	TRUE	0.001513873	44.77419662	8.77E-05
279	rs7630228	C	T	C	T	-0.0111594	-0.0342	0.434271	0.5008	FALSE	FALSE	FALSE	finn-b-DM_BCKGRND_RETINA	3	71681487	0.0328	206234	0.2978	Background diabetic retinopathy || id:finn-b-DM_BCKGRND_RETINA	Background diabetic retinopathy	Background diabetic retinopathy || ||	TRUE	igd	461460	0.00200195	71681487	2.50E-08	3	ukb-b-19953	|| id:ukb-b-19953	TRUE	reported	igd	2	TRUE	NA	NA	6.73E-05	461460	5.27E-06	206234	TRUE	0.025673534	31.07243131	6.12E-05
281	rs7683836	A	G	A	G	-0.0122469	-0.0438	0.557215	0.4764	FALSE	FALSE	FALSE	finn-b-DM_BCKGRND_RETINA	4	180167906	0.0328	206234	0.1814	Background diabetic retinopathy || id:finn-b-DM_BCKGRND_RETINA	Background diabetic retinopathy	Background diabetic retinopathy || ||	TRUE	igd	461460	0.00199427	180167906	8.20E-10	4	ukb-b-19953	|| id:ukb-b-19953	TRUE	reported	igd	2	TRUE	NA	NA	8.17E-05	461460	8.65E-06	206234	TRUE	0.021291217	37.71242253	7.40E-05
282	rs7708584	G	A	G	A	-0.0159321	-0.0193	0.572344	0.5908	FALSE	FALSE	FALSE	finn-b-DM_BCKGRND_RETINA	5	153543466	0.0334	206234	0.5626	Background diabetic retinopathy || id:finn-b-DM_BCKGRND_RETINA	Background diabetic retinopathy	Background diabetic retinopathy || ||	TRUE	igd	461460	0.0019949	153543466	1.40E-15	5	ukb-b-19953	|| id:ukb-b-19953	TRUE	reported	igd	2	TRUE	NA	NA	0.000138201	461460	1.62E-06	206234	TRUE	7.56E-05	63.78283029	0.000124259
283	rs77165542	T	C	T	C	-0.0935231	0.0581	0.035502	0.01736	FALSE	FALSE	FALSE	finn-b-DM_BCKGRND_RETINA	2	430975	0.1235	206234	0.6381	Background diabetic retinopathy || id:finn-b-DM_BCKGRND_RETINA	Background diabetic retinopathy	Background diabetic retinopathy || ||	TRUE	igd	461460	0.00538739	430975	1.70E-67	2	ukb-b-19953	|| id:ukb-b-19953	TRUE	reported	igd	2	TRUE	NA	NA	0.000652627	461460	1.07E-06	206234	TRUE	2.13E-20	301.3567726	0.000598993
284	rs7761673	A	T	A	T	-0.0135915	-0.0168	0.21988	0.1515	FALSE	TRUE	FALSE	finn-b-DM_BCKGRND_RETINA	6	70357368	0.046	206234	0.714301	Background diabetic retinopathy || id:finn-b-DM_BCKGRND_RETINA	Background diabetic retinopathy	Background diabetic retinopathy || ||	TRUE	igd	461460	0.0023901	70357368	1.30E-08	6	ukb-b-19953	|| id:ukb-b-19953	TRUE	reported	igd	2	TRUE	NA	NA	7.01E-05	461460	6.47E-07	206234	TRUE	0.00428021	32.33721656	6.34E-05
285	rs7774	A	C	A	C	0.014988	0.0014	0.310467	0.4	FALSE	FALSE	FALSE	finn-b-DM_BCKGRND_RETINA	17	4801163	0.0336	206234	0.9665	Background diabetic retinopathy || id:finn-b-DM_BCKGRND_RETINA	Background diabetic retinopathy	Background diabetic retinopathy || ||	TRUE	igd	461460	0.00215169	4801163	3.30E-12	17	ukb-b-19953	|| id:ukb-b-19953	TRUE	reported	igd	2	TRUE	NA	NA	0.000105136	461460	8.42E-09	206234	TRUE	0.000124767	48.52080146	9.62E-05
286	rs7776021	A	G	A	G	0.0123701	-0.0152	0.287599	0.3027	FALSE	FALSE	FALSE	finn-b-DM_BCKGRND_RETINA	6	73742152	0.0357	206234	0.6704	Background diabetic retinopathy || id:finn-b-DM_BCKGRND_RETINA	Background diabetic retinopathy	Background diabetic retinopathy || ||	TRUE	igd	461460	0.00218251	73742152	1.40E-08	6	ukb-b-19953	|| id:ukb-b-19953	TRUE	reported	igd	2	TRUE	NA	NA	6.96E-05	461460	8.79E-07	206234	TRUE	0.00517432	32.12431949	6.27E-05
287	rs7802342	G	T	G	T	0.0122748	-0.0126	0.288566	0.2581	FALSE	FALSE	FALSE	finn-b-DM_BCKGRND_RETINA	7	137435925	0.0375	206234	0.7359	Background diabetic retinopathy || id:finn-b-DM_BCKGRND_RETINA	Background diabetic retinopathy	Background diabetic retinopathy || ||	TRUE	igd	461460	0.00218145	137435925	1.80E-08	7	ukb-b-19953	|| id:ukb-b-19953	TRUE	reported	igd	2	TRUE	NA	NA	6.86E-05	461460	5.47E-07	206234	TRUE	0.004401459	31.66199843	6.19E-05
288	rs78425303	C	G	C	G	0.0338293	0.0099	0.063007	0.01788	FALSE	TRUE	FALSE	finn-b-DM_BCKGRND_RETINA	3	141300386	0.119	206234	0.9334	Background diabetic retinopathy || id:finn-b-DM_BCKGRND_RETINA	Background diabetic retinopathy	Background diabetic retinopathy || ||	TRUE	igd	461460	0.00407066	141300386	9.50E-17	3	ukb-b-19953	|| id:ukb-b-19953	TRUE	reported	igd	2	TRUE	NA	NA	0.000149644	461460	3.36E-08	206234	TRUE	5.38E-06	69.06473719	0.000135127
289	rs7924036	T	G	T	G	-0.0142836	0.024	0.503265	0.5137	FALSE	FALSE	FALSE	finn-b-DM_BCKGRND_RETINA	10	65191645	0.0328	206234	0.4641	Background diabetic retinopathy || id:finn-b-DM_BCKGRND_RETINA	Background diabetic retinopathy	Background diabetic retinopathy || ||	TRUE	igd	461460	0.0019778	65191645	5.10E-13	10	ukb-b-19953	|| id:ukb-b-19953	TRUE	reported	igd	2	TRUE	NA	NA	0.000113013	461460	2.60E-06	206234	TRUE	0.000660843	52.1567611	0.000102006
290	rs7944782	G	T	G	T	0.0157606	0.0163	0.509784	0.5238	FALSE	FALSE	FALSE	finn-b-DM_BCKGRND_RETINA	11	130795698	0.0329	206234	0.6217	Background diabetic retinopathy || id:finn-b-DM_BCKGRND_RETINA	Background diabetic retinopathy	Background diabetic retinopathy || ||	TRUE	igd	461460	0.00198748	130795698	2.20E-15	11	ukb-b-19953	|| id:ukb-b-19953	TRUE	reported	igd	2	TRUE	NA	NA	0.000136254	461460	1.19E-06	206234	TRUE	6.46E-05	62.88397114	0.000124151
291	rs7967402	G	A	G	A	0.0144051	0.0367	0.172918	0.1604	FALSE	FALSE	FALSE	finn-b-DM_BCKGRND_RETINA	12	60962321	0.0447	206234	0.4118	Background diabetic retinopathy || id:finn-b-DM_BCKGRND_RETINA	Background diabetic retinopathy	Background diabetic retinopathy || ||	TRUE	igd	461460	0.00261975	60962321	3.80E-08	12	ukb-b-19953	|| id:ukb-b-19953	TRUE	reported	igd	2	TRUE	NA	NA	6.55E-05	461460	3.27E-06	206234	TRUE	0.017626912	30.23520078	5.94E-05
292	rs79780963	T	C	T	C	0.0236803	0.0071	0.077428	0.08326	FALSE	FALSE	FALSE	finn-b-DM_BCKGRND_RETINA	10	104952499	0.0593	206234	0.9044	Background diabetic retinopathy || id:finn-b-DM_BCKGRND_RETINA	Background diabetic retinopathy	Background diabetic retinopathy || ||	TRUE	igd	461460	0.00369591	104952499	1.50E-10	10	ukb-b-19953	|| id:ukb-b-19953	TRUE	reported	igd	2	TRUE	NA	NA	8.90E-05	461460	6.95E-08	206234	TRUE	0.000537621	41.05174532	8.01E-05
293	rs7996639	A	G	A	G	0.0145559	-0.0375	0.449354	0.5342	FALSE	FALSE	FALSE	finn-b-DM_BCKGRND_RETINA	13	97019090	0.033	206234	0.256	Background diabetic retinopathy || id:finn-b-DM_BCKGRND_RETINA	Background diabetic retinopathy	Background diabetic retinopathy || ||	TRUE	igd	461460	0.00200245	97019090	3.60E-13	13	ukb-b-19953	|| id:ukb-b-19953	TRUE	reported	igd	2	TRUE	NA	NA	0.000114491	461460	6.26E-06	206234	TRUE	0.001967541	52.83902131	0.00010485
294	rs8010373	T	G	T	G	0.0168325	0.0564	0.807336	0.7466	FALSE	FALSE	FALSE	finn-b-DM_BCKGRND_RETINA	14	29666318	0.0378	206234	0.1354	Background diabetic retinopathy || id:finn-b-DM_BCKGRND_RETINA	Background diabetic retinopathy	Background diabetic retinopathy || ||	TRUE	igd	461460	0.0025085	29666318	1.90E-11	14	ukb-b-19953	|| id:ukb-b-19953	TRUE	reported	igd	2	TRUE	NA	NA	9.76E-05	461460	1.08E-05	206234	TRUE	0.012817303	45.0265877	8.81E-05
295	rs8015400	A	C	A	C	0.0213422	0.0068	0.677097	0.6356	FALSE	FALSE	FALSE	finn-b-DM_BCKGRND_RETINA	14	25930988	0.0341	206234	0.8427	Background diabetic retinopathy || id:finn-b-DM_BCKGRND_RETINA	Background diabetic retinopathy	Background diabetic retinopathy || ||	TRUE	igd	461460	0.00211709	25930988	6.70E-24	14	ukb-b-19953	|| id:ukb-b-19953	TRUE	reported	igd	2	TRUE	NA	NA	0.000220177	461460	1.93E-07	206234	TRUE	5.43E-08	101.6248059	0.000199173
296	rs8020365	A	T	A	T	0.0251068	0.0392	0.220464	0.2402	FALSE	TRUE	FALSE	finn-b-DM_BCKGRND_RETINA	14	79937216	0.0383	206234	0.3059	Background diabetic retinopathy || id:finn-b-DM_BCKGRND_RETINA	Background diabetic retinopathy	Background diabetic retinopathy || ||	TRUE	igd	461460	0.00239517	79937216	1.00E-25	14	ukb-b-19953	|| id:ukb-b-19953	TRUE	reported	igd	2	TRUE	NA	NA	0.000238053	461460	5.08E-06	206234	TRUE	6.54E-07	109.8778212	0.000216664
297	rs8024137	T	A	T	A	0.0156329	0.0859	0.848207	0.9333	FALSE	TRUE	FALSE	finn-b-DM_BCKGRND_RETINA	15	35837297	0.0657	206234	0.1909	Background diabetic retinopathy || id:finn-b-DM_BCKGRND_RETINA	Background diabetic retinopathy	Background diabetic retinopathy || ||	TRUE	igd	461460	0.00276778	35837297	1.60E-08	15	ukb-b-19953	|| id:ukb-b-19953	TRUE	reported	igd	2	TRUE	NA	NA	6.91E-05	461460	8.29E-06	206234	TRUE	0.040162717	31.90185715	6.29E-05
298	rs8025516	G	T	G	T	-0.0146558	-0.0648	0.645928	0.5501	FALSE	FALSE	FALSE	finn-b-DM_BCKGRND_RETINA	15	95271872	0.0329	206234	0.0489497	Background diabetic retinopathy || id:finn-b-DM_BCKGRND_RETINA	Background diabetic retinopathy	Background diabetic retinopathy || ||	TRUE	igd	461460	0.00207578	95271872	1.70E-12	15	ukb-b-19953	|| id:ukb-b-19953	TRUE	reported	igd	2	TRUE	NA	NA	0.000108013	461460	1.88E-05	206234	TRUE	0.022229319	49.8489957	9.82E-05
299	rs8089514	A	T	A	T	0.012988	0.0414	0.36868	0.2511	FALSE	TRUE	FALSE	finn-b-DM_BCKGRND_RETINA	18	69224478	0.0379	206234	0.2745	Background diabetic retinopathy || id:finn-b-DM_BCKGRND_RETINA	Background diabetic retinopathy	Background diabetic retinopathy || ||	TRUE	igd	461460	0.00207588	69224478	3.90E-10	18	ukb-b-19953	|| id:ukb-b-19953	TRUE	reported	igd	2	TRUE	NA	NA	8.48E-05	461460	5.79E-06	206234	TRUE	0.010198027	39.14534009	7.85E-05
300	rs8132491	A	G	A	G	-0.015375	0.0228	0.313023	0.3329	FALSE	FALSE	FALSE	finn-b-DM_BCKGRND_RETINA	21	40288577	0.0352	206234	0.5164	Background diabetic retinopathy || id:finn-b-DM_BCKGRND_RETINA	Background diabetic retinopathy	Background diabetic retinopathy || ||	TRUE	igd	461460	0.00219317	40288577	2.40E-12	21	ukb-b-19953	|| id:ukb-b-19953	TRUE	reported	igd	2	TRUE	NA	NA	0.00010649	461460	2.03E-06	206234	TRUE	0.000786301	49.14571476	0.000101667
301	rs815163	C	T	C	T	-0.016485	0.0038	0.563148	0.472	FALSE	FALSE	FALSE	finn-b-DM_BCKGRND_RETINA	1	190294726	0.0329	206234	0.9083	Background diabetic retinopathy || id:finn-b-DM_BCKGRND_RETINA	Background diabetic retinopathy	Background diabetic retinopathy || ||	TRUE	igd	461460	0.00198582	190294726	1.00E-16	1	ukb-b-19953	|| id:ukb-b-19953	TRUE	reported	igd	2	TRUE	NA	NA	0.000149314	461460	6.47E-08	206234	TRUE	6.26E-06	68.91252171	0.00013371
302	rs861548	T	C	T	C	-0.0152009	0.0036	0.373524	0.3085	FALSE	FALSE	FALSE	finn-b-DM_BCKGRND_RETINA	14	104154606	0.0354	206234	0.9198	Background diabetic retinopathy || id:finn-b-DM_BCKGRND_RETINA	Background diabetic retinopathy	Background diabetic retinopathy || ||	TRUE	igd	461460	0.00204802	104154606	1.20E-13	14	ukb-b-19953	|| id:ukb-b-19953	TRUE	reported	igd	2	TRUE	NA	NA	0.000119368	461460	5.01E-08	206234	TRUE	5.34E-05	55.08967587	0.000108141
303	rs862320	T	C	T	C	-0.0231703	-0.0045	0.40965	0.4307	FALSE	FALSE	FALSE	finn-b-DM_BCKGRND_RETINA	16	69651866	0.033	206234	0.8925	Background diabetic retinopathy || id:finn-b-DM_BCKGRND_RETINA	Background diabetic retinopathy	Background diabetic retinopathy || ||	TRUE	igd	461460	0.00201345	69651866	1.20E-30	16	ukb-b-19953	|| id:ukb-b-19953	TRUE	reported	igd	2	TRUE	NA	NA	0.000286896	461460	9.02E-08	206234	TRUE	3.34E-10	132.4285474	0.000259666
304	rs869592	G	C	G	C	0.0128444	0.0811	0.250169	0.1864	FALSE	TRUE	FALSE	finn-b-DM_BCKGRND_RETINA	5	158430187	0.0421	206234	0.0541901	Background diabetic retinopathy || id:finn-b-DM_BCKGRND_RETINA	Background diabetic retinopathy	Background diabetic retinopathy || ||	TRUE	igd	461460	0.00228575	158430187	1.90E-08	5	ukb-b-19953	|| id:ukb-b-19953	TRUE	reported	igd	2	TRUE	NA	NA	6.84E-05	461460	1.80E-05	206234	TRUE	0.12812742	31.57695054	6.19E-05
305	rs879620	T	C	T	C	0.0241136	0.0169	0.613237	0.5786	FALSE	FALSE	FALSE	finn-b-DM_BCKGRND_RETINA	16	4015729	0.0333	206234	0.611999	Background diabetic retinopathy || id:finn-b-DM_BCKGRND_RETINA	Background diabetic retinopathy	Background diabetic retinopathy || ||	TRUE	igd	461460	0.00203595	4015729	2.30E-32	16	ukb-b-19953	|| id:ukb-b-19953	TRUE	reported	igd	2	TRUE	NA	NA	0.000303897	461460	1.25E-06	206234	TRUE	7.27E-10	140.2781044	0.000275821
306	rs923994	G	A	G	A	-0.0145761	-0.0876	0.783195	0.778	FALSE	FALSE	FALSE	finn-b-DM_BCKGRND_RETINA	4	67802992	0.0395	206234	0.0264302	Background diabetic retinopathy || id:finn-b-DM_BCKGRND_RETINA	Background diabetic retinopathy	Background diabetic retinopathy || ||	TRUE	igd	461460	0.00240219	67802992	1.30E-09	4	ukb-b-19953	|| id:ukb-b-19953	TRUE	reported	igd	2	TRUE	NA	NA	7.98E-05	461460	2.38E-05	206234	TRUE	0.126372004	36.81865918	7.22E-05
307	rs925524	G	A	G	A	0.0128687	-0.0302	0.709214	0.7401	FALSE	FALSE	FALSE	finn-b-DM_BCKGRND_RETINA	1	46496709	0.0371	206234	0.416	Background diabetic retinopathy || id:finn-b-DM_BCKGRND_RETINA	Background diabetic retinopathy	Background diabetic retinopathy || ||	TRUE	igd	461460	0.00216808	46496709	2.90E-09	1	ukb-b-19953	|| id:ukb-b-19953	TRUE	reported	igd	2	TRUE	NA	NA	7.63E-05	461460	3.21E-06	206234	TRUE	0.008741974	35.23049512	6.83E-05
308	rs9294260	A	G	A	G	0.014782	0.0475	0.476559	0.5072	FALSE	FALSE	FALSE	finn-b-DM_BCKGRND_RETINA	6	83433228	0.0328	206234	0.1476	Background diabetic retinopathy || id:finn-b-DM_BCKGRND_RETINA	Background diabetic retinopathy	Background diabetic retinopathy || ||	TRUE	igd	461460	0.00198818	83433228	1.00E-13	6	ukb-b-19953	|| id:ukb-b-19953	TRUE	reported	igd	2	TRUE	NA	NA	0.000119776	461460	1.02E-05	206234	TRUE	0.003410782	55.27834021	0.000109014
309	rs9314675	T	G	T	G	-0.011913	0.0227	0.446372	0.5031	FALSE	FALSE	FALSE	finn-b-DM_BCKGRND_RETINA	9	81371636	0.0328	206234	0.488	Background diabetic retinopathy || id:finn-b-DM_BCKGRND_RETINA	Background diabetic retinopathy	Background diabetic retinopathy || ||	TRUE	igd	461460	0.00199214	81371636	2.20E-09	9	ukb-b-19953	|| id:ukb-b-19953	TRUE	reported	igd	2	TRUE	NA	NA	7.75E-05	461460	2.32E-06	206234	TRUE	0.005994637	35.76041681	7.01E-05
310	rs9366863	C	T	C	T	-0.0285083	0.0353	0.671833	0.6753	FALSE	FALSE	FALSE	finn-b-DM_BCKGRND_RETINA	6	34688946	0.0355	206234	0.32	Background diabetic retinopathy || id:finn-b-DM_BCKGRND_RETINA	Background diabetic retinopathy	Background diabetic retinopathy || ||	TRUE	igd	461460	0.00210043	34688946	5.80E-42	6	ukb-b-19953	|| id:ukb-b-19953	TRUE	reported	igd	2	TRUE	NA	NA	0.000399044	461460	4.79E-06	206234	TRUE	1.87E-11	184.2155196	0.000358368
311	rs947088	T	G	T	G	0.0124939	-0.0101	0.718022	0.6567	FALSE	FALSE	FALSE	finn-b-DM_BCKGRND_RETINA	20	17171373	0.0345	206234	0.7704	Background diabetic retinopathy || id:finn-b-DM_BCKGRND_RETINA	Background diabetic retinopathy	Background diabetic retinopathy || ||	TRUE	igd	461460	0.00220743	17171373	1.50E-08	20	ukb-b-19953	|| id:ukb-b-19953	TRUE	reported	igd	2	TRUE	NA	NA	6.94E-05	461460	4.16E-07	206234	TRUE	0.003705911	32.0348113	6.32E-05
312	rs9515446	G	A	G	A	0.0151051	-0.0128	0.447709	0.4852	FALSE	FALSE	FALSE	finn-b-DM_BCKGRND_RETINA	13	112217108	0.0328	206234	0.6951	Background diabetic retinopathy || id:finn-b-DM_BCKGRND_RETINA	Background diabetic retinopathy	Background diabetic retinopathy || ||	TRUE	igd	461460	0.00199052	112217108	3.20E-14	13	ukb-b-19953	|| id:ukb-b-19953	TRUE	reported	igd	2	TRUE	NA	NA	0.000124775	461460	7.38E-07	206234	TRUE	9.91E-05	57.58562946	0.000112834
313	rs9540248	C	T	C	T	-0.0129393	-0.0294	0.227077	0.2607	FALSE	FALSE	FALSE	finn-b-DM_BCKGRND_RETINA	13	65441892	0.0372	206234	0.4298	Background diabetic retinopathy || id:finn-b-DM_BCKGRND_RETINA	Background diabetic retinopathy	Background diabetic retinopathy || ||	TRUE	igd	461460	0.002367	65441892	4.60E-08	13	ukb-b-19953	|| id:ukb-b-19953	TRUE	reported	igd	2	TRUE	NA	NA	6.48E-05	461460	3.03E-06	206234	TRUE	0.01726368	29.88305874	5.88E-05
314	rs9638713	G	A	G	A	-0.0361735	-0.1502	0.97477	0.9901	FALSE	FALSE	FALSE	finn-b-DM_BCKGRND_RETINA	7	14645949	0.1616	206234	0.3528	Background diabetic retinopathy || id:finn-b-DM_BCKGRND_RETINA	Background diabetic retinopathy	Background diabetic retinopathy || ||	TRUE	igd	461460	0.00635399	14645949	1.20E-08	7	ukb-b-19953	|| id:ukb-b-19953	TRUE	reported	igd	2	TRUE	NA	NA	7.02E-05	461460	4.19E-06	206234	TRUE	0.016791044	32.41066998	6.44E-05
315	rs9673839	G	A	G	A	0.0130337	-0.0099	0.490967	0.4538	FALSE	FALSE	FALSE	finn-b-DM_BCKGRND_RETINA	16	76895693	0.033	206234	0.764499	Background diabetic retinopathy || id:finn-b-DM_BCKGRND_RETINA	Background diabetic retinopathy	Background diabetic retinopathy || ||	TRUE	igd	461460	0.00198783	76895693	5.50E-11	16	ukb-b-19953	|| id:ukb-b-19953	TRUE	reported	igd	2	TRUE	NA	NA	9.32E-05	461460	4.36E-07	206234	TRUE	0.000687439	42.99094185	8.49E-05
316	rs9792407	T	G	T	G	-0.0127996	-0.0514	0.676903	0.6623	FALSE	FALSE	FALSE	finn-b-DM_BCKGRND_RETINA	9	124625546	0.0348	206234	0.1404	Background diabetic retinopathy || id:finn-b-DM_BCKGRND_RETINA	Background diabetic retinopathy	Background diabetic retinopathy || ||	TRUE	igd	461460	0.00211597	124625546	1.50E-09	9	ukb-b-19953	|| id:ukb-b-19953	TRUE	reported	igd	2	TRUE	NA	NA	7.93E-05	461460	1.06E-05	206234	TRUE	0.032851115	36.59095828	7.17E-05
317	rs9830592	A	C	A	C	0.0154849	-0.0144	0.582421	0.6337	FALSE	FALSE	FALSE	finn-b-DM_BCKGRND_RETINA	3	104631603	0.0339	206234	0.6709	Background diabetic retinopathy || id:finn-b-DM_BCKGRND_RETINA	Background diabetic retinopathy	Background diabetic retinopathy || ||	TRUE	igd	461460	0.00200164	104631603	1.00E-14	3	ukb-b-19953	|| id:ukb-b-19953	TRUE	reported	igd	2	TRUE	NA	NA	0.000129675	461460	8.75E-07	206234	TRUE	7.94E-05	59.84734212	0.000116633
318	rs9843653	C	T	C	T	0.0294509	0.0251	0.511652	0.394	FALSE	FALSE	FALSE	finn-b-DM_BCKGRND_RETINA	3	49920571	0.0335	206234	0.453799	Background diabetic retinopathy || id:finn-b-DM_BCKGRND_RETINA	Background diabetic retinopathy	Background diabetic retinopathy || ||	TRUE	igd	461460	0.00197538	49920571	2.90E-50	3	ukb-b-19953	|| id:ukb-b-19953	TRUE	reported	igd	2	TRUE	NA	NA	0.000481454	461460	2.72E-06	206234	TRUE	1.83E-14	222.2776709	0.000433442
319	rs9858533	A	G	A	G	0.0113495	0.0608	0.443337	0.3847	FALSE	FALSE	FALSE	finn-b-DM_BCKGRND_RETINA	3	161425444	0.0337	206234	0.0709905	Background diabetic retinopathy || id:finn-b-DM_BCKGRND_RETINA	Background diabetic retinopathy	Background diabetic retinopathy || ||	TRUE	igd	461460	0.00198382	161425444	1.10E-08	3	ukb-b-19953	|| id:ukb-b-19953	TRUE	reported	igd	2	TRUE	NA	NA	7.09E-05	461460	1.58E-05	206234	TRUE	0.093026794	32.7302204	6.36E-05
320	rs9968060	T	C	T	C	0.0128977	-0.013	0.64266	0.6379	FALSE	FALSE	FALSE	finn-b-DM_BCKGRND_RETINA	3	62471282	0.0344	206234	0.7062	Background diabetic retinopathy || id:finn-b-DM_BCKGRND_RETINA	Background diabetic retinopathy	Background diabetic retinopathy || ||	TRUE	igd	461460	0.00209796	62471282	7.90E-10	3	ukb-b-19953	|| id:ukb-b-19953	TRUE	reported	igd	2	TRUE	NA	NA	8.19E-05	461460	6.92E-07	206234	TRUE	0.001919139	37.7946332	7.64E-05
