# Supplementary material for: The causal effect of obesity on diabetic retinopathy: A two-sample Mendelian randomization study
Source: Front Endocrinol (Lausanne). 2023 Apr 3;14:1108731. doi: 10.3389/fendo.2023.1108731 (PMC10106681; doi:10.3389/fendo.2023.1108731)
Supplement: Supplementary file 5 [file DataSheet_5.csv]

The details of SNVs in waist circumference on background DR.	SNV	effect_allele.exposure	other_allele.exposure	effect_allele.outcome	other_allele.outcome	beta.exposure	beta.outcome	eaf.exposure	eaf.outcome	remove	palindromic	ambiguous	id.outcome	chr	pos	se.outcome	samplesize.outcome	pval.outcome	outcome	originalname.outcome	outcome.deprecated	mr_keep.outcome	data_source.outcome	pval.exposure	se.exposure	samplesize.exposure	chr.exposure	pos.exposure	id.exposure	exposure	mr_keep.exposure	pval_origin.exposure	data_source.exposure	action	mr_keep	units.outcome	units.exposure	rsq.exposure	effective_n.exposure	rsq.outcome	effective_n.outcome	steiger_dir	steiger_pval	F	R2
1	rs1011449	A	C	A	C	0.0197306	0.0078	0.915087	0.9142	FALSE	FALSE	FALSE	finn-b-DM_BCKGRND_RETINA	7	114454337	0.0585	206234	0.8944	Background diabetic retinopathy || id:finn-b-DM_BCKGRND_RETINA	Background diabetic retinopathy	Background diabetic retinopathy || ||	TRUE	igd	8.90E-10	0.00321938	463166	7	114454337	ukb-b-9405	|| id:ukb-b-9405	TRUE	reported	igd	2	TRUE	NA	NA	8.11E-05	463166	8.62E-08	206234	TRUE	0.000999009	37.5609096	6.05E-05
2	rs1013402	G	A	G	A	0.0250906	-0.0368	0.318423	0.3389	FALSE	FALSE	FALSE	finn-b-DM_BCKGRND_RETINA	11	27712381	0.0346	206234	0.2872	Background diabetic retinopathy || id:finn-b-DM_BCKGRND_RETINA	Background diabetic retinopathy	Background diabetic retinopathy || ||	TRUE	igd	3.90E-39	0.00191723	463166	11	27712381	ukb-b-9405	|| id:ukb-b-9405	TRUE	reported	igd	2	TRUE	NA	NA	0.000369639	463166	5.49E-06	206234	TRUE	1.78E-10	171.2669886	0.000273257
3	rs10150482	A	G	A	G	0.0219574	0.0373	0.22035	0.2374	FALSE	FALSE	FALSE	finn-b-DM_BCKGRND_RETINA	14	79891882	0.0384	206234	0.3317	Background diabetic retinopathy || id:finn-b-DM_BCKGRND_RETINA	Background diabetic retinopathy	Background diabetic retinopathy || ||	TRUE	igd	4.50E-24	0.00216957	463166	14	79891882	ukb-b-9405	|| id:ukb-b-9405	TRUE	reported	igd	2	TRUE	NA	NA	0.000221097	463166	4.58E-06	206234	TRUE	1.51E-06	102.4270095	0.000165655
4	rs10236214	T	C	T	C	0.013799	0.1048	0.641963	0.6956	FALSE	FALSE	FALSE	finn-b-DM_BCKGRND_RETINA	7	150668070	0.0357	206234	0.00334103	Background diabetic retinopathy || id:finn-b-DM_BCKGRND_RETINA	Background diabetic retinopathy	Background diabetic retinopathy || ||	TRUE	igd	1.90E-13	0.00187561	463166	7	150668070	ukb-b-9405	|| id:ukb-b-9405	TRUE	reported	igd	2	TRUE	NA	NA	0.000116849	463166	4.18E-05	206234	TRUE	0.100658603	54.12652556	8.75E-05
5	rs10248298	A	C	A	C	0.0132553	0.0283	0.366037	0.3889	FALSE	FALSE	FALSE	finn-b-DM_BCKGRND_RETINA	7	121963813	0.0337	206234	0.4005	Background diabetic retinopathy || id:finn-b-DM_BCKGRND_RETINA	Background diabetic retinopathy	Background diabetic retinopathy || ||	TRUE	igd	8.80E-13	0.00185427	463166	7	121963813	ukb-b-9405	|| id:ukb-b-9405	TRUE	reported	igd	2	TRUE	NA	NA	0.000110319	463166	3.42E-06	206234	TRUE	0.001078424	51.10144474	8.15E-05
6	rs1025065	G	T	G	T	-0.010284	0.0071	0.639097	0.7026	FALSE	FALSE	FALSE	finn-b-DM_BCKGRND_RETINA	16	82451159	0.0358	206234	0.8421	Background diabetic retinopathy || id:finn-b-DM_BCKGRND_RETINA	Background diabetic retinopathy	Background diabetic retinopathy || ||	TRUE	igd	3.60E-08	0.00186623	463166	16	82451159	ukb-b-9405	|| id:ukb-b-9405	TRUE	reported	igd	2	TRUE	NA	NA	6.56E-05	463166	1.91E-07	206234	TRUE	0.003807712	30.36643457	4.88E-05
7	rs10269774	A	G	A	G	0.0119597	-0.013	0.326456	0.3084	FALSE	FALSE	FALSE	finn-b-DM_BCKGRND_RETINA	7	92253972	0.0355	206234	0.7154	Background diabetic retinopathy || id:finn-b-DM_BCKGRND_RETINA	Background diabetic retinopathy	Background diabetic retinopathy || ||	TRUE	igd	3.60E-10	0.00190774	463166	7	92253972	ukb-b-9405	|| id:ukb-b-9405	TRUE	reported	igd	2	TRUE	NA	NA	8.48E-05	463166	6.50E-07	206234	TRUE	0.00149835	39.30087324	6.29E-05
8	rs1037702	A	G	A	G	-0.0101871	-0.0727	0.621776	0.6099	FALSE	FALSE	FALSE	finn-b-DM_BCKGRND_RETINA	4	180168024	0.0336	206234	0.0304797	Background diabetic retinopathy || id:finn-b-DM_BCKGRND_RETINA	Background diabetic retinopathy	Background diabetic retinopathy || ||	TRUE	igd	3.60E-08	0.00184913	463166	4	180168024	ukb-b-9405	|| id:ukb-b-9405	TRUE	reported	igd	2	TRUE	NA	NA	6.55E-05	463166	2.27E-05	206234	TRUE	0.208370597	30.35052791	4.88E-05
9	rs10405382	G	C	G	C	-0.0143836	0.0205	0.170056	0.216	FALSE	TRUE	FALSE	finn-b-DM_BCKGRND_RETINA	19	32896716	0.0401	206234	0.6084	Background diabetic retinopathy || id:finn-b-DM_BCKGRND_RETINA	Background diabetic retinopathy	Background diabetic retinopathy || ||	TRUE	igd	1.70E-09	0.00238687	463166	19	32896716	ukb-b-9405	|| id:ukb-b-9405	TRUE	reported	igd	2	TRUE	NA	NA	7.84E-05	463166	1.27E-06	206234	TRUE	0.003505383	36.31429876	5.84E-05
10	rs10423928	A	T	A	T	-0.0265551	0.0236	0.194353	0.2563	FALSE	TRUE	FALSE	finn-b-DM_BCKGRND_RETINA	19	46182304	0.0377	206234	0.531001	Background diabetic retinopathy || id:finn-b-DM_BCKGRND_RETINA	Background diabetic retinopathy	Background diabetic retinopathy || ||	TRUE	igd	6.80E-32	0.00225944	463166	19	46182304	ukb-b-9405	|| id:ukb-b-9405	TRUE	reported	igd	2	TRUE	NA	NA	0.000298147	463166	1.90E-06	206234	TRUE	1.94E-09	138.1319861	0.000220832
11	rs10460356	A	T	A	T	-0.01176	-0.0359	0.668519	0.6902	FALSE	TRUE	FALSE	finn-b-DM_BCKGRND_RETINA	2	171619057	0.0354	206234	0.3108	Background diabetic retinopathy || id:finn-b-DM_BCKGRND_RETINA	Background diabetic retinopathy	Background diabetic retinopathy || ||	TRUE	igd	6.00E-10	0.00189985	463166	2	171619057	ukb-b-9405	|| id:ukb-b-9405	TRUE	reported	igd	2	TRUE	NA	NA	8.27E-05	463166	4.99E-06	206234	TRUE	0.009537562	38.31563409	6.13E-05
12	rs10490869	T	A	T	A	0.0163389	0.0737	0.209589	0.2214	FALSE	TRUE	FALSE	finn-b-DM_BCKGRND_RETINA	3	35635145	0.0394	206234	0.0616098	Background diabetic retinopathy || id:finn-b-DM_BCKGRND_RETINA	Background diabetic retinopathy	Background diabetic retinopathy || ||	TRUE	igd	1.20E-13	0.00220375	463166	3	35635145	ukb-b-9405	|| id:ukb-b-9405	TRUE	reported	igd	2	TRUE	NA	NA	0.000118668	463166	1.70E-05	206234	TRUE	0.010490746	54.96939776	8.84E-05
13	rs10499014	G	C	G	C	-0.0132827	-0.0574	0.268616	0.2646	FALSE	TRUE	FALSE	finn-b-DM_BCKGRND_RETINA	6	97947755	0.0375	206234	0.1257	Background diabetic retinopathy || id:finn-b-DM_BCKGRND_RETINA	Background diabetic retinopathy	Background diabetic retinopathy || ||	TRUE	igd	5.90E-11	0.00202893	463166	6	97947755	ukb-b-9405	|| id:ukb-b-9405	TRUE	reported	igd	2	TRUE	NA	NA	9.25E-05	463166	1.14E-05	206234	TRUE	0.018251851	42.85866117	6.93E-05
14	rs10505836	C	A	C	A	0.0152705	0.0606	0.860023	0.8668	FALSE	FALSE	FALSE	finn-b-DM_BCKGRND_RETINA	12	19288508	0.0487	206234	0.2136	Background diabetic retinopathy || id:finn-b-DM_BCKGRND_RETINA	Background diabetic retinopathy	Background diabetic retinopathy || ||	TRUE	igd	4.10E-09	0.00259774	463166	12	19288508	ukb-b-9405	|| id:ukb-b-9405	TRUE	reported	igd	2	TRUE	NA	NA	7.46E-05	463166	7.51E-06	206234	TRUE	0.025899609	34.55533848	5.61E-05
15	rs1051613	A	G	A	G	-0.00995199	0.0299	0.544526	0.517	FALSE	FALSE	FALSE	finn-b-DM_BCKGRND_RETINA	4	951179	0.033	206234	0.3653	Background diabetic retinopathy || id:finn-b-DM_BCKGRND_RETINA	Background diabetic retinopathy	Background diabetic retinopathy || ||	TRUE	igd	3.10E-08	0.00179742	463166	4	951179	ukb-b-9405	|| id:ukb-b-9405	TRUE	reported	igd	2	TRUE	NA	NA	6.62E-05	463166	3.98E-06	206234	TRUE	0.020366251	30.65636952	4.91E-05
16	rs1056441	C	T	C	T	0.0127063	0.0375	0.675421	0.7434	FALSE	FALSE	FALSE	finn-b-DM_BCKGRND_RETINA	20	62370349	0.0376	206234	0.3189	Background diabetic retinopathy || id:finn-b-DM_BCKGRND_RETINA	Background diabetic retinopathy	Background diabetic retinopathy || ||	TRUE	igd	3.10E-11	0.00191349	463166	20	62370349	ukb-b-9405	|| id:ukb-b-9405	TRUE	reported	igd	2	TRUE	NA	NA	9.52E-05	463166	4.82E-06	206234	TRUE	0.004288595	44.0946415	7.08E-05
17	rs10787738	T	C	T	C	0.0153066	0.0237	0.254549	0.2552	FALSE	FALSE	FALSE	finn-b-DM_BCKGRND_RETINA	10	118777371	0.0377	206234	0.5284	Background diabetic retinopathy || id:finn-b-DM_BCKGRND_RETINA	Background diabetic retinopathy	Background diabetic retinopathy || ||	TRUE	igd	2.10E-13	0.00208556	463166	10	118777371	ukb-b-9405	|| id:ukb-b-9405	TRUE	reported	igd	2	TRUE	NA	NA	0.000116286	463166	1.92E-06	206234	TRUE	0.000384165	53.86567283	8.89E-05
18	rs10789334	G	A	G	A	0.0172317	-0.0173	0.775819	0.8259	FALSE	FALSE	FALSE	finn-b-DM_BCKGRND_RETINA	1	72647903	0.0435	206234	0.6915	Background diabetic retinopathy || id:finn-b-DM_BCKGRND_RETINA	Background diabetic retinopathy	Background diabetic retinopathy || ||	TRUE	igd	7.40E-16	0.00213713	463166	1	72647903	ukb-b-9405	|| id:ukb-b-9405	TRUE	reported	igd	2	TRUE	NA	NA	0.000140346	463166	7.67E-07	206234	TRUE	3.41E-05	65.01212602	0.000103287
19	rs10803762	A	G	A	G	0.0119451	-0.0373	0.677313	0.7078	FALSE	FALSE	FALSE	finn-b-DM_BCKGRND_RETINA	2	161105876	0.036	206234	0.3003	Background diabetic retinopathy || id:finn-b-DM_BCKGRND_RETINA	Background diabetic retinopathy	Background diabetic retinopathy || ||	TRUE	igd	4.40E-10	0.00191493	463166	2	161105876	ukb-b-9405	|| id:ukb-b-9405	TRUE	reported	igd	2	TRUE	NA	NA	8.40E-05	463166	5.21E-06	206234	TRUE	0.009309748	38.91112378	6.24E-05
20	rs10835676	G	C	G	C	0.0123512	0.0563	0.240436	0.2771	FALSE	TRUE	FALSE	finn-b-DM_BCKGRND_RETINA	11	30531316	0.0369	206234	0.1266	Background diabetic retinopathy || id:finn-b-DM_BCKGRND_RETINA	Background diabetic retinopathy	Background diabetic retinopathy || ||	TRUE	igd	4.00E-09	0.00209843	463166	11	30531316	ukb-b-9405	|| id:ukb-b-9405	TRUE	reported	igd	2	TRUE	NA	NA	7.48E-05	463166	1.13E-05	206234	TRUE	0.045734272	34.64410414	5.57E-05
21	rs10842239	C	T	C	T	0.0151232	-0.0537	0.122037	0.1858	FALSE	FALSE	FALSE	finn-b-DM_BCKGRND_RETINA	12	24059999	0.0422	206234	0.2031	Background diabetic retinopathy || id:finn-b-DM_BCKGRND_RETINA	Background diabetic retinopathy	Background diabetic retinopathy || ||	TRUE	igd	3.20E-08	0.00273417	463166	12	24059999	ukb-b-9405	|| id:ukb-b-9405	TRUE	reported	igd	2	TRUE	NA	NA	6.61E-05	463166	7.85E-06	206234	TRUE	0.044263557	30.59400713	4.90E-05
22	rs10938398	A	G	A	G	0.0222115	0.097	0.433578	0.4727	FALSE	FALSE	FALSE	finn-b-DM_BCKGRND_RETINA	4	45186139	0.0328	206234	0.00308297	Background diabetic retinopathy || id:finn-b-DM_BCKGRND_RETINA	Background diabetic retinopathy	Background diabetic retinopathy || ||	TRUE	igd	1.00E-34	0.00180756	463166	4	45186139	ukb-b-9405	|| id:ukb-b-9405	TRUE	reported	igd	2	TRUE	NA	NA	0.000325907	463166	4.24E-05	206234	TRUE	1.30E-05	150.9977002	0.000242322
23	rs10947793	G	A	G	A	-0.0127212	-0.0015	0.371789	0.3878	FALSE	FALSE	FALSE	finn-b-DM_BCKGRND_RETINA	6	12142817	0.0338	206234	0.9646	Background diabetic retinopathy || id:finn-b-DM_BCKGRND_RETINA	Background diabetic retinopathy	Background diabetic retinopathy || ||	TRUE	igd	8.10E-12	0.0018605	463166	6	12142817	ukb-b-9405	|| id:ukb-b-9405	TRUE	reported	igd	2	TRUE	NA	NA	0.00010093	463166	9.55E-09	206234	TRUE	0.000171129	46.75163594	7.56E-05
24	rs10957087	A	T	A	T	0.0139437	0.0044	0.159639	0.2486	FALSE	TRUE	FALSE	finn-b-DM_BCKGRND_RETINA	8	60220423	0.0378	206234	0.9075	Background diabetic retinopathy || id:finn-b-DM_BCKGRND_RETINA	Background diabetic retinopathy	Background diabetic retinopathy || ||	TRUE	igd	1.20E-08	0.00244363	463166	8	60220423	ukb-b-9405	|| id:ukb-b-9405	TRUE	reported	igd	2	TRUE	NA	NA	7.03E-05	463166	6.57E-08	206234	TRUE	0.002138024	32.56005757	5.22E-05
25	rs11012732	G	A	G	A	0.0193536	0.0851	0.331675	0.3142	FALSE	FALSE	FALSE	finn-b-DM_BCKGRND_RETINA	10	21830104	0.0352	206234	0.0157398	Background diabetic retinopathy || id:finn-b-DM_BCKGRND_RETINA	Background diabetic retinopathy	Background diabetic retinopathy || ||	TRUE	igd	2.40E-24	0.00190117	463166	10	21830104	ukb-b-9405	|| id:ukb-b-9405	TRUE	reported	igd	2	TRUE	NA	NA	0.000223692	463166	2.83E-05	206234	TRUE	0.000273525	103.6290738	0.000166056
26	rs11075263	T	C	T	C	-0.012132	-0.0201	0.207806	0.2753	FALSE	FALSE	FALSE	finn-b-DM_BCKGRND_RETINA	16	9367090	0.0369	206234	0.584901	Background diabetic retinopathy || id:finn-b-DM_BCKGRND_RETINA	Background diabetic retinopathy	Background diabetic retinopathy || ||	TRUE	igd	4.60E-08	0.00221878	463166	16	9367090	ukb-b-9405	|| id:ukb-b-9405	TRUE	reported	igd	2	TRUE	NA	NA	6.45E-05	463166	1.44E-06	206234	TRUE	0.009827732	29.89759939	4.85E-05
27	rs1108548	G	A	G	A	0.0121715	-0.013	0.277245	0.3096	FALSE	FALSE	FALSE	finn-b-DM_BCKGRND_RETINA	1	218634787	0.0355	206234	0.712901	Background diabetic retinopathy || id:finn-b-DM_BCKGRND_RETINA	Background diabetic retinopathy	Background diabetic retinopathy || ||	TRUE	igd	1.20E-09	0.00200003	463166	1	218634787	ukb-b-9405	|| id:ukb-b-9405	TRUE	reported	igd	2	TRUE	NA	NA	8.00E-05	463166	6.50E-07	206234	TRUE	0.002117623	37.035242	5.94E-05
28	rs111258054	T	C	T	C	0.0159528	0.0444	0.183665	0.2827	FALSE	FALSE	FALSE	finn-b-DM_BCKGRND_RETINA	11	134611390	0.0366	206234	0.2253	Background diabetic retinopathy || id:finn-b-DM_BCKGRND_RETINA	Background diabetic retinopathy	Background diabetic retinopathy || ||	TRUE	igd	9.50E-12	0.00234105	463166	11	134611390	ukb-b-9405	|| id:ukb-b-9405	TRUE	reported	igd	2	TRUE	NA	NA	0.000100248	463166	7.14E-06	206234	TRUE	0.005550696	46.43574976	7.63E-05
29	rs11150745	G	A	G	A	-0.0160848	-0.027	0.317708	0.2797	FALSE	FALSE	FALSE	finn-b-DM_BCKGRND_RETINA	17	78757626	0.0366	206234	0.4609	Background diabetic retinopathy || id:finn-b-DM_BCKGRND_RETINA	Background diabetic retinopathy	Background diabetic retinopathy || ||	TRUE	igd	6.80E-17	0.00192604	463166	17	78757626	ukb-b-9405	|| id:ukb-b-9405	TRUE	reported	igd	2	TRUE	NA	NA	0.000150557	463166	2.64E-06	206234	TRUE	5.78E-05	69.74301624	0.000112166
30	rs11196657	C	T	C	T	0.0124451	0.0372	0.236715	0.2151	FALSE	FALSE	FALSE	finn-b-DM_BCKGRND_RETINA	10	115976570	0.0399	206234	0.3513	Background diabetic retinopathy || id:finn-b-DM_BCKGRND_RETINA	Background diabetic retinopathy	Background diabetic retinopathy || ||	TRUE	igd	3.40E-09	0.00210599	463166	10	115976570	ukb-b-9405	|| id:ukb-b-9405	TRUE	reported	igd	2	TRUE	NA	NA	7.54E-05	463166	4.21E-06	206234	TRUE	0.012263683	34.920799	5.60E-05
31	rs113866544	C	T	C	T	0.0303242	-0.0369	0.068322	0.1068	FALSE	FALSE	FALSE	finn-b-DM_BCKGRND_RETINA	17	46270606	0.0532	206234	0.488599	Background diabetic retinopathy || id:finn-b-DM_BCKGRND_RETINA	Background diabetic retinopathy	Background diabetic retinopathy || ||	TRUE	igd	1.40E-17	0.003552	463166	17	46270606	ukb-b-9405	|| id:ukb-b-9405	TRUE	reported	igd	2	TRUE	NA	NA	0.000157337	463166	2.33E-06	206234	TRUE	3.16E-05	72.88409918	0.000117067
32	rs114964326	A	G	A	G	-0.0301131	0.1189	0.028947	0.0141	FALSE	FALSE	FALSE	finn-b-DM_BCKGRND_RETINA	2	146015229	0.1382	206234	0.3895	Background diabetic retinopathy || id:finn-b-DM_BCKGRND_RETINA	Background diabetic retinopathy	Background diabetic retinopathy || ||	TRUE	igd	2.10E-08	0.00537007	463166	2	146015229	ukb-b-9405	|| id:ukb-b-9405	TRUE	reported	igd	2	TRUE	NA	NA	6.79E-05	463166	3.59E-06	206234	TRUE	0.016537553	31.44495945	5.10E-05
33	rs1154988	A	T	A	T	0.0176003	-0.0135	0.77318	0.8519	FALSE	TRUE	FALSE	finn-b-DM_BCKGRND_RETINA	3	135925191	0.0462	206234	0.770201	Background diabetic retinopathy || id:finn-b-DM_BCKGRND_RETINA	Background diabetic retinopathy	Background diabetic retinopathy || ||	TRUE	igd	1.50E-16	0.00213143	463166	3	135925191	ukb-b-9405	|| id:ukb-b-9405	TRUE	reported	igd	2	TRUE	NA	NA	0.000147197	463166	4.14E-07	206234	TRUE	1.42E-05	68.18643623	0.000108651
34	rs11603984	T	G	T	G	-0.0169839	0.0305	0.135129	0.2034	FALSE	FALSE	FALSE	finn-b-DM_BCKGRND_RETINA	11	85238368	0.0407	206234	0.4528	Background diabetic retinopathy || id:finn-b-DM_BCKGRND_RETINA	Background diabetic retinopathy	Background diabetic retinopathy || ||	TRUE	igd	8.90E-11	0.00261937	463166	11	85238368	ukb-b-9405	|| id:ukb-b-9405	TRUE	reported	igd	2	TRUE	NA	NA	9.08E-05	463166	2.72E-06	206234	TRUE	0.002924627	42.04178528	6.74E-05
35	rs11636611	T	C	T	C	0.0107144	0.0779	0.502804	0.4905	FALSE	FALSE	FALSE	finn-b-DM_BCKGRND_RETINA	15	36391965	0.0328	206234	0.0174699	Background diabetic retinopathy || id:finn-b-DM_BCKGRND_RETINA	Background diabetic retinopathy	Background diabetic retinopathy || ||	TRUE	igd	2.30E-09	0.00179296	463166	15	36391965	ukb-b-9405	|| id:ukb-b-9405	TRUE	reported	igd	2	TRUE	NA	NA	7.71E-05	463166	2.74E-05	206234	TRUE	0.179817399	35.71038316	5.74E-05
36	rs11646719	G	C	G	C	0.0104068	-0.0091	0.666965	0.7301	FALSE	TRUE	FALSE	finn-b-DM_BCKGRND_RETINA	16	71383889	0.0371	206234	0.807	Background diabetic retinopathy || id:finn-b-DM_BCKGRND_RETINA	Background diabetic retinopathy	Background diabetic retinopathy || ||	TRUE	igd	4.30E-08	0.00189992	463166	16	71383889	ukb-b-9405	|| id:ukb-b-9405	TRUE	reported	igd	2	TRUE	NA	NA	6.48E-05	463166	2.92E-07	206234	TRUE	0.004564737	30.00293821	4.81E-05
38	rs11686555	G	C	G	C	-0.014136	-0.008	0.268239	0.2613	FALSE	TRUE	FALSE	finn-b-DM_BCKGRND_RETINA	2	67786688	0.0374	206234	0.8311	Background diabetic retinopathy || id:finn-b-DM_BCKGRND_RETINA	Background diabetic retinopathy	Background diabetic retinopathy || ||	TRUE	igd	2.60E-12	0.0020208	463166	2	67786688	ukb-b-9405	|| id:ukb-b-9405	TRUE	reported	igd	2	TRUE	NA	NA	0.000105639	463166	2.22E-07	206234	TRUE	0.000211601	48.93351425	7.84E-05
39	rs11704728	T	C	T	C	0.0133307	0.032	0.196347	0.2146	FALSE	FALSE	FALSE	finn-b-DM_BCKGRND_RETINA	22	18130209	0.0398	206234	0.4222	Background diabetic retinopathy || id:finn-b-DM_BCKGRND_RETINA	Background diabetic retinopathy	Background diabetic retinopathy || ||	TRUE	igd	3.90E-09	0.00226433	463166	22	18130209	ukb-b-9405	|| id:ukb-b-9405	TRUE	reported	igd	2	TRUE	NA	NA	7.48E-05	463166	3.13E-06	206234	TRUE	0.009351854	34.65983324	5.61E-05
40	rs11708024	A	G	A	G	-0.0119029	0.0691	0.292399	0.3516	FALSE	FALSE	FALSE	finn-b-DM_BCKGRND_RETINA	3	85865269	0.0344	206234	0.0443404	Background diabetic retinopathy || id:finn-b-DM_BCKGRND_RETINA	Background diabetic retinopathy	Background diabetic retinopathy || ||	TRUE	igd	1.40E-09	0.00196595	463166	3	85865269	ukb-b-9405	|| id:ukb-b-9405	TRUE	reported	igd	2	TRUE	NA	NA	7.91E-05	463166	1.96E-05	206234	TRUE	0.091089817	36.65731348	5.86E-05
41	rs11728685	A	G	A	G	0.0122781	-0.0222	0.320363	0.254	FALSE	FALSE	FALSE	finn-b-DM_BCKGRND_RETINA	4	18465884	0.0376	206234	0.5547	Background diabetic retinopathy || id:finn-b-DM_BCKGRND_RETINA	Background diabetic retinopathy	Background diabetic retinopathy || ||	TRUE	igd	1.40E-10	0.00191442	463166	4	18465884	ukb-b-9405	|| id:ukb-b-9405	TRUE	reported	igd	2	TRUE	NA	NA	8.88E-05	463166	1.69E-06	206234	TRUE	0.002150233	41.13276335	6.56E-05
43	rs1182199	A	C	A	C	-0.0135196	0.0405	0.3044	0.3614	FALSE	FALSE	FALSE	finn-b-DM_BCKGRND_RETINA	7	2862542	0.034	206234	0.2334	Background diabetic retinopathy || id:finn-b-DM_BCKGRND_RETINA	Background diabetic retinopathy	Background diabetic retinopathy || ||	TRUE	igd	3.60E-12	0.00194469	463166	7	2862542	ukb-b-9405	|| id:ukb-b-9405	TRUE	reported	igd	2	TRUE	NA	NA	0.000104339	463166	6.88E-06	206234	TRUE	0.004132439	48.33112708	7.74E-05
44	rs1183668	G	C	G	C	-0.0120589	0.0479	0.37014	0.3344	FALSE	TRUE	FALSE	finn-b-DM_BCKGRND_RETINA	13	112191837	0.035	206234	0.1709	Background diabetic retinopathy || id:finn-b-DM_BCKGRND_RETINA	Background diabetic retinopathy	Background diabetic retinopathy || ||	TRUE	igd	9.30E-11	0.00186172	463166	13	112191837	ukb-b-9405	|| id:ukb-b-9405	TRUE	reported	igd	2	TRUE	NA	NA	9.06E-05	463166	9.08E-06	206234	TRUE	0.014017974	41.95528339	6.78E-05
45	rs11926024	A	T	A	T	-0.0117587	0.0105	0.263849	0.3166	FALSE	TRUE	FALSE	finn-b-DM_BCKGRND_RETINA	3	173662094	0.0352	206234	0.765399	Background diabetic retinopathy || id:finn-b-DM_BCKGRND_RETINA	Background diabetic retinopathy	Background diabetic retinopathy || ||	TRUE	igd	6.30E-09	0.00202462	463166	3	173662094	ukb-b-9405	|| id:ukb-b-9405	TRUE	reported	igd	2	TRUE	NA	NA	7.28E-05	463166	4.31E-07	206234	TRUE	0.002925006	33.7311832	5.37E-05
46	rs12042959	G	A	G	A	-0.014934	-0.0735	0.143895	0.159	FALSE	FALSE	FALSE	finn-b-DM_BCKGRND_RETINA	1	243533273	0.0448	206234	0.1009	Background diabetic retinopathy || id:finn-b-DM_BCKGRND_RETINA	Background diabetic retinopathy	Background diabetic retinopathy || ||	TRUE	igd	5.20E-09	0.00255686	463166	1	243533273	ukb-b-9405	|| id:ukb-b-9405	TRUE	reported	igd	2	TRUE	NA	NA	7.36E-05	463166	1.31E-05	206234	TRUE	0.060489187	34.11445173	5.49E-05
47	rs12140153	T	G	T	G	-0.0265936	-0.1447	0.094226	0.07904	FALSE	FALSE	FALSE	finn-b-DM_BCKGRND_RETINA	1	62579891	0.0617	206234	0.0190999	Background diabetic retinopathy || id:finn-b-DM_BCKGRND_RETINA	Background diabetic retinopathy	Background diabetic retinopathy || ||	TRUE	igd	2.10E-17	0.00313243	463166	1	62579891	ukb-b-9405	|| id:ukb-b-9405	TRUE	reported	igd	2	TRUE	NA	NA	0.000155593	463166	2.67E-05	206234	TRUE	0.005755605	72.07613914	0.000120719
48	rs1218824	A	G	A	G	0.012491	0.0389	0.661499	0.6668	FALSE	FALSE	FALSE	finn-b-DM_BCKGRND_RETINA	13	28010734	0.0348	206234	0.2644	Background diabetic retinopathy || id:finn-b-DM_BCKGRND_RETINA	Background diabetic retinopathy	Background diabetic retinopathy || ||	TRUE	igd	4.20E-11	0.00189332	463166	13	28010734	ukb-b-9405	|| id:ukb-b-9405	TRUE	reported	igd	2	TRUE	NA	NA	9.40E-05	463166	6.06E-06	206234	TRUE	0.006294147	43.52576086	6.99E-05
49	rs12245654	C	A	C	A	0.023047	0.0435	0.072559	0.1153	FALSE	FALSE	FALSE	finn-b-DM_BCKGRND_RETINA	10	87562928	0.0512	206234	0.3958	Background diabetic retinopathy || id:finn-b-DM_BCKGRND_RETINA	Background diabetic retinopathy	Background diabetic retinopathy || ||	TRUE	igd	3.20E-11	0.00347158	463166	10	87562928	ukb-b-9405	|| id:ukb-b-9405	TRUE	reported	igd	2	TRUE	NA	NA	9.51E-05	463166	3.50E-06	206234	TRUE	0.002900389	44.0731862	7.15E-05
50	rs12287076	C	G	C	G	0.0210638	0.0702	0.707082	0.7706	FALSE	TRUE	FALSE	finn-b-DM_BCKGRND_RETINA	11	47606865	0.0391	206234	0.0722404	Background diabetic retinopathy || id:finn-b-DM_BCKGRND_RETINA	Background diabetic retinopathy	Background diabetic retinopathy || ||	TRUE	igd	1.30E-26	0.00197238	463166	11	47606865	ukb-b-9405	|| id:ukb-b-9405	TRUE	reported	igd	2	TRUE	NA	NA	0.000246179	463166	1.56E-05	206234	TRUE	9.25E-06	114.0492057	0.000183789
51	rs1229660	T	C	T	C	0.0114333	-0.0313	0.677031	0.7924	FALSE	FALSE	FALSE	finn-b-DM_BCKGRND_RETINA	7	26437429	0.0405	206234	0.4394	Background diabetic retinopathy || id:finn-b-DM_BCKGRND_RETINA	Background diabetic retinopathy	Background diabetic retinopathy || ||	TRUE	igd	2.40E-09	0.00191674	463166	7	26437429	ukb-b-9405	|| id:ukb-b-9405	TRUE	reported	igd	2	TRUE	NA	NA	7.68E-05	463166	2.90E-06	206234	TRUE	0.007630761	35.58088828	5.72E-05
52	rs12375196	A	C	A	C	0.0132187	0.0117	0.424364	0.4659	FALSE	FALSE	FALSE	finn-b-DM_BCKGRND_RETINA	7	103416541	0.0329	206234	0.7227	Background diabetic retinopathy || id:finn-b-DM_BCKGRND_RETINA	Background diabetic retinopathy	Background diabetic retinopathy || ||	TRUE	igd	3.80E-13	0.00182044	463166	7	103416541	ukb-b-9405	|| id:ukb-b-9405	TRUE	reported	igd	2	TRUE	NA	NA	0.000113826	463166	6.13E-07	206234	TRUE	0.000188081	52.72599129	8.54E-05
53	rs12462975	A	G	A	G	0.01754	-0.0385	0.329671	0.3197	FALSE	FALSE	FALSE	finn-b-DM_BCKGRND_RETINA	19	30272202	0.0354	206234	0.2764	Background diabetic retinopathy || id:finn-b-DM_BCKGRND_RETINA	Background diabetic retinopathy	Background diabetic retinopathy || ||	TRUE	igd	5.90E-20	0.00191777	463166	19	30272202	ukb-b-9405	|| id:ukb-b-9405	TRUE	reported	igd	2	TRUE	NA	NA	0.000180573	463166	5.74E-06	206234	TRUE	3.02E-05	83.6500369	0.000135975
54	rs12463617	C	A	C	A	0.0431919	0.0359	0.828064	0.8381	FALSE	FALSE	FALSE	finn-b-DM_BCKGRND_RETINA	2	629244	0.0445	206234	0.4208	Background diabetic retinopathy || id:finn-b-DM_BCKGRND_RETINA	Background diabetic retinopathy	Background diabetic retinopathy || ||	TRUE	igd	1.80E-74	0.00236577	463166	2	629244	ukb-b-9405	|| id:ukb-b-9405	TRUE	reported	igd	2	TRUE	NA	NA	0.000719138	463166	3.16E-06	206234	TRUE	3.04E-21	333.3186218	0.000531209
55	rs12478299	C	T	C	T	-0.0115796	0.0355	0.252015	0.2591	FALSE	FALSE	FALSE	finn-b-DM_BCKGRND_RETINA	2	193811641	0.0375	206234	0.344	Background diabetic retinopathy || id:finn-b-DM_BCKGRND_RETINA	Background diabetic retinopathy	Background diabetic retinopathy || ||	TRUE	igd	1.90E-08	0.00206169	463166	2	193811641	ukb-b-9405	|| id:ukb-b-9405	TRUE	reported	igd	2	TRUE	NA	NA	6.81E-05	463166	4.35E-06	206234	TRUE	0.019805514	31.5457158	5.06E-05
56	rs12538435	G	A	G	A	-0.0128701	-0.091	0.261809	0.3147	FALSE	FALSE	FALSE	finn-b-DM_BCKGRND_RETINA	7	71437104	0.0355	206234	0.01037	Background diabetic retinopathy || id:finn-b-DM_BCKGRND_RETINA	Background diabetic retinopathy	Background diabetic retinopathy || ||	TRUE	igd	2.50E-10	0.00203404	463166	7	71437104	ukb-b-9405	|| id:ukb-b-9405	TRUE	reported	igd	2	TRUE	NA	NA	8.64E-05	463166	3.19E-05	206234	TRUE	0.167666781	40.03546382	6.40E-05
57	rs12591120	C	T	C	T	-0.0121171	-0.0169	0.258335	0.2326	FALSE	FALSE	FALSE	finn-b-DM_BCKGRND_RETINA	15	99236869	0.039	206234	0.6656	Background diabetic retinopathy || id:finn-b-DM_BCKGRND_RETINA	Background diabetic retinopathy	Background diabetic retinopathy || ||	TRUE	igd	3.40E-09	0.00204947	463166	15	99236869	ukb-b-9405	|| id:ukb-b-9405	TRUE	reported	igd	2	TRUE	NA	NA	7.55E-05	463166	9.11E-07	206234	TRUE	0.0034873	34.95539814	5.63E-05
58	rs127204	C	A	C	A	0.0108934	-0.0304	0.399753	0.4676	FALSE	FALSE	FALSE	finn-b-DM_BCKGRND_RETINA	1	112277693	0.0329	206234	0.3546	Background diabetic retinopathy || id:finn-b-DM_BCKGRND_RETINA	Background diabetic retinopathy	Background diabetic retinopathy || ||	TRUE	igd	2.20E-09	0.0018219	463166	1	112277693	ukb-b-9405	|| id:ukb-b-9405	TRUE	reported	igd	2	TRUE	NA	NA	7.72E-05	463166	4.14E-06	206234	TRUE	0.010769091	35.75014687	5.69E-05
59	rs12877270	A	G	A	G	0.0117224	-0.0425	0.442217	0.5311	FALSE	FALSE	FALSE	finn-b-DM_BCKGRND_RETINA	13	97047020	0.0329	206234	0.1968	Background diabetic retinopathy || id:finn-b-DM_BCKGRND_RETINA	Background diabetic retinopathy	Background diabetic retinopathy || ||	TRUE	igd	1.10E-10	0.00181553	463166	13	97047020	ukb-b-9405	|| id:ukb-b-9405	TRUE	reported	igd	2	TRUE	NA	NA	9.00E-05	463166	8.09E-06	206234	TRUE	0.012098447	41.68945464	6.78E-05
60	rs12914623	C	G	C	G	-0.013979	-0.0148	0.26741	0.2429	FALSE	TRUE	FALSE	finn-b-DM_BCKGRND_RETINA	15	80993570	0.0382	206234	0.6991	Background diabetic retinopathy || id:finn-b-DM_BCKGRND_RETINA	Background diabetic retinopathy	Background diabetic retinopathy || ||	TRUE	igd	5.40E-12	0.00202752	463166	15	80993570	ukb-b-9405	|| id:ukb-b-9405	TRUE	reported	igd	2	TRUE	NA	NA	0.000102622	463166	7.28E-07	206234	TRUE	0.000457367	47.53592136	7.66E-05
61	rs1296328	C	A	C	A	-0.0131912	0.0767	0.559023	0.4817	FALSE	FALSE	FALSE	finn-b-DM_BCKGRND_RETINA	4	137083193	0.0328	206234	0.0194102	Background diabetic retinopathy || id:finn-b-DM_BCKGRND_RETINA	Background diabetic retinopathy	Background diabetic retinopathy || ||	TRUE	igd	3.10E-13	0.00180908	463166	4	137083193	ukb-b-9405	|| id:ukb-b-9405	TRUE	reported	igd	2	TRUE	NA	NA	0.000114781	463166	2.65E-05	206234	TRUE	0.035546241	53.1683356	8.58E-05
62	rs13033310	A	G	A	G	0.0125512	0.0492	0.25275	0.2401	FALSE	FALSE	FALSE	finn-b-DM_BCKGRND_RETINA	2	133523605	0.0384	206234	0.2009	Background diabetic retinopathy || id:finn-b-DM_BCKGRND_RETINA	Background diabetic retinopathy	Background diabetic retinopathy || ||	TRUE	igd	1.30E-09	0.00206781	463166	2	133523605	ukb-b-9405	|| id:ukb-b-9405	TRUE	reported	igd	2	TRUE	NA	NA	7.95E-05	463166	7.96E-06	206234	TRUE	0.021263681	36.84251233	5.95E-05
64	rs13062809	A	G	A	G	0.0135222	-0.0397	0.392869	0.3337	FALSE	FALSE	FALSE	finn-b-DM_BCKGRND_RETINA	3	141294871	0.0346	206234	0.2517	Background diabetic retinopathy || id:finn-b-DM_BCKGRND_RETINA	Background diabetic retinopathy	Background diabetic retinopathy || ||	TRUE	igd	1.90E-13	0.00183821	463166	3	141294871	ukb-b-9405	|| id:ukb-b-9405	TRUE	reported	igd	2	TRUE	NA	NA	0.00011682	463166	6.38E-06	206234	TRUE	0.001756524	54.11335508	8.72E-05
65	rs13095644	A	G	A	G	0.0133495	0.003	0.534026	0.4386	FALSE	FALSE	FALSE	finn-b-DM_BCKGRND_RETINA	3	85141564	0.0331	206234	0.9286	Background diabetic retinopathy || id:finn-b-DM_BCKGRND_RETINA	Background diabetic retinopathy	Background diabetic retinopathy || ||	TRUE	igd	9.70E-14	0.00179314	463166	3	85141564	ukb-b-9405	|| id:ukb-b-9405	TRUE	reported	igd	2	TRUE	NA	NA	0.000119651	463166	3.98E-08	206234	TRUE	4.98E-05	55.42447681	8.87E-05
66	rs1318408	G	A	G	A	0.0160501	-0.0761	0.119425	0.06742	FALSE	FALSE	FALSE	finn-b-DM_BCKGRND_RETINA	1	11925781	0.0657	206234	0.2469	Background diabetic retinopathy || id:finn-b-DM_BCKGRND_RETINA	Background diabetic retinopathy	Background diabetic retinopathy || ||	TRUE	igd	6.20E-09	0.00276174	463166	1	11925781	ukb-b-9405	|| id:ukb-b-9405	TRUE	reported	igd	2	TRUE	NA	NA	7.29E-05	463166	6.51E-06	206234	TRUE	0.023683367	33.77457594	5.42E-05
67	rs1320903	A	G	A	G	0.017072	-0.0081	0.319725	0.2945	FALSE	FALSE	FALSE	finn-b-DM_BCKGRND_RETINA	3	131758077	0.036	206234	0.8218	Background diabetic retinopathy || id:finn-b-DM_BCKGRND_RETINA	Background diabetic retinopathy	Background diabetic retinopathy || ||	TRUE	igd	5.20E-19	0.00191652	463166	3	131758077	ukb-b-9405	|| id:ukb-b-9405	TRUE	reported	igd	2	TRUE	NA	NA	0.00017129	463166	2.45E-07	206234	TRUE	1.96E-06	79.34911598	0.000126783
68	rs13273726	A	C	A	C	0.0125482	0.0706	0.218678	0.2312	FALSE	FALSE	FALSE	finn-b-DM_BCKGRND_RETINA	8	103545192	0.0387	206234	0.0680801	Background diabetic retinopathy || id:finn-b-DM_BCKGRND_RETINA	Background diabetic retinopathy	Background diabetic retinopathy || ||	TRUE	igd	7.10E-09	0.00216798	463166	8	103545192	ukb-b-9405	|| id:ukb-b-9405	TRUE	reported	igd	2	TRUE	NA	NA	7.23E-05	463166	1.61E-05	206234	TRUE	0.09004924	33.50057963	5.38E-05
69	rs13288841	A	G	A	G	0.0190501	0.0171	0.32166	0.3744	FALSE	FALSE	FALSE	finn-b-DM_BCKGRND_RETINA	9	28418511	0.0339	206234	0.612999	Background diabetic retinopathy || id:finn-b-DM_BCKGRND_RETINA	Background diabetic retinopathy	Background diabetic retinopathy || ||	TRUE	igd	2.20E-23	0.00191229	463166	9	28418511	ukb-b-9405	|| id:ukb-b-9405	TRUE	reported	igd	2	TRUE	NA	NA	0.00021422	463166	1.23E-06	206234	TRUE	3.23E-07	99.2400585	0.000158369
70	rs13322435	G	A	G	A	-0.0169561	-0.017	0.404446	0.3321	FALSE	FALSE	FALSE	finn-b-DM_BCKGRND_RETINA	3	156795468	0.0348	206234	0.6262	Background diabetic retinopathy || id:finn-b-DM_BCKGRND_RETINA	Background diabetic retinopathy	Background diabetic retinopathy || ||	TRUE	igd	1.90E-20	0.00182964	463166	3	156795468	ukb-b-9405	|| id:ukb-b-9405	TRUE	reported	igd	2	TRUE	NA	NA	0.000185398	463166	1.16E-06	206234	TRUE	2.16E-06	85.88565769	0.000138504
71	rs1336486	G	T	G	T	0.012489	0.0037	0.328585	0.4104	FALSE	FALSE	FALSE	finn-b-DM_BCKGRND_RETINA	13	40784814	0.0334	206234	0.9113	Background diabetic retinopathy || id:finn-b-DM_BCKGRND_RETINA	Background diabetic retinopathy	Background diabetic retinopathy || ||	TRUE	igd	6.00E-11	0.00190819	463166	13	40784814	ukb-b-9405	|| id:ukb-b-9405	TRUE	reported	igd	2	TRUE	NA	NA	9.25E-05	463166	5.95E-08	206234	TRUE	0.000399221	42.83631466	6.88E-05
72	rs13410783	G	A	G	A	0.0141058	-0.0387	0.36952	0.383	FALSE	FALSE	FALSE	finn-b-DM_BCKGRND_RETINA	2	36789166	0.0338	206234	0.252	Background diabetic retinopathy || id:finn-b-DM_BCKGRND_RETINA	Background diabetic retinopathy	Background diabetic retinopathy || ||	TRUE	igd	2.40E-14	0.0018498	463166	2	36789166	ukb-b-9405	|| id:ukb-b-9405	TRUE	reported	igd	2	TRUE	NA	NA	0.000125533	463166	6.36E-06	206234	TRUE	0.001037609	58.14948778	9.27E-05
73	rs1346841	A	G	A	G	-0.0106038	0.0053	0.40501	0.3186	FALSE	FALSE	FALSE	finn-b-DM_BCKGRND_RETINA	4	65651730	0.0353	206234	0.8811	Background diabetic retinopathy || id:finn-b-DM_BCKGRND_RETINA	Background diabetic retinopathy	Background diabetic retinopathy || ||	TRUE	igd	6.40E-09	0.00182614	463166	4	65651730	ukb-b-9405	|| id:ukb-b-9405	TRUE	reported	igd	2	TRUE	NA	NA	7.28E-05	463166	1.09E-07	206234	TRUE	0.001947711	33.71746511	5.42E-05
74	rs1436348	G	A	G	A	0.0124929	-0.0146	0.582801	0.6337	FALSE	FALSE	FALSE	finn-b-DM_BCKGRND_RETINA	3	104612668	0.0339	206234	0.667599	Background diabetic retinopathy || id:finn-b-DM_BCKGRND_RETINA	Background diabetic retinopathy	Background diabetic retinopathy || ||	TRUE	igd	5.40E-12	0.00181185	463166	3	104612668	ukb-b-9405	|| id:ukb-b-9405	TRUE	reported	igd	2	TRUE	NA	NA	0.000102637	463166	8.99E-07	206234	TRUE	0.000522689	47.54250345	7.59E-05
75	rs1441264	A	G	A	G	0.0150095	-0.0698	0.593703	0.6708	FALSE	FALSE	FALSE	finn-b-DM_BCKGRND_RETINA	13	79580919	0.035	206234	0.0458205	Background diabetic retinopathy || id:finn-b-DM_BCKGRND_RETINA	Background diabetic retinopathy	Background diabetic retinopathy || ||	TRUE	igd	7.60E-16	0.00186203	463166	13	79580919	ukb-b-9405	|| id:ukb-b-9405	TRUE	reported	igd	2	TRUE	NA	NA	0.00014027	463166	1.93E-05	206234	TRUE	0.00487426	64.97691722	0.000108686
76	rs145350287	A	T	A	T	-0.0322326	-0.2974	0.039615	0.03735	FALSE	TRUE	FALSE	finn-b-DM_BCKGRND_RETINA	12	120907309	0.0881	206234	0.000732808	Background diabetic retinopathy || id:finn-b-DM_BCKGRND_RETINA	Background diabetic retinopathy	Background diabetic retinopathy || ||	TRUE	igd	2.00E-12	0.00458244	463166	12	120907309	ukb-b-9405	|| id:ukb-b-9405	TRUE	reported	igd	2	TRUE	NA	NA	0.000106811	463166	5.53E-05	206234	TRUE	0.272982104	49.47628732	7.91E-05
78	rs1458156	T	C	T	C	0.0146036	-0.012	0.488413	0.4689	FALSE	FALSE	FALSE	finn-b-DM_BCKGRND_RETINA	12	41887940	0.0329	206234	0.7147	Background diabetic retinopathy || id:finn-b-DM_BCKGRND_RETINA	Background diabetic retinopathy	Background diabetic retinopathy || ||	TRUE	igd	3.50E-16	0.00179105	463166	12	41887940	ukb-b-9405	|| id:ukb-b-9405	TRUE	reported	igd	2	TRUE	NA	NA	0.000143518	463166	6.45E-07	206234	TRUE	2.42E-05	66.48205537	0.000106575
79	rs1502317	T	C	T	C	-0.0173687	-0.021	0.276578	0.2651	FALSE	FALSE	FALSE	finn-b-DM_BCKGRND_RETINA	11	8682018	0.0372	206234	0.573099	Background diabetic retinopathy || id:finn-b-DM_BCKGRND_RETINA	Background diabetic retinopathy	Background diabetic retinopathy || ||	TRUE	igd	4.30E-18	0.0020032	463166	11	8682018	ukb-b-9405	|| id:ukb-b-9405	TRUE	reported	igd	2	TRUE	NA	NA	0.000162286	463166	1.55E-06	206234	TRUE	1.41E-05	75.17717551	0.000120719
80	rs1515720	T	C	T	C	0.0109499	0.0144	0.53326	0.5175	FALSE	FALSE	FALSE	finn-b-DM_BCKGRND_RETINA	3	161398761	0.0328	206234	0.66	Background diabetic retinopathy || id:finn-b-DM_BCKGRND_RETINA	Background diabetic retinopathy	Background diabetic retinopathy || ||	TRUE	igd	1.10E-09	0.00179488	463166	3	161398761	ukb-b-9405	|| id:ukb-b-9405	TRUE	reported	igd	2	TRUE	NA	NA	8.03E-05	463166	9.35E-07	206234	TRUE	0.002519818	37.21769473	5.97E-05
81	rs1520929	C	T	C	T	-0.0109499	0.0039	0.447772	0.529	FALSE	FALSE	FALSE	finn-b-DM_BCKGRND_RETINA	8	64700949	0.0328	206234	0.9059	Background diabetic retinopathy || id:finn-b-DM_BCKGRND_RETINA	Background diabetic retinopathy	Background diabetic retinopathy || ||	TRUE	igd	1.30E-09	0.00180426	463166	8	64700949	ukb-b-9405	|| id:ukb-b-9405	TRUE	reported	igd	2	TRUE	NA	NA	7.95E-05	463166	6.86E-08	206234	TRUE	0.001076886	36.83172539	5.93E-05
82	rs154346	G	A	G	A	0.0101212	0.0061	0.602179	0.6216	FALSE	FALSE	FALSE	finn-b-DM_BCKGRND_RETINA	5	112265493	0.0338	206234	0.8559	Background diabetic retinopathy || id:finn-b-DM_BCKGRND_RETINA	Background diabetic retinopathy	Background diabetic retinopathy || ||	TRUE	igd	4.40E-08	0.00184957	463166	5	112265493	ukb-b-9405	|| id:ukb-b-9405	TRUE	reported	igd	2	TRUE	NA	NA	6.46E-05	463166	1.58E-07	206234	TRUE	0.00388673	29.94487252	4.91E-05
83	rs1559900	T	C	T	C	0.0127734	0.0081	0.286025	0.2542	FALSE	FALSE	FALSE	finn-b-DM_BCKGRND_RETINA	8	14207321	0.0376	206234	0.8298	Background diabetic retinopathy || id:finn-b-DM_BCKGRND_RETINA	Background diabetic retinopathy	Background diabetic retinopathy || ||	TRUE	igd	1.10E-10	0.00197882	463166	8	14207321	ukb-b-9405	|| id:ukb-b-9405	TRUE	reported	igd	2	TRUE	NA	NA	9.00E-05	463166	2.25E-07	206234	TRUE	0.000664889	41.66778767	6.66E-05
84	rs1570298	T	A	T	A	0.0120451	0.0147	0.743189	0.7672	FALSE	TRUE	FALSE	finn-b-DM_BCKGRND_RETINA	6	70218298	0.0387	206234	0.7045	Background diabetic retinopathy || id:finn-b-DM_BCKGRND_RETINA	Background diabetic retinopathy	Background diabetic retinopathy || ||	TRUE	igd	3.80E-09	0.00204452	463166	6	70218298	ukb-b-9405	|| id:ukb-b-9405	TRUE	reported	igd	2	TRUE	NA	NA	7.49E-05	463166	7.00E-07	206234	TRUE	0.003136315	34.70867967	5.54E-05
85	rs1582931	A	G	A	G	-0.0138548	-0.0139	0.473264	0.5123	FALSE	FALSE	FALSE	finn-b-DM_BCKGRND_RETINA	5	122657199	0.0328	206234	0.6724	Background diabetic retinopathy || id:finn-b-DM_BCKGRND_RETINA	Background diabetic retinopathy	Background diabetic retinopathy || ||	TRUE	igd	1.70E-14	0.00180588	463166	5	122657199	ukb-b-9405	|| id:ukb-b-9405	TRUE	reported	igd	2	TRUE	NA	NA	0.000127067	463166	8.71E-07	206234	TRUE	9.39E-05	58.86033715	9.57E-05
86	rs1609303	A	T	A	T	0.0152662	0.0011	0.631343	0.6427	FALSE	TRUE	FALSE	finn-b-DM_BCKGRND_RETINA	2	181567556	0.0341	206234	0.9748	Background diabetic retinopathy || id:finn-b-DM_BCKGRND_RETINA	Background diabetic retinopathy	Background diabetic retinopathy || ||	TRUE	igd	2.10E-16	0.00185779	463166	2	181567556	ukb-b-9405	|| id:ukb-b-9405	TRUE	reported	igd	2	TRUE	NA	NA	0.000145771	463166	5.05E-09	206234	TRUE	5.78E-06	67.52563139	0.000108488
87	rs1619442	C	T	C	T	-0.0162997	-0.0614	0.859489	0.861	FALSE	FALSE	FALSE	finn-b-DM_BCKGRND_RETINA	9	81348300	0.0475	206234	0.1958	Background diabetic retinopathy || id:finn-b-DM_BCKGRND_RETINA	Background diabetic retinopathy	Background diabetic retinopathy || ||	TRUE	igd	2.40E-10	0.00257242	463166	9	81348300	ukb-b-9405	|| id:ukb-b-9405	TRUE	reported	igd	2	TRUE	NA	NA	8.67E-05	463166	8.10E-06	206234	TRUE	0.014616973	40.14906792	6.42E-05
88	rs16847271	T	G	T	G	0.0167945	0.0639	0.110695	0.08088	FALSE	FALSE	FALSE	finn-b-DM_BCKGRND_RETINA	1	174605170	0.0599	206234	0.2866	Background diabetic retinopathy || id:finn-b-DM_BCKGRND_RETINA	Background diabetic retinopathy	Background diabetic retinopathy || ||	TRUE	igd	3.50E-09	0.00284238	463166	1	174605170	ukb-b-9405	|| id:ukb-b-9405	TRUE	reported	igd	2	TRUE	NA	NA	7.54E-05	463166	5.52E-06	206234	TRUE	0.01674777	34.91161022	5.55E-05
89	rs17296856	C	A	C	A	-0.0156228	-0.0145	0.280671	0.3198	FALSE	FALSE	FALSE	finn-b-DM_BCKGRND_RETINA	15	84557450	0.0351	206234	0.679	Background diabetic retinopathy || id:finn-b-DM_BCKGRND_RETINA	Background diabetic retinopathy	Background diabetic retinopathy || ||	TRUE	igd	5.00E-15	0.00199629	463166	15	84557450	ukb-b-9405	|| id:ukb-b-9405	TRUE	reported	igd	2	TRUE	NA	NA	0.000132214	463166	8.27E-07	206234	TRUE	6.33E-05	61.24497808	9.86E-05
90	rs17446091	C	T	C	T	0.0149141	0.0367	0.20186	0.1441	FALSE	FALSE	FALSE	finn-b-DM_BCKGRND_RETINA	8	27167942	0.0465	206234	0.4303	Background diabetic retinopathy || id:finn-b-DM_BCKGRND_RETINA	Background diabetic retinopathy	Background diabetic retinopathy || ||	TRUE	igd	2.30E-11	0.00222979	463166	8	27167942	ukb-b-9405	|| id:ukb-b-9405	TRUE	reported	igd	2	TRUE	NA	NA	9.66E-05	463166	3.02E-06	206234	TRUE	0.002243453	44.73692965	7.17E-05
91	rs1752169	A	C	A	C	0.0143082	-0.0665	0.250696	0.3769	FALSE	FALSE	FALSE	finn-b-DM_BCKGRND_RETINA	9	126586563	0.0337	206234	0.0487798	Background diabetic retinopathy || id:finn-b-DM_BCKGRND_RETINA	Background diabetic retinopathy	Background diabetic retinopathy || ||	TRUE	igd	4.50E-12	0.00206705	463166	9	126586563	ukb-b-9405	|| id:ukb-b-9405	TRUE	reported	igd	2	TRUE	NA	NA	0.00010344	463166	1.89E-05	206234	TRUE	0.02776161	47.91461913	7.69E-05
92	rs1775255	T	G	T	G	0.0111789	-0.0114	0.476613	0.4712	FALSE	FALSE	FALSE	finn-b-DM_BCKGRND_RETINA	6	51243035	0.0328	206234	0.7287	Background diabetic retinopathy || id:finn-b-DM_BCKGRND_RETINA	Background diabetic retinopathy	Background diabetic retinopathy || ||	TRUE	igd	4.60E-10	0.00179344	463166	6	51243035	ukb-b-9405	|| id:ukb-b-9405	TRUE	reported	igd	2	TRUE	NA	NA	8.39E-05	463166	5.86E-07	206234	TRUE	0.001521134	38.85298933	6.23E-05
93	rs1801282	G	C	G	C	0.0192233	-0.0258	0.119579	0.1696	FALSE	TRUE	FALSE	finn-b-DM_BCKGRND_RETINA	3	12393125	0.0438	206234	0.555699	Background diabetic retinopathy || id:finn-b-DM_BCKGRND_RETINA	Background diabetic retinopathy	Background diabetic retinopathy || ||	TRUE	igd	2.60E-12	0.00274708	463166	3	12393125	ukb-b-9405	|| id:ukb-b-9405	TRUE	reported	igd	2	TRUE	NA	NA	0.000105714	463166	1.68E-06	206234	TRUE	0.000688604	48.96810223	7.78E-05
94	rs1834144	A	C	A	C	-0.0146152	-0.0563	0.373194	0.4463	FALSE	FALSE	FALSE	finn-b-DM_BCKGRND_RETINA	18	40744790	0.033	206234	0.0879893	Background diabetic retinopathy || id:finn-b-DM_BCKGRND_RETINA	Background diabetic retinopathy	Background diabetic retinopathy || ||	TRUE	igd	3.40E-15	0.00185609	463166	18	40744790	ukb-b-9405	|| id:ukb-b-9405	TRUE	reported	igd	2	TRUE	NA	NA	0.00013385	463166	1.41E-05	206234	TRUE	0.003163497	62.00282304	9.99E-05
95	rs1845840	A	G	A	G	0.0115804	-0.0216	0.642026	0.5685	FALSE	FALSE	FALSE	finn-b-DM_BCKGRND_RETINA	5	92388210	0.033	206234	0.5129	Background diabetic retinopathy || id:finn-b-DM_BCKGRND_RETINA	Background diabetic retinopathy	Background diabetic retinopathy || ||	TRUE	igd	5.30E-10	0.00186517	463166	5	92388210	ukb-b-9405	|| id:ukb-b-9405	TRUE	reported	igd	2	TRUE	NA	NA	8.32E-05	463166	2.08E-06	206234	TRUE	0.003711486	38.54874808	6.16E-05
96	rs1861410	T	C	T	C	-0.016009	-0.0414	0.555467	0.5987	FALSE	FALSE	FALSE	finn-b-DM_BCKGRND_RETINA	2	58933591	0.0334	206234	0.2152	Background diabetic retinopathy || id:finn-b-DM_BCKGRND_RETINA	Background diabetic retinopathy	Background diabetic retinopathy || ||	TRUE	igd	6.40E-19	0.00180199	463166	2	58933591	ukb-b-9405	|| id:ukb-b-9405	TRUE	reported	igd	2	TRUE	NA	NA	0.000170379	463166	7.45E-06	206234	TRUE	9.62E-05	78.92664751	0.000126567
97	rs1863652	A	G	A	G	-0.011466	0.0433	0.348101	0.2969	FALSE	FALSE	FALSE	finn-b-DM_BCKGRND_RETINA	4	95991417	0.0358	206234	0.227	Background diabetic retinopathy || id:finn-b-DM_BCKGRND_RETINA	Background diabetic retinopathy	Background diabetic retinopathy || ||	TRUE	igd	9.40E-10	0.00187361	463166	4	95991417	ukb-b-9405	|| id:ukb-b-9405	TRUE	reported	igd	2	TRUE	NA	NA	8.09E-05	463166	7.09E-06	206234	TRUE	0.016817716	37.45117807	5.97E-05
98	rs187554965	A	G	A	G	-0.0489423	0.1565	0.028959	0.02454	FALSE	FALSE	FALSE	finn-b-DM_BCKGRND_RETINA	18	58123171	0.1062	206234	0.1406	Background diabetic retinopathy || id:finn-b-DM_BCKGRND_RETINA	Background diabetic retinopathy	Background diabetic retinopathy || ||	TRUE	igd	1.30E-19	0.00539972	463166	18	58123171	ukb-b-9405	|| id:ukb-b-9405	TRUE	reported	igd	2	TRUE	NA	NA	0.000177343	463166	1.05E-05	206234	TRUE	0.000141803	82.15353756	0.000134716
99	rs2015769	G	A	G	A	-0.0106839	-0.0131	0.483378	0.4158	FALSE	FALSE	FALSE	finn-b-DM_BCKGRND_RETINA	2	113957637	0.0332	206234	0.6925	Background diabetic retinopathy || id:finn-b-DM_BCKGRND_RETINA	Background diabetic retinopathy	Background diabetic retinopathy || ||	TRUE	igd	2.60E-09	0.0017942	463166	2	113957637	ukb-b-9405	|| id:ukb-b-9405	TRUE	reported	igd	2	TRUE	NA	NA	7.66E-05	463166	7.55E-07	206234	TRUE	0.002911611	35.45830115	5.70E-05
100	rs2133561	T	A	T	A	-0.0122441	-0.0625	0.611063	0.6377	FALSE	TRUE	FALSE	finn-b-DM_BCKGRND_RETINA	5	139086651	0.0342	206234	0.0678406	Background diabetic retinopathy || id:finn-b-DM_BCKGRND_RETINA	Background diabetic retinopathy	Background diabetic retinopathy || ||	TRUE	igd	3.90E-11	0.00185284	463166	5	139086651	ukb-b-9405	|| id:ukb-b-9405	TRUE	reported	igd	2	TRUE	NA	NA	9.43E-05	463166	1.62E-05	206234	TRUE	0.031731032	43.66946788	7.13E-05
102	rs215669	A	G	A	G	-0.0125095	-0.012	0.611654	0.7166	FALSE	FALSE	FALSE	finn-b-DM_BCKGRND_RETINA	7	32378979	0.0364	206234	0.7422	Background diabetic retinopathy || id:finn-b-DM_BCKGRND_RETINA	Background diabetic retinopathy	Background diabetic retinopathy || ||	TRUE	igd	1.10E-11	0.00184246	463166	7	32378979	ukb-b-9405	|| id:ukb-b-9405	TRUE	reported	igd	2	TRUE	NA	NA	9.95E-05	463166	5.27E-07	206234	TRUE	0.000475321	46.09817867	7.43E-05
103	rs2161097	T	C	T	C	0.0142773	-0.0037	0.437804	0.3892	FALSE	FALSE	FALSE	finn-b-DM_BCKGRND_RETINA	5	103945178	0.0337	206234	0.9132	Background diabetic retinopathy || id:finn-b-DM_BCKGRND_RETINA	Background diabetic retinopathy	Background diabetic retinopathy || ||	TRUE	igd	2.20E-15	0.00180004	463166	5	103945178	ukb-b-9405	|| id:ukb-b-9405	TRUE	reported	igd	2	TRUE	NA	NA	0.000135811	463166	5.85E-08	206234	TRUE	1.62E-05	62.91118394	0.000100344
104	rs2172131	C	T	C	T	-0.0121742	-0.0079	0.578709	0.5137	FALSE	FALSE	FALSE	finn-b-DM_BCKGRND_RETINA	10	133978962	0.0328	206234	0.8099	Background diabetic retinopathy || id:finn-b-DM_BCKGRND_RETINA	Background diabetic retinopathy	Background diabetic retinopathy || ||	TRUE	igd	1.90E-11	0.00181299	463166	10	133978962	ukb-b-9405	|| id:ukb-b-9405	TRUE	reported	igd	2	TRUE	NA	NA	9.73E-05	463166	2.81E-07	206234	TRUE	0.000420651	45.0910187	7.23E-05
105	rs2180454	C	T	C	T	0.0179823	0.0817	0.771831	0.6703	FALSE	FALSE	FALSE	finn-b-DM_BCKGRND_RETINA	14	29690513	0.035	206234	0.0196399	Background diabetic retinopathy || id:finn-b-DM_BCKGRND_RETINA	Background diabetic retinopathy	Background diabetic retinopathy || ||	TRUE	igd	3.70E-17	0.00213539	463166	14	29690513	ukb-b-9405	|| id:ukb-b-9405	TRUE	reported	igd	2	TRUE	NA	NA	0.000153086	463166	2.64E-05	206234	TRUE	0.006288163	70.91466707	0.000113894
106	rs2225909	C	T	C	T	0.015797	0.0253	0.774104	0.8189	FALSE	FALSE	FALSE	finn-b-DM_BCKGRND_RETINA	11	30329744	0.0426	206234	0.5524	Background diabetic retinopathy || id:finn-b-DM_BCKGRND_RETINA	Background diabetic retinopathy	Background diabetic retinopathy || ||	TRUE	igd	1.40E-13	0.00213642	463166	11	30329744	ukb-b-9405	|| id:ukb-b-9405	TRUE	reported	igd	2	TRUE	NA	NA	0.000118029	463166	1.71E-06	206234	TRUE	0.000306123	54.6733854	8.73E-05
107	rs2237403	T	C	T	C	-0.0109575	-0.0572	0.337855	0.3454	FALSE	FALSE	FALSE	finn-b-DM_BCKGRND_RETINA	7	39448936	0.0344	206234	0.0968211	Background diabetic retinopathy || id:finn-b-DM_BCKGRND_RETINA	Background diabetic retinopathy	Background diabetic retinopathy || ||	TRUE	igd	6.60E-09	0.00188895	463166	7	39448936	ukb-b-9405	|| id:ukb-b-9405	TRUE	reported	igd	2	TRUE	NA	NA	7.26E-05	463166	1.34E-05	206234	TRUE	0.066266218	33.64976486	5.37E-05
109	rs2275003	G	A	G	A	-0.0102436	0.0201	0.520886	0.5342	FALSE	FALSE	FALSE	finn-b-DM_BCKGRND_RETINA	9	34124860	0.0328	206234	0.5401	Background diabetic retinopathy || id:finn-b-DM_BCKGRND_RETINA	Background diabetic retinopathy	Background diabetic retinopathy || ||	TRUE	igd	1.00E-08	0.00178969	463166	9	34124860	ukb-b-9405	|| id:ukb-b-9405	TRUE	reported	igd	2	TRUE	NA	NA	7.07E-05	463166	1.82E-06	206234	TRUE	0.007649191	32.76043049	5.24E-05
110	rs2302209	T	C	T	C	0.0198329	-0.0561	0.288806	0.2558	FALSE	FALSE	FALSE	finn-b-DM_BCKGRND_RETINA	19	18324329	0.0375	206234	0.1343	Background diabetic retinopathy || id:finn-b-DM_BCKGRND_RETINA	Background diabetic retinopathy	Background diabetic retinopathy || ||	TRUE	igd	1.10E-23	0.00197713	463166	19	18324329	ukb-b-9405	|| id:ukb-b-9405	TRUE	reported	igd	2	TRUE	NA	NA	0.000217207	463166	1.09E-05	206234	TRUE	1.54E-05	100.6240962	0.000161583
111	rs2306593	T	C	T	C	-0.0152919	-0.0588	0.488298	0.5034	FALSE	FALSE	FALSE	finn-b-DM_BCKGRND_RETINA	17	34866546	0.0328	206234	0.0727294	Background diabetic retinopathy || id:finn-b-DM_BCKGRND_RETINA	Background diabetic retinopathy	Background diabetic retinopathy || ||	TRUE	igd	1.60E-17	0.00179509	463166	17	34866546	ukb-b-9405	|| id:ukb-b-9405	TRUE	reported	igd	2	TRUE	NA	NA	0.000156656	463166	1.56E-05	206234	TRUE	0.001207642	72.56888386	0.000116857
112	rs2307111	C	T	C	T	-0.0239722	-0.0505	0.394972	0.4268	FALSE	FALSE	FALSE	finn-b-DM_BCKGRND_RETINA	5	75003678	0.0332	206234	0.1279	Background diabetic retinopathy || id:finn-b-DM_BCKGRND_RETINA	Background diabetic retinopathy	Background diabetic retinopathy || ||	TRUE	igd	3.30E-39	0.0018299	463166	5	75003678	ukb-b-9405	|| id:ukb-b-9405	TRUE	reported	igd	2	TRUE	NA	NA	0.000370395	463166	1.12E-05	206234	TRUE	1.91E-09	171.6173021	0.000274655
113	rs2312207	C	T	C	T	0.00990411	-0.0164	0.540457	0.5617	FALSE	FALSE	FALSE	finn-b-DM_BCKGRND_RETINA	2	69715845	0.0331	206234	0.6205	Background diabetic retinopathy || id:finn-b-DM_BCKGRND_RETINA	Background diabetic retinopathy	Background diabetic retinopathy || ||	TRUE	igd	3.40E-08	0.00179416	463166	2	69715845	ukb-b-9405	|| id:ukb-b-9405	TRUE	reported	igd	2	TRUE	NA	NA	6.58E-05	463166	1.19E-06	206234	TRUE	0.008005491	30.472534	4.87E-05
114	rs2356377	T	C	T	C	0.0118852	0.0274	0.659691	0.6941	FALSE	FALSE	FALSE	finn-b-DM_BCKGRND_RETINA	10	16757295	0.0358	206234	0.4441	Background diabetic retinopathy || id:finn-b-DM_BCKGRND_RETINA	Background diabetic retinopathy	Background diabetic retinopathy || ||	TRUE	igd	3.60E-10	0.00189558	463166	10	16757295	ukb-b-9405	|| id:ukb-b-9405	TRUE	reported	igd	2	TRUE	NA	NA	8.49E-05	463166	2.84E-06	206234	TRUE	0.004462391	39.31232711	6.34E-05
115	rs2398861	G	A	G	A	0.0115244	-0.0379	0.25912	0.3167	FALSE	FALSE	FALSE	finn-b-DM_BCKGRND_RETINA	9	96430747	0.0353	206234	0.2832	Background diabetic retinopathy || id:finn-b-DM_BCKGRND_RETINA	Background diabetic retinopathy	Background diabetic retinopathy || ||	TRUE	igd	1.90E-08	0.00205164	463166	9	96430747	ukb-b-9405	|| id:ukb-b-9405	TRUE	reported	igd	2	TRUE	NA	NA	6.81E-05	463166	5.59E-06	206234	TRUE	0.026100065	31.55254044	5.10E-05
116	rs2415212	A	G	A	G	0.0120785	0.0468	0.646417	0.6918	FALSE	FALSE	FALSE	finn-b-DM_BCKGRND_RETINA	15	73227669	0.0356	206234	0.1887	Background diabetic retinopathy || id:finn-b-DM_BCKGRND_RETINA	Background diabetic retinopathy	Background diabetic retinopathy || ||	TRUE	igd	1.40E-10	0.00188153	463166	15	73227669	ukb-b-9405	|| id:ukb-b-9405	TRUE	reported	igd	2	TRUE	NA	NA	8.90E-05	463166	8.38E-06	206234	TRUE	0.013525625	41.2101042	6.67E-05
117	rs243284	C	T	C	T	-0.00993533	0.0641	0.447307	0.4754	FALSE	FALSE	FALSE	finn-b-DM_BCKGRND_RETINA	14	33713054	0.0329	206234	0.0512802	Background diabetic retinopathy || id:finn-b-DM_BCKGRND_RETINA	Background diabetic retinopathy	Background diabetic retinopathy || ||	TRUE	igd	4.00E-08	0.00180984	463166	14	33713054	ukb-b-9405	|| id:ukb-b-9405	TRUE	reported	igd	2	TRUE	NA	NA	6.51E-05	463166	1.84E-05	206234	TRUE	0.153762499	30.13590432	4.88E-05
118	rs2439823	G	A	G	A	0.0155254	-0.0423	0.545601	0.4892	FALSE	FALSE	FALSE	finn-b-DM_BCKGRND_RETINA	10	99778226	0.0329	206234	0.1992	Background diabetic retinopathy || id:finn-b-DM_BCKGRND_RETINA	Background diabetic retinopathy	Background diabetic retinopathy || ||	TRUE	igd	6.80E-18	0.00180145	463166	10	99778226	ukb-b-9405	|| id:ukb-b-9405	TRUE	reported	igd	2	TRUE	NA	NA	0.000160338	463166	8.02E-06	206234	TRUE	0.000203996	74.27474532	0.000119517
119	rs2455813	G	C	G	C	-0.0117659	0.0077	0.598606	0.6211	FALSE	TRUE	FALSE	finn-b-DM_BCKGRND_RETINA	3	15735051	0.0337	206234	0.8195	Background diabetic retinopathy || id:finn-b-DM_BCKGRND_RETINA	Background diabetic retinopathy	Background diabetic retinopathy || ||	TRUE	igd	1.00E-10	0.00181987	463166	3	15735051	ukb-b-9405	|| id:ukb-b-9405	TRUE	reported	igd	2	TRUE	NA	NA	9.02E-05	463166	2.53E-07	206234	TRUE	0.000677689	41.79935441	6.65E-05
120	rs245767	G	A	G	A	0.0145976	-0.0262	0.730365	0.6757	FALSE	FALSE	FALSE	finn-b-DM_BCKGRND_RETINA	5	170525393	0.035	206234	0.4552	Background diabetic retinopathy || id:finn-b-DM_BCKGRND_RETINA	Background diabetic retinopathy	Background diabetic retinopathy || ||	TRUE	igd	4.50E-13	0.00201635	463166	5	170525393	ukb-b-9405	|| id:ukb-b-9405	TRUE	reported	igd	2	TRUE	NA	NA	0.000113148	463166	2.72E-06	206234	TRUE	0.000684695	52.41204183	8.39E-05
121	rs2678204	G	T	G	T	0.0157074	0.06	0.34017	0.2964	FALSE	FALSE	FALSE	finn-b-DM_BCKGRND_RETINA	1	201800511	0.0359	206234	0.0943192	Background diabetic retinopathy || id:finn-b-DM_BCKGRND_RETINA	Background diabetic retinopathy	Background diabetic retinopathy || ||	TRUE	igd	7.90E-17	0.00188488	463166	1	201800511	ukb-b-9405	|| id:ukb-b-9405	TRUE	reported	igd	2	TRUE	NA	NA	0.000149914	463166	1.35E-05	206234	TRUE	0.001215803	69.44503393	0.000110756
122	rs2696309	C	T	C	T	0.0112571	0.0358	0.720419	0.6663	FALSE	FALSE	FALSE	finn-b-DM_BCKGRND_RETINA	10	36227101	0.0348	206234	0.303	Background diabetic retinopathy || id:finn-b-DM_BCKGRND_RETINA	Background diabetic retinopathy	Background diabetic retinopathy || ||	TRUE	igd	1.60E-08	0.00199327	463166	10	36227101	ukb-b-9405	|| id:ukb-b-9405	TRUE	reported	igd	2	TRUE	NA	NA	6.89E-05	463166	5.13E-06	206234	TRUE	0.022670003	31.8948664	5.10E-05
123	rs2725371	G	A	G	A	-0.0154452	-0.0649	0.696098	0.7388	FALSE	FALSE	FALSE	finn-b-DM_BCKGRND_RETINA	8	30854033	0.0374	206234	0.0822906	Background diabetic retinopathy || id:finn-b-DM_BCKGRND_RETINA	Background diabetic retinopathy	Background diabetic retinopathy || ||	TRUE	igd	2.60E-15	0.00195255	463166	8	30854033	ukb-b-9405	|| id:ukb-b-9405	TRUE	reported	igd	2	TRUE	NA	NA	0.000135079	463166	1.46E-05	206234	TRUE	0.003207713	62.5723902	0.00010093
124	rs2734849	G	A	G	A	-0.0112136	0.0046	0.508206	0.4819	FALSE	FALSE	FALSE	finn-b-DM_BCKGRND_RETINA	11	113270160	0.0328	206234	0.8888	Background diabetic retinopathy || id:finn-b-DM_BCKGRND_RETINA	Background diabetic retinopathy	Background diabetic retinopathy || ||	TRUE	igd	3.60E-10	0.00178872	463166	11	113270160	ukb-b-9405	|| id:ukb-b-9405	TRUE	reported	igd	2	TRUE	NA	NA	8.48E-05	463166	9.54E-08	206234	TRUE	0.000771098	39.30116233	6.29E-05
125	rs2744938	G	A	G	A	0.0319686	-0.0182	0.147512	0.2073	FALSE	FALSE	FALSE	finn-b-DM_BCKGRND_RETINA	6	34552110	0.0412	206234	0.6582	Background diabetic retinopathy || id:finn-b-DM_BCKGRND_RETINA	Background diabetic retinopathy	Background diabetic retinopathy || ||	TRUE	igd	5.40E-37	0.00251588	463166	6	34552110	ukb-b-9405	|| id:ukb-b-9405	TRUE	reported	igd	2	TRUE	NA	NA	0.000348483	463166	9.46E-07	206234	TRUE	2.31E-11	161.4609078	0.000257035
126	rs28489620	A	G	A	G	-0.0124131	0.0225	0.29035	0.2965	FALSE	FALSE	FALSE	finn-b-DM_BCKGRND_RETINA	22	41804716	0.036	206234	0.5312	Background diabetic retinopathy || id:finn-b-DM_BCKGRND_RETINA	Background diabetic retinopathy	Background diabetic retinopathy || ||	TRUE	igd	4.40E-10	0.00198899	463166	22	41804716	ukb-b-9405	|| id:ukb-b-9405	TRUE	reported	igd	2	TRUE	NA	NA	8.41E-05	463166	1.89E-06	206234	TRUE	0.003238826	38.94891005	6.35E-05
127	rs28687152	C	G	C	G	0.0117817	0.0786	0.264652	0.1744	FALSE	TRUE	FALSE	finn-b-DM_BCKGRND_RETINA	15	53086701	0.0434	206234	0.0704093	Background diabetic retinopathy || id:finn-b-DM_BCKGRND_RETINA	Background diabetic retinopathy	Background diabetic retinopathy || ||	TRUE	igd	6.70E-09	0.00203155	463166	15	53086701	ukb-b-9405	|| id:ukb-b-9405	TRUE	reported	igd	2	TRUE	NA	NA	7.26E-05	463166	1.59E-05	206234	TRUE	0.086810488	33.6326346	5.40E-05
128	rs2917580	A	G	A	G	-0.0113067	-0.0269	0.563474	0.6633	FALSE	FALSE	FALSE	finn-b-DM_BCKGRND_RETINA	11	132632603	0.0347	206234	0.4383	Background diabetic retinopathy || id:finn-b-DM_BCKGRND_RETINA	Background diabetic retinopathy	Background diabetic retinopathy || ||	TRUE	igd	4.20E-10	0.0018097	463166	11	132632603	ukb-b-9405	|| id:ukb-b-9405	TRUE	reported	igd	2	TRUE	NA	NA	8.43E-05	463166	2.91E-06	206234	TRUE	0.004757592	39.03539386	6.29E-05
129	rs2920928	C	T	C	T	0.0138377	-0.0024	0.590907	0.6099	FALSE	FALSE	FALSE	finn-b-DM_BCKGRND_RETINA	8	76676187	0.0336	206234	0.9438	Background diabetic retinopathy || id:finn-b-DM_BCKGRND_RETINA	Background diabetic retinopathy	Background diabetic retinopathy || ||	TRUE	igd	3.10E-14	0.00182265	463166	8	76676187	ukb-b-9405	|| id:ukb-b-9405	TRUE	reported	igd	2	TRUE	NA	NA	0.000124432	463166	2.47E-08	206234	TRUE	3.26E-05	57.6396403	9.26E-05
130	rs2952863	G	T	G	T	-0.0116752	-0.0403	0.708878	0.7416	FALSE	FALSE	FALSE	finn-b-DM_BCKGRND_RETINA	4	130759647	0.0375	206234	0.2821	Background diabetic retinopathy || id:finn-b-DM_BCKGRND_RETINA	Background diabetic retinopathy	Background diabetic retinopathy || ||	TRUE	igd	2.80E-09	0.00196448	463166	4	130759647	ukb-b-9405	|| id:ukb-b-9405	TRUE	reported	igd	2	TRUE	NA	NA	7.63E-05	463166	5.60E-06	206234	TRUE	0.016180839	35.32103609	5.63E-05
131	rs308911	G	A	G	A	-0.0114749	-0.0031	0.714436	0.7227	FALSE	FALSE	FALSE	finn-b-DM_BCKGRND_RETINA	2	86855977	0.0365	206234	0.9313	Background diabetic retinopathy || id:finn-b-DM_BCKGRND_RETINA	Background diabetic retinopathy	Background diabetic retinopathy || ||	TRUE	igd	6.90E-09	0.00198055	463166	2	86855977	ukb-b-9405	|| id:ukb-b-9405	TRUE	reported	igd	2	TRUE	NA	NA	7.25E-05	463166	3.50E-08	206234	TRUE	0.001659814	33.56805648	5.37E-05
132	rs3113509	T	C	T	C	-0.0123292	0.0052	0.731966	0.7178	FALSE	FALSE	FALSE	finn-b-DM_BCKGRND_RETINA	4	52932825	0.0365	206234	0.8865	Background diabetic retinopathy || id:finn-b-DM_BCKGRND_RETINA	Background diabetic retinopathy	Background diabetic retinopathy || ||	TRUE	igd	1.00E-09	0.00201975	463166	4	52932825	ukb-b-9405	|| id:ukb-b-9405	TRUE	reported	igd	2	TRUE	NA	NA	8.04E-05	463166	9.84E-08	206234	TRUE	0.001076693	37.26272073	5.96E-05
133	rs328301	C	T	C	T	-0.0110238	-0.0694	0.623727	0.5976	FALSE	FALSE	FALSE	finn-b-DM_BCKGRND_RETINA	8	38343012	0.0335	206234	0.0383698	Background diabetic retinopathy || id:finn-b-DM_BCKGRND_RETINA	Background diabetic retinopathy	Background diabetic retinopathy || ||	TRUE	igd	3.00E-09	0.00185819	463166	8	38343012	ukb-b-9405	|| id:ukb-b-9405	TRUE	reported	igd	2	TRUE	NA	NA	7.60E-05	463166	2.08E-05	206234	TRUE	0.116499949	35.19511704	5.70E-05
134	rs34140906	C	T	C	T	-0.0179391	-0.1049	0.17033	0.1968	FALSE	FALSE	FALSE	finn-b-DM_BCKGRND_RETINA	13	58480400	0.0414	206234	0.0113501	Background diabetic retinopathy || id:finn-b-DM_BCKGRND_RETINA	Background diabetic retinopathy	Background diabetic retinopathy || ||	TRUE	igd	5.40E-14	0.00238486	463166	13	58480400	ukb-b-9405	|| id:ukb-b-9405	TRUE	reported	igd	2	TRUE	NA	NA	0.000122148	463166	3.11E-05	206234	TRUE	0.038693624	56.5816389	9.10E-05
135	rs34483452	A	C	A	C	0.0270483	0.0367	0.136355	0.1213	FALSE	FALSE	FALSE	finn-b-DM_BCKGRND_RETINA	5	87986314	0.0503	206234	0.465	Background diabetic retinopathy || id:finn-b-DM_BCKGRND_RETINA	Background diabetic retinopathy	Background diabetic retinopathy || ||	TRUE	igd	7.30E-25	0.0026269	463166	5	87986314	ukb-b-9405	|| id:ukb-b-9405	TRUE	reported	igd	2	TRUE	NA	NA	0.000228854	463166	2.58E-06	206234	TRUE	3.25E-07	106.0212373	0.000172312
136	rs34517439	A	C	A	C	0.0305491	0.006	0.121789	0.1268	FALSE	FALSE	FALSE	finn-b-DM_BCKGRND_RETINA	1	78450517	0.0494	206234	0.9035	Background diabetic retinopathy || id:finn-b-DM_BCKGRND_RETINA	Background diabetic retinopathy	Background diabetic retinopathy || ||	TRUE	igd	1.90E-28	0.00276165	463166	1	78450517	ukb-b-9405	|| id:ukb-b-9405	TRUE	reported	igd	2	TRUE	NA	NA	0.000264125	463166	7.15E-08	206234	TRUE	1.55E-09	122.3656626	0.000199634
137	rs34765854	G	T	G	T	0.0200961	0.0682	0.298255	0.3375	FALSE	FALSE	FALSE	finn-b-DM_BCKGRND_RETINA	6	40368860	0.0349	206234	0.0503605	Background diabetic retinopathy || id:finn-b-DM_BCKGRND_RETINA	Background diabetic retinopathy	Background diabetic retinopathy || ||	TRUE	igd	7.00E-25	0.00195085	463166	6	40368860	ukb-b-9405	|| id:ukb-b-9405	TRUE	reported	igd	2	TRUE	NA	NA	0.000229056	463166	1.85E-05	206234	TRUE	4.28E-05	106.1147635	0.000169052
138	rs35528310	T	G	T	G	-0.0128319	-0.0621	0.183613	0.1795	FALSE	FALSE	FALSE	finn-b-DM_BCKGRND_RETINA	9	140648011	0.043	206234	0.1488	Background diabetic retinopathy || id:finn-b-DM_BCKGRND_RETINA	Background diabetic retinopathy	Background diabetic retinopathy || ||	TRUE	igd	3.00E-08	0.00231565	463166	9	140648011	ukb-b-9405	|| id:ukb-b-9405	TRUE	reported	igd	2	TRUE	NA	NA	6.63E-05	463166	1.01E-05	206234	TRUE	0.060868999	30.70690859	4.94E-05
139	rs35882248	T	C	T	C	0.0157088	-0.0243	0.317213	0.3155	FALSE	FALSE	FALSE	finn-b-DM_BCKGRND_RETINA	2	230627955	0.0353	206234	0.4916	Background diabetic retinopathy || id:finn-b-DM_BCKGRND_RETINA	Background diabetic retinopathy	Background diabetic retinopathy || ||	TRUE	igd	2.80E-16	0.00191956	463166	2	230627955	ukb-b-9405	|| id:ukb-b-9405	TRUE	reported	igd	2	TRUE	NA	NA	0.000144572	463166	2.30E-06	206234	TRUE	7.20E-05	66.97036068	0.000106894
140	rs36007635	A	G	A	G	-0.0165685	-0.1002	0.137694	0.09089	FALSE	FALSE	FALSE	finn-b-DM_BCKGRND_RETINA	6	163009335	0.0571	206234	0.0796508	Background diabetic retinopathy || id:finn-b-DM_BCKGRND_RETINA	Background diabetic retinopathy	Background diabetic retinopathy || ||	TRUE	igd	1.70E-10	0.00259543	463166	6	163009335	ukb-b-9405	|| id:ukb-b-9405	TRUE	reported	igd	2	TRUE	NA	NA	8.80E-05	463166	1.49E-05	206234	TRUE	0.037197669	40.75188891	6.52E-05
141	rs36150	T	G	T	G	0.0110848	0.0107	0.636234	0.655	FALSE	FALSE	FALSE	finn-b-DM_BCKGRND_RETINA	5	66161344	0.0344	206234	0.7548	Background diabetic retinopathy || id:finn-b-DM_BCKGRND_RETINA	Background diabetic retinopathy	Background diabetic retinopathy || ||	TRUE	igd	2.80E-09	0.00186478	463166	5	66161344	ukb-b-9405	|| id:ukb-b-9405	TRUE	reported	igd	2	TRUE	NA	NA	7.63E-05	463166	4.69E-07	206234	TRUE	0.002360816	35.33462755	5.69E-05
142	rs3764002	T	C	T	C	-0.0160772	-0.0464	0.261552	0.3437	FALSE	FALSE	FALSE	finn-b-DM_BCKGRND_RETINA	12	108618630	0.0346	206234	0.1792	Background diabetic retinopathy || id:finn-b-DM_BCKGRND_RETINA	Background diabetic retinopathy	Background diabetic retinopathy || ||	TRUE	igd	2.80E-15	0.00203505	463166	12	108618630	ukb-b-9405	|| id:ukb-b-9405	TRUE	reported	igd	2	TRUE	NA	NA	0.000134734	463166	8.72E-06	206234	TRUE	0.001077668	62.41236802	9.98E-05
143	rs3768321	T	G	T	G	0.0176726	0.0361	0.196525	0.1644	FALSE	FALSE	FALSE	finn-b-DM_BCKGRND_RETINA	1	40035928	0.0444	206234	0.4162	Background diabetic retinopathy || id:finn-b-DM_BCKGRND_RETINA	Background diabetic retinopathy	Background diabetic retinopathy || ||	TRUE	igd	3.80E-15	0.00224849	463166	1	40035928	ukb-b-9405	|| id:ukb-b-9405	TRUE	reported	igd	2	TRUE	NA	NA	0.00013336	463166	3.21E-06	206234	TRUE	0.000227641	61.77588485	9.86E-05
144	rs3784692	T	C	T	C	0.0185824	8.00E-04	0.601752	0.644	FALSE	FALSE	FALSE	finn-b-DM_BCKGRND_RETINA	15	67988133	0.0342	206234	0.9813	Background diabetic retinopathy || id:finn-b-DM_BCKGRND_RETINA	Background diabetic retinopathy	Background diabetic retinopathy || ||	TRUE	igd	2.60E-24	0.00182662	463166	15	67988133	ukb-b-9405	|| id:ukb-b-9405	TRUE	reported	igd	2	TRUE	NA	NA	0.000223396	463166	2.65E-09	206234	TRUE	1.83E-08	103.4920981	0.000165503
145	rs3807566	T	G	T	G	-0.012149	0.0292	0.438304	0.3784	FALSE	FALSE	FALSE	finn-b-DM_BCKGRND_RETINA	7	50564204	0.0337	206234	0.3872	Background diabetic retinopathy || id:finn-b-DM_BCKGRND_RETINA	Background diabetic retinopathy	Background diabetic retinopathy || ||	TRUE	igd	1.70E-11	0.00180583	463166	7	50564204	ukb-b-9405	|| id:ukb-b-9405	TRUE	reported	igd	2	TRUE	NA	NA	9.77E-05	463166	3.64E-06	206234	TRUE	0.002583251	45.26133264	7.27E-05
146	rs3814883	T	C	T	C	0.0239816	0.0279	0.482382	0.412	FALSE	FALSE	FALSE	finn-b-DM_BCKGRND_RETINA	16	29994922	0.0332	206234	0.4004	Background diabetic retinopathy || id:finn-b-DM_BCKGRND_RETINA	Background diabetic retinopathy	Background diabetic retinopathy || ||	TRUE	igd	1.10E-40	0.00179535	463166	16	29994922	ukb-b-9405	|| id:ukb-b-9405	TRUE	reported	igd	2	TRUE	NA	NA	0.000385084	463166	3.42E-06	206234	TRUE	1.88E-11	178.4259664	0.000287202
147	rs3856038	A	C	A	C	0.0111282	-0.0099	0.301952	0.2491	FALSE	FALSE	FALSE	finn-b-DM_BCKGRND_RETINA	1	80844249	0.0378	206234	0.792899	Background diabetic retinopathy || id:finn-b-DM_BCKGRND_RETINA	Background diabetic retinopathy	Background diabetic retinopathy || ||	TRUE	igd	1.00E-08	0.00194167	463166	1	80844249	ukb-b-9405	|| id:ukb-b-9405	TRUE	reported	igd	2	TRUE	NA	NA	7.09E-05	463166	3.33E-07	206234	TRUE	0.003043954	32.84724907	5.22E-05
148	rs3935190	A	G	A	G	-0.0126195	0.008	0.536793	0.5044	FALSE	FALSE	FALSE	finn-b-DM_BCKGRND_RETINA	17	79084367	0.033	206234	0.8086	Background diabetic retinopathy || id:finn-b-DM_BCKGRND_RETINA	Background diabetic retinopathy	Background diabetic retinopathy || ||	TRUE	igd	2.80E-12	0.00180625	463166	17	79084367	ukb-b-9405	|| id:ukb-b-9405	TRUE	reported	igd	2	TRUE	NA	NA	0.000105378	463166	2.85E-07	206234	TRUE	0.000236725	48.81222177	7.92E-05
149	rs3936510	T	G	T	G	0.0137147	-0.0369	0.201255	0.139	FALSE	FALSE	FALSE	finn-b-DM_BCKGRND_RETINA	5	55860866	0.0475	206234	0.4375	Background diabetic retinopathy || id:finn-b-DM_BCKGRND_RETINA	Background diabetic retinopathy	Background diabetic retinopathy || ||	TRUE	igd	7.30E-10	0.0022268	463166	5	55860866	ukb-b-9405	|| id:ukb-b-9405	TRUE	reported	igd	2	TRUE	NA	NA	8.19E-05	463166	2.93E-06	206234	TRUE	0.005566041	37.93238929	6.05E-05
151	rs4072917	A	G	A	G	0.0117189	-0.0194	0.474253	0.4391	FALSE	FALSE	FALSE	finn-b-DM_BCKGRND_RETINA	8	143300279	0.0331	206234	0.5568	Background diabetic retinopathy || id:finn-b-DM_BCKGRND_RETINA	Background diabetic retinopathy	Background diabetic retinopathy || ||	TRUE	igd	7.40E-11	0.0017994	463166	8	143300279	ukb-b-9405	|| id:ukb-b-9405	TRUE	reported	igd	2	TRUE	NA	NA	9.16E-05	463166	1.67E-06	206234	TRUE	0.001764168	42.41488213	6.85E-05
152	rs4075353	A	G	A	G	-0.0105885	0.0139	0.344101	0.3555	FALSE	FALSE	FALSE	finn-b-DM_BCKGRND_RETINA	10	102415609	0.0343	206234	0.684699	Background diabetic retinopathy || id:finn-b-DM_BCKGRND_RETINA	Background diabetic retinopathy	Background diabetic retinopathy || ||	TRUE	igd	2.20E-08	0.00189213	463166	10	102415609	ukb-b-9405	|| id:ukb-b-9405	TRUE	reported	igd	2	TRUE	NA	NA	6.76E-05	463166	7.96E-07	206234	TRUE	0.005622843	31.31604719	5.06E-05
153	rs41279738	G	T	G	T	0.0522591	-0.0258	0.025998	0.05677	FALSE	FALSE	FALSE	finn-b-DM_BCKGRND_RETINA	1	110082551	0.07	206234	0.7127	Background diabetic retinopathy || id:finn-b-DM_BCKGRND_RETINA	Background diabetic retinopathy	Background diabetic retinopathy || ||	TRUE	igd	1.70E-20	0.00563338	463166	1	110082551	ukb-b-9405	|| id:ukb-b-9405	TRUE	reported	igd	2	TRUE	NA	NA	0.000185768	463166	6.59E-07	206234	TRUE	1.28E-06	86.05691178	0.00013831
154	rs4148155	G	A	G	A	-0.0189755	0.0446	0.113256	0.07474	FALSE	FALSE	FALSE	finn-b-DM_BCKGRND_RETINA	4	89054667	0.0628	206234	0.4777	Background diabetic retinopathy || id:finn-b-DM_BCKGRND_RETINA	Background diabetic retinopathy	Background diabetic retinopathy || ||	TRUE	igd	1.50E-11	0.00281242	463166	4	89054667	ukb-b-9405	|| id:ukb-b-9405	TRUE	reported	igd	2	TRUE	NA	NA	9.83E-05	463166	2.45E-06	206234	TRUE	0.001609573	45.52249965	7.23E-05
155	rs4290163	T	G	T	G	0.0113777	0.0022	0.392697	0.388	FALSE	FALSE	FALSE	finn-b-DM_BCKGRND_RETINA	10	104610926	0.0336	206234	0.9476	Background diabetic retinopathy || id:finn-b-DM_BCKGRND_RETINA	Background diabetic retinopathy	Background diabetic retinopathy || ||	TRUE	igd	5.40E-10	0.00183305	463166	10	104610926	ukb-b-9405	|| id:ukb-b-9405	TRUE	reported	igd	2	TRUE	NA	NA	8.32E-05	463166	2.08E-08	206234	TRUE	0.000697146	38.52656897	6.17E-05
156	rs429343	G	A	G	A	-0.0124509	-0.0277	0.576576	0.5309	FALSE	FALSE	FALSE	finn-b-DM_BCKGRND_RETINA	2	147903382	0.0329	206234	0.4004	Background diabetic retinopathy || id:finn-b-DM_BCKGRND_RETINA	Background diabetic retinopathy	Background diabetic retinopathy || ||	TRUE	igd	5.90E-12	0.00180931	463166	2	147903382	ukb-b-9405	|| id:ukb-b-9405	TRUE	reported	igd	2	TRUE	NA	NA	0.000102234	463166	3.44E-06	206234	TRUE	0.00181316	47.35605574	7.57E-05
157	rs4391948	C	G	C	G	0.011562	0.0147	0.282389	0.369	FALSE	TRUE	FALSE	finn-b-DM_BCKGRND_RETINA	13	86484234	0.034	206234	0.666099	Background diabetic retinopathy || id:finn-b-DM_BCKGRND_RETINA	Background diabetic retinopathy	Background diabetic retinopathy || ||	TRUE	igd	6.70E-09	0.00199383	463166	13	86484234	ukb-b-9405	|| id:ukb-b-9405	TRUE	reported	igd	2	TRUE	NA	NA	7.26E-05	463166	9.06E-07	206234	TRUE	0.00424946	33.6271203	5.42E-05
158	rs4456769	T	C	T	C	0.0134001	0.0072	0.333423	0.344	FALSE	FALSE	FALSE	finn-b-DM_BCKGRND_RETINA	20	25190777	0.0344	206234	0.8338	Background diabetic retinopathy || id:finn-b-DM_BCKGRND_RETINA	Background diabetic retinopathy	Background diabetic retinopathy || ||	TRUE	igd	1.80E-12	0.0019003	463166	20	25190777	ukb-b-9405	|| id:ukb-b-9405	TRUE	reported	igd	2	TRUE	NA	NA	0.000107347	463166	2.12E-07	206234	TRUE	0.000184141	49.72465081	7.98E-05
159	rs4482463	A	C	A	C	-0.0258908	0.0237	0.923005	0.9403	FALSE	FALSE	FALSE	finn-b-DM_BCKGRND_RETINA	2	205375909	0.0698	206234	0.7346	Background diabetic retinopathy || id:finn-b-DM_BCKGRND_RETINA	Background diabetic retinopathy	Background diabetic retinopathy || ||	TRUE	igd	1.30E-14	0.00335821	463166	2	205375909	ukb-b-9405	|| id:ukb-b-9405	TRUE	reported	igd	2	TRUE	NA	NA	0.000128317	463166	5.59E-07	206234	TRUE	6.42E-05	59.43951249	9.53E-05
160	rs4527444	G	A	G	A	0.0105243	-0.0077	0.541317	0.5137	FALSE	FALSE	FALSE	finn-b-DM_BCKGRND_RETINA	4	30842780	0.0327	206234	0.8131	Background diabetic retinopathy || id:finn-b-DM_BCKGRND_RETINA	Background diabetic retinopathy	Background diabetic retinopathy || ||	TRUE	igd	4.50E-09	0.00179433	463166	4	30842780	ukb-b-9405	|| id:ukb-b-9405	TRUE	reported	igd	2	TRUE	NA	NA	7.43E-05	463166	2.69E-07	206234	TRUE	0.002215916	34.40185033	5.50E-05
161	rs4552632	A	G	A	G	-0.0101695	-0.0123	0.616568	0.6608	FALSE	FALSE	FALSE	finn-b-DM_BCKGRND_RETINA	5	164574688	0.0347	206234	0.723701	Background diabetic retinopathy || id:finn-b-DM_BCKGRND_RETINA	Background diabetic retinopathy	Background diabetic retinopathy || ||	TRUE	igd	3.30E-08	0.00184128	463166	5	164574688	ukb-b-9405	|| id:ukb-b-9405	TRUE	reported	igd	2	TRUE	NA	NA	6.59E-05	463166	6.09E-07	206234	TRUE	0.005593321	30.50419226	4.89E-05
162	rs4689465	C	T	C	T	-0.0108689	0.023	0.525445	0.5007	FALSE	FALSE	FALSE	finn-b-DM_BCKGRND_RETINA	4	6490789	0.0328	206234	0.4841	Background diabetic retinopathy || id:finn-b-DM_BCKGRND_RETINA	Background diabetic retinopathy	Background diabetic retinopathy || ||	TRUE	igd	1.30E-09	0.00178976	463166	4	6490789	ukb-b-9405	|| id:ukb-b-9405	TRUE	reported	igd	2	TRUE	NA	NA	7.96E-05	463166	2.38E-06	206234	TRUE	0.005312927	36.87920842	5.89E-05
163	rs4718964	T	G	T	G	0.0122483	-0.0313	0.413175	0.4103	FALSE	FALSE	FALSE	finn-b-DM_BCKGRND_RETINA	7	70038969	0.0335	206234	0.3498	Background diabetic retinopathy || id:finn-b-DM_BCKGRND_RETINA	Background diabetic retinopathy	Background diabetic retinopathy || ||	TRUE	igd	1.80E-11	0.00182202	463166	7	70038969	ukb-b-9405	|| id:ukb-b-9405	TRUE	reported	igd	2	TRUE	NA	NA	9.76E-05	463166	4.23E-06	206234	TRUE	0.003136449	45.19031311	7.27E-05
164	rs4722398	T	C	T	C	0.0168104	-0.002	0.136117	0.07005	FALSE	FALSE	FALSE	finn-b-DM_BCKGRND_RETINA	7	3125220	0.0647	206234	0.9754	Background diabetic retinopathy || id:finn-b-DM_BCKGRND_RETINA	Background diabetic retinopathy	Background diabetic retinopathy || ||	TRUE	igd	1.00E-10	0.00260196	463166	7	3125220	ukb-b-9405	|| id:ukb-b-9405	TRUE	reported	igd	2	TRUE	NA	NA	9.01E-05	463166	4.63E-09	206234	TRUE	0.000370494	41.74023245	6.65E-05
165	rs4740627	C	T	C	T	-0.0147232	-0.0713	0.44248	0.5067	FALSE	FALSE	FALSE	finn-b-DM_BCKGRND_RETINA	9	15857875	0.0327	206234	0.0293501	Background diabetic retinopathy || id:finn-b-DM_BCKGRND_RETINA	Background diabetic retinopathy	Background diabetic retinopathy || ||	TRUE	igd	3.40E-16	0.00180496	463166	9	15857875	ukb-b-9405	|| id:ukb-b-9405	TRUE	reported	igd	2	TRUE	NA	NA	0.000143639	463166	2.31E-05	206234	TRUE	0.006651313	66.53792596	0.000106952
166	rs4742782	G	C	G	C	0.0124912	0.0334	0.315942	0.3886	FALSE	TRUE	FALSE	finn-b-DM_BCKGRND_RETINA	9	103089143	0.0337	206234	0.3213	Background diabetic retinopathy || id:finn-b-DM_BCKGRND_RETINA	Background diabetic retinopathy	Background diabetic retinopathy || ||	TRUE	igd	8.00E-11	0.00192172	463166	9	103089143	ukb-b-9405	|| id:ukb-b-9405	TRUE	reported	igd	2	TRUE	NA	NA	9.12E-05	463166	4.76E-06	206234	TRUE	0.005379264	42.2501353	6.74E-05
167	rs4757144	A	G	A	G	0.0114509	-0.0067	0.590195	0.5083	FALSE	FALSE	FALSE	finn-b-DM_BCKGRND_RETINA	11	13331226	0.0327	206234	0.8372	Background diabetic retinopathy || id:finn-b-DM_BCKGRND_RETINA	Background diabetic retinopathy	Background diabetic retinopathy || ||	TRUE	igd	3.10E-10	0.0018194	463166	11	13331226	ukb-b-9405	|| id:ukb-b-9405	TRUE	reported	igd	2	TRUE	NA	NA	8.55E-05	463166	2.04E-07	206234	TRUE	0.000890844	39.61164364	6.34E-05
168	rs4812405	A	C	A	C	-0.018403	-0.1894	0.077583	0.02437	FALSE	FALSE	FALSE	finn-b-DM_BCKGRND_RETINA	20	35276585	0.1084	206234	0.0806195	Background diabetic retinopathy || id:finn-b-DM_BCKGRND_RETINA	Background diabetic retinopathy	Background diabetic retinopathy || ||	TRUE	igd	4.50E-08	0.00336318	463166	20	35276585	ukb-b-9405	|| id:ukb-b-9405	TRUE	reported	igd	2	TRUE	NA	NA	6.46E-05	463166	1.48E-05	206234	TRUE	0.113237492	29.94173959	4.85E-05
169	rs484455	A	G	A	G	-0.0115336	-0.0523	0.481363	0.6154	FALSE	FALSE	FALSE	finn-b-DM_BCKGRND_RETINA	13	109835686	0.0336	206234	0.12	Background diabetic retinopathy || id:finn-b-DM_BCKGRND_RETINA	Background diabetic retinopathy	Background diabetic retinopathy || ||	TRUE	igd	1.40E-10	0.00179638	463166	13	109835686	ukb-b-9405	|| id:ukb-b-9405	TRUE	reported	igd	2	TRUE	NA	NA	8.90E-05	463166	1.17E-05	206234	TRUE	0.023274126	41.22240715	6.64E-05
170	rs4851283	G	C	G	C	-0.0173961	0.0089	0.684805	0.7812	FALSE	TRUE	FALSE	finn-b-DM_BCKGRND_RETINA	2	100894802	0.0397	206234	0.8228	Background diabetic retinopathy || id:finn-b-DM_BCKGRND_RETINA	Background diabetic retinopathy	Background diabetic retinopathy || ||	TRUE	igd	2.50E-19	0.00193525	463166	2	100894802	ukb-b-9405	|| id:ukb-b-9405	TRUE	reported	igd	2	TRUE	NA	NA	0.000174429	463166	2.44E-07	206234	TRUE	1.56E-06	80.80340067	0.000130641
171	rs4870261	T	C	T	C	0.0139923	0.0488	0.163225	0.2016	FALSE	FALSE	FALSE	finn-b-DM_BCKGRND_RETINA	6	154319802	0.0409	206234	0.2326	Background diabetic retinopathy || id:finn-b-DM_BCKGRND_RETINA	Background diabetic retinopathy	Background diabetic retinopathy || ||	TRUE	igd	7.70E-09	0.00242288	463166	6	154319802	ukb-b-9405	|| id:ukb-b-9405	TRUE	reported	igd	2	TRUE	NA	NA	7.20E-05	463166	6.90E-06	206234	TRUE	0.026900313	33.35142587	5.35E-05
172	rs4876611	G	A	G	A	0.0150085	-0.0248	0.720239	0.6908	FALSE	FALSE	FALSE	finn-b-DM_BCKGRND_RETINA	8	116671848	0.0354	206234	0.4841	Background diabetic retinopathy || id:finn-b-DM_BCKGRND_RETINA	Background diabetic retinopathy	Background diabetic retinopathy || ||	TRUE	igd	5.30E-14	0.0019947	463166	8	116671848	ukb-b-9405	|| id:ukb-b-9405	TRUE	reported	igd	2	TRUE	NA	NA	0.000122217	463166	2.38E-06	206234	TRUE	0.000326251	56.61342163	9.08E-05
173	rs4900715	A	G	A	G	-0.0114279	-0.031	0.507101	0.5856	FALSE	FALSE	FALSE	finn-b-DM_BCKGRND_RETINA	14	47306418	0.0333	206234	0.3518	Background diabetic retinopathy || id:finn-b-DM_BCKGRND_RETINA	Background diabetic retinopathy	Background diabetic retinopathy || ||	TRUE	igd	1.90E-10	0.00179331	463166	14	47306418	ukb-b-9405	|| id:ukb-b-9405	TRUE	reported	igd	2	TRUE	NA	NA	8.77E-05	463166	4.20E-06	206234	TRUE	0.005732821	40.60898385	6.53E-05
174	rs4971680	G	A	G	A	-0.0107345	-0.0733	0.659269	0.6642	FALSE	FALSE	FALSE	finn-b-DM_BCKGRND_RETINA	2	50694233	0.0347	206234	0.03491	Background diabetic retinopathy || id:finn-b-DM_BCKGRND_RETINA	Background diabetic retinopathy	Background diabetic retinopathy || ||	TRUE	igd	1.20E-08	0.00188233	463166	2	50694233	ukb-b-9405	|| id:ukb-b-9405	TRUE	reported	igd	2	TRUE	NA	NA	7.02E-05	463166	2.16E-05	206234	TRUE	0.159069907	32.52161564	5.18E-05
175	rs539515	C	A	C	A	0.0378223	0.0138	0.204929	0.1779	FALSE	FALSE	FALSE	finn-b-DM_BCKGRND_RETINA	1	177889025	0.0427	206234	0.7462	Background diabetic retinopathy || id:finn-b-DM_BCKGRND_RETINA	Background diabetic retinopathy	Background diabetic retinopathy || ||	TRUE	igd	1.50E-65	0.00221181	463166	1	177889025	ukb-b-9405	|| id:ukb-b-9405	TRUE	reported	igd	2	TRUE	NA	NA	0.000630945	463166	5.06E-07	206234	TRUE	2.92E-20	292.4153964	0.00046616
176	rs55726687	A	G	A	G	0.0199369	0.0358	0.209735	0.2144	FALSE	FALSE	FALSE	finn-b-DM_BCKGRND_RETINA	12	991306	0.0398	206234	0.3686	Background diabetic retinopathy || id:finn-b-DM_BCKGRND_RETINA	Background diabetic retinopathy	Background diabetic retinopathy || ||	TRUE	igd	1.10E-19	0.00219529	463166	12	991306	ukb-b-9405	|| id:ukb-b-9405	TRUE	reported	igd	2	TRUE	NA	NA	0.000178041	463166	3.92E-06	206234	TRUE	1.77E-05	82.4767355	0.000131762
177	rs55794894	A	G	A	G	-0.014525	-0.0163	0.135429	0.1392	FALSE	FALSE	FALSE	finn-b-DM_BCKGRND_RETINA	7	133516821	0.0476	206234	0.732501	Background diabetic retinopathy || id:finn-b-DM_BCKGRND_RETINA	Background diabetic retinopathy	Background diabetic retinopathy || ||	TRUE	igd	2.80E-08	0.00261481	463166	7	133516821	ukb-b-9405	|| id:ukb-b-9405	TRUE	reported	igd	2	TRUE	NA	NA	6.66E-05	463166	5.69E-07	206234	TRUE	0.005135757	30.85687973	4.94E-05
178	rs56094641	G	A	G	A	0.057552	0.0773	0.404591	0.4186	FALSE	FALSE	FALSE	finn-b-DM_BCKGRND_RETINA	16	53806453	0.0332	206234	0.0198802	Background diabetic retinopathy || id:finn-b-DM_BCKGRND_RETINA	Background diabetic retinopathy	Background diabetic retinopathy || ||	TRUE	igd	1.00E-200	0.00182234	463166	16	53806453	ukb-b-9405	|| id:ukb-b-9405	TRUE	reported	igd	2	TRUE	NA	NA	0.002148785	463166	2.63E-05	206234	TRUE	9.01E-55	997.3831458	0.001595815
179	rs56807059	C	A	C	A	-0.0108864	-0.0056	0.399311	0.4361	FALSE	FALSE	FALSE	finn-b-DM_BCKGRND_RETINA	17	44189270	0.0331	206234	0.8651	Background diabetic retinopathy || id:finn-b-DM_BCKGRND_RETINA	Background diabetic retinopathy	Background diabetic retinopathy || ||	TRUE	igd	3.10E-09	0.00183625	463166	17	44189270	ukb-b-9405	|| id:ukb-b-9405	TRUE	reported	igd	2	TRUE	NA	NA	7.59E-05	463166	1.39E-07	206234	TRUE	0.001633111	35.14835123	5.69E-05
180	rs57386420	G	C	G	C	-0.0140155	0.0694	0.161248	0.2267	FALSE	TRUE	FALSE	finn-b-DM_BCKGRND_RETINA	3	25368355	0.0391	206234	0.0758892	Background diabetic retinopathy || id:finn-b-DM_BCKGRND_RETINA	Background diabetic retinopathy	Background diabetic retinopathy || ||	TRUE	igd	8.30E-09	0.002432	463166	3	25368355	ukb-b-9405	|| id:ukb-b-9405	TRUE	reported	igd	2	TRUE	NA	NA	7.17E-05	463166	1.53E-05	206234	TRUE	0.085014188	33.21161924	5.31E-05
181	rs577721086	C	T	C	T	0.0306437	-0.0205	0.049503	0.06475	FALSE	FALSE	FALSE	finn-b-DM_BCKGRND_RETINA	6	127440047	0.0678	206234	0.7622	Background diabetic retinopathy || id:finn-b-DM_BCKGRND_RETINA	Background diabetic retinopathy	Background diabetic retinopathy || ||	TRUE	igd	2.00E-13	0.0041713	463166	6	127440047	ukb-b-9405	|| id:ukb-b-9405	TRUE	reported	igd	2	TRUE	NA	NA	0.000116508	463166	4.43E-07	206234	TRUE	0.000130231	53.96840128	8.84E-05
182	rs58862095	T	C	T	C	-0.0165812	-0.0235	0.419271	0.5149	FALSE	FALSE	FALSE	finn-b-DM_BCKGRND_RETINA	7	75081418	0.0328	206234	0.473	Background diabetic retinopathy || id:finn-b-DM_BCKGRND_RETINA	Background diabetic retinopathy	Background diabetic retinopathy || ||	TRUE	igd	7.10E-20	0.00181678	463166	7	75081418	ukb-b-9405	|| id:ukb-b-9405	TRUE	reported	igd	2	TRUE	NA	NA	0.00017981	463166	2.49E-06	206234	TRUE	7.83E-06	83.29659235	0.000133884
183	rs588660	A	G	A	G	0.0155276	-0.0023	0.584119	0.5999	FALSE	FALSE	FALSE	finn-b-DM_BCKGRND_RETINA	1	96886604	0.0335	206234	0.9463	Background diabetic retinopathy || id:finn-b-DM_BCKGRND_RETINA	Background diabetic retinopathy	Background diabetic retinopathy || ||	TRUE	igd	1.00E-17	0.00181174	463166	1	96886604	ukb-b-9405	|| id:ukb-b-9405	TRUE	reported	igd	2	TRUE	NA	NA	0.000158567	463166	2.29E-08	206234	TRUE	2.60E-06	73.45424918	0.000117141
184	rs59068084	T	G	T	G	0.0101403	0.0361	0.410212	0.3918	FALSE	FALSE	FALSE	finn-b-DM_BCKGRND_RETINA	4	113256737	0.0336	206234	0.2828	Background diabetic retinopathy || id:finn-b-DM_BCKGRND_RETINA	Background diabetic retinopathy	Background diabetic retinopathy || ||	TRUE	igd	2.50E-08	0.00181938	463166	4	113256737	ukb-b-9405	|| id:ukb-b-9405	TRUE	reported	igd	2	TRUE	NA	NA	6.71E-05	463166	5.60E-06	206234	TRUE	0.027817145	31.06381384	4.98E-05
185	rs6001877	A	G	A	G	-0.010579	0.0105	0.339906	0.3718	FALSE	FALSE	FALSE	finn-b-DM_BCKGRND_RETINA	22	40712637	0.0339	206234	0.7567	Background diabetic retinopathy || id:finn-b-DM_BCKGRND_RETINA	Background diabetic retinopathy	Background diabetic retinopathy || ||	TRUE	igd	2.40E-08	0.00189657	463166	22	40712637	ukb-b-9405	|| id:ukb-b-9405	TRUE	reported	igd	2	TRUE	NA	NA	6.72E-05	463166	4.65E-07	206234	TRUE	0.004534052	31.11368719	5.02E-05
186	rs6069037	A	C	A	C	-0.011125	-0.0178	0.731389	0.757	FALSE	FALSE	FALSE	finn-b-DM_BCKGRND_RETINA	20	53503198	0.0383	206234	0.6428	Background diabetic retinopathy || id:finn-b-DM_BCKGRND_RETINA	Background diabetic retinopathy	Background diabetic retinopathy || ||	TRUE	igd	3.60E-08	0.00202001	463166	20	53503198	ukb-b-9405	|| id:ukb-b-9405	TRUE	reported	igd	2	TRUE	NA	NA	6.55E-05	463166	1.05E-06	206234	TRUE	0.00757865	30.331438	4.86E-05
187	rs61813324	T	C	T	C	0.0219762	-0.042	0.135713	0.1578	FALSE	FALSE	FALSE	finn-b-DM_BCKGRND_RETINA	1	156049877	0.0454	206234	0.3544	Background diabetic retinopathy || id:finn-b-DM_BCKGRND_RETINA	Background diabetic retinopathy	Background diabetic retinopathy || ||	TRUE	igd	9.50E-17	0.00264443	463166	1	156049877	ukb-b-9405	|| id:ukb-b-9405	TRUE	reported	igd	2	TRUE	NA	NA	0.000149088	463166	4.15E-06	206234	TRUE	0.000121501	69.06230146	0.000113296
188	rs61903695	G	A	G	A	0.0134514	0.0107	0.254942	0.2463	FALSE	FALSE	FALSE	finn-b-DM_BCKGRND_RETINA	11	89922417	0.038	206234	0.777499	Background diabetic retinopathy || id:finn-b-DM_BCKGRND_RETINA	Background diabetic retinopathy	Background diabetic retinopathy || ||	TRUE	igd	5.90E-11	0.00205497	463166	11	89922417	ukb-b-9405	|| id:ukb-b-9405	TRUE	reported	igd	2	TRUE	NA	NA	9.25E-05	463166	3.84E-07	206234	TRUE	0.000676345	42.8473535	6.87E-05
189	rs62243489	G	T	G	T	-0.0155648	0.0051	0.259239	0.2943	FALSE	FALSE	FALSE	finn-b-DM_BCKGRND_RETINA	3	62482927	0.0362	206234	0.887	Background diabetic retinopathy || id:finn-b-DM_BCKGRND_RETINA	Background diabetic retinopathy	Background diabetic retinopathy || ||	TRUE	igd	3.00E-14	0.00204876	463166	3	62482927	ukb-b-9405	|| id:ukb-b-9405	TRUE	reported	igd	2	TRUE	NA	NA	0.000124599	463166	9.62E-08	206234	TRUE	4.14E-05	57.7171551	9.30E-05
190	rs62413399	T	C	T	C	0.0153146	-0.0424	0.125759	0.1183	FALSE	FALSE	FALSE	finn-b-DM_BCKGRND_RETINA	6	80297080	0.051	206234	0.406	Background diabetic retinopathy || id:finn-b-DM_BCKGRND_RETINA	Background diabetic retinopathy	Background diabetic retinopathy || ||	TRUE	igd	1.40E-08	0.00269899	463166	6	80297080	ukb-b-9405	|| id:ukb-b-9405	TRUE	reported	igd	2	TRUE	NA	NA	6.95E-05	463166	3.35E-06	206234	TRUE	0.013974946	32.19650755	5.16E-05
191	rs6493498	C	T	C	T	-0.013082	0.066	0.54539	0.5946	FALSE	FALSE	FALSE	finn-b-DM_BCKGRND_RETINA	15	51754451	0.0334	206234	0.0479899	Background diabetic retinopathy || id:finn-b-DM_BCKGRND_RETINA	Background diabetic retinopathy	Background diabetic retinopathy || ||	TRUE	igd	4.20E-13	0.001805	463166	15	51754451	ukb-b-9405	|| id:ukb-b-9405	TRUE	reported	igd	2	TRUE	NA	NA	0.000113399	463166	1.89E-05	206234	TRUE	0.017356496	52.52836427	8.49E-05
192	rs649458	A	T	A	T	-0.018179	-0.0154	0.860102	0.8843	FALSE	TRUE	FALSE	finn-b-DM_BCKGRND_RETINA	1	23712528	0.0516	206234	0.766099	Background diabetic retinopathy || id:finn-b-DM_BCKGRND_RETINA	Background diabetic retinopathy	Background diabetic retinopathy || ||	TRUE	igd	1.50E-12	0.00256951	463166	1	23712528	ukb-b-9405	|| id:ukb-b-9405	TRUE	reported	igd	2	TRUE	NA	NA	0.000108058	463166	4.32E-07	206234	TRUE	0.000234495	50.05406519	7.95E-05
193	rs6536575	C	T	C	T	0.0108432	-0.0102	0.51907	0.5818	FALSE	FALSE	FALSE	finn-b-DM_BCKGRND_RETINA	4	162091639	0.0332	206234	0.7579	Background diabetic retinopathy || id:finn-b-DM_BCKGRND_RETINA	Background diabetic retinopathy	Background diabetic retinopathy || ||	TRUE	igd	1.40E-09	0.00178995	463166	4	162091639	ukb-b-9405	|| id:ukb-b-9405	TRUE	reported	igd	2	TRUE	NA	NA	7.92E-05	463166	4.58E-07	206234	TRUE	0.001891111	36.69721761	5.87E-05
195	rs6567160	C	T	C	T	0.0451644	0.0565	0.232725	0.184	FALSE	FALSE	FALSE	finn-b-DM_BCKGRND_RETINA	18	57829135	0.042	206234	0.1786	Background diabetic retinopathy || id:finn-b-DM_BCKGRND_RETINA	Background diabetic retinopathy	Background diabetic retinopathy || ||	TRUE	igd	7.19E-101	0.00211824	463166	18	57829135	ukb-b-9405	|| id:ukb-b-9405	TRUE	reported	igd	2	TRUE	NA	NA	0.000980576	463166	8.77E-06	206234	TRUE	8.77E-27	454.6133245	0.000728478
196	rs6575340	A	G	A	G	0.0161584	-0.019	0.636022	0.6268	FALSE	FALSE	FALSE	finn-b-DM_BCKGRND_RETINA	14	94023972	0.0339	206234	0.5761	Background diabetic retinopathy || id:finn-b-DM_BCKGRND_RETINA	Background diabetic retinopathy	Background diabetic retinopathy || ||	TRUE	igd	4.60E-18	0.00186502	463166	14	94023972	ukb-b-9405	|| id:ukb-b-9405	TRUE	reported	igd	2	TRUE	NA	NA	0.000162041	463166	1.52E-06	206234	TRUE	1.41E-05	75.06365769	0.000120885
197	rs6682438	C	T	C	T	0.0124771	0.0514	0.673097	0.665	FALSE	FALSE	FALSE	finn-b-DM_BCKGRND_RETINA	1	33784146	0.0347	206234	0.139	Background diabetic retinopathy || id:finn-b-DM_BCKGRND_RETINA	Background diabetic retinopathy	Background diabetic retinopathy || ||	TRUE	igd	5.40E-11	0.00190203	463166	1	33784146	ukb-b-9405	|| id:ukb-b-9405	TRUE	reported	igd	2	TRUE	NA	NA	9.29E-05	463166	1.06E-05	206234	TRUE	0.016000511	43.03210455	6.85E-05
198	rs6693294	G	A	G	A	-0.0170126	0.0123	0.688535	0.6275	FALSE	FALSE	FALSE	finn-b-DM_BCKGRND_RETINA	1	49879122	0.0338	206234	0.7168	Background diabetic retinopathy || id:finn-b-DM_BCKGRND_RETINA	Background diabetic retinopathy	Background diabetic retinopathy || ||	TRUE	igd	1.10E-18	0.00192843	463166	1	49879122	ukb-b-9405	|| id:ukb-b-9405	TRUE	reported	igd	2	TRUE	NA	NA	0.000168006	463166	6.42E-07	206234	TRUE	4.35E-06	77.82759745	0.000124139
199	rs6695898	A	G	A	G	-0.0119251	-0.0065	0.545479	0.5903	FALSE	FALSE	FALSE	finn-b-DM_BCKGRND_RETINA	1	47681761	0.0333	206234	0.8448	Background diabetic retinopathy || id:finn-b-DM_BCKGRND_RETINA	Background diabetic retinopathy	Background diabetic retinopathy || ||	TRUE	igd	2.80E-11	0.00179213	463166	1	47681761	ukb-b-9405	|| id:ukb-b-9405	TRUE	reported	igd	2	TRUE	NA	NA	9.56E-05	463166	1.85E-07	206234	TRUE	0.000414006	44.27769856	7.05E-05
200	rs6739755	G	A	G	A	-0.0159241	-0.0821	0.603358	0.5969	FALSE	FALSE	FALSE	finn-b-DM_BCKGRND_RETINA	2	59330227	0.0333	206234	0.01376	Background diabetic retinopathy || id:finn-b-DM_BCKGRND_RETINA	Background diabetic retinopathy	Background diabetic retinopathy || ||	TRUE	igd	3.10E-18	0.00182885	463166	2	59330227	ukb-b-9405	|| id:ukb-b-9405	TRUE	reported	igd	2	TRUE	NA	NA	0.000163662	463166	2.95E-05	206234	TRUE	0.00540206	75.81473462	0.000121371
201	rs67609008	C	T	C	T	0.011102	-0.0283	0.283612	0.1824	FALSE	FALSE	FALSE	finn-b-DM_BCKGRND_RETINA	10	126640936	0.0428	206234	0.5081	Background diabetic retinopathy || id:finn-b-DM_BCKGRND_RETINA	Background diabetic retinopathy	Background diabetic retinopathy || ||	TRUE	igd	2.50E-08	0.00199233	463166	10	126640936	ukb-b-9405	|| id:ukb-b-9405	TRUE	reported	igd	2	TRUE	NA	NA	6.70E-05	463166	2.12E-06	206234	TRUE	0.010992781	31.05130785	5.01E-05
202	rs6769617	T	A	T	A	-0.0115454	0.0235	0.663829	0.69	FALSE	TRUE	FALSE	finn-b-DM_BCKGRND_RETINA	3	62687746	0.0357	206234	0.51	Background diabetic retinopathy || id:finn-b-DM_BCKGRND_RETINA	Background diabetic retinopathy	Background diabetic retinopathy || ||	TRUE	igd	1.00E-09	0.001891	463166	3	62687746	ukb-b-9405	|| id:ukb-b-9405	TRUE	reported	igd	2	TRUE	NA	NA	8.05E-05	463166	2.10E-06	206234	TRUE	0.004493577	37.27648128	5.95E-05
203	rs6849518	T	C	T	C	0.0218636	0.0182	0.12428	0.1673	FALSE	FALSE	FALSE	finn-b-DM_BCKGRND_RETINA	4	20120274	0.0439	206234	0.6785	Background diabetic retinopathy || id:finn-b-DM_BCKGRND_RETINA	Background diabetic retinopathy	Background diabetic retinopathy || ||	TRUE	igd	7.10E-16	0.00270973	463166	4	20120274	ukb-b-9405	|| id:ukb-b-9405	TRUE	reported	igd	2	TRUE	NA	NA	0.000140539	463166	8.33E-07	206234	TRUE	3.57E-05	65.1015468	0.000104049
204	rs6884728	G	A	G	A	-0.0111777	5.00E-04	0.657036	0.6989	FALSE	FALSE	FALSE	finn-b-DM_BCKGRND_RETINA	5	153092746	0.0359	206234	0.9893	Background diabetic retinopathy || id:finn-b-DM_BCKGRND_RETINA	Background diabetic retinopathy	Background diabetic retinopathy || ||	TRUE	igd	3.00E-09	0.00188361	463166	5	153092746	ukb-b-9405	|| id:ukb-b-9405	TRUE	reported	igd	2	TRUE	NA	NA	7.60E-05	463166	9.41E-10	206234	TRUE	0.001030108	35.21461331	5.63E-05
205	rs6938973	C	T	C	T	0.0120106	0.0228	0.601488	0.6774	FALSE	FALSE	FALSE	finn-b-DM_BCKGRND_RETINA	6	98421721	0.035	206234	0.515	Background diabetic retinopathy || id:finn-b-DM_BCKGRND_RETINA	Background diabetic retinopathy	Background diabetic retinopathy || ||	TRUE	igd	4.90E-11	0.001827	463166	6	98421721	ukb-b-9405	|| id:ukb-b-9405	TRUE	reported	igd	2	TRUE	NA	NA	9.33E-05	463166	2.06E-06	206234	TRUE	0.001890118	43.21677075	6.92E-05
206	rs7035637	G	A	G	A	-0.0120777	-0.0117	0.735223	0.756	FALSE	FALSE	FALSE	finn-b-DM_BCKGRND_RETINA	9	16739403	0.0383	206234	0.7592	Background diabetic retinopathy || id:finn-b-DM_BCKGRND_RETINA	Background diabetic retinopathy	Background diabetic retinopathy || ||	TRUE	igd	2.70E-09	0.00203057	463166	9	16739403	ukb-b-9405	|| id:ukb-b-9405	TRUE	reported	igd	2	TRUE	NA	NA	7.64E-05	463166	4.52E-07	206234	TRUE	0.00230921	35.3779403	5.68E-05
207	rs703983	G	A	G	A	-0.0114394	0.0159	0.415045	0.3837	FALSE	FALSE	FALSE	finn-b-DM_BCKGRND_RETINA	10	80941885	0.0336	206234	0.636601	Background diabetic retinopathy || id:finn-b-DM_BCKGRND_RETINA	Background diabetic retinopathy	Background diabetic retinopathy || ||	TRUE	igd	3.10E-10	0.00181827	463166	10	80941885	ukb-b-9405	|| id:ukb-b-9405	TRUE	reported	igd	2	TRUE	NA	NA	8.55E-05	463166	1.09E-06	206234	TRUE	0.001945848	39.58127191	6.35E-05
208	rs704061	C	T	C	T	0.0146223	-0.0077	0.455057	0.3765	FALSE	FALSE	FALSE	finn-b-DM_BCKGRND_RETINA	12	89771903	0.0339	206234	0.8205	Background diabetic retinopathy || id:finn-b-DM_BCKGRND_RETINA	Background diabetic retinopathy	Background diabetic retinopathy || ||	TRUE	igd	4.00E-16	0.00179659	463166	12	89771903	ukb-b-9405	|| id:ukb-b-9405	TRUE	reported	igd	2	TRUE	NA	NA	0.000143	463166	2.50E-07	206234	TRUE	1.50E-05	66.24199808	0.000106042
209	rs7070670	T	C	T	C	-0.0120318	-0.0376	0.327941	0.2816	FALSE	FALSE	FALSE	finn-b-DM_BCKGRND_RETINA	10	61842645	0.0367	206234	0.3062	Background diabetic retinopathy || id:finn-b-DM_BCKGRND_RETINA	Background diabetic retinopathy	Background diabetic retinopathy || ||	TRUE	igd	3.50E-10	0.00191737	463166	10	61842645	ukb-b-9405	|| id:ukb-b-9405	TRUE	reported	igd	2	TRUE	NA	NA	8.50E-05	463166	5.09E-06	206234	TRUE	0.008518524	39.37760992	6.38E-05
210	rs7132908	A	G	A	G	0.0215129	0.0265	0.384454	0.3837	FALSE	FALSE	FALSE	finn-b-DM_BCKGRND_RETINA	12	50263148	0.0338	206234	0.4336	Background diabetic retinopathy || id:finn-b-DM_BCKGRND_RETINA	Background diabetic retinopathy	Background diabetic retinopathy || ||	TRUE	igd	1.40E-31	0.00183998	463166	12	50263148	ukb-b-9405	|| id:ukb-b-9405	TRUE	reported	igd	2	TRUE	NA	NA	0.000295059	463166	2.98E-06	206234	TRUE	5.31E-09	136.7010065	0.000219045
211	rs7145882	C	T	C	T	-0.0134473	-0.0249	0.657716	0.6525	FALSE	FALSE	FALSE	finn-b-DM_BCKGRND_RETINA	14	103255461	0.0342	206234	0.4675	Background diabetic retinopathy || id:finn-b-DM_BCKGRND_RETINA	Background diabetic retinopathy	Background diabetic retinopathy || ||	TRUE	igd	9.90E-13	0.00188537	463166	14	103255461	ukb-b-9405	|| id:ukb-b-9405	TRUE	reported	igd	2	TRUE	NA	NA	0.000109823	463166	2.57E-06	206234	TRUE	0.00079881	50.8717881	8.14E-05
212	rs71495038	A	G	A	G	0.0223778	-0.0071	0.076924	0.09494	FALSE	FALSE	FALSE	finn-b-DM_BCKGRND_RETINA	10	33971383	0.0561	206234	0.8989	Background diabetic retinopathy || id:finn-b-DM_BCKGRND_RETINA	Background diabetic retinopathy	Background diabetic retinopathy || ||	TRUE	igd	2.60E-11	0.00335663	463166	10	33971383	ukb-b-9405	|| id:ukb-b-9405	TRUE	reported	igd	2	TRUE	NA	NA	9.60E-05	463166	7.77E-08	206234	TRUE	0.000324299	44.44550371	7.11E-05
213	rs7206608	G	C	G	C	0.0120004	0.0107	0.321623	0.3526	FALSE	TRUE	FALSE	finn-b-DM_BCKGRND_RETINA	16	82872628	0.0342	206234	0.754699	Background diabetic retinopathy || id:finn-b-DM_BCKGRND_RETINA	Background diabetic retinopathy	Background diabetic retinopathy || ||	TRUE	igd	3.80E-10	0.00191641	463166	16	82872628	ukb-b-9405	|| id:ukb-b-9405	TRUE	reported	igd	2	TRUE	NA	NA	8.47E-05	463166	4.75E-07	206234	TRUE	0.00130258	39.21160218	6.28E-05
214	rs7218014	C	T	C	T	0.0224089	0.0596	0.197315	0.2394	FALSE	FALSE	FALSE	finn-b-DM_BCKGRND_RETINA	17	65832016	0.0385	206234	0.121	Background diabetic retinopathy || id:finn-b-DM_BCKGRND_RETINA	Background diabetic retinopathy	Background diabetic retinopathy || ||	TRUE	igd	2.70E-23	0.00225393	463166	17	65832016	ukb-b-9405	|| id:ukb-b-9405	TRUE	reported	igd	2	TRUE	NA	NA	0.00021337	463166	1.16E-05	206234	TRUE	2.33E-05	98.84625708	0.000159066
215	rs72634826	A	G	A	G	-0.0148957	-0.0182	0.259865	0.2241	FALSE	FALSE	FALSE	finn-b-DM_BCKGRND_RETINA	1	1601052	0.0401	206234	0.6501	Background diabetic retinopathy || id:finn-b-DM_BCKGRND_RETINA	Background diabetic retinopathy	Background diabetic retinopathy || ||	TRUE	igd	5.40E-13	0.00206456	463166	1	1601052	ukb-b-9405	|| id:ukb-b-9405	TRUE	reported	igd	2	TRUE	NA	NA	0.000112378	463166	9.99E-07	206234	TRUE	0.000286638	52.05552327	8.54E-05
216	rs72892910	T	G	T	G	0.0301404	-0.0063	0.172259	0.2027	FALSE	FALSE	FALSE	finn-b-DM_BCKGRND_RETINA	6	50816887	0.0406	206234	0.876	Background diabetic retinopathy || id:finn-b-DM_BCKGRND_RETINA	Background diabetic retinopathy	Background diabetic retinopathy || ||	TRUE	igd	5.20E-37	0.00237148	463166	6	50816887	ukb-b-9405	|| id:ukb-b-9405	TRUE	reported	igd	2	TRUE	NA	NA	0.000348637	463166	1.17E-07	206234	TRUE	4.36E-12	161.5321935	0.000259062
217	rs72917533	C	T	C	T	-0.0154476	0.0459	0.185513	0.1427	FALSE	FALSE	FALSE	finn-b-DM_BCKGRND_RETINA	2	175238924	0.0467	206234	0.3259	Background diabetic retinopathy || id:finn-b-DM_BCKGRND_RETINA	Background diabetic retinopathy	Background diabetic retinopathy || ||	TRUE	igd	2.00E-11	0.00230294	463166	2	175238924	ukb-b-9405	|| id:ukb-b-9405	TRUE	reported	igd	2	TRUE	NA	NA	9.71E-05	463166	4.68E-06	206234	TRUE	0.003665991	44.99422589	7.21E-05
218	rs73004674	T	C	T	C	0.0147205	0.0142	0.137164	0.1644	FALSE	FALSE	FALSE	finn-b-DM_BCKGRND_RETINA	3	147188788	0.0439	206234	0.747001	Background diabetic retinopathy || id:finn-b-DM_BCKGRND_RETINA	Background diabetic retinopathy	Background diabetic retinopathy || ||	TRUE	igd	1.40E-08	0.00259696	463166	3	147188788	ukb-b-9405	|| id:ukb-b-9405	TRUE	reported	igd	2	TRUE	NA	NA	6.94E-05	463166	5.07E-07	206234	TRUE	0.004012829	32.13028682	5.13E-05
219	rs73052033	C	T	C	T	-0.0210096	0.0095	0.184916	0.162	FALSE	FALSE	FALSE	finn-b-DM_BCKGRND_RETINA	3	185828465	0.0444	206234	0.8304	Background diabetic retinopathy || id:finn-b-DM_BCKGRND_RETINA	Background diabetic retinopathy	Background diabetic retinopathy || ||	TRUE	igd	7.90E-20	0.00230513	463166	3	185828465	ukb-b-9405	|| id:ukb-b-9405	TRUE	reported	igd	2	TRUE	NA	NA	0.000179321	463166	2.22E-07	206234	TRUE	1.06E-06	83.07009789	0.000133058
220	rs73142879	T	C	T	C	-0.0241942	0.0306	0.192309	0.158	FALSE	FALSE	FALSE	finn-b-DM_BCKGRND_RETINA	20	51195932	0.0446	206234	0.4936	Background diabetic retinopathy || id:finn-b-DM_BCKGRND_RETINA	Background diabetic retinopathy	Background diabetic retinopathy || ||	TRUE	igd	2.80E-26	0.00228107	463166	20	51195932	ukb-b-9405	|| id:ukb-b-9405	TRUE	reported	igd	2	TRUE	NA	NA	0.000242832	463166	2.28E-06	206234	TRUE	1.06E-07	112.498131	0.000181843
221	rs731540	A	G	A	G	0.0106149	-0.0509	0.311301	0.2858	FALSE	FALSE	FALSE	finn-b-DM_BCKGRND_RETINA	17	9799127	0.0361	206234	0.1586	Background diabetic retinopathy || id:finn-b-DM_BCKGRND_RETINA	Background diabetic retinopathy	Background diabetic retinopathy || ||	TRUE	igd	4.90E-08	0.00194571	463166	17	9799127	ukb-b-9405	|| id:ukb-b-9405	TRUE	reported	igd	2	TRUE	NA	NA	6.43E-05	463166	9.64E-06	206234	TRUE	0.063559061	29.76292379	4.83E-05
222	rs7372674	A	C	A	C	0.0118947	-0.0233	0.357239	0.3053	FALSE	FALSE	FALSE	finn-b-DM_BCKGRND_RETINA	3	196149165	0.0357	206234	0.514	Background diabetic retinopathy || id:finn-b-DM_BCKGRND_RETINA	Background diabetic retinopathy	Background diabetic retinopathy || ||	TRUE	igd	1.70E-10	0.00186339	463166	3	196149165	ukb-b-9405	|| id:ukb-b-9405	TRUE	reported	igd	2	TRUE	NA	NA	8.80E-05	463166	2.07E-06	206234	TRUE	0.002698264	40.74735895	6.50E-05
223	rs7377083	A	C	A	C	0.0143396	0.0124	0.431061	0.467	FALSE	FALSE	FALSE	finn-b-DM_BCKGRND_RETINA	4	102708997	0.0331	206234	0.706999	Background diabetic retinopathy || id:finn-b-DM_BCKGRND_RETINA	Background diabetic retinopathy	Background diabetic retinopathy || ||	TRUE	igd	3.20E-15	0.00181913	463166	4	102708997	ukb-b-9405	|| id:ukb-b-9405	TRUE	reported	igd	2	TRUE	NA	NA	0.000134139	463166	6.81E-07	206234	TRUE	4.83E-05	62.13647353	0.000100858
224	rs7498044	A	G	A	G	-0.0151498	-0.0017	0.217312	0.2522	FALSE	FALSE	FALSE	finn-b-DM_BCKGRND_RETINA	15	92573639	0.0379	206234	0.9651	Background diabetic retinopathy || id:finn-b-DM_BCKGRND_RETINA	Background diabetic retinopathy	Background diabetic retinopathy || ||	TRUE	igd	4.90E-12	0.00219298	463166	15	92573639	ukb-b-9405	|| id:ukb-b-9405	TRUE	reported	igd	2	TRUE	NA	NA	0.00010303	463166	9.76E-09	206234	TRUE	0.00014639	47.72483738	7.81E-05
225	rs7498665	G	A	G	A	0.026616	0.0093	0.399688	0.4129	FALSE	FALSE	FALSE	finn-b-DM_BCKGRND_RETINA	16	28883241	0.0333	206234	0.779399	Background diabetic retinopathy || id:finn-b-DM_BCKGRND_RETINA	Background diabetic retinopathy	Background diabetic retinopathy || ||	TRUE	igd	4.90E-48	0.00182769	463166	16	28883241	ukb-b-9405	|| id:ukb-b-9405	TRUE	reported	igd	2	TRUE	NA	NA	0.000457664	463166	3.78E-07	206234	TRUE	4.16E-15	212.0706192	0.000339949
226	rs7507227	A	C	A	C	-0.0121248	-0.008	0.43056	0.4751	FALSE	FALSE	FALSE	finn-b-DM_BCKGRND_RETINA	19	47561601	0.0336	206234	0.8118	Background diabetic retinopathy || id:finn-b-DM_BCKGRND_RETINA	Background diabetic retinopathy	Background diabetic retinopathy || ||	TRUE	igd	1.10E-10	0.00187783	463166	19	47561601	ukb-b-9405	|| id:ukb-b-9405	TRUE	reported	igd	2	TRUE	NA	NA	9.00E-05	463166	2.75E-07	206234	TRUE	0.000709764	41.69045368	7.21E-05
227	rs7553158	A	G	A	G	-0.0112891	-0.0279	0.562382	0.4912	FALSE	FALSE	FALSE	finn-b-DM_BCKGRND_RETINA	1	75005238	0.0326	206234	0.3923	Background diabetic retinopathy || id:finn-b-DM_BCKGRND_RETINA	Background diabetic retinopathy	Background diabetic retinopathy || ||	TRUE	igd	3.60E-10	0.00180028	463166	1	75005238	ukb-b-9405	|| id:ukb-b-9405	TRUE	reported	igd	2	TRUE	NA	NA	8.49E-05	463166	3.55E-06	206234	TRUE	0.005628573	39.32226509	6.27E-05
228	rs7599312	A	G	A	G	-0.0139369	0.0197	0.267466	0.3025	FALSE	FALSE	FALSE	finn-b-DM_BCKGRND_RETINA	2	213413231	0.0358	206234	0.582101	Background diabetic retinopathy || id:finn-b-DM_BCKGRND_RETINA	Background diabetic retinopathy	Background diabetic retinopathy || ||	TRUE	igd	7.30E-12	0.0020341	463166	2	213413231	ukb-b-9405	|| id:ukb-b-9405	TRUE	reported	igd	2	TRUE	NA	NA	0.000101347	463166	1.47E-06	206234	TRUE	0.000822129	46.94482973	7.61E-05
229	rs76286777	C	T	C	T	0.0234759	0.0715	0.217783	0.1352	FALSE	FALSE	FALSE	finn-b-DM_BCKGRND_RETINA	2	25195577	0.0476	206234	0.1333	Background diabetic retinopathy || id:finn-b-DM_BCKGRND_RETINA	Background diabetic retinopathy	Background diabetic retinopathy || ||	TRUE	igd	1.80E-27	0.0021623	463166	2	25195577	ukb-b-9405	|| id:ukb-b-9405	TRUE	reported	igd	2	TRUE	NA	NA	0.000254429	463166	1.09E-05	206234	TRUE	1.78E-06	117.87253	0.00018777
230	rs765876	G	A	G	A	-0.00980862	-0.014	0.489495	0.5794	FALSE	FALSE	FALSE	finn-b-DM_BCKGRND_RETINA	6	143185891	0.0334	206234	0.676	Background diabetic retinopathy || id:finn-b-DM_BCKGRND_RETINA	Background diabetic retinopathy	Background diabetic retinopathy || ||	TRUE	igd	4.10E-08	0.00178785	463166	6	143185891	ukb-b-9405	|| id:ukb-b-9405	TRUE	reported	igd	2	TRUE	NA	NA	6.50E-05	463166	8.52E-07	206234	TRUE	0.007007666	30.09911052	4.81E-05
231	rs7708584	G	A	G	A	-0.0121976	-0.0193	0.572375	0.5908	FALSE	FALSE	FALSE	finn-b-DM_BCKGRND_RETINA	5	153543466	0.0334	206234	0.5626	Background diabetic retinopathy || id:finn-b-DM_BCKGRND_RETINA	Background diabetic retinopathy	Background diabetic retinopathy || ||	TRUE	igd	1.40E-11	0.00180534	463166	5	153543466	ukb-b-9405	|| id:ukb-b-9405	TRUE	reported	igd	2	TRUE	NA	NA	9.85E-05	463166	1.62E-06	206234	TRUE	0.001077563	45.64894713	7.28E-05
232	rs78081111	C	T	C	T	-0.0122851	-0.0201	0.542683	0.4593	FALSE	FALSE	FALSE	finn-b-DM_BCKGRND_RETINA	5	119383328	0.0331	206234	0.5432	Background diabetic retinopathy || id:finn-b-DM_BCKGRND_RETINA	Background diabetic retinopathy	Background diabetic retinopathy || ||	TRUE	igd	8.00E-12	0.00179625	463166	5	119383328	ukb-b-9405	|| id:ukb-b-9405	TRUE	reported	igd	2	TRUE	NA	NA	0.000100982	463166	1.79E-06	206234	TRUE	0.000998304	46.77608065	7.49E-05
233	rs7845090	A	G	A	G	-0.0195133	-0.0109	0.709022	0.7387	FALSE	FALSE	FALSE	finn-b-DM_BCKGRND_RETINA	8	73449940	0.0371	206234	0.768999	Background diabetic retinopathy || id:finn-b-DM_BCKGRND_RETINA	Background diabetic retinopathy	Background diabetic retinopathy || ||	TRUE	igd	6.30E-23	0.00197942	463166	8	73449940	ukb-b-9405	|| id:ukb-b-9405	TRUE	reported	igd	2	TRUE	NA	NA	0.000209778	463166	4.19E-07	206234	TRUE	1.72E-07	97.18193339	0.000157113
234	rs7925100	A	G	A	G	0.0140407	-0.0332	0.396115	0.2949	FALSE	FALSE	FALSE	finn-b-DM_BCKGRND_RETINA	11	118941596	0.0362	206234	0.3593	Background diabetic retinopathy || id:finn-b-DM_BCKGRND_RETINA	Background diabetic retinopathy	Background diabetic retinopathy || ||	TRUE	igd	1.70E-14	0.00182953	463166	11	118941596	ukb-b-9405	|| id:ukb-b-9405	TRUE	reported	igd	2	TRUE	NA	NA	0.000127148	463166	4.08E-06	206234	TRUE	0.000470892	58.89771547	9.43E-05
236	rs7952436	T	C	T	C	-0.0289945	0.0757	0.081988	0.05215	FALSE	FALSE	FALSE	finn-b-DM_BCKGRND_RETINA	11	67024534	0.0737	206234	0.3044	Background diabetic retinopathy || id:finn-b-DM_BCKGRND_RETINA	Background diabetic retinopathy	Background diabetic retinopathy || ||	TRUE	igd	5.90E-19	0.00326001	463166	11	67024534	ukb-b-9405	|| id:ukb-b-9405	TRUE	reported	igd	2	TRUE	NA	NA	0.000170759	463166	5.12E-06	206234	TRUE	4.46E-05	79.10307809	0.000126549
237	rs8024137	T	A	T	A	0.0136852	0.0859	0.848193	0.9333	FALSE	TRUE	FALSE	finn-b-DM_BCKGRND_RETINA	15	35837297	0.0657	206234	0.1909	Background diabetic retinopathy || id:finn-b-DM_BCKGRND_RETINA	Background diabetic retinopathy	Background diabetic retinopathy || ||	TRUE	igd	4.60E-08	0.00250296	463166	15	35837297	ukb-b-9405	|| id:ukb-b-9405	TRUE	reported	igd	2	TRUE	NA	NA	6.45E-05	463166	8.29E-06	206234	TRUE	0.051507249	29.89471924	4.82E-05
238	rs8066490	A	G	A	G	-0.0121798	-0.0041	0.219239	0.2618	FALSE	FALSE	FALSE	finn-b-DM_BCKGRND_RETINA	17	31460281	0.0373	206234	0.9129	Background diabetic retinopathy || id:finn-b-DM_BCKGRND_RETINA	Background diabetic retinopathy	Background diabetic retinopathy || ||	TRUE	igd	1.80E-08	0.00216351	463166	17	31460281	ukb-b-9405	|| id:ukb-b-9405	TRUE	reported	igd	2	TRUE	NA	NA	6.84E-05	463166	5.86E-08	206234	TRUE	0.002419004	31.69293793	5.08E-05
239	rs8089514	A	T	A	T	0.0103	0.0414	0.368651	0.2511	FALSE	TRUE	FALSE	finn-b-DM_BCKGRND_RETINA	18	69224478	0.0379	206234	0.2745	Background diabetic retinopathy || id:finn-b-DM_BCKGRND_RETINA	Background diabetic retinopathy	Background diabetic retinopathy || ||	TRUE	igd	4.10E-08	0.00187763	463166	18	69224478	ukb-b-9405	|| id:ukb-b-9405	TRUE	reported	igd	2	TRUE	NA	NA	6.50E-05	463166	5.79E-06	206234	TRUE	0.032665704	30.09223316	4.94E-05
240	rs8096564	T	G	T	G	0.0112081	-0.0139	0.298004	0.3634	FALSE	FALSE	FALSE	finn-b-DM_BCKGRND_RETINA	18	39910592	0.0339	206234	0.682801	Background diabetic retinopathy || id:finn-b-DM_BCKGRND_RETINA	Background diabetic retinopathy	Background diabetic retinopathy || ||	TRUE	igd	1.20E-08	0.00196845	463166	18	39910592	ukb-b-9405	|| id:ukb-b-9405	TRUE	reported	igd	2	TRUE	NA	NA	7.00E-05	463166	8.15E-07	206234	TRUE	0.004812787	32.42016482	5.26E-05
241	rs8097672	T	A	T	A	0.0167802	0.0457	0.145231	0.1729	FALSE	TRUE	FALSE	finn-b-DM_BCKGRND_RETINA	18	1839601	0.0433	206234	0.2921	Background diabetic retinopathy || id:finn-b-DM_BCKGRND_RETINA	Background diabetic retinopathy	Background diabetic retinopathy || ||	TRUE	igd	5.00E-11	0.00255407	463166	18	1839601	ukb-b-9405	|| id:ukb-b-9405	TRUE	reported	igd	2	TRUE	NA	NA	9.32E-05	463166	5.40E-06	206234	TRUE	0.005627583	43.16469473	6.99E-05
242	rs8103761	A	C	A	C	-0.0148756	-0.002	0.171049	0.1291	FALSE	FALSE	FALSE	finn-b-DM_BCKGRND_RETINA	19	1957517	0.0487	206234	0.9675	Background diabetic retinopathy || id:finn-b-DM_BCKGRND_RETINA	Background diabetic retinopathy	Background diabetic retinopathy || ||	TRUE	igd	4.20E-10	0.00238136	463166	19	1957517	ukb-b-9405	|| id:ukb-b-9405	TRUE	reported	igd	2	TRUE	NA	NA	8.42E-05	463166	8.18E-09	206234	TRUE	0.000596855	39.0210431	6.28E-05
243	rs815163	C	T	C	T	-0.0131383	0.0038	0.563195	0.472	FALSE	FALSE	FALSE	finn-b-DM_BCKGRND_RETINA	1	190294726	0.0329	206234	0.9083	Background diabetic retinopathy || id:finn-b-DM_BCKGRND_RETINA	Background diabetic retinopathy	Background diabetic retinopathy || ||	TRUE	igd	2.70E-13	0.00179812	463166	1	190294726	ukb-b-9405	|| id:ukb-b-9405	TRUE	reported	igd	2	TRUE	NA	NA	0.000115254	463166	6.47E-08	206234	TRUE	7.51E-05	53.38767468	8.49E-05
244	rs8192675	C	T	C	T	0.0159923	0.0079	0.288645	0.2638	FALSE	FALSE	FALSE	finn-b-DM_BCKGRND_RETINA	3	170724883	0.037	206234	0.8313	Background diabetic retinopathy || id:finn-b-DM_BCKGRND_RETINA	Background diabetic retinopathy	Background diabetic retinopathy || ||	TRUE	igd	4.50E-16	0.00196858	463166	3	170724883	ukb-b-9405	|| id:ukb-b-9405	TRUE	reported	igd	2	TRUE	NA	NA	0.000142469	463166	2.21E-07	206234	TRUE	1.48E-05	65.99571208	0.000105027
245	rs825680	T	A	T	A	-0.0107932	-0.0064	0.412979	0.4073	FALSE	TRUE	FALSE	finn-b-DM_BCKGRND_RETINA	16	73606563	0.0335	206234	0.848	Background diabetic retinopathy || id:finn-b-DM_BCKGRND_RETINA	Background diabetic retinopathy	Background diabetic retinopathy || ||	TRUE	igd	3.40E-09	0.00182666	463166	16	73606563	ukb-b-9405	|| id:ukb-b-9405	TRUE	reported	igd	2	TRUE	NA	NA	7.54E-05	463166	1.77E-07	206234	TRUE	0.001804217	34.91282664	5.65E-05
246	rs862320	T	C	T	C	-0.0180264	-0.0045	0.409625	0.4307	FALSE	FALSE	FALSE	finn-b-DM_BCKGRND_RETINA	16	69651866	0.033	206234	0.8925	Background diabetic retinopathy || id:finn-b-DM_BCKGRND_RETINA	Background diabetic retinopathy	Background diabetic retinopathy || ||	TRUE	igd	4.40E-23	0.0018218	463166	16	69651866	ukb-b-9405	|| id:ukb-b-9405	TRUE	reported	igd	2	TRUE	NA	NA	0.000211344	463166	9.02E-08	206234	TRUE	7.51E-08	97.90764667	0.000157167
247	rs879620	T	C	T	C	0.0194431	0.0169	0.613194	0.5786	FALSE	FALSE	FALSE	finn-b-DM_BCKGRND_RETINA	16	4015729	0.0333	206234	0.611999	Background diabetic retinopathy || id:finn-b-DM_BCKGRND_RETINA	Background diabetic retinopathy	Background diabetic retinopathy || ||	TRUE	igd	4.90E-26	0.00184223	463166	16	4015729	ukb-b-9405	|| id:ukb-b-9405	TRUE	reported	igd	2	TRUE	NA	NA	0.000240439	463166	1.25E-06	206234	TRUE	5.46E-08	111.3892601	0.00017933
248	rs894737	C	A	C	A	0.0156534	0.0548	0.361705	0.4072	FALSE	FALSE	FALSE	finn-b-DM_BCKGRND_RETINA	12	54418143	0.0331	206234	0.0980709	Background diabetic retinopathy || id:finn-b-DM_BCKGRND_RETINA	Background diabetic retinopathy	Background diabetic retinopathy || ||	TRUE	igd	5.50E-17	0.00186905	463166	12	54418143	ukb-b-9405	|| id:ukb-b-9405	TRUE	reported	igd	2	TRUE	NA	NA	0.000151417	463166	1.33E-05	206234	TRUE	0.001070315	70.14157719	0.000113142
249	rs900448	G	C	G	C	0.0133551	0.0714	0.30747	0.2623	FALSE	TRUE	FALSE	finn-b-DM_BCKGRND_RETINA	12	133404805	0.0371	206234	0.0543	Background diabetic retinopathy || id:finn-b-DM_BCKGRND_RETINA	Background diabetic retinopathy	Background diabetic retinopathy || ||	TRUE	igd	5.80E-12	0.0019396	463166	12	133404805	ukb-b-9405	|| id:ukb-b-9405	TRUE	reported	igd	2	TRUE	NA	NA	0.000102351	463166	1.80E-05	206234	TRUE	0.026356542	47.40999807	7.60E-05
250	rs923994	G	A	G	A	-0.0130094	-0.0876	0.783206	0.778	FALSE	FALSE	FALSE	finn-b-DM_BCKGRND_RETINA	4	67802992	0.0395	206234	0.0264302	Background diabetic retinopathy || id:finn-b-DM_BCKGRND_RETINA	Background diabetic retinopathy	Background diabetic retinopathy || ||	TRUE	igd	2.20E-09	0.0021745	463166	4	67802992	ukb-b-9405	|| id:ukb-b-9405	TRUE	reported	igd	2	TRUE	NA	NA	7.73E-05	463166	2.38E-05	206234	TRUE	0.13995269	35.79280301	5.75E-05
251	rs9294260	A	G	A	G	0.0131781	0.0475	0.476584	0.5072	FALSE	FALSE	FALSE	finn-b-DM_BCKGRND_RETINA	6	83433228	0.0328	206234	0.1476	Background diabetic retinopathy || id:finn-b-DM_BCKGRND_RETINA	Background diabetic retinopathy	Background diabetic retinopathy || ||	TRUE	igd	2.40E-13	0.00179925	463166	6	83433228	ukb-b-9405	|| id:ukb-b-9405	TRUE	reported	igd	2	TRUE	NA	NA	0.000115808	463166	1.02E-05	206234	TRUE	0.004227622	53.64417553	8.66E-05
252	rs9367368	C	T	C	T	-0.0127303	0.0476	0.294695	0.3836	FALSE	FALSE	FALSE	finn-b-DM_BCKGRND_RETINA	6	13189275	0.0336	206234	0.1563	Background diabetic retinopathy || id:finn-b-DM_BCKGRND_RETINA	Background diabetic retinopathy	Background diabetic retinopathy || ||	TRUE	igd	9.20E-11	0.0019647	463166	6	13189275	ukb-b-9405	|| id:ukb-b-9405	TRUE	reported	igd	2	TRUE	NA	NA	9.06E-05	463166	9.73E-06	206234	TRUE	0.015604762	41.98409405	6.74E-05
253	rs9378676	C	A	C	A	0.0130316	0.0033	0.234005	0.3024	FALSE	FALSE	FALSE	finn-b-DM_BCKGRND_RETINA	6	2064264	0.0357	206234	0.9263	Background diabetic retinopathy || id:finn-b-DM_BCKGRND_RETINA	Background diabetic retinopathy	Background diabetic retinopathy || ||	TRUE	igd	7.00E-10	0.00211353	463166	6	2064264	ukb-b-9405	|| id:ukb-b-9405	TRUE	reported	igd	2	TRUE	NA	NA	8.21E-05	463166	4.14E-08	206234	TRUE	0.00082159	38.01707054	6.09E-05
254	rs9528841	A	T	A	T	-0.012256	-0.0283	0.226897	0.2604	FALSE	TRUE	FALSE	finn-b-DM_BCKGRND_RETINA	13	65450328	0.0373	206234	0.4482	Background diabetic retinopathy || id:finn-b-DM_BCKGRND_RETINA	Background diabetic retinopathy	Background diabetic retinopathy || ||	TRUE	igd	1.00E-08	0.00214108	463166	13	65450328	ukb-b-9405	|| id:ukb-b-9405	TRUE	reported	igd	2	TRUE	NA	NA	7.07E-05	463166	2.79E-06	206234	TRUE	0.010893181	32.76662532	5.27E-05
255	rs9568867	A	G	A	G	0.022614	-4.00E-04	0.129253	0.1398	FALSE	FALSE	FALSE	finn-b-DM_BCKGRND_RETINA	13	54107352	0.0472	206234	0.9936	Background diabetic retinopathy || id:finn-b-DM_BCKGRND_RETINA	Background diabetic retinopathy	Background diabetic retinopathy || ||	TRUE	igd	4.20E-17	0.00268971	463166	13	54107352	ukb-b-9405	|| id:ukb-b-9405	TRUE	reported	igd	2	TRUE	NA	NA	0.000152596	463166	3.48E-10	206234	TRUE	3.17E-06	70.68770153	0.000115111
256	rs9637192	C	T	C	T	0.0124804	0.0168	0.556459	0.5858	FALSE	FALSE	FALSE	finn-b-DM_BCKGRND_RETINA	21	46637413	0.0334	206234	0.6152	Background diabetic retinopathy || id:finn-b-DM_BCKGRND_RETINA	Background diabetic retinopathy	Background diabetic retinopathy || ||	TRUE	igd	6.30E-12	0.00181604	463166	21	46637413	ukb-b-9405	|| id:ukb-b-9405	TRUE	reported	igd	2	TRUE	NA	NA	0.000101959	463166	1.23E-06	206234	TRUE	0.000683663	47.22872154	7.69E-05
257	rs9654453	C	T	C	T	0.0170405	0.0487	0.129259	0.09051	FALSE	FALSE	FALSE	finn-b-DM_BCKGRND_RETINA	5	299621	0.0574	206234	0.3962	Background diabetic retinopathy || id:finn-b-DM_BCKGRND_RETINA	Background diabetic retinopathy	Background diabetic retinopathy || ||	TRUE	igd	1.70E-10	0.00266903	463166	5	299621	ukb-b-9405	|| id:ukb-b-9405	TRUE	reported	igd	2	TRUE	NA	NA	8.80E-05	463166	3.49E-06	206234	TRUE	0.004540085	40.76221325	6.54E-05
258	rs9814758	G	T	G	T	-0.0111552	-0.046	0.355886	0.3225	FALSE	FALSE	FALSE	finn-b-DM_BCKGRND_RETINA	3	123062657	0.0351	206234	0.1895	Background diabetic retinopathy || id:finn-b-DM_BCKGRND_RETINA	Background diabetic retinopathy	Background diabetic retinopathy || ||	TRUE	igd	2.70E-09	0.00187521	463166	3	123062657	ukb-b-9405	|| id:ukb-b-9405	TRUE	reported	igd	2	TRUE	NA	NA	7.64E-05	463166	8.33E-06	206234	TRUE	0.026985367	35.38790898	5.71E-05
259	rs9843653	C	T	C	T	0.0195793	0.0251	0.511657	0.394	FALSE	FALSE	FALSE	finn-b-DM_BCKGRND_RETINA	3	49920571	0.0335	206234	0.453799	Background diabetic retinopathy || id:finn-b-DM_BCKGRND_RETINA	Background diabetic retinopathy	Background diabetic retinopathy || ||	TRUE	igd	6.70E-28	0.00178819	463166	3	49920571	ukb-b-9405	|| id:ukb-b-9405	TRUE	reported	igd	2	TRUE	NA	NA	0.000258774	463166	2.72E-06	206234	TRUE	4.93E-08	119.8855936	0.00019157
260	rs9888533	T	C	T	C	0.0108325	0.0128	0.538081	0.5689	FALSE	FALSE	FALSE	finn-b-DM_BCKGRND_RETINA	13	107854612	0.0333	206234	0.701501	Background diabetic retinopathy || id:finn-b-DM_BCKGRND_RETINA	Background diabetic retinopathy	Background diabetic retinopathy || ||	TRUE	igd	3.00E-09	0.00182556	463166	13	107854612	ukb-b-9405	|| id:ukb-b-9405	TRUE	reported	igd	2	TRUE	NA	NA	7.60E-05	463166	7.16E-07	206234	TRUE	0.002941342	35.2099309	5.83E-05
261	rs9902846	T	C	T	C	0.0133756	-0.0646	0.316036	0.3029	FALSE	FALSE	FALSE	finn-b-DM_BCKGRND_RETINA	17	4040774	0.0355	206234	0.0689906	Background diabetic retinopathy || id:finn-b-DM_BCKGRND_RETINA	Background diabetic retinopathy	Background diabetic retinopathy || ||	TRUE	igd	4.20E-12	0.00192994	463166	17	4040774	ukb-b-9405	|| id:ukb-b-9405	TRUE	reported	igd	2	TRUE	NA	NA	0.000103695	463166	1.61E-05	206234	TRUE	0.019641685	48.03291353	7.73E-05
