# Supplementary material for: The causal effect of obesity on diabetic retinopathy: A two-sample Mendelian randomization study
Source: Front Endocrinol (Lausanne). 2023 Apr 3;14:1108731. doi: 10.3389/fendo.2023.1108731 (PMC10106681; doi:10.3389/fendo.2023.1108731)
Supplement: Supplementary file 6 [file DataSheet_6.csv]

the details of SNVs in Hip circumference on background DR.	SNV	effect_allele.exposure	other_allele.exposure	effect_allele.outcome	other_allele.outcome	beta.exposure	beta.outcome	eaf.exposure	eaf.outcome	remove	palindromic	ambiguous	id.outcome	chr	pos	se.outcome	samplesize.outcome	pval.outcome	outcome	originalname.outcome	outcome.deprecated	mr_keep.outcome	data_source.outcome	pval.exposure	samplesize.exposure	pos.exposure	chr.exposure	se.exposure	id.exposure	exposure	mr_keep.exposure	pval_origin.exposure	data_source.exposure	action	mr_keep	units.outcome	units.exposure	rsq.exposure	effective_n.exposure	rsq.outcome	effective_n.outcome	steiger_dir	steiger_pval	F	R2
1	rs10071662	T	C	T	C	-0.0174203	-0.0697	0.242251	0.2155	FALSE	FALSE	FALSE	finn-b-DM_BCKGRND_RETINA	5	133840929	0.0399	206234	0.0810401	Background diabetic retinopathy || id:finn-b-DM_BCKGRND_RETINA	Background diabetic retinopathy	Background diabetic retinopathy || ||	TRUE	igd	7.80E-14	462177	133840929	5	0.00233113	ukb-b-15590	|| id:ukb-b-15590	TRUE	reported	igd	2	TRUE	NA	NA	0.000120815	462177	1.48E-05	206234	TRUE	0.006970129	55.84422558	0.000111412
2	rs10100245	A	G	A	G	0.0205386	0.0142	0.564506	0.5276	FALSE	FALSE	FALSE	finn-b-DM_BCKGRND_RETINA	8	77226919	0.0329	206234	0.6648	Background diabetic retinopathy || id:finn-b-DM_BCKGRND_RETINA	Background diabetic retinopathy	Background diabetic retinopathy || ||	TRUE	igd	1.80E-24	462177	77226919	8	0.0020121	ukb-b-15590	|| id:ukb-b-15590	TRUE	reported	igd	2	TRUE	NA	NA	0.000225392	462177	9.03E-07	206234	TRUE	1.09E-07	104.1939618	0.000207407
3	rs10118701	G	A	G	A	0.0168068	0.0297	0.32209	0.3925	FALSE	FALSE	FALSE	finn-b-DM_BCKGRND_RETINA	9	103061366	0.0336	206234	0.3767	Background diabetic retinopathy || id:finn-b-DM_BCKGRND_RETINA	Background diabetic retinopathy	Background diabetic retinopathy || ||	TRUE	igd	3.10E-15	462177	103061366	9	0.00213097	ukb-b-15590	|| id:ukb-b-15590	TRUE	reported	igd	2	TRUE	NA	NA	0.000134571	462177	3.79E-06	206234	TRUE	0.000266569	62.20358176	0.000123353
4	rs1013402	G	A	G	A	0.0293703	-0.0368	0.318427	0.3389	FALSE	FALSE	FALSE	finn-b-DM_BCKGRND_RETINA	11	27712381	0.0346	206234	0.2872	Background diabetic retinopathy || id:finn-b-DM_BCKGRND_RETINA	Background diabetic retinopathy	Background diabetic retinopathy || ||	TRUE	igd	5.10E-43	462177	27712381	11	0.002136	ukb-b-15590	|| id:ukb-b-15590	TRUE	reported	igd	2	TRUE	NA	NA	0.000408912	462177	5.49E-06	206234	TRUE	1.45E-11	189.0663624	0.000374429
5	rs10145154	T	C	T	C	0.0253835	0.0392	0.22178	0.24	FALSE	FALSE	FALSE	finn-b-DM_BCKGRND_RETINA	14	79939525	0.0383	206234	0.3064	Background diabetic retinopathy || id:finn-b-DM_BCKGRND_RETINA	Background diabetic retinopathy	Background diabetic retinopathy || ||	TRUE	igd	4.60E-26	462177	79939525	14	0.00240401	ukb-b-15590	|| id:ukb-b-15590	TRUE	reported	igd	2	TRUE	NA	NA	0.000241168	462177	5.08E-06	206234	TRUE	5.34E-07	111.4886019	0.000222412
6	rs10158176	A	T	A	T	-0.017387	0.0055	0.868574	0.8413	FALSE	TRUE	FALSE	finn-b-DM_BCKGRND_RETINA	1	243741754	0.0448	206234	0.9016	Background diabetic retinopathy || id:finn-b-DM_BCKGRND_RETINA	Background diabetic retinopathy	Background diabetic retinopathy || ||	TRUE	igd	3.50E-09	462177	243741754	1	0.00294454	ukb-b-15590	|| id:ukb-b-15590	TRUE	reported	igd	2	TRUE	NA	NA	7.54E-05	462177	7.31E-08	206234	TRUE	0.001483985	34.86698473	6.90E-05
7	rs10172196	A	G	A	G	0.0174435	-0.037	0.305442	0.3349	FALSE	FALSE	FALSE	finn-b-DM_BCKGRND_RETINA	2	36780549	0.0348	206234	0.2882	Background diabetic retinopathy || id:finn-b-DM_BCKGRND_RETINA	Background diabetic retinopathy	Background diabetic retinopathy || ||	TRUE	igd	7.40E-16	462177	36780549	2	0.00216332	ukb-b-15590	|| id:ukb-b-15590	TRUE	reported	igd	2	TRUE	NA	NA	0.000140656	462177	5.48E-06	206234	TRUE	0.000324802	65.01682064	0.000129102
8	rs10210468	C	T	C	T	-0.0137575	-0.0082	0.464304	0.5389	FALSE	FALSE	FALSE	finn-b-DM_BCKGRND_RETINA	2	165377103	0.033	206234	0.8031	Background diabetic retinopathy || id:finn-b-DM_BCKGRND_RETINA	Background diabetic retinopathy	Background diabetic retinopathy || ||	TRUE	igd	9.60E-12	462177	165377103	2	0.00201939	ukb-b-15590	|| id:ukb-b-15590	TRUE	reported	igd	2	TRUE	NA	NA	0.000100413	462177	2.99E-07	206234	TRUE	0.000346858	46.41289308	9.42E-05
9	rs1023767	A	G	A	G	-0.015354	-0.0575	0.235192	0.3726	FALSE	FALSE	FALSE	finn-b-DM_BCKGRND_RETINA	8	95530969	0.034	206234	0.0903795	Background diabetic retinopathy || id:finn-b-DM_BCKGRND_RETINA	Background diabetic retinopathy	Background diabetic retinopathy || ||	TRUE	igd	6.20E-11	462177	95530969	8	0.00234795	ukb-b-15590	|| id:ukb-b-15590	TRUE	reported	igd	2	TRUE	NA	NA	9.25E-05	462177	1.39E-05	206234	TRUE	0.026011875	42.76272615	8.48E-05
10	rs10260232	T	C	T	C	0.0123829	0.0293	0.504722	0.5476	FALSE	FALSE	FALSE	finn-b-DM_BCKGRND_RETINA	7	78120735	0.0328	206234	0.3725	Background diabetic retinopathy || id:finn-b-DM_BCKGRND_RETINA	Background diabetic retinopathy	Background diabetic retinopathy || ||	TRUE	igd	6.60E-10	462177	78120735	7	0.00200485	ukb-b-15590	|| id:ukb-b-15590	TRUE	reported	igd	2	TRUE	NA	NA	8.25E-05	462177	3.87E-06	206234	TRUE	0.007188987	38.14880705	7.67E-05
11	rs1037702	A	G	A	G	-0.0116182	-0.0727	0.62178	0.6099	FALSE	FALSE	FALSE	finn-b-DM_BCKGRND_RETINA	4	180168024	0.0336	206234	0.0304797	Background diabetic retinopathy || id:finn-b-DM_BCKGRND_RETINA	Background diabetic retinopathy	Background diabetic retinopathy || ||	TRUE	igd	1.70E-08	462177	180168024	4	0.00205972	ukb-b-15590	|| id:ukb-b-15590	TRUE	reported	igd	2	TRUE	NA	NA	6.88E-05	462177	2.27E-05	206234	TRUE	0.182211962	31.8171536	6.35E-05
12	rs10404726	T	C	T	C	-0.0166459	-0.0165	0.465501	0.5228	FALSE	FALSE	FALSE	finn-b-DM_BCKGRND_RETINA	19	18834514	0.0327	206234	0.614601	Background diabetic retinopathy || id:finn-b-DM_BCKGRND_RETINA	Background diabetic retinopathy	Background diabetic retinopathy || ||	TRUE	igd	9.60E-17	462177	18834514	19	0.00200329	ukb-b-15590	|| id:ukb-b-15590	TRUE	reported	igd	2	TRUE	NA	NA	0.000149367	462177	1.23E-06	206234	TRUE	2.72E-05	69.0441546	0.000137883
13	rs1047891	A	C	A	C	0.0166025	-0.0063	0.315753	0.3233	FALSE	FALSE	FALSE	finn-b-DM_BCKGRND_RETINA	2	211540507	0.0352	206234	0.8577	Background diabetic retinopathy || id:finn-b-DM_BCKGRND_RETINA	Background diabetic retinopathy	Background diabetic retinopathy || ||	TRUE	igd	7.80E-15	462177	211540507	2	0.00213661	ukb-b-15590	|| id:ukb-b-15590	TRUE	reported	igd	2	TRUE	NA	NA	0.000130627	462177	1.55E-07	206234	TRUE	3.08E-05	60.38046655	0.000119107
14	rs1056441	C	T	C	T	0.014638	0.0375	0.675428	0.7434	FALSE	FALSE	FALSE	finn-b-DM_BCKGRND_RETINA	20	62370349	0.0376	206234	0.3189	Background diabetic retinopathy || id:finn-b-DM_BCKGRND_RETINA	Background diabetic retinopathy	Background diabetic retinopathy || ||	TRUE	igd	6.60E-12	462177	62370349	20	0.002132	ukb-b-15590	|| id:ukb-b-15590	TRUE	reported	igd	2	TRUE	NA	NA	0.000101985	462177	4.82E-06	206234	TRUE	0.002841807	47.13994646	9.39E-05
15	rs1056720	T	C	T	C	-0.0130647	-0.017	0.234833	0.2012	FALSE	FALSE	FALSE	finn-b-DM_BCKGRND_RETINA	20	3784110	0.0411	206234	0.679401	Background diabetic retinopathy || id:finn-b-DM_BCKGRND_RETINA	Background diabetic retinopathy	Background diabetic retinopathy || ||	TRUE	igd	2.80E-08	462177	3784110	20	0.00235122	ukb-b-15590	|| id:ukb-b-15590	TRUE	reported	igd	2	TRUE	NA	NA	6.68E-05	462177	8.30E-07	206234	TRUE	0.006097415	30.87538265	6.13E-05
16	rs10746833	G	A	G	A	-0.0149421	-0.0176	0.581617	0.5357	FALSE	FALSE	FALSE	finn-b-DM_BCKGRND_RETINA	9	90841862	0.033	206234	0.5942	Background diabetic retinopathy || id:finn-b-DM_BCKGRND_RETINA	Background diabetic retinopathy	Background diabetic retinopathy || ||	TRUE	igd	2.20E-13	462177	90841862	9	0.0020362	ukb-b-15590	|| id:ukb-b-15590	TRUE	reported	igd	2	TRUE	NA	NA	0.0001165	462177	1.38E-06	206234	TRUE	0.00028062	53.84959124	0.000108659
17	rs1078523	G	A	G	A	-0.0121781	0.0195	0.458406	0.4601	FALSE	FALSE	FALSE	finn-b-DM_BCKGRND_RETINA	17	40912760	0.0329	206234	0.5536	Background diabetic retinopathy || id:finn-b-DM_BCKGRND_RETINA	Background diabetic retinopathy	Background diabetic retinopathy || ||	TRUE	igd	1.20E-09	462177	40912760	17	0.00200206	ukb-b-15590	|| id:ukb-b-15590	TRUE	reported	igd	2	TRUE	NA	NA	8.01E-05	462177	1.70E-06	206234	TRUE	0.003903307	37.00027009	7.36E-05
18	rs10788797	A	G	A	G	-0.0203341	0.0379	0.880118	0.822	FALSE	FALSE	FALSE	finn-b-DM_BCKGRND_RETINA	1	151003071	0.0426	206234	0.3739	Background diabetic retinopathy || id:finn-b-DM_BCKGRND_RETINA	Background diabetic retinopathy	Background diabetic retinopathy || ||	TRUE	igd	3.10E-11	462177	151003071	1	0.00306194	ukb-b-15590	|| id:ukb-b-15590	TRUE	reported	igd	2	TRUE	NA	NA	9.54E-05	462177	3.84E-06	206234	TRUE	0.003188605	44.10182459	8.73E-05
19	rs10789334	G	A	G	A	0.0202108	-0.0173	0.775839	0.8259	FALSE	FALSE	FALSE	finn-b-DM_BCKGRND_RETINA	1	72647903	0.0435	206234	0.6915	Background diabetic retinopathy || id:finn-b-DM_BCKGRND_RETINA	Background diabetic retinopathy	Background diabetic retinopathy || ||	TRUE	igd	2.00E-17	462177	72647903	1	0.00238019	ukb-b-15590	|| id:ukb-b-15590	TRUE	reported	igd	2	TRUE	NA	NA	0.00015598	462177	7.67E-07	206234	TRUE	1.16E-05	72.10140977	0.000142079
20	rs10810598	A	T	A	T	-0.0129254	-0.0263	0.639535	0.6449	FALSE	TRUE	FALSE	finn-b-DM_BCKGRND_RETINA	9	16733799	0.0343	206234	0.4431	Background diabetic retinopathy || id:finn-b-DM_BCKGRND_RETINA	Background diabetic retinopathy	Background diabetic retinopathy || ||	TRUE	igd	4.90E-10	462177	16733799	9	0.00207775	ukb-b-15590	|| id:ukb-b-15590	TRUE	reported	igd	2	TRUE	NA	NA	8.37E-05	462177	2.85E-06	206234	TRUE	0.004834925	38.69914785	7.70E-05
21	rs10857264	C	T	C	T	-0.0124722	0.0024	0.288588	0.3755	FALSE	FALSE	FALSE	finn-b-DM_BCKGRND_RETINA	4	152914190	0.0339	206234	0.9432	Background diabetic retinopathy || id:finn-b-DM_BCKGRND_RETINA	Background diabetic retinopathy	Background diabetic retinopathy || ||	TRUE	igd	1.30E-08	462177	152914190	4	0.00219409	ukb-b-15590	|| id:ukb-b-15590	TRUE	reported	igd	2	TRUE	NA	NA	6.99E-05	462177	2.43E-08	206234	TRUE	0.001944325	32.31299823	6.39E-05
23	rs10938397	G	A	G	A	0.02439	0.098	0.434366	0.4733	FALSE	FALSE	FALSE	finn-b-DM_BCKGRND_RETINA	4	45182527	0.0328	206234	0.00279602	Background diabetic retinopathy || id:finn-b-DM_BCKGRND_RETINA	Background diabetic retinopathy	Background diabetic retinopathy || ||	TRUE	igd	7.70E-34	462177	45182527	4	0.00201147	ukb-b-15590	|| id:ukb-b-15590	TRUE	reported	igd	2	TRUE	NA	NA	0.000318018	462177	4.33E-05	206234	TRUE	2.13E-05	147.026792	0.000292311
25	rs10987417	T	G	T	G	0.0128078	-0.0268	0.385638	0.5342	FALSE	FALSE	FALSE	finn-b-DM_BCKGRND_RETINA	9	129462501	0.033	206234	0.4178	Background diabetic retinopathy || id:finn-b-DM_BCKGRND_RETINA	Background diabetic retinopathy	Background diabetic retinopathy || ||	TRUE	igd	6.10E-10	462177	129462501	9	0.00206992	ukb-b-15590	|| id:ukb-b-15590	TRUE	reported	igd	2	TRUE	NA	NA	8.28E-05	462177	3.20E-06	206234	TRUE	0.005751386	38.2861726	7.77E-05
26	rs11012732	G	A	G	A	0.0200889	0.0851	0.331674	0.3142	FALSE	FALSE	FALSE	finn-b-DM_BCKGRND_RETINA	10	21830104	0.0352	206234	0.0157398	Background diabetic retinopathy || id:finn-b-DM_BCKGRND_RETINA	Background diabetic retinopathy	Background diabetic retinopathy || ||	TRUE	igd	2.50E-21	462177	21830104	10	0.00211859	ukb-b-15590	|| id:ukb-b-15590	TRUE	reported	igd	2	TRUE	NA	NA	0.000194504	462177	2.83E-05	206234	TRUE	0.001127816	89.91216967	0.000178913
27	rs11022718	T	C	T	C	-0.0147063	-8.00E-04	0.202959	0.2082	FALSE	FALSE	FALSE	finn-b-DM_BCKGRND_RETINA	11	13268144	0.0406	206234	0.9845	Background diabetic retinopathy || id:finn-b-DM_BCKGRND_RETINA	Background diabetic retinopathy	Background diabetic retinopathy || ||	TRUE	igd	3.80E-09	462177	13268144	11	0.0024949	ukb-b-15590	|| id:ukb-b-15590	TRUE	reported	igd	2	TRUE	NA	NA	7.52E-05	462177	1.88E-09	206234	TRUE	0.001122846	34.74565924	7.00E-05
28	rs11030016	T	C	T	C	0.018143	-0.0689	0.739706	0.6763	FALSE	FALSE	FALSE	finn-b-DM_BCKGRND_RETINA	11	27487992	0.0351	206234	0.04923	Background diabetic retinopathy || id:finn-b-DM_BCKGRND_RETINA	Background diabetic retinopathy	Background diabetic retinopathy || ||	TRUE	igd	1.60E-15	462177	27487992	11	0.00227588	ukb-b-15590	|| id:ukb-b-15590	TRUE	reported	igd	2	TRUE	NA	NA	0.000137484	462177	1.87E-05	206234	TRUE	0.005178491	63.55057472	0.000126757
29	rs11075747	A	G	A	G	0.0127579	-0.0213	0.386084	0.3927	FALSE	FALSE	FALSE	finn-b-DM_BCKGRND_RETINA	16	69940361	0.0336	206234	0.5267	Background diabetic retinopathy || id:finn-b-DM_BCKGRND_RETINA	Background diabetic retinopathy	Background diabetic retinopathy || ||	TRUE	igd	4.70E-10	462177	69940361	16	0.0020481	ukb-b-15590	|| id:ukb-b-15590	TRUE	reported	igd	2	TRUE	NA	NA	8.39E-05	462177	1.95E-06	206234	TRUE	0.003358284	38.8021752	7.72E-05
30	rs1108548	G	A	G	A	0.0156522	-0.013	0.27725	0.3096	FALSE	FALSE	FALSE	finn-b-DM_BCKGRND_RETINA	1	218634787	0.0355	206234	0.712901	Background diabetic retinopathy || id:finn-b-DM_BCKGRND_RETINA	Background diabetic retinopathy	Background diabetic retinopathy || ||	TRUE	igd	2.10E-12	462177	218634787	1	0.00222734	ukb-b-15590	|| id:ukb-b-15590	TRUE	reported	igd	2	TRUE	NA	NA	0.000106838	462177	6.50E-07	206234	TRUE	0.000319632	49.38303122	9.82E-05
31	rs11150461	G	C	G	C	-0.0141564	-0.0108	0.727351	0.7885	FALSE	TRUE	FALSE	finn-b-DM_BCKGRND_RETINA	16	82448195	0.0401	206234	0.7877	Background diabetic retinopathy || id:finn-b-DM_BCKGRND_RETINA	Background diabetic retinopathy	Background diabetic retinopathy || ||	TRUE	igd	3.00E-10	462177	82448195	16	0.00224714	ukb-b-15590	|| id:ukb-b-15590	TRUE	reported	igd	2	TRUE	NA	NA	8.59E-05	462177	3.52E-07	206234	TRUE	0.001055573	39.68673672	7.95E-05
32	rs11150745	G	A	G	A	-0.0202757	-0.027	0.317702	0.2797	FALSE	FALSE	FALSE	finn-b-DM_BCKGRND_RETINA	17	78757626	0.0366	206234	0.4609	Background diabetic retinopathy || id:finn-b-DM_BCKGRND_RETINA	Background diabetic retinopathy	Background diabetic retinopathy || ||	TRUE	igd	3.40E-21	462177	78757626	17	0.00214598	ukb-b-15590	|| id:ukb-b-15590	TRUE	reported	igd	2	TRUE	NA	NA	0.000193112	462177	2.64E-06	206234	TRUE	3.58E-06	89.26893905	0.000178228
34	rs11165643	T	C	T	C	0.0185255	-0.0037	0.590085	0.599	FALSE	FALSE	FALSE	finn-b-DM_BCKGRND_RETINA	1	96924097	0.0335	206234	0.9127	Background diabetic retinopathy || id:finn-b-DM_BCKGRND_RETINA	Background diabetic retinopathy	Background diabetic retinopathy || ||	TRUE	igd	4.70E-20	462177	96924097	1	0.00202023	ukb-b-15590	|| id:ukb-b-15590	TRUE	reported	igd	2	TRUE	NA	NA	0.000181908	462177	5.92E-08	206234	TRUE	5.69E-07	84.08881739	0.000166027
35	rs1123295	G	A	G	A	0.0119544	0.003	0.444369	0.4401	FALSE	FALSE	FALSE	finn-b-DM_BCKGRND_RETINA	1	33910453	0.0331	206234	0.9285	Background diabetic retinopathy || id:finn-b-DM_BCKGRND_RETINA	Background diabetic retinopathy	Background diabetic retinopathy || ||	TRUE	igd	2.50E-09	462177	33910453	1	0.00200534	ukb-b-15590	|| id:ukb-b-15590	TRUE	reported	igd	2	TRUE	NA	NA	7.69E-05	462177	3.98E-08	206234	TRUE	0.001212702	35.53689946	7.06E-05
36	rs113230003	A	G	A	G	-0.014859	-0.0173	0.260523	0.2112	FALSE	FALSE	FALSE	finn-b-DM_BCKGRND_RETINA	19	18460956	0.0402	206234	0.667	Background diabetic retinopathy || id:finn-b-DM_BCKGRND_RETINA	Background diabetic retinopathy	Background diabetic retinopathy || ||	TRUE	igd	9.00E-11	462177	18460956	19	0.00229209	ukb-b-15590	|| id:ukb-b-15590	TRUE	reported	igd	2	TRUE	NA	NA	9.09E-05	462177	8.98E-07	206234	TRUE	0.001182683	42.02578483	8.51E-05
37	rs113585475	T	C	T	C	-0.0208229	0.0741	0.099312	0.1379	FALSE	FALSE	FALSE	finn-b-DM_BCKGRND_RETINA	10	33985434	0.0481	206234	0.1234	Background diabetic retinopathy || id:finn-b-DM_BCKGRND_RETINA	Background diabetic retinopathy	Background diabetic retinopathy || ||	TRUE	igd	7.00E-10	462177	33985434	10	0.00337676	ukb-b-15590	|| id:ukb-b-15590	TRUE	reported	igd	2	TRUE	NA	NA	8.23E-05	462177	1.15E-05	206234	TRUE	0.032014397	38.02612203	7.76E-05
38	rs113789803	G	T	G	T	0.0196308	-0.0235	0.136986	0.07017	FALSE	FALSE	FALSE	finn-b-DM_BCKGRND_RETINA	7	3128590	0.0645	206234	0.716	Background diabetic retinopathy || id:finn-b-DM_BCKGRND_RETINA	Background diabetic retinopathy	Background diabetic retinopathy || ||	TRUE	igd	1.40E-11	462177	3128590	7	0.00290432	ukb-b-15590	|| id:ukb-b-15590	TRUE	reported	igd	2	TRUE	NA	NA	9.88E-05	462177	6.44E-07	206234	TRUE	0.000557566	45.68641347	9.11E-05
39	rs113866544	C	T	C	T	0.0330874	-0.0369	0.068325	0.1068	FALSE	FALSE	FALSE	finn-b-DM_BCKGRND_RETINA	17	46270606	0.0532	206234	0.488599	Background diabetic retinopathy || id:finn-b-DM_BCKGRND_RETINA	Background diabetic retinopathy	Background diabetic retinopathy || ||	TRUE	igd	6.20E-17	462177	46270606	17	0.00395753	ukb-b-15590	|| id:ukb-b-15590	TRUE	reported	igd	2	TRUE	NA	NA	0.000151218	462177	2.33E-06	206234	TRUE	4.76E-05	69.8999479	0.00013938
40	rs11513729	T	C	T	C	-0.0166494	0.1129	0.413028	0.3808	FALSE	FALSE	FALSE	finn-b-DM_BCKGRND_RETINA	12	112273499	0.0338	206234	0.000840292	Background diabetic retinopathy || id:finn-b-DM_BCKGRND_RETINA	Background diabetic retinopathy	Background diabetic retinopathy || ||	TRUE	igd	4.70E-16	462177	112273499	12	0.00205054	ukb-b-15590	|| id:ukb-b-15590	TRUE	reported	igd	2	TRUE	NA	NA	0.000142624	462177	5.41E-05	206234	TRUE	0.083185598	65.92660075	0.000134408
41	rs11648621	G	A	G	A	-0.0138382	-0.0219	0.214923	0.2148	FALSE	FALSE	FALSE	finn-b-DM_BCKGRND_RETINA	16	19973008	0.0399	206234	0.5835	Background diabetic retinopathy || id:finn-b-DM_BCKGRND_RETINA	Background diabetic retinopathy	Background diabetic retinopathy || ||	TRUE	igd	1.30E-08	462177	19973008	16	0.00243616	ukb-b-15590	|| id:ukb-b-15590	TRUE	reported	igd	2	TRUE	NA	NA	6.98E-05	462177	1.46E-06	206234	TRUE	0.006959386	32.2661828	6.46E-05
42	rs11664106	T	A	T	A	0.016775	-0.0757	0.37403	0.3319	FALSE	TRUE	FALSE	finn-b-DM_BCKGRND_RETINA	18	2846812	0.0353	206234	0.0319602	Background diabetic retinopathy || id:finn-b-DM_BCKGRND_RETINA	Background diabetic retinopathy	Background diabetic retinopathy || ||	TRUE	igd	2.00E-15	462177	2846812	18	0.00211301	ukb-b-15590	|| id:ukb-b-15590	TRUE	reported	igd	2	TRUE	NA	NA	0.00013635	462177	2.23E-05	206234	TRUE	0.00862727	63.0263204	0.00013177
43	rs11704728	T	C	T	C	0.0148323	0.032	0.196356	0.2146	FALSE	FALSE	FALSE	finn-b-DM_BCKGRND_RETINA	22	18130209	0.0398	206234	0.4222	Background diabetic retinopathy || id:finn-b-DM_BCKGRND_RETINA	Background diabetic retinopathy	Background diabetic retinopathy || ||	TRUE	igd	4.20E-09	462177	18130209	22	0.00252373	ukb-b-15590	|| id:ukb-b-15590	TRUE	reported	igd	2	TRUE	NA	NA	7.47E-05	462177	3.13E-06	206234	TRUE	0.009433559	34.5407069	6.94E-05
44	rs117176448	G	C	G	C	0.0199544	-0.0043	0.096221	0.08215	FALSE	TRUE	FALSE	finn-b-DM_BCKGRND_RETINA	8	27261138	0.0594	206234	0.9424	Background diabetic retinopathy || id:finn-b-DM_BCKGRND_RETINA	Background diabetic retinopathy	Background diabetic retinopathy || ||	TRUE	igd	3.40E-09	462177	27261138	8	0.00337708	ukb-b-15590	|| id:ukb-b-15590	TRUE	reported	igd	2	TRUE	NA	NA	7.55E-05	462177	2.54E-08	206234	TRUE	0.001273526	34.91360144	6.93E-05
45	rs11722497	A	G	A	G	0.0140671	-0.0219	0.290799	0.2288	FALSE	FALSE	FALSE	finn-b-DM_BCKGRND_RETINA	4	18450132	0.039	206234	0.5748	Background diabetic retinopathy || id:finn-b-DM_BCKGRND_RETINA	Background diabetic retinopathy	Background diabetic retinopathy || ||	TRUE	igd	1.50E-10	462177	18450132	4	0.00219461	ukb-b-15590	|| id:ukb-b-15590	TRUE	reported	igd	2	TRUE	NA	NA	8.89E-05	462177	1.53E-06	206234	TRUE	0.001978447	41.08605489	8.16E-05
46	rs11767176	A	G	A	G	-0.0153444	0.0295	0.210989	0.2797	FALSE	FALSE	FALSE	finn-b-DM_BCKGRND_RETINA	7	1852823	0.0367	206234	0.4215	Background diabetic retinopathy || id:finn-b-DM_BCKGRND_RETINA	Background diabetic retinopathy	Background diabetic retinopathy || ||	TRUE	igd	3.70E-10	462177	1852823	7	0.00244817	ukb-b-15590	|| id:ukb-b-15590	TRUE	reported	igd	2	TRUE	NA	NA	8.50E-05	462177	3.13E-06	206234	TRUE	0.00490759	39.28408833	7.84E-05
47	rs11774027	G	A	G	A	0.0127747	-0.0322	0.625184	0.5336	FALSE	FALSE	FALSE	finn-b-DM_BCKGRND_RETINA	8	144917790	0.0328	206234	0.3265	Background diabetic retinopathy || id:finn-b-DM_BCKGRND_RETINA	Background diabetic retinopathy	Background diabetic retinopathy || ||	TRUE	igd	6.10E-10	462177	144917790	8	0.00206418	ukb-b-15590	|| id:ukb-b-15590	TRUE	reported	igd	2	TRUE	NA	NA	8.29E-05	462177	4.67E-06	206234	TRUE	0.008760491	38.30066269	7.65E-05
49	rs11779446	G	A	G	A	-0.020178	-0.0824	0.161259	0.1439	FALSE	FALSE	FALSE	finn-b-DM_BCKGRND_RETINA	8	23388326	0.047	206234	0.0792903	Background diabetic retinopathy || id:finn-b-DM_BCKGRND_RETINA	Background diabetic retinopathy	Background diabetic retinopathy || ||	TRUE	igd	1.20E-13	462177	23388326	8	0.00271964	ukb-b-15590	|| id:ukb-b-15590	TRUE	reported	igd	2	TRUE	NA	NA	0.00011909	462177	1.49E-05	206234	TRUE	0.007738435	55.04696703	0.000110138
50	rs1182199	A	C	A	C	-0.0246541	0.0405	0.304395	0.3614	FALSE	FALSE	FALSE	finn-b-DM_BCKGRND_RETINA	7	2862542	0.034	206234	0.2334	Background diabetic retinopathy || id:finn-b-DM_BCKGRND_RETINA	Background diabetic retinopathy	Background diabetic retinopathy || ||	TRUE	igd	5.40E-30	462177	2862542	7	0.00216674	ukb-b-15590	|| id:ukb-b-15590	TRUE	reported	igd	2	TRUE	NA	NA	0.000280051	462177	6.88E-06	206234	TRUE	9.85E-08	129.4686754	0.0002574
51	rs11882409	A	C	A	C	0.0162744	-0.0467	0.287195	0.1811	FALSE	FALSE	FALSE	finn-b-DM_BCKGRND_RETINA	19	34019685	0.0427	206234	0.2744	Background diabetic retinopathy || id:finn-b-DM_BCKGRND_RETINA	Background diabetic retinopathy	Background diabetic retinopathy || ||	TRUE	igd	4.20E-13	462177	34019685	19	0.00224511	ukb-b-15590	|| id:ukb-b-15590	TRUE	reported	igd	2	TRUE	NA	NA	0.000113679	462177	5.80E-06	206234	TRUE	0.001827281	52.54540256	0.00010844
52	rs11914525	G	A	G	A	-0.0132565	0.0407	0.354116	0.431	FALSE	FALSE	FALSE	finn-b-DM_BCKGRND_RETINA	3	85880768	0.0332	206234	0.2199	Background diabetic retinopathy || id:finn-b-DM_BCKGRND_RETINA	Background diabetic retinopathy	Background diabetic retinopathy || ||	TRUE	igd	1.90E-10	462177	85880768	3	0.00208166	ukb-b-15590	|| id:ukb-b-15590	TRUE	reported	igd	2	TRUE	NA	NA	8.77E-05	462177	7.29E-06	206234	TRUE	0.011805819	40.55441659	8.04E-05
53	rs12140153	T	G	T	G	-0.0264618	-0.1447	0.094232	0.07904	FALSE	FALSE	FALSE	finn-b-DM_BCKGRND_RETINA	1	62579891	0.0617	206234	0.0190999	Background diabetic retinopathy || id:finn-b-DM_BCKGRND_RETINA	Background diabetic retinopathy	Background diabetic retinopathy || ||	TRUE	igd	3.30E-14	462177	62579891	1	0.00348842	ukb-b-15590	|| id:ukb-b-15590	TRUE	reported	igd	2	TRUE	NA	NA	0.000124486	462177	2.67E-05	206234	TRUE	0.023615646	57.54150675	0.000119532
54	rs12300276	A	G	A	G	0.0169613	-0.0533	0.233928	0.2661	FALSE	FALSE	FALSE	finn-b-DM_BCKGRND_RETINA	12	110697965	0.0371	206234	0.1506	Background diabetic retinopathy || id:finn-b-DM_BCKGRND_RETINA	Background diabetic retinopathy	Background diabetic retinopathy || ||	TRUE	igd	6.30E-13	462177	110697965	12	0.00235763	ukb-b-15590	|| id:ukb-b-15590	TRUE	reported	igd	2	TRUE	NA	NA	0.000111973	462177	1.00E-05	206234	TRUE	0.005087706	51.7567471	0.00010311
55	rs12329115	T	G	T	G	-0.0134876	0.004	0.204484	0.2633	FALSE	FALSE	FALSE	finn-b-DM_BCKGRND_RETINA	2	218369772	0.037	206234	0.9135	Background diabetic retinopathy || id:finn-b-DM_BCKGRND_RETINA	Background diabetic retinopathy	Background diabetic retinopathy || ||	TRUE	igd	4.20E-08	462177	218369772	2	0.00246074	ukb-b-15590	|| id:ukb-b-15590	TRUE	reported	igd	2	TRUE	NA	NA	6.50E-05	462177	5.67E-08	206234	TRUE	0.003130355	30.04262643	5.92E-05
56	rs12364470	G	T	G	T	0.0178805	-0.0051	0.164552	0.2258	FALSE	FALSE	FALSE	finn-b-DM_BCKGRND_RETINA	11	134601012	0.0391	206234	0.897	Background diabetic retinopathy || id:finn-b-DM_BCKGRND_RETINA	Background diabetic retinopathy	Background diabetic retinopathy || ||	TRUE	igd	2.80E-11	462177	134601012	11	0.0026871	ukb-b-15590	|| id:ukb-b-15590	TRUE	reported	igd	2	TRUE	NA	NA	9.58E-05	462177	8.25E-08	206234	TRUE	0.000333666	44.27837358	8.79E-05
57	rs12375196	A	C	A	C	0.0167592	0.0117	0.424347	0.4659	FALSE	FALSE	FALSE	finn-b-DM_BCKGRND_RETINA	7	103416541	0.0329	206234	0.7227	Background diabetic retinopathy || id:finn-b-DM_BCKGRND_RETINA	Background diabetic retinopathy	Background diabetic retinopathy || ||	TRUE	igd	1.40E-16	462177	103416541	7	0.00202832	ukb-b-15590	|| id:ukb-b-15590	TRUE	reported	igd	2	TRUE	NA	NA	0.000147694	462177	6.13E-07	206234	TRUE	1.76E-05	68.27058457	0.00013722
58	rs12427047	T	C	T	C	-0.0163996	-0.045	0.24273	0.3424	FALSE	FALSE	FALSE	finn-b-DM_BCKGRND_RETINA	12	90213070	0.0346	206234	0.1931	Background diabetic retinopathy || id:finn-b-DM_BCKGRND_RETINA	Background diabetic retinopathy	Background diabetic retinopathy || ||	TRUE	igd	1.70E-12	462177	90213070	12	0.0023233	ukb-b-15590	|| id:ukb-b-15590	TRUE	reported	igd	2	TRUE	NA	NA	0.000107796	462177	8.20E-06	206234	TRUE	0.004520678	49.82598878	9.89E-05
59	rs12441543	A	G	A	G	0.0152338	-0.0522	0.2871	0.2865	FALSE	FALSE	FALSE	finn-b-DM_BCKGRND_RETINA	15	31689543	0.0362	206234	0.1494	Background diabetic retinopathy || id:finn-b-DM_BCKGRND_RETINA	Background diabetic retinopathy	Background diabetic retinopathy || ||	TRUE	igd	5.30E-12	462177	31689543	15	0.0022089	ukb-b-15590	|| id:ukb-b-15590	TRUE	reported	igd	2	TRUE	NA	NA	0.000102899	462177	1.01E-05	206234	TRUE	0.008496813	47.56246875	9.50E-05
60	rs12442170	G	A	G	A	-0.0110314	-0.0454	0.430365	0.4179	FALSE	FALSE	FALSE	finn-b-DM_BCKGRND_RETINA	15	99477144	0.0331	206234	0.1702	Background diabetic retinopathy || id:finn-b-DM_BCKGRND_RETINA	Background diabetic retinopathy	Background diabetic retinopathy || ||	TRUE	igd	4.30E-08	462177	99477144	15	0.00201389	ukb-b-15590	|| id:ukb-b-15590	TRUE	reported	igd	2	TRUE	NA	NA	6.49E-05	462177	9.12E-06	206234	TRUE	0.057160989	30.00473352	5.97E-05
61	rs12462975	A	G	A	G	0.0189074	-0.0385	0.329669	0.3197	FALSE	FALSE	FALSE	finn-b-DM_BCKGRND_RETINA	19	30272202	0.0354	206234	0.2764	Background diabetic retinopathy || id:finn-b-DM_BCKGRND_RETINA	Background diabetic retinopathy	Background diabetic retinopathy || ||	TRUE	igd	9.00E-19	462177	30272202	19	0.00213714	ukb-b-15590	|| id:ukb-b-15590	TRUE	reported	igd	2	TRUE	NA	NA	0.000169324	462177	5.74E-06	206234	TRUE	6.08E-05	78.27042255	0.000158001
62	rs12519997	A	G	A	G	-0.0139984	-0.0595	0.559278	0.6407	FALSE	FALSE	FALSE	finn-b-DM_BCKGRND_RETINA	5	173351858	0.0341	206234	0.0808891	Background diabetic retinopathy || id:finn-b-DM_BCKGRND_RETINA	Background diabetic retinopathy	Background diabetic retinopathy || ||	TRUE	igd	2.90E-12	462177	173351858	5	0.00200434	ukb-b-15590	|| id:ukb-b-15590	TRUE	reported	igd	2	TRUE	NA	NA	0.000105527	462177	1.48E-05	206234	TRUE	0.015165437	48.7768793	9.66E-05
63	rs12569355	G	A	G	A	0.0217444	-0.0763	0.119536	0.06742	FALSE	FALSE	FALSE	finn-b-DM_BCKGRND_RETINA	1	11923737	0.0657	206234	0.2456	Background diabetic retinopathy || id:finn-b-DM_BCKGRND_RETINA	Background diabetic retinopathy	Background diabetic retinopathy || ||	TRUE	igd	1.60E-12	462177	11923737	1	0.00307709	ukb-b-15590	|| id:ukb-b-15590	TRUE	reported	igd	2	TRUE	NA	NA	0.000108034	462177	6.54E-06	206234	TRUE	0.003081867	49.93608141	9.95E-05
64	rs12607512	G	A	G	A	0.0117842	-0.0113	0.44632	0.5043	FALSE	FALSE	FALSE	finn-b-DM_BCKGRND_RETINA	18	31259579	0.0328	206234	0.7296	Background diabetic retinopathy || id:finn-b-DM_BCKGRND_RETINA	Background diabetic retinopathy	Background diabetic retinopathy || ||	TRUE	igd	4.40E-09	462177	31259579	18	0.00200813	ukb-b-15590	|| id:ukb-b-15590	TRUE	reported	igd	2	TRUE	NA	NA	7.45E-05	462177	5.76E-07	206234	TRUE	0.002948185	34.43630621	6.86E-05
65	rs12622267	G	A	G	A	-0.0145422	-0.0101	0.365871	0.3023	FALSE	FALSE	FALSE	finn-b-DM_BCKGRND_RETINA	2	181568007	0.0356	206234	0.7772	Background diabetic retinopathy || id:finn-b-DM_BCKGRND_RETINA	Background diabetic retinopathy	Background diabetic retinopathy || ||	TRUE	igd	2.30E-12	462177	181568007	2	0.00207381	ukb-b-15590	|| id:ukb-b-15590	TRUE	reported	igd	2	TRUE	NA	NA	0.000106382	462177	3.90E-07	206234	TRUE	0.000253093	49.172501	9.81E-05
66	rs1263615	C	T	C	T	0.0146014	0.0225	0.242275	0.2576	FALSE	FALSE	FALSE	finn-b-DM_BCKGRND_RETINA	2	207959238	0.0375	206234	0.548001	Background diabetic retinopathy || id:finn-b-DM_BCKGRND_RETINA	Background diabetic retinopathy	Background diabetic retinopathy || ||	TRUE	igd	3.40E-10	462177	207959238	2	0.00232614	ukb-b-15590	|| id:ukb-b-15590	TRUE	reported	igd	2	TRUE	NA	NA	8.52E-05	462177	1.75E-06	206234	TRUE	0.002810541	39.40191212	7.83E-05
67	rs12762744	T	C	T	C	0.0133166	-0.0213	0.248261	0.2893	FALSE	FALSE	FALSE	finn-b-DM_BCKGRND_RETINA	10	53669252	0.0361	206234	0.5546	Background diabetic retinopathy || id:finn-b-DM_BCKGRND_RETINA	Background diabetic retinopathy	Background diabetic retinopathy || ||	TRUE	igd	8.40E-09	462177	53669252	10	0.00231189	ukb-b-15590	|| id:ukb-b-15590	TRUE	reported	igd	2	TRUE	NA	NA	7.18E-05	462177	1.69E-06	206234	TRUE	0.006751949	33.17816606	6.62E-05
68	rs12828016	T	G	T	G	-0.011548	-0.0043	0.387738	0.2946	FALSE	FALSE	FALSE	finn-b-DM_BCKGRND_RETINA	12	998365	0.036	206234	0.9056	Background diabetic retinopathy || id:finn-b-DM_BCKGRND_RETINA	Background diabetic retinopathy	Background diabetic retinopathy || ||	TRUE	igd	1.60E-08	462177	998365	12	0.00204477	ukb-b-15590	|| id:ukb-b-15590	TRUE	reported	igd	2	TRUE	NA	NA	6.90E-05	462177	6.92E-08	206234	TRUE	0.002384121	31.89514794	6.33E-05
69	rs12831185	G	A	G	A	-0.0176382	0.1004	0.170442	0.1125	FALSE	FALSE	FALSE	finn-b-DM_BCKGRND_RETINA	12	53860781	0.0516	206234	0.0515502	Background diabetic retinopathy || id:finn-b-DM_BCKGRND_RETINA	Background diabetic retinopathy	Background diabetic retinopathy || ||	TRUE	igd	3.10E-11	462177	53860781	12	0.00265532	ukb-b-15590	|| id:ukb-b-15590	TRUE	reported	igd	2	TRUE	NA	NA	9.55E-05	462177	1.84E-05	206234	TRUE	0.038291669	44.12399151	8.80E-05
70	rs1285992	G	A	G	A	0.0203155	0.0309	0.710447	0.7363	FALSE	FALSE	FALSE	finn-b-DM_BCKGRND_RETINA	14	91520438	0.0372	206234	0.4057	Background diabetic retinopathy || id:finn-b-DM_BCKGRND_RETINA	Background diabetic retinopathy	Background diabetic retinopathy || ||	TRUE	igd	2.90E-20	462177	91520438	14	0.00220302	ukb-b-15590	|| id:ukb-b-15590	TRUE	reported	igd	2	TRUE	NA	NA	0.000183964	462177	3.35E-06	206234	TRUE	9.36E-06	85.03900132	0.000169803
71	rs1294438	T	C	T	C	0.0186269	0.012	0.354583	0.3598	FALSE	FALSE	FALSE	finn-b-DM_BCKGRND_RETINA	6	6752059	0.0344	206234	0.7279	Background diabetic retinopathy || id:finn-b-DM_BCKGRND_RETINA	Background diabetic retinopathy	Background diabetic retinopathy || ||	TRUE	igd	9.70E-19	462177	6752059	6	0.00210751	ukb-b-15590	|| id:ukb-b-15590	TRUE	reported	igd	2	TRUE	NA	NA	0.00016899	462177	5.90E-07	206234	TRUE	3.85E-06	78.11633839	0.000158807
72	rs13017207	A	G	A	G	-0.0161548	-0.0173	0.393634	0.4003	FALSE	FALSE	FALSE	finn-b-DM_BCKGRND_RETINA	2	100841235	0.0335	206234	0.6053	Background diabetic retinopathy || id:finn-b-DM_BCKGRND_RETINA	Background diabetic retinopathy	Background diabetic retinopathy || ||	TRUE	igd	2.00E-15	462177	100841235	2	0.00203426	ukb-b-15590	|| id:ukb-b-15590	TRUE	reported	igd	2	TRUE	NA	NA	0.000136435	462177	1.29E-06	206234	TRUE	6.84E-05	63.06526897	0.000124584
73	rs13107325	T	C	T	C	0.0386647	-0.1379	0.074895	0.01408	FALSE	FALSE	FALSE	finn-b-DM_BCKGRND_RETINA	4	103188709	0.1391	206234	0.3216	Background diabetic retinopathy || id:finn-b-DM_BCKGRND_RETINA	Background diabetic retinopathy	Background diabetic retinopathy || ||	TRUE	igd	1.70E-24	462177	103188709	4	0.0037857	ukb-b-15590	|| id:ukb-b-15590	TRUE	reported	igd	2	TRUE	NA	NA	0.000225648	462177	4.77E-06	206234	TRUE	1.24E-06	104.312631	0.000207159
74	rs13148263	A	G	A	G	0.0159436	-9.00E-04	0.335162	0.4278	FALSE	FALSE	FALSE	finn-b-DM_BCKGRND_RETINA	4	1699512	0.0331	206234	0.9779	Background diabetic retinopathy || id:finn-b-DM_BCKGRND_RETINA	Background diabetic retinopathy	Background diabetic retinopathy || ||	TRUE	igd	3.60E-14	462177	1699512	4	0.00210506	ukb-b-15590	|| id:ukb-b-15590	TRUE	reported	igd	2	TRUE	NA	NA	0.000124103	462177	3.58E-09	206234	TRUE	2.86E-05	57.36458053	0.000113285
75	rs13156484	A	G	A	G	-0.0174918	-0.0133	0.472171	0.5119	FALSE	FALSE	FALSE	finn-b-DM_BCKGRND_RETINA	5	122653399	0.0328	206234	0.684301	Background diabetic retinopathy || id:finn-b-DM_BCKGRND_RETINA	Background diabetic retinopathy	Background diabetic retinopathy || ||	TRUE	igd	3.90E-18	462177	122653399	5	0.00201454	ukb-b-15590	|| id:ukb-b-15590	TRUE	reported	igd	2	TRUE	NA	NA	0.000163095	462177	7.97E-07	206234	TRUE	7.27E-06	75.39060283	0.000152508
76	rs13193473	A	C	A	C	-0.0172732	-0.0979	0.126698	0.08797	FALSE	FALSE	FALSE	finn-b-DM_BCKGRND_RETINA	6	162966852	0.0579	206234	0.09078	Background diabetic retinopathy || id:finn-b-DM_BCKGRND_RETINA	Background diabetic retinopathy	Background diabetic retinopathy || ||	TRUE	igd	1.10E-08	462177	162966852	6	0.00302238	ukb-b-15590	|| id:ukb-b-15590	TRUE	reported	igd	2	TRUE	NA	NA	7.07E-05	462177	1.39E-05	206234	TRUE	0.076977233	32.66235312	6.60E-05
77	rs13248187	C	T	C	T	0.0140902	0.0092	0.268531	0.2417	FALSE	FALSE	FALSE	finn-b-DM_BCKGRND_RETINA	8	14336834	0.0382	206234	0.8099	Background diabetic retinopathy || id:finn-b-DM_BCKGRND_RETINA	Background diabetic retinopathy	Background diabetic retinopathy || ||	TRUE	igd	4.50E-10	462177	14336834	8	0.00225951	ukb-b-15590	|| id:ukb-b-15590	TRUE	reported	igd	2	TRUE	NA	NA	8.41E-05	462177	2.81E-07	206234	TRUE	0.001100298	38.88711996	7.80E-05
78	rs13292699	C	A	C	A	-0.0162732	-0.0801	0.433708	0.4688	FALSE	FALSE	FALSE	finn-b-DM_BCKGRND_RETINA	9	15910044	0.0327	206234	0.01447	Background diabetic retinopathy || id:finn-b-DM_BCKGRND_RETINA	Background diabetic retinopathy	Background diabetic retinopathy || ||	TRUE	igd	6.70E-16	462177	15910044	9	0.00201482	ukb-b-15590	|| id:ukb-b-15590	TRUE	reported	igd	2	TRUE	NA	NA	0.000141126	462177	2.91E-05	206234	TRUE	0.014310594	65.23391113	0.000130081
79	rs1332966	T	G	T	G	0.0143415	0.0262	0.212476	0.196	FALSE	FALSE	FALSE	finn-b-DM_BCKGRND_RETINA	1	170286749	0.0413	206234	0.5257	Background diabetic retinopathy || id:finn-b-DM_BCKGRND_RETINA	Background diabetic retinopathy	Background diabetic retinopathy || ||	TRUE	igd	4.00E-09	462177	170286749	1	0.00243784	ukb-b-15590	|| id:ukb-b-15590	TRUE	reported	igd	2	TRUE	NA	NA	7.49E-05	462177	1.95E-06	206234	TRUE	0.006140638	34.6081797	6.88E-05
80	rs13389219	T	C	T	C	0.0227595	-0.0097	0.392395	0.3477	FALSE	FALSE	FALSE	finn-b-DM_BCKGRND_RETINA	2	165528876	0.0344	206234	0.7771	Background diabetic retinopathy || id:finn-b-DM_BCKGRND_RETINA	Background diabetic retinopathy	Background diabetic retinopathy || ||	TRUE	igd	4.70E-29	462177	165528876	2	0.00203433	ukb-b-15590	|| id:ukb-b-15590	TRUE	reported	igd	2	TRUE	NA	NA	0.000270744	462177	3.86E-07	206234	TRUE	2.24E-09	125.1649201	0.000247002
81	rs13431255	A	G	A	G	-0.0131661	0.0202	0.219081	0.2465	FALSE	FALSE	FALSE	finn-b-DM_BCKGRND_RETINA	2	142369074	0.0379	206234	0.5932	Background diabetic retinopathy || id:finn-b-DM_BCKGRND_RETINA	Background diabetic retinopathy	Background diabetic retinopathy || ||	TRUE	igd	4.00E-08	462177	142369074	2	0.00239701	ukb-b-15590	|| id:ukb-b-15590	TRUE	reported	igd	2	TRUE	NA	NA	6.53E-05	462177	1.38E-06	206234	TRUE	0.009113015	30.16995115	5.93E-05
82	rs1355620	G	A	G	A	0.0128338	-0.0195	0.321823	0.3622	FALSE	FALSE	FALSE	finn-b-DM_BCKGRND_RETINA	9	98270168	0.0341	206234	0.567799	Background diabetic retinopathy || id:finn-b-DM_BCKGRND_RETINA	Background diabetic retinopathy	Background diabetic retinopathy || ||	TRUE	igd	2.90E-09	462177	98270168	9	0.0021618	ukb-b-15590	|| id:ukb-b-15590	TRUE	reported	igd	2	TRUE	NA	NA	7.63E-05	462177	1.59E-06	206234	TRUE	0.004772016	35.24353877	7.19E-05
83	rs1380854	C	T	C	T	-0.0145497	0.0054	0.731153	0.7178	FALSE	FALSE	FALSE	finn-b-DM_BCKGRND_RETINA	4	52924438	0.0365	206234	0.8815	Background diabetic retinopathy || id:finn-b-DM_BCKGRND_RETINA	Background diabetic retinopathy	Background diabetic retinopathy || ||	TRUE	igd	1.00E-10	462177	52924438	4	0.00224984	ukb-b-15590	|| id:ukb-b-15590	TRUE	reported	igd	2	TRUE	NA	NA	9.05E-05	462177	1.06E-07	206234	TRUE	0.000522182	41.82200116	8.32E-05
84	rs139218003	T	G	T	G	0.0433819	-0.0376	0.032455	0.03257	FALSE	FALSE	FALSE	finn-b-DM_BCKGRND_RETINA	5	50954977	0.0932	206234	0.6867	Background diabetic retinopathy || id:finn-b-DM_BCKGRND_RETINA	Background diabetic retinopathy	Background diabetic retinopathy || ||	TRUE	igd	1.20E-14	462177	50954977	5	0.005626	ukb-b-15590	|| id:ukb-b-15590	TRUE	reported	igd	2	TRUE	NA	NA	0.000128634	462177	7.89E-07	206234	TRUE	7.89E-05	59.45901114	0.000118195
85	rs143384	G	A	G	A	0.0267503	0.0279	0.404382	0.4406	FALSE	FALSE	FALSE	finn-b-DM_BCKGRND_RETINA	20	34025756	0.0331	206234	0.399	Background diabetic retinopathy || id:finn-b-DM_BCKGRND_RETINA	Background diabetic retinopathy	Background diabetic retinopathy || ||	TRUE	igd	1.30E-39	462177	34025756	20	0.00203131	ukb-b-15590	|| id:ukb-b-15590	TRUE	reported	igd	2	TRUE	NA	NA	0.00037509	462177	3.45E-06	206234	TRUE	3.75E-11	173.4222837	0.000344704
86	rs1446585	G	A	G	A	-0.0128503	0.0057	0.244506	0.3482	FALSE	FALSE	FALSE	finn-b-DM_BCKGRND_RETINA	2	136407479	0.0346	206234	0.8682	Background diabetic retinopathy || id:finn-b-DM_BCKGRND_RETINA	Background diabetic retinopathy	Background diabetic retinopathy || ||	TRUE	igd	1.50E-08	462177	136407479	2	0.00226761	ukb-b-15590	|| id:ukb-b-15590	TRUE	reported	igd	2	TRUE	NA	NA	6.95E-05	462177	1.32E-07	206234	TRUE	0.002606155	32.1136601	6.10E-05
87	rs1451109	G	A	G	A	0.0149713	-0.064	0.305617	0.3414	FALSE	FALSE	FALSE	finn-b-DM_BCKGRND_RETINA	4	137071335	0.0346	206234	0.0645402	Background diabetic retinopathy || id:finn-b-DM_BCKGRND_RETINA	Background diabetic retinopathy	Background diabetic retinopathy || ||	TRUE	igd	4.30E-12	462177	137071335	4	0.00216169	ukb-b-15590	|| id:ukb-b-15590	TRUE	reported	igd	2	TRUE	NA	NA	0.000103772	462177	1.66E-05	206234	TRUE	0.020952535	47.96585596	9.51E-05
88	rs1458156	T	C	T	C	0.0126488	-0.012	0.488404	0.4689	FALSE	FALSE	FALSE	finn-b-DM_BCKGRND_RETINA	12	41887940	0.0329	206234	0.7147	Background diabetic retinopathy || id:finn-b-DM_BCKGRND_RETINA	Background diabetic retinopathy	Background diabetic retinopathy || ||	TRUE	igd	2.30E-10	462177	41887940	12	0.00199454	ukb-b-15590	|| id:ukb-b-15590	TRUE	reported	igd	2	TRUE	NA	NA	8.70E-05	462177	6.45E-07	206234	TRUE	0.001285256	40.2173222	8.00E-05
89	rs146714063	A	G	A	G	0.0149665	-0.1245	0.15759	0.09729	FALSE	FALSE	FALSE	finn-b-DM_BCKGRND_RETINA	12	97498661	0.0548	206234	0.0230298	Background diabetic retinopathy || id:finn-b-DM_BCKGRND_RETINA	Background diabetic retinopathy	Background diabetic retinopathy || ||	TRUE	igd	4.70E-08	462177	97498661	12	0.00273951	ukb-b-15590	|| id:ukb-b-15590	TRUE	reported	igd	2	TRUE	NA	NA	6.46E-05	462177	2.50E-05	206234	TRUE	0.252033212	29.84659001	5.95E-05
90	rs1477290	C	T	C	T	0.0298633	0.0373	0.136945	0.1216	FALSE	FALSE	FALSE	finn-b-DM_BCKGRND_RETINA	5	87988934	0.0502	206234	0.4573	Background diabetic retinopathy || id:finn-b-DM_BCKGRND_RETINA	Background diabetic retinopathy	Background diabetic retinopathy || ||	TRUE	igd	1.60E-24	462177	87988934	5	0.00292146	ukb-b-15590	|| id:ukb-b-15590	TRUE	reported	igd	2	TRUE	NA	NA	0.000226033	462177	2.68E-06	206234	TRUE	4.19E-07	104.4902349	0.00021081
91	rs147730268	T	G	T	G	-0.0506092	-0.0129	0.087233	0.08379	FALSE	FALSE	FALSE	finn-b-DM_BCKGRND_RETINA	12	123024476	0.0595	206234	0.8288	Background diabetic retinopathy || id:finn-b-DM_BCKGRND_RETINA	Background diabetic retinopathy	Background diabetic retinopathy || ||	TRUE	igd	1.30E-44	462177	123024476	12	0.00361111	ukb-b-15590	|| id:ukb-b-15590	TRUE	reported	igd	2	TRUE	NA	NA	0.000424802	462177	2.28E-07	206234	TRUE	2.87E-14	196.4162923	0.000407877
92	rs1480474	G	A	G	A	-0.0145096	0.0236	0.417444	0.3911	FALSE	FALSE	FALSE	finn-b-DM_BCKGRND_RETINA	12	66326943	0.0336	206234	0.483	Background diabetic retinopathy || id:finn-b-DM_BCKGRND_RETINA	Background diabetic retinopathy	Background diabetic retinopathy || ||	TRUE	igd	7.40E-13	462177	66326943	12	0.00202337	ukb-b-15590	|| id:ukb-b-15590	TRUE	reported	igd	2	TRUE	NA	NA	0.000111251	462177	2.39E-06	206234	TRUE	0.000676047	51.42333832	0.000102395
93	rs148636479	T	A	T	A	-0.0358688	-0.2671	0.028565	0.007132	FALSE	TRUE	FALSE	finn-b-DM_BCKGRND_RETINA	4	164359678	0.1982	206234	0.1777	Background diabetic retinopathy || id:finn-b-DM_BCKGRND_RETINA	Background diabetic retinopathy	Background diabetic retinopathy || ||	TRUE	igd	1.80E-08	462177	164359678	4	0.00637199	ukb-b-15590	|| id:ukb-b-15590	TRUE	reported	igd	2	TRUE	NA	NA	6.86E-05	462177	8.81E-06	206234	TRUE	0.044840247	31.68717511	7.14E-05
94	rs1514895	G	A	G	A	0.0174697	0.0093	0.285289	0.2632	FALSE	FALSE	FALSE	finn-b-DM_BCKGRND_RETINA	3	170705693	0.0371	206234	0.801	Background diabetic retinopathy || id:finn-b-DM_BCKGRND_RETINA	Background diabetic retinopathy	Background diabetic retinopathy || ||	TRUE	igd	2.10E-15	462177	170705693	3	0.00220175	ukb-b-15590	|| id:ukb-b-15590	TRUE	reported	igd	2	TRUE	NA	NA	0.000136198	462177	3.05E-07	206234	TRUE	2.68E-05	62.95567492	0.000124456
95	rs1576655	C	A	C	A	0.0161325	-0.0687	0.59598	0.6736	FALSE	FALSE	FALSE	finn-b-DM_BCKGRND_RETINA	13	79587841	0.035	206234	0.0498402	Background diabetic retinopathy || id:finn-b-DM_BCKGRND_RETINA	Background diabetic retinopathy	Background diabetic retinopathy || ||	TRUE	igd	7.70E-15	462177	79587841	13	0.00207546	ukb-b-15590	|| id:ukb-b-15590	TRUE	reported	igd	2	TRUE	NA	NA	0.000130711	462177	1.87E-05	206234	TRUE	0.007245668	60.41915014	0.000125334
96	rs1609783	A	G	A	G	0.0142717	0.0034	0.525344	0.5093	FALSE	FALSE	FALSE	finn-b-DM_BCKGRND_RETINA	3	25095911	0.0329	206234	0.918	Background diabetic retinopathy || id:finn-b-DM_BCKGRND_RETINA	Background diabetic retinopathy	Background diabetic retinopathy || ||	TRUE	igd	1.10E-12	462177	25095911	3	0.0020044	ukb-b-15590	|| id:ukb-b-15590	TRUE	reported	igd	2	TRUE	NA	NA	0.00010968	462177	5.18E-08	206234	TRUE	0.000109279	50.69704286	0.000101579
97	rs16868443	C	G	C	G	0.0154349	-0.0609	0.360418	0.2673	FALSE	TRUE	FALSE	finn-b-DM_BCKGRND_RETINA	7	93206264	0.0369	206234	0.0990604	Background diabetic retinopathy || id:finn-b-DM_BCKGRND_RETINA	Background diabetic retinopathy	Background diabetic retinopathy || ||	TRUE	igd	1.00E-13	462177	93206264	7	0.0020756	ukb-b-15590	|| id:ukb-b-15590	TRUE	reported	igd	2	TRUE	NA	NA	0.000119636	462177	1.32E-05	206234	TRUE	0.005812406	55.29938688	0.000109835
98	rs1727901	T	C	T	C	0.0204425	0.012	0.736676	0.7305	FALSE	FALSE	FALSE	finn-b-DM_BCKGRND_RETINA	3	153832678	0.0369	206234	0.7443	Background diabetic retinopathy || id:finn-b-DM_BCKGRND_RETINA	Background diabetic retinopathy	Background diabetic retinopathy || ||	TRUE	igd	1.50E-19	462177	153832678	3	0.00226027	ukb-b-15590	|| id:ukb-b-15590	TRUE	reported	igd	2	TRUE	NA	NA	0.000176955	462177	5.13E-07	206234	TRUE	2.00E-06	81.79888263	0.000162131
99	rs17302219	A	G	A	G	0.0157071	-0.014	0.231263	0.253	FALSE	FALSE	FALSE	finn-b-DM_BCKGRND_RETINA	15	59474067	0.0378	206234	0.7117	Background diabetic retinopathy || id:finn-b-DM_BCKGRND_RETINA	Background diabetic retinopathy	Background diabetic retinopathy || ||	TRUE	igd	3.80E-11	462177	59474067	15	0.00237621	ukb-b-15590	|| id:ukb-b-15590	TRUE	reported	igd	2	TRUE	NA	NA	9.45E-05	462177	6.65E-07	206234	TRUE	0.000769132	43.69405781	8.77E-05
100	rs1775255	T	G	T	G	0.0122598	-0.0114	0.476617	0.4712	FALSE	FALSE	FALSE	finn-b-DM_BCKGRND_RETINA	6	51243035	0.0328	206234	0.7287	Background diabetic retinopathy || id:finn-b-DM_BCKGRND_RETINA	Background diabetic retinopathy	Background diabetic retinopathy || ||	TRUE	igd	8.20E-10	462177	51243035	6	0.00199643	ukb-b-15590	|| id:ukb-b-15590	TRUE	reported	igd	2	TRUE	NA	NA	8.16E-05	462177	5.86E-07	206234	TRUE	0.00179641	37.7101792	7.50E-05
101	rs17766836	T	C	T	C	0.0232323	-0.0259	0.267888	0.2518	FALSE	FALSE	FALSE	finn-b-DM_BCKGRND_RETINA	7	92258961	0.0379	206234	0.4942	Background diabetic retinopathy || id:finn-b-DM_BCKGRND_RETINA	Background diabetic retinopathy	Background diabetic retinopathy || ||	TRUE	igd	6.10E-25	462177	92258961	7	0.00225241	ukb-b-15590	|| id:ukb-b-15590	TRUE	reported	igd	2	TRUE	NA	NA	0.000230135	462177	2.26E-06	206234	TRUE	2.46E-07	106.3872347	0.000211712
102	rs17770336	T	C	T	C	0.0191461	0.017	0.322443	0.3744	FALSE	FALSE	FALSE	finn-b-DM_BCKGRND_RETINA	9	28414625	0.0339	206234	0.6151	Background diabetic retinopathy || id:finn-b-DM_BCKGRND_RETINA	Background diabetic retinopathy	Background diabetic retinopathy || ||	TRUE	igd	2.40E-19	462177	28414625	9	0.00212912	ukb-b-15590	|| id:ukb-b-15590	TRUE	reported	igd	2	TRUE	NA	NA	0.000174935	462177	1.22E-06	206234	TRUE	4.70E-06	80.86495826	0.000160173
103	rs1808629	A	G	A	G	-0.0202644	2.00E-04	0.685495	0.7168	FALSE	FALSE	FALSE	finn-b-DM_BCKGRND_RETINA	8	73435964	0.0363	206234	0.995	Background diabetic retinopathy || id:finn-b-DM_BCKGRND_RETINA	Background diabetic retinopathy	Background diabetic retinopathy || ||	TRUE	igd	5.30E-21	462177	73435964	8	0.00215507	ukb-b-15590	|| id:ukb-b-15590	TRUE	reported	igd	2	TRUE	NA	NA	0.000191274	462177	1.47E-10	206234	TRUE	1.81E-07	88.4188244	0.000177064
104	rs1813212	G	A	G	A	-0.0130082	0.0114	0.445576	0.4167	FALSE	FALSE	FALSE	finn-b-DM_BCKGRND_RETINA	11	89301382	0.0332	206234	0.730099	Background diabetic retinopathy || id:finn-b-DM_BCKGRND_RETINA	Background diabetic retinopathy	Background diabetic retinopathy || ||	TRUE	igd	9.20E-11	462177	89301382	11	0.00200772	ukb-b-15590	|| id:ukb-b-15590	TRUE	reported	igd	2	TRUE	NA	NA	9.08E-05	462177	5.72E-07	206234	TRUE	0.000921937	41.97861643	8.36E-05
105	rs1857883	A	G	A	G	0.0131121	-0.0074	0.544945	0.5551	FALSE	FALSE	FALSE	finn-b-DM_BCKGRND_RETINA	3	30052399	0.033	206234	0.8225	Background diabetic retinopathy || id:finn-b-DM_BCKGRND_RETINA	Background diabetic retinopathy	Background diabetic retinopathy || ||	TRUE	igd	6.30E-11	462177	30052399	3	0.00200578	ukb-b-15590	|| id:ukb-b-15590	TRUE	reported	igd	2	TRUE	NA	NA	9.25E-05	462177	2.44E-07	206234	TRUE	0.00057182	42.73442968	8.53E-05
106	rs187554965	A	G	A	G	-0.0538179	0.1565	0.028954	0.02454	FALSE	FALSE	FALSE	finn-b-DM_BCKGRND_RETINA	18	58123171	0.1062	206234	0.1406	Background diabetic retinopathy || id:finn-b-DM_BCKGRND_RETINA	Background diabetic retinopathy	Background diabetic retinopathy || ||	TRUE	igd	3.80E-19	462177	58123171	18	0.00601805	ukb-b-15590	|| id:ukb-b-15590	TRUE	reported	igd	2	TRUE	NA	NA	0.000173006	462177	1.05E-05	206234	TRUE	0.000182664	79.97272812	0.000162867
107	rs1906937	A	C	A	C	-0.017525	0.0286	0.290116	0.2977	FALSE	FALSE	FALSE	finn-b-DM_BCKGRND_RETINA	12	124539537	0.036	206234	0.4276	Background diabetic retinopathy || id:finn-b-DM_BCKGRND_RETINA	Background diabetic retinopathy	Background diabetic retinopathy || ||	TRUE	igd	2.50E-15	462177	124539537	12	0.00221416	ukb-b-15590	|| id:ukb-b-15590	TRUE	reported	igd	2	TRUE	NA	NA	0.000135529	462177	3.06E-06	206234	TRUE	0.000187137	62.64667878	0.000126504
108	rs1955695	G	A	G	A	-0.0171244	-0.0149	0.62227	0.71	FALSE	FALSE	FALSE	finn-b-DM_BCKGRND_RETINA	14	61021891	0.0361	206234	0.6798	Background diabetic retinopathy || id:finn-b-DM_BCKGRND_RETINA	Background diabetic retinopathy	Background diabetic retinopathy || ||	TRUE	igd	8.90E-17	462177	61021891	14	0.00205855	ukb-b-15590	|| id:ukb-b-15590	TRUE	reported	igd	2	TRUE	NA	NA	0.000149705	462177	8.26E-07	206234	TRUE	1.89E-05	69.20028569	0.000137855
109	rs2023211	C	T	C	T	0.0160386	-0.0444	0.232254	0.145	FALSE	FALSE	FALSE	finn-b-DM_BCKGRND_RETINA	14	62374092	0.0466	206234	0.3414	Background diabetic retinopathy || id:finn-b-DM_BCKGRND_RETINA	Background diabetic retinopathy	Background diabetic retinopathy || ||	TRUE	igd	1.10E-11	462177	62374092	14	0.00236158	ukb-b-15590	|| id:ukb-b-15590	TRUE	reported	igd	2	TRUE	NA	NA	9.98E-05	462177	4.40E-06	206234	TRUE	0.002881721	46.12406636	9.17E-05
110	rs2133561	T	A	T	A	-0.0181895	-0.0625	0.611067	0.6377	FALSE	TRUE	FALSE	finn-b-DM_BCKGRND_RETINA	5	139086651	0.0342	206234	0.0678406	Background diabetic retinopathy || id:finn-b-DM_BCKGRND_RETINA	Background diabetic retinopathy	Background diabetic retinopathy || ||	TRUE	igd	1.20E-18	462177	139086651	5	0.00206386	ukb-b-15590	|| id:ukb-b-15590	TRUE	reported	igd	2	TRUE	NA	NA	0.000168036	462177	1.62E-05	206234	TRUE	0.000736159	77.67496287	0.000157266
111	rs2159437	G	A	G	A	0.0196241	0.0149	0.517573	0.3914	FALSE	FALSE	FALSE	finn-b-DM_BCKGRND_RETINA	17	68439660	0.0337	206234	0.6575	Background diabetic retinopathy || id:finn-b-DM_BCKGRND_RETINA	Background diabetic retinopathy	Background diabetic retinopathy || ||	TRUE	igd	8.90E-23	462177	68439660	17	0.00199751	ukb-b-15590	|| id:ukb-b-15590	TRUE	reported	igd	2	TRUE	NA	NA	0.000208787	462177	9.48E-07	206234	TRUE	3.60E-07	96.51650169	0.000192315
113	rs2238689	C	T	C	T	-0.0141655	0.0683	0.399438	0.4717	FALSE	FALSE	FALSE	finn-b-DM_BCKGRND_RETINA	19	46178661	0.033	206234	0.0386296	Background diabetic retinopathy || id:finn-b-DM_BCKGRND_RETINA	Background diabetic retinopathy	Background diabetic retinopathy || ||	TRUE	igd	3.60E-12	462177	46178661	19	0.00203741	ukb-b-15590	|| id:ukb-b-15590	TRUE	reported	igd	2	TRUE	NA	NA	0.000104582	462177	2.08E-05	206234	TRUE	0.032282996	48.34003383	9.63E-05
115	rs2270894	G	C	G	C	-0.0216431	-0.0501	0.203219	0.2635	FALSE	TRUE	FALSE	finn-b-DM_BCKGRND_RETINA	3	9975386	0.0373	206234	0.1796	Background diabetic retinopathy || id:finn-b-DM_BCKGRND_RETINA	Background diabetic retinopathy	Background diabetic retinopathy || ||	TRUE	igd	3.50E-17	462177	9975386	3	0.00256793	ukb-b-15590	|| id:ukb-b-15590	TRUE	reported	igd	2	TRUE	NA	NA	0.000153674	462177	8.75E-06	206234	TRUE	0.000364445	71.03503032	0.000151695
116	rs2288745	T	C	T	C	0.0136628	0.1002	0.299451	0.3718	FALSE	FALSE	FALSE	finn-b-DM_BCKGRND_RETINA	2	241728843	0.0339	206234	0.00313401	Background diabetic retinopathy || id:finn-b-DM_BCKGRND_RETINA	Background diabetic retinopathy	Background diabetic retinopathy || ||	TRUE	igd	3.50E-10	462177	241728843	2	0.0021768	ukb-b-15590	|| id:ukb-b-15590	TRUE	reported	igd	2	TRUE	NA	NA	8.52E-05	462177	4.24E-05	206234	TRUE	0.30368932	39.39511427	7.83E-05
117	rs2307111	C	T	C	T	-0.0285352	-0.0505	0.394977	0.4268	FALSE	FALSE	FALSE	finn-b-DM_BCKGRND_RETINA	5	75003678	0.0332	206234	0.1279	Background diabetic retinopathy || id:finn-b-DM_BCKGRND_RETINA	Background diabetic retinopathy	Background diabetic retinopathy || ||	TRUE	igd	1.60E-44	462177	75003678	5	0.00203828	ukb-b-15590	|| id:ukb-b-15590	TRUE	reported	igd	2	TRUE	NA	NA	0.000423881	462177	1.12E-05	206234	TRUE	7.47E-11	195.9901094	0.000389167
118	rs2356377	T	C	T	C	0.0130293	0.0274	0.659687	0.6941	FALSE	FALSE	FALSE	finn-b-DM_BCKGRND_RETINA	10	16757295	0.0358	206234	0.4441	Background diabetic retinopathy || id:finn-b-DM_BCKGRND_RETINA	Background diabetic retinopathy	Background diabetic retinopathy || ||	TRUE	igd	6.90E-10	462177	16757295	10	0.00211235	ukb-b-15590	|| id:ukb-b-15590	TRUE	reported	igd	2	TRUE	NA	NA	8.23E-05	462177	2.84E-06	206234	TRUE	0.00527539	38.04612317	7.62E-05
119	rs2371767	C	G	C	G	0.0194135	0.0295	0.277705	0.2201	FALSE	TRUE	FALSE	finn-b-DM_BCKGRND_RETINA	3	64718258	0.0396	206234	0.4563	Background diabetic retinopathy || id:finn-b-DM_BCKGRND_RETINA	Background diabetic retinopathy	Background diabetic retinopathy || ||	TRUE	igd	2.10E-18	462177	64718258	3	0.00221849	ukb-b-15590	|| id:ukb-b-15590	TRUE	reported	igd	2	TRUE	NA	NA	0.000165659	462177	2.69E-06	206234	TRUE	2.22E-05	76.57600922	0.000151194
120	rs2384054	C	T	C	T	0.0219057	0.0504	0.489428	0.4208	FALSE	FALSE	FALSE	finn-b-DM_BCKGRND_RETINA	2	25156773	0.0332	206234	0.1295	Background diabetic retinopathy || id:finn-b-DM_BCKGRND_RETINA	Background diabetic retinopathy	Background diabetic retinopathy || ||	TRUE	igd	2.90E-28	462177	25156773	2	0.0019869	ukb-b-15590	|| id:ukb-b-15590	TRUE	reported	igd	2	TRUE	NA	NA	0.000262931	462177	1.12E-05	206234	TRUE	1.17E-06	121.55204	0.000239823
121	rs2470167	A	G	A	G	0.0161411	-0.0519	0.204129	0.09918	FALSE	FALSE	FALSE	finn-b-DM_BCKGRND_RETINA	15	51726258	0.0547	206234	0.3422	Background diabetic retinopathy || id:finn-b-DM_BCKGRND_RETINA	Background diabetic retinopathy	Background diabetic retinopathy || ||	TRUE	igd	8.30E-11	462177	51726258	15	0.00248497	ukb-b-15590	|| id:ukb-b-15590	TRUE	reported	igd	2	TRUE	NA	NA	9.13E-05	462177	4.37E-06	206234	TRUE	0.004817492	42.19140192	8.47E-05
122	rs2479958	G	A	G	A	-0.0129914	0.0253	0.516982	0.5087	FALSE	FALSE	FALSE	finn-b-DM_BCKGRND_RETINA	13	111984244	0.0329	206234	0.4408	Background diabetic retinopathy || id:finn-b-DM_BCKGRND_RETINA	Background diabetic retinopathy	Background diabetic retinopathy || ||	TRUE	igd	1.20E-10	462177	111984244	13	0.00201927	ukb-b-15590	|| id:ukb-b-15590	TRUE	reported	igd	2	TRUE	NA	NA	8.96E-05	462177	2.87E-06	206234	TRUE	0.003344106	41.39263971	8.43E-05
123	rs2494196	A	C	A	C	0.0312737	0.0131	0.286135	0.2978	FALSE	FALSE	FALSE	finn-b-DM_BCKGRND_RETINA	1	219762581	0.0359	206234	0.715599	Background diabetic retinopathy || id:finn-b-DM_BCKGRND_RETINA	Background diabetic retinopathy	Background diabetic retinopathy || ||	TRUE	igd	6.90E-46	462177	219762581	1	0.00219937	ukb-b-15590	|| id:ukb-b-15590	TRUE	reported	igd	2	TRUE	NA	NA	0.000437286	462177	6.46E-07	206234	TRUE	3.09E-14	202.1910548	0.000399554
124	rs2542615	T	C	T	C	-0.0138977	0.0196	0.657839	0.6592	FALSE	FALSE	FALSE	finn-b-DM_BCKGRND_RETINA	10	131128952	0.0345	206234	0.5709	Background diabetic retinopathy || id:finn-b-DM_BCKGRND_RETINA	Background diabetic retinopathy	Background diabetic retinopathy || ||	TRUE	igd	5.60E-11	462177	131128952	10	0.00212023	ukb-b-15590	|| id:ukb-b-15590	TRUE	reported	igd	2	TRUE	NA	NA	9.30E-05	462177	1.57E-06	206234	TRUE	0.001532278	42.96550442	8.69E-05
125	rs2605603	A	G	A	G	-0.0110554	-0.0023	0.481321	0.5164	FALSE	FALSE	FALSE	finn-b-DM_BCKGRND_RETINA	11	93221105	0.0328	206234	0.945	Background diabetic retinopathy || id:finn-b-DM_BCKGRND_RETINA	Background diabetic retinopathy	Background diabetic retinopathy || ||	TRUE	igd	3.10E-08	462177	93221105	11	0.00199765	ukb-b-15590	|| id:ukb-b-15590	TRUE	reported	igd	2	TRUE	NA	NA	6.63E-05	462177	2.38E-08	206234	TRUE	0.002563761	30.62739939	6.10E-05
126	rs2678204	G	T	G	T	0.0196748	0.06	0.340172	0.2964	FALSE	FALSE	FALSE	finn-b-DM_BCKGRND_RETINA	1	201800511	0.0359	206234	0.0943192	Background diabetic retinopathy || id:finn-b-DM_BCKGRND_RETINA	Background diabetic retinopathy	Background diabetic retinopathy || ||	TRUE	igd	7.10E-21	462177	201800511	1	0.00209913	ukb-b-15590	|| id:ukb-b-15590	TRUE	reported	igd	2	TRUE	NA	NA	0.000190043	462177	1.35E-05	206234	TRUE	0.000135433	87.85004367	0.000173772
128	rs2737263	T	G	T	G	-0.0236589	0.0247	0.28052	0.3092	FALSE	FALSE	FALSE	finn-b-DM_BCKGRND_RETINA	8	116667539	0.0354	206234	0.4856	Background diabetic retinopathy || id:finn-b-DM_BCKGRND_RETINA	Background diabetic retinopathy	Background diabetic retinopathy || ||	TRUE	igd	1.60E-26	462177	116667539	8	0.00222017	ukb-b-15590	|| id:ukb-b-15590	TRUE	reported	igd	2	TRUE	NA	NA	0.000245642	462177	2.36E-06	206234	TRUE	9.36E-08	113.557713	0.000225944
129	rs2744956	C	T	C	T	0.0537577	-0.0061	0.139254	0.2026	FALSE	FALSE	FALSE	finn-b-DM_BCKGRND_RETINA	6	34618937	0.0416	206234	0.884	Background diabetic retinopathy || id:finn-b-DM_BCKGRND_RETINA	Background diabetic retinopathy	Background diabetic retinopathy || ||	TRUE	igd	2.80E-78	462177	34618937	6	0.00287012	ukb-b-15590	|| id:ukb-b-15590	TRUE	reported	igd	2	TRUE	NA	NA	0.000758482	462177	1.04E-07	206234	TRUE	8.61E-25	350.8174994	0.000692778
130	rs2814350	A	G	A	G	0.0138717	0.0571	0.304993	0.3854	FALSE	FALSE	FALSE	finn-b-DM_BCKGRND_RETINA	10	88008785	0.0339	206234	0.0922805	Background diabetic retinopathy || id:finn-b-DM_BCKGRND_RETINA	Background diabetic retinopathy	Background diabetic retinopathy || ||	TRUE	igd	3.40E-10	462177	88008785	10	0.00220875	ukb-b-15590	|| id:ukb-b-15590	TRUE	reported	igd	2	TRUE	NA	NA	8.53E-05	462177	1.38E-05	206234	TRUE	0.036811483	39.44266497	8.16E-05
131	rs2821226	G	A	G	A	0.015138	-0.0348	0.527763	0.4993	FALSE	FALSE	FALSE	finn-b-DM_BCKGRND_RETINA	1	203517292	0.0331	206234	0.2931	Background diabetic retinopathy || id:finn-b-DM_BCKGRND_RETINA	Background diabetic retinopathy	Background diabetic retinopathy || ||	TRUE	igd	4.30E-14	462177	203517292	1	0.00200431	ukb-b-15590	|| id:ukb-b-15590	TRUE	reported	igd	2	TRUE	NA	NA	0.000123409	462177	5.36E-06	206234	TRUE	0.000897139	57.04363801	0.000114226
132	rs28350	G	A	G	A	-0.0180506	-0.0663	0.820658	0.8138	FALSE	FALSE	FALSE	finn-b-DM_BCKGRND_RETINA	3	42418446	0.0419	206234	0.1136	Background diabetic retinopathy || id:finn-b-DM_BCKGRND_RETINA	Background diabetic retinopathy	Background diabetic retinopathy || ||	TRUE	igd	4.10E-12	462177	42418446	3	0.00260383	ukb-b-15590	|| id:ukb-b-15590	TRUE	reported	igd	2	TRUE	NA	NA	0.00010397	462177	1.21E-05	206234	TRUE	0.011250313	48.05715224	9.59E-05
133	rs283808	C	A	C	A	0.0307722	-0.0137	0.040424	0.02439	FALSE	FALSE	FALSE	finn-b-DM_BCKGRND_RETINA	19	45387034	0.1079	206234	0.8988	Background diabetic retinopathy || id:finn-b-DM_BCKGRND_RETINA	Background diabetic retinopathy	Background diabetic retinopathy || ||	TRUE	igd	1.70E-09	462177	45387034	19	0.00511044	ukb-b-15590	|| id:ukb-b-15590	TRUE	reported	igd	2	TRUE	NA	NA	7.84E-05	462177	7.82E-08	206234	TRUE	0.001199183	36.25772121	7.35E-05
134	rs287837	G	A	G	A	-0.013078	-0.048	0.523844	0.4957	FALSE	FALSE	FALSE	finn-b-DM_BCKGRND_RETINA	6	83430793	0.0328	206234	0.1436	Background diabetic retinopathy || id:finn-b-DM_BCKGRND_RETINA	Background diabetic retinopathy	Background diabetic retinopathy || ||	TRUE	igd	6.50E-11	462177	83430793	6	0.00200242	ukb-b-15590	|| id:ukb-b-15590	TRUE	reported	igd	2	TRUE	NA	NA	9.23E-05	462177	1.04E-05	206234	TRUE	0.015915053	42.65523288	8.53E-05
135	rs3012053	G	A	G	A	-0.0149707	0.0061	0.714878	0.6704	FALSE	FALSE	FALSE	finn-b-DM_BCKGRND_RETINA	10	77293109	0.0348	206234	0.8619	Background diabetic retinopathy || id:finn-b-DM_BCKGRND_RETINA	Background diabetic retinopathy	Background diabetic retinopathy || ||	TRUE	igd	1.20E-11	462177	77293109	10	0.00220858	ukb-b-15590	|| id:ukb-b-15590	TRUE	reported	igd	2	TRUE	NA	NA	9.94E-05	462177	1.49E-07	206234	TRUE	0.000295334	45.94708301	9.14E-05
136	rs303084	A	G	A	G	-0.0138979	-0.0086	0.793897	0.8444	FALSE	FALSE	FALSE	finn-b-DM_BCKGRND_RETINA	4	124066948	0.0452	206234	0.8494	Background diabetic retinopathy || id:finn-b-DM_BCKGRND_RETINA	Background diabetic retinopathy	Background diabetic retinopathy || ||	TRUE	igd	1.80E-08	462177	124066948	4	0.00246933	ukb-b-15590	|| id:ukb-b-15590	TRUE	reported	igd	2	TRUE	NA	NA	6.85E-05	462177	1.76E-07	206234	TRUE	0.002997219	31.67671225	6.32E-05
137	rs308911	G	A	G	A	-0.0142761	-0.0031	0.714423	0.7227	FALSE	FALSE	FALSE	finn-b-DM_BCKGRND_RETINA	2	86855977	0.0365	206234	0.9313	Background diabetic retinopathy || id:finn-b-DM_BCKGRND_RETINA	Background diabetic retinopathy	Background diabetic retinopathy || ||	TRUE	igd	9.70E-11	462177	86855977	2	0.00220578	ukb-b-15590	|| id:ukb-b-15590	TRUE	reported	igd	2	TRUE	NA	NA	9.06E-05	462177	3.50E-08	206234	TRUE	0.0004245	41.8884966	8.32E-05
138	rs310796	T	G	T	G	0.0121086	0.0837	0.680961	0.7369	FALSE	FALSE	FALSE	finn-b-DM_BCKGRND_RETINA	12	77453226	0.0372	206234	0.0246899	Background diabetic retinopathy || id:finn-b-DM_BCKGRND_RETINA	Background diabetic retinopathy	Background diabetic retinopathy || ||	TRUE	igd	1.60E-08	462177	77453226	12	0.00214394	ukb-b-15590	|| id:ukb-b-15590	TRUE	reported	igd	2	TRUE	NA	NA	6.90E-05	462177	2.45E-05	206234	TRUE	0.205448117	31.89793813	6.37E-05
139	rs3110942	A	G	A	G	0.0127123	0.0281	0.481664	0.5198	FALSE	FALSE	FALSE	finn-b-DM_BCKGRND_RETINA	7	33003171	0.033	206234	0.3933	Background diabetic retinopathy || id:finn-b-DM_BCKGRND_RETINA	Background diabetic retinopathy	Background diabetic retinopathy || ||	TRUE	igd	2.00E-10	462177	33003171	7	0.00199815	ukb-b-15590	|| id:ukb-b-15590	TRUE	reported	igd	2	TRUE	NA	NA	8.76E-05	462177	3.52E-06	206234	TRUE	0.004716721	40.47548784	8.07E-05
140	rs3116600	G	A	G	A	-0.0187688	-0.0302	0.215319	0.2526	FALSE	FALSE	FALSE	finn-b-DM_BCKGRND_RETINA	13	51107900	0.0376	206234	0.4227	Background diabetic retinopathy || id:finn-b-DM_BCKGRND_RETINA	Background diabetic retinopathy	Background diabetic retinopathy || ||	TRUE	igd	1.00E-14	462177	51107900	13	0.00242539	ukb-b-15590	|| id:ukb-b-15590	TRUE	reported	igd	2	TRUE	NA	NA	0.000129553	462177	3.13E-06	206234	TRUE	0.000282905	59.88386847	0.000119036
141	rs34517439	A	C	A	C	0.0454548	0.006	0.121795	0.1268	FALSE	FALSE	FALSE	finn-b-DM_BCKGRND_RETINA	1	78450517	0.0494	206234	0.9035	Background diabetic retinopathy || id:finn-b-DM_BCKGRND_RETINA	Background diabetic retinopathy	Background diabetic retinopathy || ||	TRUE	igd	2.00E-49	462177	78450517	1	0.00307552	ukb-b-15590	|| id:ukb-b-15590	TRUE	reported	igd	2	TRUE	NA	NA	0.000472401	462177	7.15E-08	206234	TRUE	5.15E-16	218.4350827	0.000441992
142	rs34629844	G	A	G	A	0.0212952	0.0523	0.12828	0.08913	FALSE	FALSE	FALSE	finn-b-DM_BCKGRND_RETINA	5	200829	0.0576	206234	0.3631	Background diabetic retinopathy || id:finn-b-DM_BCKGRND_RETINA	Background diabetic retinopathy	Background diabetic retinopathy || ||	TRUE	igd	8.30E-13	462177	200829	5	0.00297607	ukb-b-15590	|| id:ukb-b-15590	TRUE	reported	igd	2	TRUE	NA	NA	0.00011077	462177	4.00E-06	206234	TRUE	0.001284058	51.200849	0.000101421
143	rs34765854	G	T	G	T	0.0193318	0.0682	0.298258	0.3375	FALSE	FALSE	FALSE	finn-b-DM_BCKGRND_RETINA	6	40368860	0.0349	206234	0.0503605	Background diabetic retinopathy || id:finn-b-DM_BCKGRND_RETINA	Background diabetic retinopathy	Background diabetic retinopathy || ||	TRUE	igd	5.50E-19	462177	40368860	6	0.00217163	ukb-b-15590	|| id:ukb-b-15590	TRUE	reported	igd	2	TRUE	NA	NA	0.000171432	462177	1.85E-05	206234	TRUE	0.000901314	79.24519195	0.000156439
144	rs34811474	A	G	A	G	-0.0197929	0.0171	0.230735	0.2301	FALSE	FALSE	FALSE	finn-b-DM_BCKGRND_RETINA	4	25408838	0.0388	206234	0.6599	Background diabetic retinopathy || id:finn-b-DM_BCKGRND_RETINA	Background diabetic retinopathy	Background diabetic retinopathy || ||	TRUE	igd	5.40E-17	462177	25408838	4	0.00236244	ukb-b-15590	|| id:ukb-b-15590	TRUE	reported	igd	2	TRUE	NA	NA	0.000151854	462177	9.42E-07	206234	TRUE	1.81E-05	70.19356278	0.000139072
145	rs34840745	T	C	T	C	0.0166433	0.0145	0.262486	0.2811	FALSE	FALSE	FALSE	finn-b-DM_BCKGRND_RETINA	19	7183797	0.0366	206234	0.6925	Background diabetic retinopathy || id:finn-b-DM_BCKGRND_RETINA	Background diabetic retinopathy	Background diabetic retinopathy || ||	TRUE	igd	2.40E-13	462177	7183797	19	0.00227207	ukb-b-15590	|| id:ukb-b-15590	TRUE	reported	igd	2	TRUE	NA	NA	0.000116086	462177	7.61E-07	206234	TRUE	0.000184488	53.65812196	0.000107247
147	rs35656035	C	T	C	T	0.0125244	-0.0439	0.294915	0.244	FALSE	FALSE	FALSE	finn-b-DM_BCKGRND_RETINA	9	35700825	0.0382	206234	0.2509	Background diabetic retinopathy || id:finn-b-DM_BCKGRND_RETINA	Background diabetic retinopathy	Background diabetic retinopathy || ||	TRUE	igd	1.00E-08	462177	35700825	9	0.00218844	ukb-b-15590	|| id:ukb-b-15590	TRUE	reported	igd	2	TRUE	NA	NA	7.09E-05	462177	6.40E-06	206234	TRUE	0.026198033	32.7525087	6.52E-05
148	rs35882248	T	C	T	C	0.015668	-0.0243	0.317213	0.3155	FALSE	FALSE	FALSE	finn-b-DM_BCKGRND_RETINA	2	230627955	0.0353	206234	0.4916	Background diabetic retinopathy || id:finn-b-DM_BCKGRND_RETINA	Background diabetic retinopathy	Background diabetic retinopathy || ||	TRUE	igd	2.30E-13	462177	230627955	2	0.00213778	ukb-b-15590	|| id:ukb-b-15590	TRUE	reported	igd	2	TRUE	NA	NA	0.00011621	462177	2.30E-06	206234	TRUE	0.000467777	53.71568351	0.000106339
149	rs35910339	G	C	G	C	-0.0127042	-0.0418	0.683708	0.788	FALSE	TRUE	FALSE	finn-b-DM_BCKGRND_RETINA	9	119394364	0.0401	206234	0.2973	Background diabetic retinopathy || id:finn-b-DM_BCKGRND_RETINA	Background diabetic retinopathy	Background diabetic retinopathy || ||	TRUE	igd	3.00E-09	462177	119394364	9	0.00214217	ukb-b-15590	|| id:ukb-b-15590	TRUE	reported	igd	2	TRUE	NA	NA	7.61E-05	462177	5.27E-06	206234	TRUE	0.015208741	35.17116698	6.98E-05
150	rs3737992	A	G	A	G	-0.0215132	-0.0445	0.168963	0.1913	FALSE	FALSE	FALSE	finn-b-DM_BCKGRND_RETINA	1	33234128	0.0416	206234	0.2847	Background diabetic retinopathy || id:finn-b-DM_BCKGRND_RETINA	Background diabetic retinopathy	Background diabetic retinopathy || ||	TRUE	igd	4.90E-16	462177	33234128	1	0.00265121	ukb-b-15590	|| id:ukb-b-15590	TRUE	reported	igd	2	TRUE	NA	NA	0.000142447	462177	5.55E-06	206234	TRUE	0.000297233	65.8448437	0.000129973
151	rs3762988	T	C	T	C	0.0126504	-0.0202	0.388074	0.3614	FALSE	FALSE	FALSE	finn-b-DM_BCKGRND_RETINA	5	32709653	0.0341	206234	0.553	Background diabetic retinopathy || id:finn-b-DM_BCKGRND_RETINA	Background diabetic retinopathy	Background diabetic retinopathy || ||	TRUE	igd	6.50E-10	462177	32709653	5	0.0020481	ukb-b-15590	|| id:ukb-b-15590	TRUE	reported	igd	2	TRUE	NA	NA	8.25E-05	462177	1.70E-06	206234	TRUE	0.003300345	38.15102413	7.60E-05
152	rs3778934	C	A	C	A	-0.0117227	-0.0581	0.340571	0.3455	FALSE	FALSE	FALSE	finn-b-DM_BCKGRND_RETINA	7	39445385	0.0344	206234	0.0918206	Background diabetic retinopathy || id:finn-b-DM_BCKGRND_RETINA	Background diabetic retinopathy	Background diabetic retinopathy || ||	TRUE	igd	2.50E-08	462177	39445385	7	0.00210354	ukb-b-15590	|| id:ukb-b-15590	TRUE	reported	igd	2	TRUE	NA	NA	6.72E-05	462177	1.38E-05	206234	TRUE	0.090825384	31.05658883	6.17E-05
153	rs3807566	T	G	T	G	-0.0149491	0.0292	0.438301	0.3784	FALSE	FALSE	FALSE	finn-b-DM_BCKGRND_RETINA	7	50564204	0.0337	206234	0.3872	Background diabetic retinopathy || id:finn-b-DM_BCKGRND_RETINA	Background diabetic retinopathy	Background diabetic retinopathy || ||	TRUE	igd	1.10E-13	462177	50564204	7	0.00201199	ukb-b-15590	|| id:ukb-b-15590	TRUE	reported	igd	2	TRUE	NA	NA	0.000119432	462177	3.64E-06	206234	TRUE	0.000657954	55.20500562	0.000110036
154	rs3810291	A	G	A	G	0.0227348	0.0728	0.674991	0.6318	FALSE	FALSE	FALSE	finn-b-DM_BCKGRND_RETINA	19	47569003	0.034	206234	0.0321699	Background diabetic retinopathy || id:finn-b-DM_BCKGRND_RETINA	Background diabetic retinopathy	Background diabetic retinopathy || ||	TRUE	igd	1.30E-26	462177	47569003	19	0.00212876	ukb-b-15590	|| id:ukb-b-15590	TRUE	reported	igd	2	TRUE	NA	NA	0.000246726	462177	2.22E-05	206234	TRUE	3.30E-05	114.0588199	0.00022678
155	rs3814883	T	C	T	C	0.0250685	0.0279	0.482403	0.412	FALSE	FALSE	FALSE	finn-b-DM_BCKGRND_RETINA	16	29994922	0.0332	206234	0.4004	Background diabetic retinopathy || id:finn-b-DM_BCKGRND_RETINA	Background diabetic retinopathy	Background diabetic retinopathy || ||	TRUE	igd	5.00E-36	462177	29994922	16	0.00200044	ukb-b-15590	|| id:ukb-b-15590	TRUE	reported	igd	2	TRUE	NA	NA	0.000339666	462177	3.42E-06	206234	TRUE	3.81E-10	157.0383186	0.000313826
156	rs3935190	A	G	A	G	-0.0141131	0.008	0.536778	0.5044	FALSE	FALSE	FALSE	finn-b-DM_BCKGRND_RETINA	17	79084367	0.033	206234	0.8086	Background diabetic retinopathy || id:finn-b-DM_BCKGRND_RETINA	Background diabetic retinopathy	Background diabetic retinopathy || ||	TRUE	igd	2.30E-12	462177	79084367	17	0.00201245	ukb-b-15590	|| id:ukb-b-15590	TRUE	reported	igd	2	TRUE	NA	NA	0.0001064	462177	2.85E-07	206234	TRUE	0.00022096	49.1806925	9.91E-05
157	rs394608	C	T	C	T	0.014611	-0.0025	0.537697	0.5659	FALSE	FALSE	FALSE	finn-b-DM_BCKGRND_RETINA	21	46581798	0.0331	206234	0.9394	Background diabetic retinopathy || id:finn-b-DM_BCKGRND_RETINA	Background diabetic retinopathy	Background diabetic retinopathy || ||	TRUE	igd	3.60E-13	462177	46581798	21	0.00201006	ukb-b-15590	|| id:ukb-b-15590	TRUE	reported	igd	2	TRUE	NA	NA	0.00011431	462177	2.77E-08	206234	TRUE	7.05E-05	52.83744868	0.000106134
158	rs39700	T	C	T	C	0.014784	0.0107	0.636152	0.655	FALSE	FALSE	FALSE	finn-b-DM_BCKGRND_RETINA	5	66162044	0.0344	206234	0.7548	Background diabetic retinopathy || id:finn-b-DM_BCKGRND_RETINA	Background diabetic retinopathy	Background diabetic retinopathy || ||	TRUE	igd	1.10E-12	462177	66162044	5	0.00207849	ukb-b-15590	|| id:ukb-b-15590	TRUE	reported	igd	2	TRUE	NA	NA	0.000109455	462177	4.69E-07	206234	TRUE	0.000222302	50.59272002	0.00010118
159	rs40071	C	T	C	T	-0.0174105	0.0767	0.179489	0.2113	FALSE	FALSE	FALSE	finn-b-DM_BCKGRND_RETINA	5	107496102	0.0401	206234	0.0558496	Background diabetic retinopathy || id:finn-b-DM_BCKGRND_RETINA	Background diabetic retinopathy	Background diabetic retinopathy || ||	TRUE	igd	2.20E-11	462177	107496102	5	0.00260267	ukb-b-15590	|| id:ukb-b-15590	TRUE	reported	igd	2	TRUE	NA	NA	9.68E-05	462177	1.77E-05	206234	TRUE	0.033568466	44.74909686	8.93E-05
160	rs41271299	T	C	T	C	0.0385388	0.0059	0.051246	0.01718	FALSE	FALSE	FALSE	finn-b-DM_BCKGRND_RETINA	6	19839415	0.129	206234	0.9635	Background diabetic retinopathy || id:finn-b-DM_BCKGRND_RETINA	Background diabetic retinopathy	Background diabetic retinopathy || ||	TRUE	igd	1.30E-17	462177	19839415	6	0.00451044	ukb-b-15590	|| id:ukb-b-15590	TRUE	reported	igd	2	TRUE	NA	NA	0.000157937	462177	1.01E-08	206234	TRUE	2.50E-06	73.00600022	0.000144424
161	rs41279738	G	T	G	T	0.0599712	-0.0258	0.025995	0.05677	FALSE	FALSE	FALSE	finn-b-DM_BCKGRND_RETINA	1	110082551	0.07	206234	0.7127	Background diabetic retinopathy || id:finn-b-DM_BCKGRND_RETINA	Background diabetic retinopathy	Background diabetic retinopathy || ||	TRUE	igd	1.20E-21	462177	110082551	1	0.00627445	ukb-b-15590	|| id:ukb-b-15590	TRUE	reported	igd	2	TRUE	NA	NA	0.000197625	462177	6.59E-07	206234	TRUE	5.66E-07	91.35538502	0.000182124
162	rs41513151	A	G	A	G	0.0151805	0.0591	0.216283	0.2019	FALSE	FALSE	FALSE	finn-b-DM_BCKGRND_RETINA	7	121962809	0.0409	206234	0.1486	Background diabetic retinopathy || id:finn-b-DM_BCKGRND_RETINA	Background diabetic retinopathy	Background diabetic retinopathy || ||	TRUE	igd	3.80E-10	462177	121962809	7	0.00242343	ukb-b-15590	|| id:ukb-b-15590	TRUE	reported	igd	2	TRUE	NA	NA	8.49E-05	462177	1.01E-05	206234	TRUE	0.022735249	39.2383912	7.81E-05
163	rs4240326	G	A	G	A	-0.0279318	-0.0109	0.550142	0.5449	FALSE	FALSE	FALSE	finn-b-DM_BCKGRND_RETINA	4	145839264	0.0329	206234	0.7413	Background diabetic retinopathy || id:finn-b-DM_BCKGRND_RETINA	Background diabetic retinopathy	Background diabetic retinopathy || ||	TRUE	igd	2.70E-44	462177	145839264	4	0.0020006	ukb-b-15590	|| id:ukb-b-15590	TRUE	reported	igd	2	TRUE	NA	NA	0.000421588	462177	5.32E-07	206234	TRUE	7.48E-14	194.9293876	0.00038617
164	rs4253755	A	G	A	G	0.0211316	0.0699	0.128527	0.08193	FALSE	FALSE	FALSE	finn-b-DM_BCKGRND_RETINA	22	46615376	0.0597	206234	0.2414	Background diabetic retinopathy || id:finn-b-DM_BCKGRND_RETINA	Background diabetic retinopathy	Background diabetic retinopathy || ||	TRUE	igd	2.00E-12	462177	46615376	22	0.00300303	ukb-b-15590	|| id:ukb-b-15590	TRUE	reported	igd	2	TRUE	NA	NA	0.000107125	462177	6.65E-06	206234	TRUE	0.003335527	49.51598482	0.000100033
165	rs429343	G	A	G	A	-0.0121964	-0.0277	0.576577	0.5309	FALSE	FALSE	FALSE	finn-b-DM_BCKGRND_RETINA	2	147903382	0.0329	206234	0.4004	Background diabetic retinopathy || id:finn-b-DM_BCKGRND_RETINA	Background diabetic retinopathy	Background diabetic retinopathy || ||	TRUE	igd	1.40E-09	462177	147903382	2	0.00201501	ukb-b-15590	|| id:ukb-b-15590	TRUE	reported	igd	2	TRUE	NA	NA	7.93E-05	462177	3.44E-06	206234	TRUE	0.007768927	36.63607227	7.26E-05
166	rs4310395	G	A	G	A	0.0122183	0.0357	0.442854	0.556	FALSE	FALSE	FALSE	finn-b-DM_BCKGRND_RETINA	1	232795105	0.033	206234	0.2795	Background diabetic retinopathy || id:finn-b-DM_BCKGRND_RETINA	Background diabetic retinopathy	Background diabetic retinopathy || ||	TRUE	igd	1.00E-09	462177	232795105	1	0.00200242	ukb-b-15590	|| id:ukb-b-15590	TRUE	reported	igd	2	TRUE	NA	NA	8.06E-05	462177	5.67E-06	206234	TRUE	0.012785077	37.23155884	7.37E-05
167	rs4339309	G	A	G	A	0.0179021	0.1045	0.886617	0.9045	FALSE	FALSE	FALSE	finn-b-DM_BCKGRND_RETINA	5	22208931	0.0561	206234	0.0624295	Background diabetic retinopathy || id:finn-b-DM_BCKGRND_RETINA	Background diabetic retinopathy	Background diabetic retinopathy || ||	TRUE	igd	1.40E-08	462177	22208931	5	0.00315246	ukb-b-15590	|| id:ukb-b-15590	TRUE	reported	igd	2	TRUE	NA	NA	6.98E-05	462177	1.68E-05	206234	TRUE	0.108409386	32.24844574	6.44E-05
168	rs4373984	T	C	T	C	-0.0119521	0.0697	0.528414	0.5452	FALSE	FALSE	FALSE	finn-b-DM_BCKGRND_RETINA	12	97792587	0.033	206234	0.0346298	Background diabetic retinopathy || id:finn-b-DM_BCKGRND_RETINA	Background diabetic retinopathy	Background diabetic retinopathy || ||	TRUE	igd	2.20E-09	462177	97792587	12	0.0019969	ukb-b-15590	|| id:ukb-b-15590	TRUE	reported	igd	2	TRUE	NA	NA	7.75E-05	462177	2.16E-05	206234	TRUE	0.116812345	35.82414238	7.12E-05
169	rs4477562	T	C	T	C	0.0292203	-4.00E-04	0.128661	0.1399	FALSE	FALSE	FALSE	finn-b-DM_BCKGRND_RETINA	13	54104968	0.0472	206234	0.9934	Background diabetic retinopathy || id:finn-b-DM_BCKGRND_RETINA	Background diabetic retinopathy	Background diabetic retinopathy || ||	TRUE	igd	2.30E-22	462177	54104968	13	0.00300396	ukb-b-15590	|| id:ukb-b-15590	TRUE	reported	igd	2	TRUE	NA	NA	0.000204685	462177	3.48E-10	206234	TRUE	6.82E-08	94.61958743	0.00019144
170	rs4577035	A	G	A	G	0.012434	-0.0287	0.43944	0.4552	FALSE	FALSE	FALSE	finn-b-DM_BCKGRND_RETINA	15	81065506	0.033	206234	0.3834	Background diabetic retinopathy || id:finn-b-DM_BCKGRND_RETINA	Background diabetic retinopathy	Background diabetic retinopathy || ||	TRUE	igd	7.30E-10	462177	81065506	15	0.00201859	ukb-b-15590	|| id:ukb-b-15590	TRUE	reported	igd	2	TRUE	NA	NA	8.21E-05	462177	3.67E-06	206234	TRUE	0.006969659	37.94246054	7.62E-05
171	rs463376	A	G	A	G	0.0119932	-0.0047	0.490305	0.493	FALSE	FALSE	FALSE	finn-b-DM_BCKGRND_RETINA	19	34318210	0.0329	206234	0.8874	Background diabetic retinopathy || id:finn-b-DM_BCKGRND_RETINA	Background diabetic retinopathy	Background diabetic retinopathy || ||	TRUE	igd	1.90E-09	462177	34318210	19	0.0019975	ukb-b-15590	|| id:ukb-b-15590	TRUE	reported	igd	2	TRUE	NA	NA	7.80E-05	462177	9.90E-08	206234	TRUE	0.001298842	36.04927843	7.19E-05
172	rs4790292	A	C	A	C	-0.0261893	-0.0351	0.153689	0.1701	FALSE	FALSE	FALSE	finn-b-DM_BCKGRND_RETINA	17	1824305	0.0438	206234	0.4236	Background diabetic retinopathy || id:finn-b-DM_BCKGRND_RETINA	Background diabetic retinopathy	Background diabetic retinopathy || ||	TRUE	igd	4.10E-21	462177	1824305	17	0.00277723	ukb-b-15590	|| id:ukb-b-15590	TRUE	reported	igd	2	TRUE	NA	NA	0.000192369	462177	3.11E-06	206234	TRUE	4.84E-06	88.92504329	0.000178423
173	rs4792716	G	A	G	A	0.0145605	-0.0221	0.562173	0.5951	FALSE	FALSE	FALSE	finn-b-DM_BCKGRND_RETINA	17	15943144	0.0334	206234	0.508401	Background diabetic retinopathy || id:finn-b-DM_BCKGRND_RETINA	Background diabetic retinopathy	Background diabetic retinopathy || ||	TRUE	igd	4.60E-13	462177	15943144	17	0.00201188	ukb-b-15590	|| id:ukb-b-15590	TRUE	reported	igd	2	TRUE	NA	NA	0.000113316	462177	2.12E-06	206234	TRUE	0.000520924	52.37794203	0.000104365
174	rs4800490	C	A	C	A	-0.023172	-0.0251	0.495235	0.5085	FALSE	FALSE	FALSE	finn-b-DM_BCKGRND_RETINA	18	21126081	0.0328	206234	0.4445	Background diabetic retinopathy || id:finn-b-DM_BCKGRND_RETINA	Background diabetic retinopathy	Background diabetic retinopathy || ||	TRUE	igd	3.60E-31	462177	21126081	18	0.00199562	ukb-b-15590	|| id:ukb-b-15590	TRUE	reported	igd	2	TRUE	NA	NA	0.000291634	462177	2.84E-06	206234	TRUE	6.13E-09	134.8252841	0.000268446
175	rs480621	T	G	T	G	0.0237055	0.007	0.107474	0.07509	FALSE	FALSE	FALSE	finn-b-DM_BCKGRND_RETINA	6	166419693	0.0624	206234	0.9105	Background diabetic retinopathy || id:finn-b-DM_BCKGRND_RETINA	Background diabetic retinopathy	Background diabetic retinopathy || ||	TRUE	igd	2.00E-13	462177	166419693	6	0.0032246	ukb-b-15590	|| id:ukb-b-15590	TRUE	reported	igd	2	TRUE	NA	NA	0.00011692	462177	6.10E-08	206234	TRUE	6.60E-05	54.04388244	0.000107808
176	rs4820325	A	G	A	G	-0.0125319	-0.0064	0.580933	0.5984	FALSE	FALSE	FALSE	finn-b-DM_BCKGRND_RETINA	22	38599978	0.0334	206234	0.8482	Background diabetic retinopathy || id:finn-b-DM_BCKGRND_RETINA	Background diabetic retinopathy	Background diabetic retinopathy || ||	TRUE	igd	6.40E-10	462177	38599978	22	0.00202779	ukb-b-15590	|| id:ukb-b-15590	TRUE	reported	igd	2	TRUE	NA	NA	8.26E-05	462177	1.78E-07	206234	TRUE	0.001062497	38.19336185	7.65E-05
177	rs4843158	C	G	C	G	0.0218462	0.0044	0.68516	0.6894	FALSE	TRUE	FALSE	finn-b-DM_BCKGRND_RETINA	15	84471636	0.0354	206234	0.9023	Background diabetic retinopathy || id:finn-b-DM_BCKGRND_RETINA	Background diabetic retinopathy	Background diabetic retinopathy || ||	TRUE	igd	2.80E-24	462177	84471636	15	0.00214891	ukb-b-15590	|| id:ukb-b-15590	TRUE	reported	igd	2	TRUE	NA	NA	0.000223569	462177	7.49E-08	206234	TRUE	2.97E-08	103.3511603	0.000205903
178	rs4866585	G	T	G	T	0.0124468	0.0237	0.419332	0.3554	FALSE	FALSE	FALSE	finn-b-DM_BCKGRND_RETINA	5	3574619	0.0345	206234	0.4923	Background diabetic retinopathy || id:finn-b-DM_BCKGRND_RETINA	Background diabetic retinopathy	Background diabetic retinopathy || ||	TRUE	igd	1.60E-09	462177	3574619	5	0.00206417	ukb-b-15590	|| id:ukb-b-15590	TRUE	reported	igd	2	TRUE	NA	NA	7.87E-05	462177	2.29E-06	206234	TRUE	0.005467093	36.36005225	7.54E-05
179	rs4906263	C	G	C	G	-0.0139394	-0.0246	0.655216	0.6529	FALSE	TRUE	FALSE	finn-b-DM_BCKGRND_RETINA	14	103249127	0.0343	206234	0.4727	Background diabetic retinopathy || id:finn-b-DM_BCKGRND_RETINA	Background diabetic retinopathy	Background diabetic retinopathy || ||	TRUE	igd	2.90E-11	462177	103249127	14	0.00209598	ukb-b-15590	|| id:ukb-b-15590	TRUE	reported	igd	2	TRUE	NA	NA	9.57E-05	462177	2.49E-06	206234	TRUE	0.001950262	44.22968972	8.78E-05
180	rs4909309	C	T	C	T	-0.0173539	-0.0264	0.393916	0.4924	FALSE	FALSE	FALSE	finn-b-DM_BCKGRND_RETINA	8	135619272	0.0329	206234	0.4223	Background diabetic retinopathy || id:finn-b-DM_BCKGRND_RETINA	Background diabetic retinopathy	Background diabetic retinopathy || ||	TRUE	igd	1.70E-17	462177	135619272	8	0.00203923	ukb-b-15590	|| id:ukb-b-15590	TRUE	reported	igd	2	TRUE	NA	NA	0.000156671	462177	3.12E-06	206234	TRUE	4.91E-05	72.42053985	0.000143801
181	rs4962424	A	T	A	T	0.0155846	-0.1031	0.326831	0.2813	FALSE	TRUE	FALSE	finn-b-DM_BCKGRND_RETINA	10	126730214	0.0366	206234	0.00488101	Background diabetic retinopathy || id:finn-b-DM_BCKGRND_RETINA	Background diabetic retinopathy	Background diabetic retinopathy || ||	TRUE	igd	2.40E-13	462177	126730214	10	0.00212749	ukb-b-15590	|| id:ukb-b-15590	TRUE	reported	igd	2	TRUE	NA	NA	0.000116091	462177	3.85E-05	206234	TRUE	0.084254285	53.66069153	0.000106873
182	rs4963975	A	G	A	G	-0.0187917	0.0197	0.244315	0.2839	FALSE	FALSE	FALSE	finn-b-DM_BCKGRND_RETINA	12	26443030	0.0364	206234	0.5895	Background diabetic retinopathy || id:finn-b-DM_BCKGRND_RETINA	Background diabetic retinopathy	Background diabetic retinopathy || ||	TRUE	igd	6.10E-16	462177	26443030	12	0.00232365	ukb-b-15590	|| id:ukb-b-15590	TRUE	reported	igd	2	TRUE	NA	NA	0.000141489	462177	1.42E-06	206234	TRUE	5.30E-05	65.40195268	0.000130393
183	rs4968139	G	A	G	A	-0.0141899	0.0266	0.420942	0.3841	FALSE	FALSE	FALSE	finn-b-DM_BCKGRND_RETINA	17	449447	0.0337	206234	0.4294	Background diabetic retinopathy || id:finn-b-DM_BCKGRND_RETINA	Background diabetic retinopathy	Background diabetic retinopathy || ||	TRUE	igd	2.50E-12	462177	449447	17	0.0020261	ukb-b-15590	|| id:ukb-b-15590	TRUE	reported	igd	2	TRUE	NA	NA	0.000106117	462177	3.02E-06	206234	TRUE	0.001221494	49.04976338	9.82E-05
184	rs4985407	G	A	G	A	0.0153026	0.0117	0.49763	0.6022	FALSE	FALSE	FALSE	finn-b-DM_BCKGRND_RETINA	16	70285901	0.0335	206234	0.7264	Background diabetic retinopathy || id:finn-b-DM_BCKGRND_RETINA	Background diabetic retinopathy	Background diabetic retinopathy || ||	TRUE	igd	1.80E-14	462177	70285901	16	0.00199743	ukb-b-15590	|| id:ukb-b-15590	TRUE	reported	igd	2	TRUE	NA	NA	0.000126977	462177	5.91E-07	206234	TRUE	7.34E-05	58.69313613	0.000117082
185	rs522110	G	A	G	A	0.0181191	-0.0315	0.555042	0.5074	FALSE	FALSE	FALSE	finn-b-DM_BCKGRND_RETINA	10	99772885	0.033	206234	0.3399	Background diabetic retinopathy || id:finn-b-DM_BCKGRND_RETINA	Background diabetic retinopathy	Background diabetic retinopathy || ||	TRUE	igd	1.70E-19	462177	99772885	10	0.0020069	ukb-b-15590	|| id:ukb-b-15590	TRUE	reported	igd	2	TRUE	NA	NA	0.000176335	462177	4.42E-06	206234	TRUE	2.43E-05	81.51204291	0.000162162
186	rs543874	G	A	G	A	0.0453641	0.015	0.205218	0.1783	FALSE	FALSE	FALSE	finn-b-DM_BCKGRND_RETINA	1	177889480	0.0427	206234	0.7249	Background diabetic retinopathy || id:finn-b-DM_BCKGRND_RETINA	Background diabetic retinopathy	Background diabetic retinopathy || ||	TRUE	igd	8.00E-76	462177	177889480	1	0.00246182	ukb-b-15590	|| id:ukb-b-15590	TRUE	reported	igd	2	TRUE	NA	NA	0.000734153	462177	5.98E-07	206234	TRUE	2.73E-23	339.5564676	0.000671302
187	rs55835921	C	T	C	T	-0.0200245	0.0101	0.185552	0.1616	FALSE	FALSE	FALSE	finn-b-DM_BCKGRND_RETINA	3	185831474	0.0445	206234	0.8204	Background diabetic retinopathy || id:finn-b-DM_BCKGRND_RETINA	Background diabetic retinopathy	Background diabetic retinopathy || ||	TRUE	igd	5.00E-15	462177	185831474	3	0.00255852	ukb-b-15590	|| id:ukb-b-15590	TRUE	reported	igd	2	TRUE	NA	NA	0.00013252	462177	2.50E-07	206234	TRUE	3.20E-05	61.25559028	0.000121194
188	rs56094641	G	A	G	A	0.0616325	0.0773	0.404596	0.4186	FALSE	FALSE	FALSE	finn-b-DM_BCKGRND_RETINA	16	53806453	0.0332	206234	0.0198802	Background diabetic retinopathy || id:finn-b-DM_BCKGRND_RETINA	Background diabetic retinopathy	Background diabetic retinopathy || ||	TRUE	igd	1.00E-200	462177	53806453	16	0.00203052	ukb-b-15590	|| id:ukb-b-15590	TRUE	reported	igd	2	TRUE	NA	NA	0.001989453	462177	2.63E-05	206234	TRUE	2.50E-50	921.3083892	0.001830134
190	rs562661	C	A	C	A	-0.0136641	-0.0048	0.255555	0.2557	FALSE	FALSE	FALSE	finn-b-DM_BCKGRND_RETINA	11	63810915	0.0377	206234	0.8993	Background diabetic retinopathy || id:finn-b-DM_BCKGRND_RETINA	Background diabetic retinopathy	Background diabetic retinopathy || ||	TRUE	igd	2.50E-09	462177	63810915	11	0.00229085	ukb-b-15590	|| id:ukb-b-15590	TRUE	reported	igd	2	TRUE	NA	NA	7.70E-05	462177	7.86E-08	206234	TRUE	0.001340175	35.57695353	7.10E-05
191	rs58862095	T	C	T	C	-0.0181051	-0.0235	0.419278	0.5149	FALSE	FALSE	FALSE	finn-b-DM_BCKGRND_RETINA	7	75081418	0.0328	206234	0.473	Background diabetic retinopathy || id:finn-b-DM_BCKGRND_RETINA	Background diabetic retinopathy	Background diabetic retinopathy || ||	TRUE	igd	3.70E-19	462177	75081418	7	0.00202425	ukb-b-15590	|| id:ukb-b-15590	TRUE	reported	igd	2	TRUE	NA	NA	0.000173058	462177	2.49E-06	206234	TRUE	1.23E-05	79.99697408	0.000159625
192	rs59227842	G	A	G	A	0.0210227	0.062	0.311488	0.3104	FALSE	FALSE	FALSE	finn-b-DM_BCKGRND_RETINA	11	43692423	0.0354	206234	0.0802195	Background diabetic retinopathy || id:finn-b-DM_BCKGRND_RETINA	Background diabetic retinopathy	Background diabetic retinopathy || ||	TRUE	igd	3.40E-22	462177	43692423	11	0.00217036	ukb-b-15590	|| id:ukb-b-15590	TRUE	reported	igd	2	TRUE	NA	NA	0.000202964	462177	1.49E-05	206234	TRUE	8.71E-05	93.82388938	0.000189566
193	rs6001209	G	A	G	A	0.0129819	0.0111	0.289089	0.3296	FALSE	FALSE	FALSE	finn-b-DM_BCKGRND_RETINA	22	39121252	0.0348	206234	0.749601	Background diabetic retinopathy || id:finn-b-DM_BCKGRND_RETINA	Background diabetic retinopathy	Background diabetic retinopathy || ||	TRUE	igd	3.90E-09	462177	39121252	22	0.00220416	ukb-b-15590	|| id:ukb-b-15590	TRUE	reported	igd	2	TRUE	NA	NA	7.51E-05	462177	4.93E-07	206234	TRUE	0.002644792	34.68888058	6.93E-05
194	rs6066104	T	C	T	C	0.0192833	0.0405	0.324108	0.3681	FALSE	FALSE	FALSE	finn-b-DM_BCKGRND_RETINA	20	45530530	0.034	206234	0.2343	Background diabetic retinopathy || id:finn-b-DM_BCKGRND_RETINA	Background diabetic retinopathy	Background diabetic retinopathy || ||	TRUE	igd	1.70E-19	462177	45530530	20	0.00213455	ukb-b-15590	|| id:ukb-b-15590	TRUE	reported	igd	2	TRUE	NA	NA	0.00017655	462177	6.88E-06	206234	TRUE	5.64E-05	81.61125403	0.000162915
195	rs60898782	A	G	A	G	0.0178224	0.0082	0.202377	0.2801	FALSE	FALSE	FALSE	finn-b-DM_BCKGRND_RETINA	6	2098831	0.0366	206234	0.8233	Background diabetic retinopathy || id:finn-b-DM_BCKGRND_RETINA	Background diabetic retinopathy	Background diabetic retinopathy || ||	TRUE	igd	8.90E-13	462177	2098831	6	0.00249395	ukb-b-15590	|| id:ukb-b-15590	TRUE	reported	igd	2	TRUE	NA	NA	0.000110485	462177	2.43E-07	206234	TRUE	0.000154875	51.0689453	0.000102547
196	rs6126616	T	C	T	C	-0.0131955	0.0077	0.376958	0.3048	FALSE	FALSE	FALSE	finn-b-DM_BCKGRND_RETINA	20	51216036	0.0355	206234	0.8282	Background diabetic retinopathy || id:finn-b-DM_BCKGRND_RETINA	Background diabetic retinopathy	Background diabetic retinopathy || ||	TRUE	igd	1.60E-10	462177	51216036	20	0.00206419	ukb-b-15590	|| id:ukb-b-15590	TRUE	reported	igd	2	TRUE	NA	NA	8.84E-05	462177	2.28E-07	206234	TRUE	0.000750482	40.86508085	8.18E-05
197	rs6141399	G	A	G	A	-0.0165334	-0.0099	0.308848	0.3556	FALSE	FALSE	FALSE	finn-b-DM_BCKGRND_RETINA	20	32049376	0.0341	206234	0.770201	Background diabetic retinopathy || id:finn-b-DM_BCKGRND_RETINA	Background diabetic retinopathy	Background diabetic retinopathy || ||	TRUE	igd	2.60E-14	462177	32049376	20	0.00217022	ukb-b-15590	|| id:ukb-b-15590	TRUE	reported	igd	2	TRUE	NA	NA	0.000125561	462177	4.09E-07	206234	TRUE	6.60E-05	58.03858598	0.0001167
198	rs61898343	C	G	C	G	-0.0172263	0.0397	0.149421	0.1497	FALSE	TRUE	FALSE	finn-b-DM_BCKGRND_RETINA	11	120182926	0.0458	206234	0.3869	Background diabetic retinopathy || id:finn-b-DM_BCKGRND_RETINA	Background diabetic retinopathy	Background diabetic retinopathy || ||	TRUE	igd	7.70E-10	462177	120182926	11	0.00280059	ukb-b-15590	|| id:ukb-b-15590	TRUE	reported	igd	2	TRUE	NA	NA	8.19E-05	462177	3.64E-06	206234	TRUE	0.00702185	37.83423396	7.54E-05
200	rs61980005	C	T	C	T	0.0314739	-0.2713	0.038795	0.01296	FALSE	FALSE	FALSE	finn-b-DM_BCKGRND_RETINA	14	30457170	0.1519	206234	0.0740508	Background diabetic retinopathy || id:finn-b-DM_BCKGRND_RETINA	Background diabetic retinopathy	Background diabetic retinopathy || ||	TRUE	igd	1.60E-09	462177	30457170	14	0.00521441	ukb-b-15590	|| id:ukb-b-15590	TRUE	reported	igd	2	TRUE	NA	NA	7.88E-05	462177	1.55E-05	206234	TRUE	0.061824214	36.43265064	7.39E-05
201	rs61992671	G	A	G	A	-0.0151753	-0.0449	0.491978	0.5131	FALSE	FALSE	FALSE	finn-b-DM_BCKGRND_RETINA	14	101531854	0.0332	206234	0.1769	Background diabetic retinopathy || id:finn-b-DM_BCKGRND_RETINA	Background diabetic retinopathy	Background diabetic retinopathy || ||	TRUE	igd	3.40E-13	462177	101531854	14	0.00208557	ukb-b-15590	|| id:ukb-b-15590	TRUE	reported	igd	2	TRUE	NA	NA	0.000114543	462177	8.87E-06	206234	TRUE	0.003533109	52.94500926	0.000115115
202	rs62048543	C	T	C	T	0.0173599	0.0071	0.313519	0.2642	FALSE	FALSE	FALSE	finn-b-DM_BCKGRND_RETINA	16	53534624	0.0373	206234	0.8485	Background diabetic retinopathy || id:finn-b-DM_BCKGRND_RETINA	Background diabetic retinopathy	Background diabetic retinopathy || ||	TRUE	igd	8.30E-16	462177	53534624	16	0.0021564	ukb-b-15590	|| id:ukb-b-15590	TRUE	reported	igd	2	TRUE	NA	NA	0.000140207	462177	1.76E-07	206234	TRUE	1.61E-05	64.80907038	0.000129723
203	rs62070648	A	G	A	G	-0.0199439	0.0223	0.268727	0.2835	FALSE	FALSE	FALSE	finn-b-DM_BCKGRND_RETINA	17	29210595	0.0364	206234	0.539699	Background diabetic retinopathy || id:finn-b-DM_BCKGRND_RETINA	Background diabetic retinopathy	Background diabetic retinopathy || ||	TRUE	igd	7.80E-19	462177	29210595	17	0.0022501	ukb-b-15590	|| id:ukb-b-15590	TRUE	reported	igd	2	TRUE	NA	NA	0.000169956	462177	1.82E-06	206234	TRUE	1.02E-05	78.56272458	0.00015633
204	rs62183912	A	G	A	G	0.0123939	0.014	0.556001	0.4736	FALSE	FALSE	FALSE	finn-b-DM_BCKGRND_RETINA	2	204167374	0.0328	206234	0.669599	Background diabetic retinopathy || id:finn-b-DM_BCKGRND_RETINA	Background diabetic retinopathy	Background diabetic retinopathy || ||	TRUE	igd	5.80E-10	462177	204167374	2	0.002	ukb-b-15590	|| id:ukb-b-15590	TRUE	reported	igd	2	TRUE	NA	NA	8.31E-05	462177	8.83E-07	206234	TRUE	0.002020405	38.4021893	7.58E-05
205	rs62243489	G	T	G	T	-0.0135132	0.0051	0.25924	0.2943	FALSE	FALSE	FALSE	finn-b-DM_BCKGRND_RETINA	3	62482927	0.0362	206234	0.887	Background diabetic retinopathy || id:finn-b-DM_BCKGRND_RETINA	Background diabetic retinopathy	Background diabetic retinopathy || ||	TRUE	igd	3.20E-09	462177	62482927	3	0.00228226	ukb-b-15590	|| id:ukb-b-15590	TRUE	reported	igd	2	TRUE	NA	NA	7.58E-05	462177	9.62E-08	206234	TRUE	0.001515489	35.0579221	7.01E-05
206	rs62246311	A	G	A	G	0.0221762	0.0348	0.102348	0.06374	FALSE	FALSE	FALSE	finn-b-DM_BCKGRND_RETINA	3	9498143	0.0671	206234	0.6047	Background diabetic retinopathy || id:finn-b-DM_BCKGRND_RETINA	Background diabetic retinopathy	Background diabetic retinopathy || ||	TRUE	igd	1.40E-11	462177	9498143	3	0.00328229	ukb-b-15590	|| id:ukb-b-15590	TRUE	reported	igd	2	TRUE	NA	NA	9.88E-05	462177	1.30E-06	206234	TRUE	0.000895101	45.64785347	9.04E-05
207	rs62301134	C	T	C	T	-0.013638	-0.0121	0.263286	0.2833	FALSE	FALSE	FALSE	finn-b-DM_BCKGRND_RETINA	4	68441583	0.0365	206234	0.740901	Background diabetic retinopathy || id:finn-b-DM_BCKGRND_RETINA	Background diabetic retinopathy	Background diabetic retinopathy || ||	TRUE	igd	1.80E-09	462177	68441583	4	0.00226745	ukb-b-15590	|| id:ukb-b-15590	TRUE	reported	igd	2	TRUE	NA	NA	7.83E-05	462177	5.33E-07	206234	TRUE	0.002174929	36.1764489	7.22E-05
208	rs6235	G	C	G	C	0.0170591	0.0213	0.268076	0.2858	FALSE	TRUE	FALSE	finn-b-DM_BCKGRND_RETINA	5	95728898	0.0362	206234	0.5574	Background diabetic retinopathy || id:finn-b-DM_BCKGRND_RETINA	Background diabetic retinopathy	Background diabetic retinopathy || ||	TRUE	igd	3.10E-14	462177	95728898	5	0.00224674	ukb-b-15590	|| id:ukb-b-15590	TRUE	reported	igd	2	TRUE	NA	NA	0.000124723	462177	1.68E-06	206234	TRUE	0.000192864	57.65096687	0.0001142
209	rs62396185	C	G	C	G	-0.0346069	-0.0308	0.259989	0.4034	FALSE	TRUE	FALSE	finn-b-DM_BCKGRND_RETINA	6	26180634	0.034	206234	0.3644	Background diabetic retinopathy || id:finn-b-DM_BCKGRND_RETINA	Background diabetic retinopathy	Background diabetic retinopathy || ||	TRUE	igd	1.80E-52	462177	26180634	6	0.00227012	ukb-b-15590	|| id:ukb-b-15590	TRUE	reported	igd	2	TRUE	NA	NA	0.000502577	462177	3.98E-06	206234	TRUE	1.22E-14	232.3955278	0.000460838
210	rs62515459	A	G	A	G	0.0140553	0.0373	0.225487	0.2939	FALSE	FALSE	FALSE	finn-b-DM_BCKGRND_RETINA	8	57204168	0.036	206234	0.2995	Background diabetic retinopathy || id:finn-b-DM_BCKGRND_RETINA	Background diabetic retinopathy	Background diabetic retinopathy || ||	TRUE	igd	4.20E-09	462177	57204168	8	0.00239272	ukb-b-15590	|| id:ukb-b-15590	TRUE	reported	igd	2	TRUE	NA	NA	7.47E-05	462177	5.21E-06	206234	TRUE	0.016336785	34.50614794	6.90E-05
211	rs6432188	C	T	C	T	0.0147871	0.0555	0.817837	0.8389	FALSE	FALSE	FALSE	finn-b-DM_BCKGRND_RETINA	2	11499032	0.0449	206234	0.2165	Background diabetic retinopathy || id:finn-b-DM_BCKGRND_RETINA	Background diabetic retinopathy	Background diabetic retinopathy || ||	TRUE	igd	1.10E-08	462177	11499032	2	0.00258864	ukb-b-15590	|| id:ukb-b-15590	TRUE	reported	igd	2	TRUE	NA	NA	7.06E-05	462177	7.41E-06	206234	TRUE	0.031944707	32.63042305	6.52E-05
212	rs6500594	G	T	G	T	0.0183928	-0.0375	0.246676	0.3109	FALSE	FALSE	FALSE	finn-b-DM_BCKGRND_RETINA	16	4316498	0.0356	206234	0.2913	Background diabetic retinopathy || id:finn-b-DM_BCKGRND_RETINA	Background diabetic retinopathy	Background diabetic retinopathy || ||	TRUE	igd	2.00E-15	462177	4316498	16	0.00231596	ukb-b-15590	|| id:ukb-b-15590	TRUE	reported	igd	2	TRUE	NA	NA	0.000136448	462177	5.38E-06	206234	TRUE	0.000407231	63.07156226	0.000125729
213	rs6531677	G	A	G	A	0.0130414	0.0379	0.546098	0.5258	FALSE	FALSE	FALSE	finn-b-DM_BCKGRND_RETINA	4	38900397	0.0331	206234	0.2526	Background diabetic retinopathy || id:finn-b-DM_BCKGRND_RETINA	Background diabetic retinopathy	Background diabetic retinopathy || ||	TRUE	igd	8.70E-11	462177	38900397	4	0.00200988	ukb-b-15590	|| id:ukb-b-15590	TRUE	reported	igd	2	TRUE	NA	NA	9.11E-05	462177	6.36E-06	206234	TRUE	0.008000737	42.10252806	8.43E-05
214	rs6545714	A	G	A	G	-0.0158267	-0.0869	0.60145	0.5993	FALSE	FALSE	FALSE	finn-b-DM_BCKGRND_RETINA	2	59307725	0.0333	206234	0.00911591	Background diabetic retinopathy || id:finn-b-DM_BCKGRND_RETINA	Background diabetic retinopathy	Background diabetic retinopathy || ||	TRUE	igd	7.10E-15	462177	59307725	2	0.00203362	ukb-b-15590	|| id:ukb-b-15590	TRUE	reported	igd	2	TRUE	NA	NA	0.000131032	462177	3.30E-05	206234	TRUE	0.031330512	60.56770693	0.000120086
215	rs6567160	C	T	C	T	0.0523537	0.0565	0.232716	0.184	FALSE	FALSE	FALSE	finn-b-DM_BCKGRND_RETINA	18	57829135	0.042	206234	0.1786	Background diabetic retinopathy || id:finn-b-DM_BCKGRND_RETINA	Background diabetic retinopathy	Background diabetic retinopathy || ||	TRUE	igd	5.70E-109	462177	57829135	18	0.00236068	ukb-b-15590	|| id:ukb-b-15590	TRUE	reported	igd	2	TRUE	NA	NA	0.001063046	462177	8.77E-06	206234	TRUE	4.17E-29	491.8362322	0.00097883
216	rs6575340	A	G	A	G	0.0184545	-0.019	0.636028	0.6268	FALSE	FALSE	FALSE	finn-b-DM_BCKGRND_RETINA	14	94023972	0.0339	206234	0.5761	Background diabetic retinopathy || id:finn-b-DM_BCKGRND_RETINA	Background diabetic retinopathy	Background diabetic retinopathy || ||	TRUE	igd	6.70E-19	462177	94023972	14	0.00207818	ukb-b-15590	|| id:ukb-b-15590	TRUE	reported	igd	2	TRUE	NA	NA	0.000170592	462177	1.52E-06	206234	TRUE	7.95E-06	78.85663563	0.000157681
217	rs6597979	T	G	T	G	0.0118486	-0.0598	0.501746	0.5835	FALSE	FALSE	FALSE	finn-b-DM_BCKGRND_RETINA	11	815323	0.0333	206234	0.0730903	Background diabetic retinopathy || id:finn-b-DM_BCKGRND_RETINA	Background diabetic retinopathy	Background diabetic retinopathy || ||	TRUE	igd	3.10E-09	462177	815323	11	0.00199887	ukb-b-15590	|| id:ukb-b-15590	TRUE	reported	igd	2	TRUE	NA	NA	7.60E-05	462177	1.56E-05	206234	TRUE	0.071972522	35.13702411	7.02E-05
218	rs6598540	G	A	G	A	-0.0147876	-0.0216	0.276885	0.25	FALSE	FALSE	FALSE	finn-b-DM_BCKGRND_RETINA	15	99230191	0.0379	206234	0.5689	Background diabetic retinopathy || id:finn-b-DM_BCKGRND_RETINA	Background diabetic retinopathy	Background diabetic retinopathy || ||	TRUE	igd	3.40E-11	462177	99230191	15	0.00223088	ukb-b-15590	|| id:ukb-b-15590	TRUE	reported	igd	2	TRUE	NA	NA	9.51E-05	462177	1.57E-06	206234	TRUE	0.001336692	43.93827159	8.76E-05
219	rs6663369	A	G	A	G	-0.0196456	-0.0023	0.167431	0.1654	FALSE	FALSE	FALSE	finn-b-DM_BCKGRND_RETINA	1	23438088	0.0442	206234	0.9592	Background diabetic retinopathy || id:finn-b-DM_BCKGRND_RETINA	Background diabetic retinopathy	Background diabetic retinopathy || ||	TRUE	igd	2.00E-13	462177	23438088	1	0.00267371	ukb-b-15590	|| id:ukb-b-15590	TRUE	reported	igd	2	TRUE	NA	NA	0.000116801	462177	1.31E-08	206234	TRUE	5.39E-05	53.98859104	0.000107601
220	rs6669341	G	A	G	A	-0.0151291	-0.0066	0.582713	0.6179	FALSE	FALSE	FALSE	finn-b-DM_BCKGRND_RETINA	1	47678458	0.0338	206234	0.8446	Background diabetic retinopathy || id:finn-b-DM_BCKGRND_RETINA	Background diabetic retinopathy	Background diabetic retinopathy || ||	TRUE	igd	6.10E-14	462177	47678458	1	0.00201544	ukb-b-15590	|| id:ukb-b-15590	TRUE	reported	igd	2	TRUE	NA	NA	0.000121907	462177	1.85E-07	206234	TRUE	6.14E-05	56.34902938	0.000111313
222	rs6744646	G	A	G	A	0.0500537	0.0324	0.828323	0.8371	FALSE	FALSE	FALSE	finn-b-DM_BCKGRND_RETINA	2	628504	0.0444	206234	0.4657	Background diabetic retinopathy || id:finn-b-DM_BCKGRND_RETINA	Background diabetic retinopathy	Background diabetic retinopathy || ||	TRUE	igd	2.00E-80	462177	628504	2	0.00263558	ukb-b-15590	|| id:ukb-b-15590	TRUE	reported	igd	2	TRUE	NA	NA	0.000779785	462177	2.58E-06	206234	TRUE	2.76E-23	360.6782602	0.000712548
223	rs675162	G	A	G	A	0.0180079	-0.0172	0.482059	0.4989	FALSE	FALSE	FALSE	finn-b-DM_BCKGRND_RETINA	6	160776325	0.0327	206234	0.5999	Background diabetic retinopathy || id:finn-b-DM_BCKGRND_RETINA	Background diabetic retinopathy	Background diabetic retinopathy || ||	TRUE	igd	1.80E-19	462177	160776325	6	0.00199495	ukb-b-15590	|| id:ukb-b-15590	TRUE	reported	igd	2	TRUE	NA	NA	0.00017627	462177	1.34E-06	206234	TRUE	4.73E-06	81.48208061	0.000161933
224	rs6840236	C	T	C	T	0.0169824	-0.0268	0.464856	0.4567	FALSE	FALSE	FALSE	finn-b-DM_BCKGRND_RETINA	4	56289785	0.0328	206234	0.4134	Background diabetic retinopathy || id:finn-b-DM_BCKGRND_RETINA	Background diabetic retinopathy	Background diabetic retinopathy || ||	TRUE	igd	1.90E-17	462177	56289785	4	0.00199864	ukb-b-15590	|| id:ukb-b-15590	TRUE	reported	igd	2	TRUE	NA	NA	0.000156191	462177	3.24E-06	206234	TRUE	5.34E-05	72.1986342	0.000143489
225	rs6876224	A	T	A	T	0.0154508	0.0388	0.265227	0.3565	FALSE	TRUE	FALSE	finn-b-DM_BCKGRND_RETINA	5	118678172	0.0343	206234	0.2584	Background diabetic retinopathy || id:finn-b-DM_BCKGRND_RETINA	Background diabetic retinopathy	Background diabetic retinopathy || ||	TRUE	igd	8.40E-12	462177	118678172	5	0.00226174	ukb-b-15590	|| id:ukb-b-15590	TRUE	reported	igd	2	TRUE	NA	NA	0.000100964	462177	6.20E-06	206234	TRUE	0.004318659	46.66772008	9.30E-05
226	rs6946415	G	A	G	A	0.0158826	0.0801	0.627099	0.667	FALSE	FALSE	FALSE	finn-b-DM_BCKGRND_RETINA	7	150684548	0.0349	206234	0.0216202	Background diabetic retinopathy || id:finn-b-DM_BCKGRND_RETINA	Background diabetic retinopathy	Background diabetic retinopathy || ||	TRUE	igd	1.40E-14	462177	150684548	7	0.00206409	ukb-b-15590	|| id:ukb-b-15590	TRUE	reported	igd	2	TRUE	NA	NA	0.000128093	462177	2.55E-05	206234	TRUE	0.018001867	59.2087561	0.000117978
227	rs7002088	C	A	C	A	0.0137173	-0.0282	0.445199	0.4977	FALSE	FALSE	FALSE	finn-b-DM_BCKGRND_RETINA	8	10494738	0.0378	206234	0.4555	Background diabetic retinopathy || id:finn-b-DM_BCKGRND_RETINA	Background diabetic retinopathy	Background diabetic retinopathy || ||	TRUE	igd	7.90E-12	462177	10494738	8	0.00200556	ukb-b-15590	|| id:ukb-b-15590	TRUE	reported	igd	2	TRUE	NA	NA	0.000101208	462177	2.70E-06	206234	TRUE	0.001479061	46.78061805	9.30E-05
228	rs7124681	A	C	A	C	0.0205032	0.0601	0.408387	0.3972	FALSE	FALSE	FALSE	finn-b-DM_BCKGRND_RETINA	11	47529947	0.0343	206234	0.0800405	Background diabetic retinopathy || id:finn-b-DM_BCKGRND_RETINA	Background diabetic retinopathy	Background diabetic retinopathy || ||	TRUE	igd	3.70E-24	462177	47529947	11	0.00202231	ukb-b-15590	|| id:ukb-b-15590	TRUE	reported	igd	2	TRUE	NA	NA	0.000222354	462177	1.49E-05	206234	TRUE	2.99E-05	102.7892832	0.000203134
229	rs7132908	A	G	A	G	0.0257741	0.0265	0.384469	0.3837	FALSE	FALSE	FALSE	finn-b-DM_BCKGRND_RETINA	12	50263148	0.0338	206234	0.4336	Background diabetic retinopathy || id:finn-b-DM_BCKGRND_RETINA	Background diabetic retinopathy	Background diabetic retinopathy || ||	TRUE	igd	2.80E-36	462177	50263148	12	0.00204901	ukb-b-15590	|| id:ukb-b-15590	TRUE	reported	igd	2	TRUE	NA	NA	0.000342234	462177	2.98E-06	206234	TRUE	2.38E-10	158.2263692	0.000314419
230	rs71413981	A	G	A	G	0.021194	-0.0787	0.162848	0.1377	FALSE	FALSE	FALSE	finn-b-DM_BCKGRND_RETINA	14	23774916	0.048	206234	0.1012	Background diabetic retinopathy || id:finn-b-DM_BCKGRND_RETINA	Background diabetic retinopathy	Background diabetic retinopathy || ||	TRUE	igd	5.30E-15	462177	23774916	14	0.00271023	ukb-b-15590	|| id:ukb-b-15590	TRUE	reported	igd	2	TRUE	NA	NA	0.000132297	462177	1.30E-05	206234	TRUE	0.00287996	61.15240808	0.000122474
231	rs7171864	A	G	A	G	0.0161986	0.0522	0.660205	0.7032	FALSE	FALSE	FALSE	finn-b-DM_BCKGRND_RETINA	15	73227249	0.036	206234	0.1474	Background diabetic retinopathy || id:finn-b-DM_BCKGRND_RETINA	Background diabetic retinopathy	Background diabetic retinopathy || ||	TRUE	igd	1.90E-14	462177	73227249	15	0.00211572	ukb-b-15590	|| id:ukb-b-15590	TRUE	reported	igd	2	TRUE	NA	NA	0.000126817	462177	1.02E-05	206234	TRUE	0.002311435	58.61902352	0.000117728
232	rs7218014	C	T	C	T	0.0207669	0.0596	0.197308	0.2394	FALSE	FALSE	FALSE	finn-b-DM_BCKGRND_RETINA	17	65832016	0.0385	206234	0.121	Background diabetic retinopathy || id:finn-b-DM_BCKGRND_RETINA	Background diabetic retinopathy	Background diabetic retinopathy || ||	TRUE	igd	1.30E-16	462177	65832016	17	0.00251132	ukb-b-15590	|| id:ukb-b-15590	TRUE	reported	igd	2	TRUE	NA	NA	0.000147934	462177	1.16E-05	206234	TRUE	0.000946579	68.38159595	0.000136605
233	rs72634826	A	G	A	G	-0.0153317	-0.0182	0.259879	0.2241	FALSE	FALSE	FALSE	finn-b-DM_BCKGRND_RETINA	1	1601052	0.0401	206234	0.6501	Background diabetic retinopathy || id:finn-b-DM_BCKGRND_RETINA	Background diabetic retinopathy	Background diabetic retinopathy || ||	TRUE	igd	2.60E-11	462177	1601052	1	0.00229923	ukb-b-15590	|| id:ukb-b-15590	TRUE	reported	igd	2	TRUE	NA	NA	9.62E-05	462177	9.99E-07	206234	TRUE	0.000879504	44.46474341	9.04E-05
234	rs72656010	C	T	C	T	-0.0252479	-0.0123	0.132181	0.1272	FALSE	FALSE	FALSE	finn-b-DM_BCKGRND_RETINA	8	57122215	0.0495	206234	0.8035	Background diabetic retinopathy || id:finn-b-DM_BCKGRND_RETINA	Background diabetic retinopathy	Background diabetic retinopathy || ||	TRUE	igd	1.20E-17	462177	57122215	8	0.00295341	ukb-b-15590	|| id:ukb-b-15590	TRUE	reported	igd	2	TRUE	NA	NA	0.000158099	462177	2.99E-07	206234	TRUE	5.58E-06	73.08075758	0.000146244
235	rs72681698	C	T	C	T	-0.0586338	0.1058	0.010715	0.001294	FALSE	FALSE	FALSE	finn-b-DM_BCKGRND_RETINA	14	51207741	0.5188	206234	0.8385	Background diabetic retinopathy || id:finn-b-DM_BCKGRND_RETINA	Background diabetic retinopathy	Background diabetic retinopathy || ||	TRUE	igd	1.40E-09	462177	51207741	14	0.00968406	ukb-b-15590	|| id:ukb-b-15590	TRUE	reported	igd	2	TRUE	NA	NA	7.93E-05	462177	2.02E-07	206234	TRUE	0.001405418	36.65904436	7.29E-05
236	rs72959041	A	G	A	G	-0.0662534	-0.0208	0.049137	0.0648	FALSE	FALSE	FALSE	finn-b-DM_BCKGRND_RETINA	6	127454893	0.0678	206234	0.7587	Background diabetic retinopathy || id:finn-b-DM_BCKGRND_RETINA	Background diabetic retinopathy	Background diabetic retinopathy || ||	TRUE	igd	9.50E-46	462177	127454893	6	0.00466657	ukb-b-15590	|| id:ukb-b-15590	TRUE	reported	igd	2	TRUE	NA	NA	0.000435938	462177	4.56E-07	206234	TRUE	2.34E-14	201.5676215	0.000410179
237	rs73140125	G	A	G	A	-0.019527	-0.1229	0.128624	0.1188	FALSE	FALSE	FALSE	finn-b-DM_BCKGRND_RETINA	3	88064401	0.0509	206234	0.01588	Background diabetic retinopathy || id:finn-b-DM_BCKGRND_RETINA	Background diabetic retinopathy	Background diabetic retinopathy || ||	TRUE	igd	7.10E-11	462177	88064401	3	0.00299547	ukb-b-15590	|| id:ukb-b-15590	TRUE	reported	igd	2	TRUE	NA	NA	9.19E-05	462177	2.83E-05	206234	TRUE	0.106708929	42.49531997	8.55E-05
238	rs73175572	G	A	G	A	0.0282075	0.0431	0.111726	0.1165	FALSE	FALSE	FALSE	finn-b-DM_BCKGRND_RETINA	3	185490184	0.0512	206234	0.4006	Background diabetic retinopathy || id:finn-b-DM_BCKGRND_RETINA	Background diabetic retinopathy	Background diabetic retinopathy || ||	TRUE	igd	1.00E-18	462177	185490184	3	0.00319248	ukb-b-15590	|| id:ukb-b-15590	TRUE	reported	igd	2	TRUE	NA	NA	0.000168886	462177	3.44E-06	206234	TRUE	2.58E-05	78.06795861	0.000157928
239	rs73213484	T	A	T	A	-0.0207006	0.036	0.141217	0.1474	FALSE	TRUE	FALSE	finn-b-DM_BCKGRND_RETINA	4	28489339	0.0461	206234	0.4349	Background diabetic retinopathy || id:finn-b-DM_BCKGRND_RETINA	Background diabetic retinopathy	Background diabetic retinopathy || ||	TRUE	igd	4.60E-13	462177	28489339	4	0.00286036	ukb-b-15590	|| id:ukb-b-15590	TRUE	reported	igd	2	TRUE	NA	NA	0.00011331	462177	2.96E-06	206234	TRUE	0.000750316	52.37505292	0.000103936
240	rs73619441	G	T	G	T	-0.0163861	-0.031	0.144168	0.113	FALSE	FALSE	FALSE	finn-b-DM_BCKGRND_RETINA	20	61564901	0.0521	206234	0.551501	Background diabetic retinopathy || id:finn-b-DM_BCKGRND_RETINA	Background diabetic retinopathy	Background diabetic retinopathy || ||	TRUE	igd	8.60E-09	462177	61564901	20	0.0028469	ukb-b-15590	|| id:ukb-b-15590	TRUE	reported	igd	2	TRUE	NA	NA	7.17E-05	462177	1.72E-06	206234	TRUE	0.006885801	33.12888177	6.63E-05
241	rs7372674	A	C	A	C	0.014356	-0.0233	0.357244	0.3053	FALSE	FALSE	FALSE	finn-b-DM_BCKGRND_RETINA	3	196149165	0.0357	206234	0.514	Background diabetic retinopathy || id:finn-b-DM_BCKGRND_RETINA	Background diabetic retinopathy	Background diabetic retinopathy || ||	TRUE	igd	4.60E-12	462177	196149165	3	0.00207575	ukb-b-15590	|| id:ukb-b-15590	TRUE	reported	igd	2	TRUE	NA	NA	0.000103482	462177	2.07E-06	206234	TRUE	0.000970826	47.83180899	9.46E-05
242	rs74749286	A	G	A	G	0.0258963	0.0354	0.107637	0.2291	FALSE	FALSE	FALSE	finn-b-DM_BCKGRND_RETINA	11	14322359	0.0392	206234	0.3659	Background diabetic retinopathy || id:finn-b-DM_BCKGRND_RETINA	Background diabetic retinopathy	Background diabetic retinopathy || ||	TRUE	igd	1.20E-15	462177	14322359	11	0.00323591	ukb-b-15590	|| id:ukb-b-15590	TRUE	reported	igd	2	TRUE	NA	NA	0.000138553	462177	3.95E-06	206234	TRUE	0.000220548	64.04460728	0.000128827
243	rs7498665	G	A	G	A	0.0317857	0.0093	0.399666	0.4129	FALSE	FALSE	FALSE	finn-b-DM_BCKGRND_RETINA	16	28883241	0.0333	206234	0.779399	Background diabetic retinopathy || id:finn-b-DM_BCKGRND_RETINA	Background diabetic retinopathy	Background diabetic retinopathy || ||	TRUE	igd	6.40E-55	462177	28883241	16	0.00203647	ukb-b-15590	|| id:ukb-b-15590	TRUE	reported	igd	2	TRUE	NA	NA	0.000526832	462177	3.78E-07	206234	TRUE	3.26E-17	243.6169641	0.000484824
244	rs75366827	C	G	C	G	-0.017794	-0.0447	0.156755	0.1787	FALSE	TRUE	FALSE	finn-b-DM_BCKGRND_RETINA	19	4042808	0.0427	206234	0.2955	Background diabetic retinopathy || id:finn-b-DM_BCKGRND_RETINA	Background diabetic retinopathy	Background diabetic retinopathy || ||	TRUE	igd	1.10E-10	462177	4042808	19	0.00275489	ukb-b-15590	|| id:ukb-b-15590	TRUE	reported	igd	2	TRUE	NA	NA	9.03E-05	462177	5.31E-06	206234	TRUE	0.006582829	41.71945701	8.37E-05
245	rs7553158	A	G	A	G	-0.0143749	-0.0279	0.562369	0.4912	FALSE	FALSE	FALSE	finn-b-DM_BCKGRND_RETINA	1	75005238	0.0326	206234	0.3923	Background diabetic retinopathy || id:finn-b-DM_BCKGRND_RETINA	Background diabetic retinopathy	Background diabetic retinopathy || ||	TRUE	igd	7.50E-13	462177	75005238	1	0.00200493	ukb-b-15590	|| id:ukb-b-15590	TRUE	reported	igd	2	TRUE	NA	NA	0.000111213	462177	3.55E-06	206234	TRUE	0.001072313	51.40569507	0.000101711
246	rs75543804	T	G	T	G	-0.039612	-0.0822	0.032172	0.02385	FALSE	FALSE	FALSE	finn-b-DM_BCKGRND_RETINA	2	111900904	0.1078	206234	0.4457	Background diabetic retinopathy || id:finn-b-DM_BCKGRND_RETINA	Background diabetic retinopathy	Background diabetic retinopathy || ||	TRUE	igd	2.50E-12	462177	111900904	2	0.00565579	ukb-b-15590	|| id:ukb-b-15590	TRUE	reported	igd	2	TRUE	NA	NA	0.000106124	462177	2.82E-06	206234	TRUE	0.00112903	49.05315995	9.77E-05
247	rs7570446	A	C	A	C	0.0110158	0.0284	0.544459	0.561	FALSE	FALSE	FALSE	finn-b-DM_BCKGRND_RETINA	2	193801010	0.0331	206234	0.3916	Background diabetic retinopathy || id:finn-b-DM_BCKGRND_RETINA	Background diabetic retinopathy	Background diabetic retinopathy || ||	TRUE	igd	3.30E-08	462177	193801010	2	0.00199439	ukb-b-15590	|| id:ukb-b-15590	TRUE	reported	igd	2	TRUE	NA	NA	6.60E-05	462177	3.57E-06	206234	TRUE	0.018544963	30.50787153	6.02E-05
248	rs76025563	G	A	G	A	-0.0152153	0.0473	0.291362	0.3645	FALSE	FALSE	FALSE	finn-b-DM_BCKGRND_RETINA	12	122386807	0.0341	206234	0.1665	Background diabetic retinopathy || id:finn-b-DM_BCKGRND_RETINA	Background diabetic retinopathy	Background diabetic retinopathy || ||	TRUE	igd	3.50E-12	462177	122386807	12	0.0021868	ukb-b-15590	|| id:ukb-b-15590	TRUE	reported	igd	2	TRUE	NA	NA	0.000104735	462177	9.33E-06	206234	TRUE	0.006701572	48.41087241	9.56E-05
249	rs7632381	C	T	C	T	0.0270429	-0.0426	0.444325	0.4562	FALSE	FALSE	FALSE	finn-b-DM_BCKGRND_RETINA	3	141106063	0.0329	206234	0.1959	Background diabetic retinopathy || id:finn-b-DM_BCKGRND_RETINA	Background diabetic retinopathy	Background diabetic retinopathy || ||	TRUE	igd	1.20E-41	462177	141106063	3	0.00200044	ukb-b-15590	|| id:ukb-b-15590	TRUE	reported	igd	2	TRUE	NA	NA	0.000395255	462177	8.13E-06	206234	TRUE	1.26E-10	182.7491916	0.000361125
250	rs76577501	A	G	A	G	0.0211204	-0.1413	0.084946	0.04224	FALSE	FALSE	FALSE	finn-b-DM_BCKGRND_RETINA	7	26756958	0.0814	206234	0.0827904	Background diabetic retinopathy || id:finn-b-DM_BCKGRND_RETINA	Background diabetic retinopathy	Background diabetic retinopathy || ||	TRUE	igd	3.50E-09	462177	26756958	7	0.00357554	ukb-b-15590	|| id:ukb-b-15590	TRUE	reported	igd	2	TRUE	NA	NA	7.55E-05	462177	1.46E-05	206234	TRUE	0.066121094	34.89160894	6.93E-05
252	rs76798800	T	G	T	G	0.0244232	-0.0112	0.266025	0.2331	FALSE	FALSE	FALSE	finn-b-DM_BCKGRND_RETINA	1	154994978	0.0388	206234	0.7727	Background diabetic retinopathy || id:finn-b-DM_BCKGRND_RETINA	Background diabetic retinopathy	Background diabetic retinopathy || ||	TRUE	igd	2.20E-27	462177	154994978	1	0.00225319	ukb-b-15590	|| id:ukb-b-15590	TRUE	reported	igd	2	TRUE	NA	NA	0.000254151	462177	4.04E-07	206234	TRUE	7.44E-09	117.492326	0.000232937
253	rs76895963	G	T	G	T	0.0856032	-0.1704	0.020687	0.03116	FALSE	FALSE	FALSE	finn-b-DM_BCKGRND_RETINA	12	4384844	0.0995	206234	0.0866204	Background diabetic retinopathy || id:finn-b-DM_BCKGRND_RETINA	Background diabetic retinopathy	Background diabetic retinopathy || ||	TRUE	igd	1.40E-28	462177	4384844	12	0.00771842	ukb-b-15590	|| id:ukb-b-15590	TRUE	reported	igd	2	TRUE	NA	NA	0.000266073	462177	1.42E-05	206234	TRUE	2.18E-06	123.0051189	0.000296913
255	rs7708584	G	A	G	A	-0.013196	-0.0193	0.572378	0.5908	FALSE	FALSE	FALSE	finn-b-DM_BCKGRND_RETINA	5	153543466	0.0334	206234	0.5626	Background diabetic retinopathy || id:finn-b-DM_BCKGRND_RETINA	Background diabetic retinopathy	Background diabetic retinopathy || ||	TRUE	igd	5.30E-11	462177	153543466	5	0.00201087	ukb-b-15590	|| id:ukb-b-15590	TRUE	reported	igd	2	TRUE	NA	NA	9.32E-05	462177	1.62E-06	206234	TRUE	0.001553013	43.0642238	8.52E-05
256	rs77165542	T	C	T	C	-0.0845834	0.0581	0.035494	0.01736	FALSE	FALSE	FALSE	finn-b-DM_BCKGRND_RETINA	2	430975	0.1235	206234	0.6381	Background diabetic retinopathy || id:finn-b-DM_BCKGRND_RETINA	Background diabetic retinopathy	Background diabetic retinopathy || ||	TRUE	igd	1.40E-54	462177	430975	2	0.00543593	ukb-b-15590	|| id:ukb-b-15590	TRUE	reported	igd	2	TRUE	NA	NA	0.000523587	462177	1.07E-06	206234	TRUE	1.57E-16	242.1154846	0.000489847
257	rs7740107	A	T	A	T	-0.0236486	-0.0391	0.736289	0.7347	FALSE	TRUE	FALSE	finn-b-DM_BCKGRND_RETINA	6	130374461	0.0371	206234	0.2908	Background diabetic retinopathy || id:finn-b-DM_BCKGRND_RETINA	Background diabetic retinopathy	Background diabetic retinopathy || ||	TRUE	igd	1.10E-25	462177	130374461	6	0.00225676	ukb-b-15590	|| id:ukb-b-15590	TRUE	reported	igd	2	TRUE	NA	NA	0.000237537	462177	5.39E-06	206234	TRUE	7.65E-07	109.8095521	0.000217179
258	rs7780203	A	G	A	G	0.0154378	0.0306	0.472257	0.4162	FALSE	FALSE	FALSE	finn-b-DM_BCKGRND_RETINA	7	77363129	0.0332	206234	0.3562	Background diabetic retinopathy || id:finn-b-DM_BCKGRND_RETINA	Background diabetic retinopathy	Background diabetic retinopathy || ||	TRUE	igd	1.00E-14	462177	77363129	7	0.00199571	ukb-b-15590	|| id:ukb-b-15590	TRUE	reported	igd	2	TRUE	NA	NA	0.000129453	462177	4.12E-06	206234	TRUE	0.000415111	59.83784626	0.000118796
259	rs779655	C	G	C	G	0.0143261	-0.0248	0.729184	0.6776	FALSE	TRUE	FALSE	finn-b-DM_BCKGRND_RETINA	5	170495158	0.0351	206234	0.4801	Background diabetic retinopathy || id:finn-b-DM_BCKGRND_RETINA	Background diabetic retinopathy	Background diabetic retinopathy || ||	TRUE	igd	1.60E-10	462177	170495158	5	0.00224052	ukb-b-15590	|| id:ukb-b-15590	TRUE	reported	igd	2	TRUE	NA	NA	8.85E-05	462177	2.42E-06	206234	TRUE	0.003035509	40.88446383	8.11E-05
260	rs7824785	T	C	T	C	-0.0369746	-0.0066	0.033822	0.0419	FALSE	FALSE	FALSE	finn-b-DM_BCKGRND_RETINA	8	128114710	0.0818	206234	0.936	Background diabetic retinopathy || id:finn-b-DM_BCKGRND_RETINA	Background diabetic retinopathy	Background diabetic retinopathy || ||	TRUE	igd	2.10E-11	462177	128114710	8	0.00551665	ukb-b-15590	|| id:ukb-b-15590	TRUE	reported	igd	2	TRUE	NA	NA	9.72E-05	462177	3.16E-08	206234	TRUE	0.000256405	44.92169203	8.93E-05
261	rs78677597	C	A	C	A	0.02062	0.0116	0.244489	0.2088	FALSE	FALSE	FALSE	finn-b-DM_BCKGRND_RETINA	6	100610044	0.0403	206234	0.772899	Background diabetic retinopathy || id:finn-b-DM_BCKGRND_RETINA	Background diabetic retinopathy	Background diabetic retinopathy || ||	TRUE	igd	5.60E-19	462177	100610044	6	0.00231672	ukb-b-15590	|| id:ukb-b-15590	TRUE	reported	igd	2	TRUE	NA	NA	0.000171376	462177	4.02E-07	206234	TRUE	2.55E-06	79.21915873	0.000157075
262	rs7903146	T	C	T	C	-0.0214133	0.0779	0.290662	0.1987	FALSE	FALSE	FALSE	finn-b-DM_BCKGRND_RETINA	10	114758349	0.0409	206234	0.0569403	Background diabetic retinopathy || id:finn-b-DM_BCKGRND_RETINA	Background diabetic retinopathy	Background diabetic retinopathy || ||	TRUE	igd	1.70E-22	462177	114758349	10	0.00219381	ukb-b-15590	|| id:ukb-b-15590	TRUE	reported	igd	2	TRUE	NA	NA	0.000206098	462177	1.76E-05	206234	TRUE	0.000124138	95.27285493	0.000189077
263	rs7944782	G	T	G	T	0.0129576	0.0163	0.50981	0.5238	FALSE	FALSE	FALSE	finn-b-DM_BCKGRND_RETINA	11	130795698	0.0329	206234	0.6217	Background diabetic retinopathy || id:finn-b-DM_BCKGRND_RETINA	Background diabetic retinopathy	Background diabetic retinopathy || ||	TRUE	igd	9.90E-11	462177	130795698	11	0.0020033	ukb-b-15590	|| id:ukb-b-15590	TRUE	reported	igd	2	TRUE	NA	NA	9.05E-05	462177	1.19E-06	206234	TRUE	0.001468758	41.83667451	8.39E-05
264	rs7952436	T	C	T	C	-0.0354571	0.0757	0.081996	0.05215	FALSE	FALSE	FALSE	finn-b-DM_BCKGRND_RETINA	11	67024534	0.0737	206234	0.3044	Background diabetic retinopathy || id:finn-b-DM_BCKGRND_RETINA	Background diabetic retinopathy	Background diabetic retinopathy || ||	TRUE	igd	1.60E-22	462177	67024534	11	0.00363182	ukb-b-15590	|| id:ukb-b-15590	TRUE	reported	igd	2	TRUE	NA	NA	0.000206187	462177	5.12E-06	206234	TRUE	4.91E-06	95.31424072	0.000189266
265	rs7996639	A	G	A	G	0.0137138	-0.0375	0.449371	0.5342	FALSE	FALSE	FALSE	finn-b-DM_BCKGRND_RETINA	13	97019090	0.033	206234	0.256	Background diabetic retinopathy || id:finn-b-DM_BCKGRND_RETINA	Background diabetic retinopathy	Background diabetic retinopathy || ||	TRUE	igd	1.10E-11	462177	97019090	13	0.00201868	ukb-b-15590	|| id:ukb-b-15590	TRUE	reported	igd	2	TRUE	NA	NA	9.98E-05	462177	6.26E-06	206234	TRUE	0.004676202	46.15095182	9.31E-05
266	rs8030456	T	C	T	C	-0.0247721	0.0511	0.226311	0.1614	FALSE	FALSE	FALSE	finn-b-DM_BCKGRND_RETINA	15	68076856	0.0443	206234	0.2486	Background diabetic retinopathy || id:finn-b-DM_BCKGRND_RETINA	Background diabetic retinopathy	Background diabetic retinopathy || ||	TRUE	igd	2.10E-25	462177	68076856	15	0.00237863	ukb-b-15590	|| id:ukb-b-15590	TRUE	reported	igd	2	TRUE	NA	NA	0.000234619	462177	6.45E-06	206234	TRUE	1.40E-06	108.4605656	0.000214896
267	rs8108461	C	T	C	T	0.0155852	-0.0103	0.572839	0.5513	FALSE	FALSE	FALSE	finn-b-DM_BCKGRND_RETINA	19	2186757	0.0331	206234	0.7567	Background diabetic retinopathy || id:finn-b-DM_BCKGRND_RETINA	Background diabetic retinopathy	Background diabetic retinopathy || ||	TRUE	igd	1.40E-14	462177	2186757	19	0.00202495	ukb-b-15590	|| id:ukb-b-15590	TRUE	reported	igd	2	TRUE	NA	NA	0.000128155	462177	4.70E-07	206234	TRUE	5.91E-05	59.23742221	0.000118872
268	rs8132129	T	C	T	C	-0.015922	0.0183	0.184901	0.2141	FALSE	FALSE	FALSE	finn-b-DM_BCKGRND_RETINA	21	17400916	0.0401	206234	0.649299	Background diabetic retinopathy || id:finn-b-DM_BCKGRND_RETINA	Background diabetic retinopathy	Background diabetic retinopathy || ||	TRUE	igd	8.40E-10	462177	17400916	21	0.00259474	ukb-b-15590	|| id:ukb-b-15590	TRUE	reported	igd	2	TRUE	NA	NA	8.15E-05	462177	1.01E-06	206234	TRUE	0.00245404	37.65369023	7.64E-05
269	rs8133137	G	A	G	A	0.0157777	-0.0419	0.664097	0.5679	FALSE	FALSE	FALSE	finn-b-DM_BCKGRND_RETINA	21	40290503	0.0332	206234	0.2058	Background diabetic retinopathy || id:finn-b-DM_BCKGRND_RETINA	Background diabetic retinopathy	Background diabetic retinopathy || ||	TRUE	igd	8.80E-14	462177	40290503	21	0.00211541	ukb-b-15590	|| id:ukb-b-15590	TRUE	reported	igd	2	TRUE	NA	NA	0.000120348	462177	7.72E-06	206234	TRUE	0.001978834	55.62861945	0.000111061
270	rs815163	C	T	C	T	-0.0168978	0.0038	0.563175	0.472	FALSE	FALSE	FALSE	finn-b-DM_BCKGRND_RETINA	1	190294726	0.0329	206234	0.9083	Background diabetic retinopathy || id:finn-b-DM_BCKGRND_RETINA	Background diabetic retinopathy	Background diabetic retinopathy || ||	TRUE	igd	3.20E-17	462177	190294726	1	0.00200258	ukb-b-15590	|| id:ukb-b-15590	TRUE	reported	igd	2	TRUE	NA	NA	0.000154031	462177	6.47E-08	206234	TRUE	4.41E-06	71.20009648	0.000140489
271	rs8180470	T	C	T	C	-0.0117508	-0.0181	0.534835	0.4532	FALSE	FALSE	FALSE	finn-b-DM_BCKGRND_RETINA	5	119388744	0.0332	206234	0.584901	Background diabetic retinopathy || id:finn-b-DM_BCKGRND_RETINA	Background diabetic retinopathy	Background diabetic retinopathy || ||	TRUE	igd	4.60E-09	462177	119388744	5	0.00200517	ukb-b-15590	|| id:ukb-b-15590	TRUE	reported	igd	2	TRUE	NA	NA	7.43E-05	462177	1.44E-06	206234	TRUE	0.005082062	34.34254472	6.87E-05
272	rs852042	G	A	G	A	-0.0153695	0.0517	0.758582	0.7663	FALSE	FALSE	FALSE	finn-b-DM_BCKGRND_RETINA	20	17091233	0.0387	206234	0.1816	Background diabetic retinopathy || id:finn-b-DM_BCKGRND_RETINA	Background diabetic retinopathy	Background diabetic retinopathy || ||	TRUE	igd	4.30E-11	462177	17091233	20	0.00233046	ukb-b-15590	|| id:ukb-b-15590	TRUE	reported	igd	2	TRUE	NA	NA	9.41E-05	462177	8.65E-06	206234	TRUE	0.010698429	43.49468324	8.65E-05
273	rs897186	G	A	G	A	-0.0160621	-0.0457	0.548592	0.5759	FALSE	FALSE	FALSE	finn-b-DM_BCKGRND_RETINA	3	93985100	0.0332	206234	0.1686	Background diabetic retinopathy || id:finn-b-DM_BCKGRND_RETINA	Background diabetic retinopathy	Background diabetic retinopathy || ||	TRUE	igd	9.20E-16	462177	93985100	3	0.00199856	ukb-b-15590	|| id:ukb-b-15590	TRUE	reported	igd	2	TRUE	NA	NA	0.000139734	462177	9.19E-06	206234	TRUE	0.00090191	64.59074129	0.000127777
274	rs9512696	G	A	G	A	0.0172114	0.0384	0.66154	0.6669	FALSE	FALSE	FALSE	finn-b-DM_BCKGRND_RETINA	13	28012527	0.0348	206234	0.2705	Background diabetic retinopathy || id:finn-b-DM_BCKGRND_RETINA	Background diabetic retinopathy	Background diabetic retinopathy || ||	TRUE	igd	3.60E-16	462177	28012527	13	0.00211114	ukb-b-15590	|| id:ukb-b-15590	TRUE	reported	igd	2	TRUE	NA	NA	0.00014379	462177	5.90E-06	206234	TRUE	0.000305197	66.46581385	0.000132656
275	rs9569814	T	C	T	C	-0.0155556	-0.0977	0.17262	0.1986	FALSE	FALSE	FALSE	finn-b-DM_BCKGRND_RETINA	13	58666322	0.0414	206234	0.0181999	Background diabetic retinopathy || id:finn-b-DM_BCKGRND_RETINA	Background diabetic retinopathy	Background diabetic retinopathy || ||	TRUE	igd	4.10E-09	462177	58666322	13	0.00264495	ukb-b-15590	|| id:ukb-b-15590	TRUE	reported	igd	2	TRUE	NA	NA	7.48E-05	462177	2.70E-05	206234	TRUE	0.192081725	34.58904736	6.91E-05
276	rs960024	G	T	G	T	0.014003	-0.0375	0.692295	0.5727	FALSE	FALSE	FALSE	finn-b-DM_BCKGRND_RETINA	1	107958357	0.0333	206234	0.2597	Background diabetic retinopathy || id:finn-b-DM_BCKGRND_RETINA	Background diabetic retinopathy	Background diabetic retinopathy || ||	TRUE	igd	1.30E-10	462177	107958357	1	0.00217756	ukb-b-15590	|| id:ukb-b-15590	TRUE	reported	igd	2	TRUE	NA	NA	8.95E-05	462177	6.15E-06	206234	TRUE	0.008401342	41.35251397	8.35E-05
277	rs9638182	G	T	G	T	0.0214599	0.0448	0.195773	0.1772	FALSE	FALSE	FALSE	finn-b-DM_BCKGRND_RETINA	7	72999105	0.0427	206234	0.2936	Background diabetic retinopathy || id:finn-b-DM_BCKGRND_RETINA	Background diabetic retinopathy	Background diabetic retinopathy || ||	TRUE	igd	1.20E-17	462177	72999105	7	0.0025098	ukb-b-15590	|| id:ukb-b-15590	TRUE	reported	igd	2	TRUE	NA	NA	0.000158162	462177	5.34E-06	206234	TRUE	0.00010579	73.11006295	0.000145016
278	rs964075	C	T	C	T	0.013624	-0.012	0.316804	0.3714	FALSE	FALSE	FALSE	finn-b-DM_BCKGRND_RETINA	1	49712621	0.0338	206234	0.723701	Background diabetic retinopathy || id:finn-b-DM_BCKGRND_RETINA	Background diabetic retinopathy	Background diabetic retinopathy || ||	TRUE	igd	1.70E-10	462177	49712621	1	0.00213237	ukb-b-15590	|| id:ukb-b-15590	TRUE	reported	igd	2	TRUE	NA	NA	8.83E-05	462177	6.11E-07	206234	TRUE	0.001139254	40.82104725	8.03E-05
279	rs9788550	C	G	C	G	-0.0214137	-0.064	0.247466	0.3533	FALSE	TRUE	FALSE	finn-b-DM_BCKGRND_RETINA	14	29681138	0.0345	206234	0.0637001	Background diabetic retinopathy || id:finn-b-DM_BCKGRND_RETINA	Background diabetic retinopathy	Background diabetic retinopathy || ||	TRUE	igd	2.70E-20	462177	29681138	14	0.00232004	ukb-b-15590	|| id:ukb-b-15590	TRUE	reported	igd	2	TRUE	NA	NA	0.000184292	462177	1.67E-05	206234	TRUE	0.000338163	85.19075805	0.000170787
280	rs9830592	A	C	A	C	0.0138364	-0.0144	0.582425	0.6337	FALSE	FALSE	FALSE	finn-b-DM_BCKGRND_RETINA	3	104631603	0.0339	206234	0.6709	Background diabetic retinopathy || id:finn-b-DM_BCKGRND_RETINA	Background diabetic retinopathy	Background diabetic retinopathy || ||	TRUE	igd	7.10E-12	462177	104631603	3	0.00201841	ukb-b-15590	|| id:ukb-b-15590	TRUE	reported	igd	2	TRUE	NA	NA	0.000101666	462177	8.75E-07	206234	TRUE	0.000551349	46.99237977	9.31E-05
281	rs9843653	C	T	C	T	0.0183267	0.0251	0.511657	0.394	FALSE	FALSE	FALSE	finn-b-DM_BCKGRND_RETINA	3	49920571	0.0335	206234	0.453799	Background diabetic retinopathy || id:finn-b-DM_BCKGRND_RETINA	Background diabetic retinopathy	Background diabetic retinopathy || ||	TRUE	igd	3.60E-20	462177	49920571	3	0.00199203	ukb-b-15590	|| id:ukb-b-15590	TRUE	reported	igd	2	TRUE	NA	NA	0.000183101	462177	2.72E-06	206234	TRUE	7.22E-06	84.64022168	0.000167843
282	rs9845755	T	A	T	A	0.027361	-0.0208	0.198555	0.1737	FALSE	TRUE	FALSE	finn-b-DM_BCKGRND_RETINA	3	129329566	0.0434	206234	0.6313	Background diabetic retinopathy || id:finn-b-DM_BCKGRND_RETINA	Background diabetic retinopathy	Background diabetic retinopathy || ||	TRUE	igd	6.30E-28	462177	129329566	3	0.0024977	ukb-b-15590	|| id:ukb-b-15590	TRUE	reported	igd	2	TRUE	NA	NA	0.000259576	462177	1.11E-06	206234	TRUE	1.30E-08	120.0005909	0.000238259
283	rs9855524	T	A	T	A	0.0178752	-0.022	0.284841	0.27	FALSE	TRUE	FALSE	finn-b-DM_BCKGRND_RETINA	3	131537034	0.037	206234	0.551099	Background diabetic retinopathy || id:finn-b-DM_BCKGRND_RETINA	Background diabetic retinopathy	Background diabetic retinopathy || ||	TRUE	igd	6.50E-16	462177	131537034	3	0.00221228	ukb-b-15590	|| id:ukb-b-15590	TRUE	reported	igd	2	TRUE	NA	NA	0.000141239	462177	1.71E-06	206234	TRUE	6.51E-05	65.28623638	0.000130178
284	rs987237	G	A	G	A	0.0344542	-0.032	0.17957	0.2114	FALSE	FALSE	FALSE	finn-b-DM_BCKGRND_RETINA	6	50803050	0.04	206234	0.4241	Background diabetic retinopathy || id:finn-b-DM_BCKGRND_RETINA	Background diabetic retinopathy	Background diabetic retinopathy || ||	TRUE	igd	2.50E-40	462177	50803050	6	0.00259141	ukb-b-15590	|| id:ukb-b-15590	TRUE	reported	igd	2	TRUE	NA	NA	0.000382331	462177	3.10E-06	206234	TRUE	1.82E-11	176.771432	0.000349776
285	rs9926458	A	G	A	G	0.0130381	-0.0143	0.379294	0.3807	FALSE	FALSE	FALSE	finn-b-DM_BCKGRND_RETINA	16	4872628	0.0339	206234	0.6728	Background diabetic retinopathy || id:finn-b-DM_BCKGRND_RETINA	Background diabetic retinopathy	Background diabetic retinopathy || ||	TRUE	igd	2.30E-10	462177	4872628	16	0.00205571	ukb-b-15590	|| id:ukb-b-15590	TRUE	reported	igd	2	TRUE	NA	NA	8.70E-05	462177	8.63E-07	206234	TRUE	0.001513129	40.22582115	8.00E-05
286	rs9953955	C	T	C	T	0.0116176	0.023	0.578702	0.5865	FALSE	FALSE	FALSE	finn-b-DM_BCKGRND_RETINA	18	69243984	0.0333	206234	0.4911	Background diabetic retinopathy || id:finn-b-DM_BCKGRND_RETINA	Background diabetic retinopathy	Background diabetic retinopathy || ||	TRUE	igd	8.70E-09	462177	69243984	18	0.00201912	ukb-b-15590	|| id:ukb-b-15590	TRUE	reported	igd	2	TRUE	NA	NA	7.16E-05	462177	2.31E-06	206234	TRUE	0.00875033	33.10614231	6.58E-05
287	rs9955276	T	C	T	C	0.0175048	0.0455	0.14442	0.1729	FALSE	FALSE	FALSE	finn-b-DM_BCKGRND_RETINA	18	1839339	0.0433	206234	0.2938	Background diabetic retinopathy || id:finn-b-DM_BCKGRND_RETINA	Background diabetic retinopathy	Background diabetic retinopathy || ||	TRUE	igd	8.40E-10	462177	1839339	18	0.00285239	ukb-b-15590	|| id:ukb-b-15590	TRUE	reported	igd	2	TRUE	NA	NA	8.15E-05	462177	5.35E-06	206234	TRUE	0.011244909	37.66140309	7.57E-05
288	rs9967367	T	C	T	C	-0.0174208	0.0596	0.293494	0.3588	FALSE	FALSE	FALSE	finn-b-DM_BCKGRND_RETINA	18	42606091	0.0344	206234	0.0829201	Background diabetic retinopathy || id:finn-b-DM_BCKGRND_RETINA	Background diabetic retinopathy	Background diabetic retinopathy || ||	TRUE	igd	2.70E-15	462177	42606091	18	0.00220445	ukb-b-15590	|| id:ukb-b-15590	TRUE	reported	igd	2	TRUE	NA	NA	0.000135105	462177	1.46E-05	206234	TRUE	0.003189969	62.45046608	0.000125858
