# Supplementary material for: The causal effect of obesity on diabetic retinopathy: A two-sample Mendelian randomization study
Source: Front Endocrinol (Lausanne). 2023 Apr 3;14:1108731. doi: 10.3389/fendo.2023.1108731 (PMC10106681; doi:10.3389/fendo.2023.1108731)
Supplement: Supplementary file 7 [file DataSheet_7.csv]

The details of SNVs in BMI on proliferative DR.	SNV	effect_allele.exposure	other_allele.exposure	effect_allele.outcome	other_allele.outcome	beta.exposure	beta.outcome	eaf.exposure	eaf.outcome	remove	palindromic	ambiguous	id.outcome	chr	pos	se.outcome	samplesize.outcome	pval.outcome	outcome	originalname.outcome	outcome.deprecated	mr_keep.outcome	data_source.outcome	samplesize.exposure	se.exposure	pos.exposure	pval.exposure	chr.exposure	id.exposure	exposure	mr_keep.exposure	pval_origin.exposure	data_source.exposure	action	mr_keep	units.outcome	units.exposure	rsq.exposure	effective_n.exposure	rsq.outcome	effective_n.outcome	steiger_dir	steiger_pval	F	R2
1	rs10169594	C	T	C	T	0.0121875	-0.0235	0.363139	0.361	FALSE	FALSE	FALSE	finn-b-DM_RETINA_PROLIF	2	41637688	0.0171	212889	0.1681	Proliferative diabetic retinopathy (DM_RETINA_PROLIF) || id:finn-b-DM_RETINA_PROLIF	Proliferative diabetic retinopathy (DM_RETINA_PROLIF)	Proliferative diabetic retinopathy (DM_RETINA_PROLIF) || ||	TRUE	igd	461460	0.00205506	41637688	3.00E-09	2	ukb-b-19953	|| id:ukb-b-19953	TRUE	reported	igd	2	TRUE	NA	NA	7.62E-05	461460	8.87E-06	212889	TRUE	0.028144612	35.17063788	6.87E-05
2	rs10423928	A	T	A	T	-0.0340136	-0.0017	0.194358	0.2562	FALSE	TRUE	FALSE	finn-b-DM_RETINA_PROLIF	19	46182304	0.0188	212889	0.928	Proliferative diabetic retinopathy (DM_RETINA_PROLIF) || id:finn-b-DM_RETINA_PROLIF	Proliferative diabetic retinopathy (DM_RETINA_PROLIF)	Proliferative diabetic retinopathy (DM_RETINA_PROLIF) || ||	TRUE	igd	461460	0.00249869	46182304	3.40E-42	19	ukb-b-19953	|| id:ukb-b-19953	TRUE	reported	igd	2	TRUE	NA	NA	0.000401397	461460	3.84E-08	212889	TRUE	3.64E-14	185.3021434	0.000362309
3	rs10771041	T	C	T	C	0.0213233	-0.0202	0.116102	0.1499	FALSE	FALSE	FALSE	finn-b-DM_RETINA_PROLIF	12	24058135	0.023	212889	0.3798	Proliferative diabetic retinopathy (DM_RETINA_PROLIF) || id:finn-b-DM_RETINA_PROLIF	Proliferative diabetic retinopathy (DM_RETINA_PROLIF)	Proliferative diabetic retinopathy (DM_RETINA_PROLIF) || ||	TRUE	igd	461460	0.0030884	24058135	5.00E-12	12	ukb-b-19953	|| id:ukb-b-19953	TRUE	reported	igd	2	TRUE	NA	NA	0.000103292	461460	3.62E-06	212889	TRUE	0.001617597	47.66962622	9.33E-05
4	rs1078141	T	C	T	C	0.0142239	0.0073	0.383867	0.3592	FALSE	FALSE	FALSE	finn-b-DM_RETINA_PROLIF	8	142619393	0.017	212889	0.6674	Proliferative diabetic retinopathy (DM_RETINA_PROLIF) || id:finn-b-DM_RETINA_PROLIF	Proliferative diabetic retinopathy (DM_RETINA_PROLIF)	Proliferative diabetic retinopathy (DM_RETINA_PROLIF) || ||	TRUE	igd	461460	0.00205862	142619393	4.90E-12	8	ukb-b-19953	|| id:ukb-b-19953	TRUE	reported	igd	2	TRUE	NA	NA	0.000103445	461460	8.66E-07	212889	TRUE	0.000420475	47.74028477	9.57E-05
5	rs10787738	T	C	T	C	0.017421	0.012	0.254598	0.2552	FALSE	FALSE	FALSE	finn-b-DM_RETINA_PROLIF	10	118777371	0.0189	212889	0.5255	Proliferative diabetic retinopathy (DM_RETINA_PROLIF) || id:finn-b-DM_RETINA_PROLIF	Proliferative diabetic retinopathy (DM_RETINA_PROLIF)	Proliferative diabetic retinopathy (DM_RETINA_PROLIF) || ||	TRUE	igd	461460	0.00230501	118777371	4.10E-14	10	ukb-b-19953	|| id:ukb-b-19953	TRUE	reported	igd	2	TRUE	NA	NA	0.00012377	461460	1.89E-06	212889	TRUE	0.000198273	57.12162237	0.000115192
6	rs10789334	G	A	G	A	0.0219343	-0.0336	0.775808	0.8258	FALSE	FALSE	FALSE	finn-b-DM_RETINA_PROLIF	1	72647903	0.0217	212889	0.1213	Proliferative diabetic retinopathy (DM_RETINA_PROLIF) || id:finn-b-DM_RETINA_PROLIF	Proliferative diabetic retinopathy (DM_RETINA_PROLIF)	Proliferative diabetic retinopathy (DM_RETINA_PROLIF) || ||	TRUE	igd	461460	0.00236027	72647903	1.50E-20	1	ukb-b-19953	|| id:ukb-b-19953	TRUE	reported	igd	2	TRUE	NA	NA	0.000187116	461460	1.13E-05	212889	TRUE	8.13E-05	86.36229713	0.00016736
7	rs10824211	T	C	T	C	0.0207688	0.0251	0.139491	0.0883	FALSE	FALSE	FALSE	finn-b-DM_RETINA_PROLIF	10	76363107	0.0288	212889	0.3848	Proliferative diabetic retinopathy (DM_RETINA_PROLIF) || id:finn-b-DM_RETINA_PROLIF	Proliferative diabetic retinopathy (DM_RETINA_PROLIF)	Proliferative diabetic retinopathy (DM_RETINA_PROLIF) || ||	TRUE	igd	461460	0.00286631	76363107	4.30E-13	10	ukb-b-19953	|| id:ukb-b-19953	TRUE	reported	igd	2	TRUE	NA	NA	0.000113761	461460	3.57E-06	212889	TRUE	0.000807654	52.50207773	0.000103551
8	rs10898330	T	C	T	C	-0.012982	0.0127	0.526084	0.5701	FALSE	FALSE	FALSE	finn-b-DM_RETINA_PROLIF	11	84630335	0.0166	212889	0.4454	Proliferative diabetic retinopathy (DM_RETINA_PROLIF) || id:finn-b-DM_RETINA_PROLIF	Proliferative diabetic retinopathy (DM_RETINA_PROLIF)	Proliferative diabetic retinopathy (DM_RETINA_PROLIF) || ||	TRUE	igd	461460	0.00198863	84630335	6.70E-11	11	ukb-b-19953	|| id:ukb-b-19953	TRUE	reported	igd	2	TRUE	NA	NA	9.23E-05	461460	2.75E-06	212889	TRUE	0.00240544	42.61625044	8.40E-05
9	rs10989067	A	G	A	G	0.0169514	0.0179	0.31593	0.3887	FALSE	FALSE	FALSE	finn-b-DM_RETINA_PROLIF	9	103119634	0.0168	212889	0.2869	Proliferative diabetic retinopathy (DM_RETINA_PROLIF) || id:finn-b-DM_RETINA_PROLIF	Proliferative diabetic retinopathy (DM_RETINA_PROLIF)	Proliferative diabetic retinopathy (DM_RETINA_PROLIF) || ||	TRUE	igd	461460	0.00212349	103119634	1.40E-15	9	ukb-b-19953	|| id:ukb-b-19953	TRUE	reported	igd	2	TRUE	NA	NA	0.000138076	461460	5.33E-06	212889	TRUE	0.000313632	63.72512612	0.000124203
10	rs11012732	G	A	G	A	0.0216425	0.03	0.331683	0.3142	FALSE	FALSE	FALSE	finn-b-DM_RETINA_PROLIF	10	21830104	0.0176	212889	0.0888996	Proliferative diabetic retinopathy (DM_RETINA_PROLIF) || id:finn-b-DM_RETINA_PROLIF	Proliferative diabetic retinopathy (DM_RETINA_PROLIF)	Proliferative diabetic retinopathy (DM_RETINA_PROLIF) || ||	TRUE	igd	461460	0.00210126	21830104	7.10E-25	10	ukb-b-19953	|| id:ukb-b-19953	TRUE	reported	igd	2	TRUE	NA	NA	0.000229839	461460	1.36E-05	212889	TRUE	1.20E-05	106.0853139	0.000207659
11	rs11044463	G	A	G	A	0.0136062	0.0209	0.730868	0.7334	FALSE	FALSE	FALSE	finn-b-DM_RETINA_PROLIF	12	19402989	0.0187	212889	0.2627	Proliferative diabetic retinopathy (DM_RETINA_PROLIF) || id:finn-b-DM_RETINA_PROLIF	Proliferative diabetic retinopathy (DM_RETINA_PROLIF)	Proliferative diabetic retinopathy (DM_RETINA_PROLIF) || ||	TRUE	igd	461460	0.00222996	19402989	1.10E-09	12	ukb-b-19953	|| id:ukb-b-19953	TRUE	reported	igd	2	TRUE	NA	NA	8.07E-05	461460	5.87E-06	212889	TRUE	0.012291689	37.22884434	7.28E-05
12	rs11079849	T	C	T	C	-0.020093	-0.0243	0.328531	0.2988	FALSE	FALSE	FALSE	finn-b-DM_RETINA_PROLIF	17	47090785	0.018	212889	0.177	Proliferative diabetic retinopathy (DM_RETINA_PROLIF) || id:finn-b-DM_RETINA_PROLIF	Proliferative diabetic retinopathy (DM_RETINA_PROLIF)	Proliferative diabetic retinopathy (DM_RETINA_PROLIF) || ||	TRUE	igd	461460	0.00211163	47090785	1.80E-21	17	ukb-b-19953	|| id:ukb-b-19953	TRUE	reported	igd	2	TRUE	NA	NA	0.000196172	461460	8.56E-06	212889	TRUE	2.34E-05	90.54280019	0.000178124
13	rs11081819	G	A	G	A	0.0116334	-0.0035	0.519097	0.5771	FALSE	FALSE	FALSE	finn-b-DM_RETINA_PROLIF	18	31253072	0.0166	212889	0.8306	Proliferative diabetic retinopathy (DM_RETINA_PROLIF) || id:finn-b-DM_RETINA_PROLIF	Proliferative diabetic retinopathy (DM_RETINA_PROLIF)	Proliferative diabetic retinopathy (DM_RETINA_PROLIF) || ||	TRUE	igd	461460	0.00198209	31253072	4.40E-09	18	ukb-b-19953	|| id:ukb-b-19953	TRUE	reported	igd	2	TRUE	NA	NA	7.46E-05	461460	2.09E-07	212889	TRUE	0.001788473	34.44820375	6.76E-05
14	rs11122450	G	T	G	T	-0.0116316	-0.014	0.611739	0.5637	FALSE	FALSE	FALSE	finn-b-DM_RETINA_PROLIF	1	230301811	0.0166	212889	0.3963	Proliferative diabetic retinopathy (DM_RETINA_PROLIF) || id:finn-b-DM_RETINA_PROLIF	Proliferative diabetic retinopathy (DM_RETINA_PROLIF)	Proliferative diabetic retinopathy (DM_RETINA_PROLIF) || ||	TRUE	igd	461460	0.00202425	230301811	9.10E-09	1	ukb-b-19953	|| id:ukb-b-19953	TRUE	reported	igd	2	TRUE	NA	NA	7.15E-05	461460	3.34E-06	212889	TRUE	0.011378496	33.01798924	6.43E-05
15	rs11134679	G	A	G	A	0.0182459	0.0045	0.684753	0.6545	FALSE	FALSE	FALSE	finn-b-DM_RETINA_PROLIF	5	170623391	0.0173	212889	0.792801	Proliferative diabetic retinopathy (DM_RETINA_PROLIF) || id:finn-b-DM_RETINA_PROLIF	Proliferative diabetic retinopathy (DM_RETINA_PROLIF)	Proliferative diabetic retinopathy (DM_RETINA_PROLIF) || ||	TRUE	igd	461460	0.00213286	170623391	1.20E-17	5	ukb-b-19953	|| id:ukb-b-19953	TRUE	reported	igd	2	TRUE	NA	NA	0.000158564	461460	3.18E-07	212889	TRUE	4.41E-06	73.18227087	0.000143729
16	rs11150745	G	A	G	A	-0.0211611	0.0135	0.317711	0.2798	FALSE	FALSE	FALSE	finn-b-DM_RETINA_PROLIF	17	78757626	0.0183	212889	0.4599	Proliferative diabetic retinopathy (DM_RETINA_PROLIF) || id:finn-b-DM_RETINA_PROLIF	Proliferative diabetic retinopathy (DM_RETINA_PROLIF)	Proliferative diabetic retinopathy (DM_RETINA_PROLIF) || ||	TRUE	igd	461460	0.00212961	78757626	2.90E-23	17	ukb-b-19953	|| id:ukb-b-19953	TRUE	reported	igd	2	TRUE	NA	NA	0.00021392	461460	2.56E-06	212889	TRUE	6.61E-07	98.73618076	0.000194136
17	rs11165643	T	C	T	C	0.0193319	-0.0083	0.590103	0.599	FALSE	FALSE	FALSE	finn-b-DM_RETINA_PROLIF	1	96924097	0.0168	212889	0.6193	Proliferative diabetic retinopathy (DM_RETINA_PROLIF) || id:finn-b-DM_RETINA_PROLIF	Proliferative diabetic retinopathy (DM_RETINA_PROLIF)	Proliferative diabetic retinopathy (DM_RETINA_PROLIF) || ||	TRUE	igd	461460	0.00200337	96924097	4.90E-22	1	ukb-b-19953	|| id:ukb-b-19953	TRUE	reported	igd	2	TRUE	NA	NA	0.000201747	461460	1.15E-06	212889	TRUE	5.36E-07	93.11652234	0.000180793
18	rs111689389	C	G	C	G	-0.0136706	-0.0054	0.282614	0.2434	FALSE	TRUE	FALSE	finn-b-DM_RETINA_PROLIF	5	27175962	0.0191	212889	0.776599	Proliferative diabetic retinopathy (DM_RETINA_PROLIF) || id:finn-b-DM_RETINA_PROLIF	Proliferative diabetic retinopathy (DM_RETINA_PROLIF)	Proliferative diabetic retinopathy (DM_RETINA_PROLIF) || ||	TRUE	igd	461460	0.00219522	27175962	4.70E-10	5	ukb-b-19953	|| id:ukb-b-19953	TRUE	reported	igd	2	TRUE	NA	NA	8.40E-05	461460	3.75E-07	212889	TRUE	0.001094404	38.78100421	7.58E-05
19	rs11201985	A	G	A	G	0.013056	0.0312	0.451411	0.446	FALSE	FALSE	FALSE	finn-b-DM_RETINA_PROLIF	10	88097795	0.0166	212889	0.0601105	Proliferative diabetic retinopathy (DM_RETINA_PROLIF) || id:finn-b-DM_RETINA_PROLIF	Proliferative diabetic retinopathy (DM_RETINA_PROLIF)	Proliferative diabetic retinopathy (DM_RETINA_PROLIF) || ||	TRUE	igd	461460	0.00199831	88097795	6.40E-11	10	ukb-b-19953	|| id:ukb-b-19953	TRUE	reported	igd	2	TRUE	NA	NA	9.25E-05	461460	1.66E-05	212889	TRUE	0.034334273	42.68689437	8.44E-05
21	rs113079574	T	C	T	C	-0.0155896	-0.0366	0.19279	0.2077	FALSE	FALSE	FALSE	finn-b-DM_RETINA_PROLIF	4	147354089	0.0203	212889	0.0714398	Proliferative diabetic retinopathy (DM_RETINA_PROLIF) || id:finn-b-DM_RETINA_PROLIF	Proliferative diabetic retinopathy (DM_RETINA_PROLIF)	Proliferative diabetic retinopathy (DM_RETINA_PROLIF) || ||	TRUE	igd	461460	0.00251598	147354089	5.80E-10	4	ukb-b-19953	|| id:ukb-b-19953	TRUE	reported	igd	2	TRUE	NA	NA	8.32E-05	461460	1.53E-05	212889	TRUE	0.046595786	38.39331175	7.56E-05
22	rs113803678	T	C	T	C	0.0238	0.0328	0.057915	0.0321	FALSE	FALSE	FALSE	finn-b-DM_RETINA_PROLIF	6	141362282	0.0468	212889	0.4825	Proliferative diabetic retinopathy (DM_RETINA_PROLIF) || id:finn-b-DM_RETINA_PROLIF	Proliferative diabetic retinopathy (DM_RETINA_PROLIF)	Proliferative diabetic retinopathy (DM_RETINA_PROLIF) || ||	TRUE	igd	461460	0.00423686	141362282	1.90E-08	6	ukb-b-19953	|| id:ukb-b-19953	TRUE	reported	igd	2	TRUE	NA	NA	6.84E-05	461460	2.31E-06	212889	TRUE	0.00998333	31.55481852	6.18E-05
23	rs11525873	C	T	C	T	-0.0239781	-0.0083	0.097701	0.1479	FALSE	FALSE	FALSE	finn-b-DM_RETINA_PROLIF	7	138817193	0.0233	212889	0.7198	Proliferative diabetic retinopathy (DM_RETINA_PROLIF) || id:finn-b-DM_RETINA_PROLIF	Proliferative diabetic retinopathy (DM_RETINA_PROLIF)	Proliferative diabetic retinopathy (DM_RETINA_PROLIF) || ||	TRUE	igd	461460	0.00333603	138817193	6.60E-13	7	ukb-b-19953	|| id:ukb-b-19953	TRUE	reported	igd	2	TRUE	NA	NA	0.000111941	461460	5.96E-07	212889	TRUE	0.000181313	51.66181254	0.00010137
24	rs11607476	C	A	C	A	0.015712	0.0323	0.486574	0.5071	FALSE	FALSE	FALSE	finn-b-DM_RETINA_PROLIF	11	115037061	0.0164	212889	0.0492198	Proliferative diabetic retinopathy (DM_RETINA_PROLIF) || id:finn-b-DM_RETINA_PROLIF	Proliferative diabetic retinopathy (DM_RETINA_PROLIF)	Proliferative diabetic retinopathy (DM_RETINA_PROLIF) || ||	TRUE	igd	461460	0.00199179	115037061	3.10E-15	11	ukb-b-19953	|| id:ukb-b-19953	TRUE	reported	igd	2	TRUE	NA	NA	0.00013483	461460	1.82E-05	212889	TRUE	0.005064754	62.22656754	0.000123344
25	rs11615578	T	C	T	C	0.0127748	0.0191	0.25674	0.2312	FALSE	FALSE	FALSE	finn-b-DM_RETINA_PROLIF	12	121714935	0.0196	212889	0.3309	Proliferative diabetic retinopathy (DM_RETINA_PROLIF) || id:finn-b-DM_RETINA_PROLIF	Proliferative diabetic retinopathy (DM_RETINA_PROLIF)	Proliferative diabetic retinopathy (DM_RETINA_PROLIF) || ||	TRUE	igd	461460	0.00227659	121714935	2.00E-08	12	ukb-b-19953	|| id:ukb-b-19953	TRUE	reported	igd	2	TRUE	NA	NA	6.82E-05	461460	4.46E-06	212889	TRUE	0.018941438	31.48752835	6.23E-05
26	rs116374395	A	G	A	G	0.0318817	-0.0643	0.035444	0.03207	FALSE	FALSE	FALSE	finn-b-DM_RETINA_PROLIF	5	50723410	0.0467	212889	0.1681	Proliferative diabetic retinopathy (DM_RETINA_PROLIF) || id:finn-b-DM_RETINA_PROLIF	Proliferative diabetic retinopathy (DM_RETINA_PROLIF)	Proliferative diabetic retinopathy (DM_RETINA_PROLIF) || ||	TRUE	igd	461460	0.00536236	50723410	2.80E-09	5	ukb-b-19953	|| id:ukb-b-19953	TRUE	reported	igd	2	TRUE	NA	NA	7.66E-05	461460	8.91E-06	212889	TRUE	0.027698896	35.34850152	6.95E-05
27	rs11648621	G	A	G	A	-0.0199089	0.0189	0.214931	0.215	FALSE	FALSE	FALSE	finn-b-DM_RETINA_PROLIF	16	19973008	0.02	212889	0.3437	Proliferative diabetic retinopathy (DM_RETINA_PROLIF) || id:finn-b-DM_RETINA_PROLIF	Proliferative diabetic retinopathy (DM_RETINA_PROLIF)	Proliferative diabetic retinopathy (DM_RETINA_PROLIF) || ||	TRUE	igd	461460	0.00241634	19973008	1.70E-16	16	ukb-b-19953	|| id:ukb-b-19953	TRUE	reported	igd	2	TRUE	NA	NA	0.00014709	461460	4.19E-06	212889	TRUE	0.000119315	67.8857224	0.000133762
28	rs11670435	G	A	G	A	0.0168335	0.0269	0.625483	0.6579	FALSE	FALSE	FALSE	finn-b-DM_RETINA_PROLIF	19	47558395	0.0174	212889	0.122	Proliferative diabetic retinopathy (DM_RETINA_PROLIF) || id:finn-b-DM_RETINA_PROLIF	Proliferative diabetic retinopathy (DM_RETINA_PROLIF)	Proliferative diabetic retinopathy (DM_RETINA_PROLIF) || ||	TRUE	igd	461460	0.00206075	47558395	3.10E-16	19	ukb-b-19953	|| id:ukb-b-19953	TRUE	reported	igd	2	TRUE	NA	NA	0.000144578	461460	1.12E-05	212889	TRUE	0.000930654	66.72648221	0.00013276
29	rs1167311	A	G	A	G	-0.0192649	0.0121	0.681309	0.6205	FALSE	FALSE	FALSE	finn-b-DM_RETINA_PROLIF	1	49996959	0.0169	212889	0.4753	Proliferative diabetic retinopathy (DM_RETINA_PROLIF) || id:finn-b-DM_RETINA_PROLIF	Proliferative diabetic retinopathy (DM_RETINA_PROLIF)	Proliferative diabetic retinopathy (DM_RETINA_PROLIF) || ||	TRUE	igd	461460	0.00213109	49996959	1.60E-19	1	ukb-b-19953	|| id:ukb-b-19953	TRUE	reported	igd	2	TRUE	NA	NA	0.00017706	461460	2.41E-06	212889	TRUE	7.23E-06	81.72029687	0.000161167
30	rs11691869	A	C	A	C	-0.0193158	-0.0342	0.362038	0.3535	FALSE	FALSE	FALSE	finn-b-DM_RETINA_PROLIF	2	100805996	0.0173	212889	0.0476201	Proliferative diabetic retinopathy (DM_RETINA_PROLIF) || id:finn-b-DM_RETINA_PROLIF	Proliferative diabetic retinopathy (DM_RETINA_PROLIF)	Proliferative diabetic retinopathy (DM_RETINA_PROLIF) || ||	TRUE	igd	461460	0.00205562	100805996	5.60E-21	2	ukb-b-19953	|| id:ukb-b-19953	TRUE	reported	igd	2	TRUE	NA	NA	0.000191304	461460	1.84E-05	212889	TRUE	0.000268298	88.295736	0.000172347
31	rs11709402	G	A	G	A	0.0228192	0.0108	0.278732	0.268	FALSE	FALSE	FALSE	finn-b-DM_RETINA_PROLIF	3	131551027	0.0185	212889	0.559399	Proliferative diabetic retinopathy (DM_RETINA_PROLIF) || id:finn-b-DM_RETINA_PROLIF	Proliferative diabetic retinopathy (DM_RETINA_PROLIF)	Proliferative diabetic retinopathy (DM_RETINA_PROLIF) || ||	TRUE	igd	461460	0.00220796	131551027	4.90E-25	3	ukb-b-19953	|| id:ukb-b-19953	TRUE	reported	igd	2	TRUE	NA	NA	0.000231412	461460	1.60E-06	212889	TRUE	1.02E-07	106.8116015	0.00020937
32	rs11711887	C	T	C	T	-0.0215754	0.0082	0.081383	0.06385	FALSE	FALSE	FALSE	finn-b-DM_RETINA_PROLIF	3	114388093	0.0337	212889	0.8081	Proliferative diabetic retinopathy (DM_RETINA_PROLIF) || id:finn-b-DM_RETINA_PROLIF	Proliferative diabetic retinopathy (DM_RETINA_PROLIF)	Proliferative diabetic retinopathy (DM_RETINA_PROLIF) || ||	TRUE	igd	461460	0.00362385	114388093	2.60E-09	3	ukb-b-19953	|| id:ukb-b-19953	TRUE	reported	igd	2	TRUE	NA	NA	7.68E-05	461460	2.78E-07	212889	TRUE	0.001667309	35.44682054	6.96E-05
33	rs11732858	C	T	C	T	0.015308	-0.0062	0.292114	0.2355	FALSE	FALSE	FALSE	finn-b-DM_RETINA_PROLIF	4	18346762	0.0193	212889	0.749401	Proliferative diabetic retinopathy (DM_RETINA_PROLIF) || id:finn-b-DM_RETINA_PROLIF	Proliferative diabetic retinopathy (DM_RETINA_PROLIF)	Proliferative diabetic retinopathy (DM_RETINA_PROLIF) || ||	TRUE	igd	461460	0.00217394	18346762	1.90E-12	4	ukb-b-19953	|| id:ukb-b-19953	TRUE	reported	igd	2	TRUE	NA	NA	0.000107439	461460	4.85E-07	212889	TRUE	0.000223709	49.58402753	9.69E-05
34	rs11757278	C	T	C	T	-0.0146269	0.0207	0.303879	0.3905	FALSE	FALSE	FALSE	finn-b-DM_RETINA_PROLIF	6	13180454	0.0168	212889	0.2171	Proliferative diabetic retinopathy (DM_RETINA_PROLIF) || id:finn-b-DM_RETINA_PROLIF	Proliferative diabetic retinopathy (DM_RETINA_PROLIF)	Proliferative diabetic retinopathy (DM_RETINA_PROLIF) || ||	TRUE	igd	461460	0.00214834	13180454	9.90E-12	6	ukb-b-19953	|| id:ukb-b-19953	TRUE	reported	igd	2	TRUE	NA	NA	0.000100444	461460	7.13E-06	212889	TRUE	0.005014181	46.35521025	9.05E-05
35	rs117597828	T	C	T	C	0.0152486	0.0011	0.21781	0.2408	FALSE	FALSE	FALSE	finn-b-DM_RETINA_PROLIF	10	102416055	0.0192	212889	0.953	Proliferative diabetic retinopathy (DM_RETINA_PROLIF) || id:finn-b-DM_RETINA_PROLIF	Proliferative diabetic retinopathy (DM_RETINA_PROLIF)	Proliferative diabetic retinopathy (DM_RETINA_PROLIF) || ||	TRUE	igd	461460	0.00240491	102416055	2.30E-10	10	ukb-b-19953	|| id:ukb-b-19953	TRUE	reported	igd	2	TRUE	NA	NA	8.71E-05	461460	1.54E-08	212889	TRUE	0.000439542	40.20335418	7.92E-05
36	rs11778219	G	A	G	A	0.015796	-3.00E-04	0.163123	0.1713	FALSE	FALSE	FALSE	finn-b-DM_RETINA_PROLIF	8	87762607	0.0218	212889	0.9903	Proliferative diabetic retinopathy (DM_RETINA_PROLIF) || id:finn-b-DM_RETINA_PROLIF	Proliferative diabetic retinopathy (DM_RETINA_PROLIF)	Proliferative diabetic retinopathy (DM_RETINA_PROLIF) || ||	TRUE	igd	461460	0.0026874	87762607	4.20E-09	8	ukb-b-19953	|| id:ukb-b-19953	TRUE	reported	igd	2	TRUE	NA	NA	7.49E-05	461460	8.90E-10	212889	TRUE	0.000997928	34.54853406	6.81E-05
37	rs118136827	T	G	T	G	-0.0132582	-0.0036	0.281086	0.2904	FALSE	FALSE	FALSE	finn-b-DM_RETINA_PROLIF	17	2168104	0.0181	212889	0.8434	Proliferative diabetic retinopathy (DM_RETINA_PROLIF) || id:finn-b-DM_RETINA_PROLIF	Proliferative diabetic retinopathy (DM_RETINA_PROLIF)	Proliferative diabetic retinopathy (DM_RETINA_PROLIF) || ||	TRUE	igd	461460	0.0022019	2168104	1.70E-09	17	ukb-b-19953	|| id:ukb-b-19953	TRUE	reported	igd	2	TRUE	NA	NA	7.86E-05	461460	1.86E-07	212889	TRUE	0.001288352	36.2555042	7.10E-05
38	rs11854314	T	C	T	C	0.0178708	0.0137	0.109591	0.15	FALSE	FALSE	FALSE	finn-b-DM_RETINA_PROLIF	15	74101300	0.023	212889	0.551899	Proliferative diabetic retinopathy (DM_RETINA_PROLIF) || id:finn-b-DM_RETINA_PROLIF	Proliferative diabetic retinopathy (DM_RETINA_PROLIF)	Proliferative diabetic retinopathy (DM_RETINA_PROLIF) || ||	TRUE	igd	461460	0.00320046	74101300	2.40E-08	15	ukb-b-19953	|| id:ukb-b-19953	TRUE	reported	igd	2	TRUE	NA	NA	6.76E-05	461460	1.67E-06	212889	TRUE	0.008179115	31.17907176	6.23E-05
39	rs12042107	C	T	C	T	-0.01211	-0.0116	0.549159	0.3823	FALSE	FALSE	FALSE	finn-b-DM_RETINA_PROLIF	1	91196176	0.0169	212889	0.4941	Proliferative diabetic retinopathy (DM_RETINA_PROLIF) || id:finn-b-DM_RETINA_PROLIF	Proliferative diabetic retinopathy (DM_RETINA_PROLIF)	Proliferative diabetic retinopathy (DM_RETINA_PROLIF) || ||	TRUE	igd	461460	0.00198633	91196176	1.10E-09	1	ukb-b-19953	|| id:ukb-b-19953	TRUE	reported	igd	2	TRUE	NA	NA	8.05E-05	461460	2.21E-06	212889	TRUE	0.004267702	37.16939417	7.26E-05
40	rs12140153	T	G	T	G	-0.033075	-0.0654	0.094252	0.07894	FALSE	FALSE	FALSE	finn-b-DM_RETINA_PROLIF	1	62579891	0.0308	212889	0.0337699	Proliferative diabetic retinopathy (DM_RETINA_PROLIF) || id:finn-b-DM_RETINA_PROLIF	Proliferative diabetic retinopathy (DM_RETINA_PROLIF)	Proliferative diabetic retinopathy (DM_RETINA_PROLIF) || ||	TRUE	igd	461460	0.0034589	62579891	1.20E-21	1	ukb-b-19953	|| id:ukb-b-19953	TRUE	reported	igd	2	TRUE	NA	NA	0.00019811	461460	2.12E-05	212889	TRUE	0.000299144	91.43736306	0.000186779
41	rs12141363	A	C	A	C	-0.016692	-0.0239	0.584187	0.6347	FALSE	FALSE	FALSE	finn-b-DM_RETINA_PROLIF	1	47696581	0.017	212889	0.1601	Proliferative diabetic retinopathy (DM_RETINA_PROLIF) || id:finn-b-DM_RETINA_PROLIF	Proliferative diabetic retinopathy (DM_RETINA_PROLIF)	Proliferative diabetic retinopathy (DM_RETINA_PROLIF) || ||	TRUE	igd	461460	0.00200192	47696581	7.60E-17	1	ukb-b-19953	|| id:ukb-b-19953	TRUE	reported	igd	2	TRUE	NA	NA	0.000150635	461460	9.28E-06	212889	TRUE	0.000428729	69.52216936	0.000135362
42	rs12213070	A	G	A	G	-0.0130184	-0.0166	0.346329	0.3463	FALSE	FALSE	FALSE	finn-b-DM_RETINA_PROLIF	6	12131542	0.0172	212889	0.3351	Proliferative diabetic retinopathy (DM_RETINA_PROLIF) || id:finn-b-DM_RETINA_PROLIF	Proliferative diabetic retinopathy (DM_RETINA_PROLIF)	Proliferative diabetic retinopathy (DM_RETINA_PROLIF) || ||	TRUE	igd	461460	0.00207517	12131542	3.50E-10	6	ukb-b-19953	|| id:ukb-b-19953	TRUE	reported	igd	2	TRUE	NA	NA	8.53E-05	461460	4.38E-06	212889	TRUE	0.006402968	39.35572001	7.67E-05
43	rs12259464	A	G	A	G	0.0130895	0.0024	0.48447	0.4781	FALSE	FALSE	FALSE	finn-b-DM_RETINA_PROLIF	10	53680099	0.0164	212889	0.8826	Proliferative diabetic retinopathy (DM_RETINA_PROLIF) || id:finn-b-DM_RETINA_PROLIF	Proliferative diabetic retinopathy (DM_RETINA_PROLIF)	Proliferative diabetic retinopathy (DM_RETINA_PROLIF) || ||	TRUE	igd	461460	0.00198686	53680099	4.50E-11	10	ukb-b-19953	|| id:ukb-b-19953	TRUE	reported	igd	2	TRUE	NA	NA	9.40E-05	461460	1.01E-07	212889	TRUE	0.000342969	43.40218381	8.56E-05
44	rs1229984	C	T	C	T	0.037357	-0.1707	0.972775	0.9946	FALSE	FALSE	FALSE	finn-b-DM_RETINA_PROLIF	4	100239319	0.1131	212889	0.1312	Proliferative diabetic retinopathy (DM_RETINA_PROLIF) || id:finn-b-DM_RETINA_PROLIF	Proliferative diabetic retinopathy (DM_RETINA_PROLIF)	Proliferative diabetic retinopathy (DM_RETINA_PROLIF) || ||	TRUE	igd	461460	0.00599385	100239319	4.60E-10	4	ukb-b-19953	|| id:ukb-b-19953	TRUE	reported	igd	2	TRUE	NA	NA	8.42E-05	461460	1.07E-05	212889	TRUE	0.024240601	38.84474227	7.39E-05
45	rs12340969	T	C	T	C	-0.0208868	-0.018	0.441399	0.5088	FALSE	FALSE	FALSE	finn-b-DM_RETINA_PROLIF	9	15645713	0.0164	212889	0.2709	Proliferative diabetic retinopathy (DM_RETINA_PROLIF) || id:finn-b-DM_RETINA_PROLIF	Proliferative diabetic retinopathy (DM_RETINA_PROLIF)	Proliferative diabetic retinopathy (DM_RETINA_PROLIF) || ||	TRUE	igd	461460	0.0019941	15645713	1.10E-25	9	ukb-b-19953	|| id:ukb-b-19953	TRUE	reported	igd	2	TRUE	NA	NA	0.000237692	461460	5.66E-06	212889	TRUE	6.46E-07	109.7109434	0.000215133
46	rs12364470	G	T	G	T	0.0192705	0.0103	0.164556	0.2259	FALSE	FALSE	FALSE	finn-b-DM_RETINA_PROLIF	11	134601012	0.0196	212889	0.599799	Proliferative diabetic retinopathy (DM_RETINA_PROLIF) || id:finn-b-DM_RETINA_PROLIF	Proliferative diabetic retinopathy (DM_RETINA_PROLIF)	Proliferative diabetic retinopathy (DM_RETINA_PROLIF) || ||	TRUE	igd	461460	0.0026658	134601012	4.90E-13	11	ukb-b-19953	|| id:ukb-b-19953	TRUE	reported	igd	2	TRUE	NA	NA	0.000113227	461460	1.30E-06	212889	TRUE	0.000286937	52.25535941	0.000102105
47	rs12440603	T	C	T	C	0.0139285	0.0308	0.433693	0.3243	FALSE	FALSE	FALSE	finn-b-DM_RETINA_PROLIF	15	46585722	0.0175	212889	0.0785905	Proliferative diabetic retinopathy (DM_RETINA_PROLIF) || id:finn-b-DM_RETINA_PROLIF	Proliferative diabetic retinopathy (DM_RETINA_PROLIF)	Proliferative diabetic retinopathy (DM_RETINA_PROLIF) || ||	TRUE	igd	461460	0.0020011	46585722	3.40E-12	15	ukb-b-19953	|| id:ukb-b-19953	TRUE	reported	igd	2	TRUE	NA	NA	0.000104977	461460	1.46E-05	212889	TRUE	0.014094699	48.44747119	9.53E-05
48	rs12462975	A	G	A	G	0.0195822	-0.0302	0.329692	0.3195	FALSE	FALSE	FALSE	finn-b-DM_RETINA_PROLIF	19	30272202	0.0177	212889	0.0874299	Proliferative diabetic retinopathy (DM_RETINA_PROLIF) || id:finn-b-DM_RETINA_PROLIF	Proliferative diabetic retinopathy (DM_RETINA_PROLIF)	Proliferative diabetic retinopathy (DM_RETINA_PROLIF) || ||	TRUE	igd	461460	0.00212071	30272202	2.60E-20	19	ukb-b-19953	|| id:ukb-b-19953	TRUE	reported	igd	2	TRUE	NA	NA	0.000184734	461460	1.37E-05	212889	TRUE	0.000159001	85.26295796	0.000169487
49	rs12475388	A	G	A	G	-0.0125299	-0.0126	0.485645	0.4599	FALSE	FALSE	FALSE	finn-b-DM_RETINA_PROLIF	2	27039792	0.0165	212889	0.4444	Proliferative diabetic retinopathy (DM_RETINA_PROLIF) || id:finn-b-DM_RETINA_PROLIF	Proliferative diabetic retinopathy (DM_RETINA_PROLIF)	Proliferative diabetic retinopathy (DM_RETINA_PROLIF) || ||	TRUE	igd	461460	0.00198212	27039792	2.60E-10	2	ukb-b-19953	|| id:ukb-b-19953	TRUE	reported	igd	2	TRUE	NA	NA	8.66E-05	461460	2.74E-06	212889	TRUE	0.003499595	39.96090568	7.84E-05
51	rs12513212	C	A	C	A	0.0112086	0.0283	0.404861	0.4958	FALSE	FALSE	FALSE	finn-b-DM_RETINA_PROLIF	4	96149346	0.0164	212889	0.0845201	Proliferative diabetic retinopathy (DM_RETINA_PROLIF) || id:finn-b-DM_RETINA_PROLIF	Proliferative diabetic retinopathy (DM_RETINA_PROLIF)	Proliferative diabetic retinopathy (DM_RETINA_PROLIF) || ||	TRUE	igd	461460	0.00201398	96149346	2.60E-08	4	ukb-b-19953	|| id:ukb-b-19953	TRUE	reported	igd	2	TRUE	NA	NA	6.71E-05	461460	1.40E-05	212889	TRUE	0.089223842	30.97365344	6.05E-05
52	rs12538435	G	A	G	A	-0.0156989	-0.026	0.261786	0.3147	FALSE	FALSE	FALSE	finn-b-DM_RETINA_PROLIF	7	71437104	0.0177	212889	0.1425	Proliferative diabetic retinopathy (DM_RETINA_PROLIF) || id:finn-b-DM_RETINA_PROLIF	Proliferative diabetic retinopathy (DM_RETINA_PROLIF)	Proliferative diabetic retinopathy (DM_RETINA_PROLIF) || ||	TRUE	igd	461460	0.00224803	71437104	2.90E-12	7	ukb-b-19953	|| id:ukb-b-19953	TRUE	reported	igd	2	TRUE	NA	NA	0.000105671	461460	1.01E-05	212889	TRUE	0.006758105	48.7679209	9.53E-05
53	rs12541408	C	T	C	T	-0.0143261	-0.0167	0.31742	0.4156	FALSE	FALSE	FALSE	finn-b-DM_RETINA_PROLIF	8	95585807	0.0167	212889	0.3146	Proliferative diabetic retinopathy (DM_RETINA_PROLIF) || id:finn-b-DM_RETINA_PROLIF	Proliferative diabetic retinopathy (DM_RETINA_PROLIF)	Proliferative diabetic retinopathy (DM_RETINA_PROLIF) || ||	TRUE	igd	461460	0.00212723	95585807	1.60E-11	8	ukb-b-19953	|| id:ukb-b-19953	TRUE	reported	igd	2	TRUE	NA	NA	9.83E-05	461460	4.70E-06	212889	TRUE	0.003109812	45.35519707	8.89E-05
54	rs12554976	T	G	T	G	-0.0124603	-0.0124	0.381062	0.3059	FALSE	FALSE	FALSE	finn-b-DM_RETINA_PROLIF	9	37244505	0.0178	212889	0.4866	Proliferative diabetic retinopathy (DM_RETINA_PROLIF) || id:finn-b-DM_RETINA_PROLIF	Proliferative diabetic retinopathy (DM_RETINA_PROLIF)	Proliferative diabetic retinopathy (DM_RETINA_PROLIF) || ||	TRUE	igd	461460	0.00203254	37244505	8.80E-10	9	ukb-b-19953	|| id:ukb-b-19953	TRUE	reported	igd	2	TRUE	NA	NA	8.14E-05	461460	2.28E-06	212889	TRUE	0.004128786	37.58190541	7.32E-05
55	rs12681792	A	C	A	C	0.0148693	0.0072	0.1926	0.3242	FALSE	FALSE	FALSE	finn-b-DM_RETINA_PROLIF	8	62054463	0.0175	212889	0.680201	Proliferative diabetic retinopathy (DM_RETINA_PROLIF) || id:finn-b-DM_RETINA_PROLIF	Proliferative diabetic retinopathy (DM_RETINA_PROLIF)	Proliferative diabetic retinopathy (DM_RETINA_PROLIF) || ||	TRUE	igd	461460	0.00251693	62054463	3.50E-09	8	ukb-b-19953	|| id:ukb-b-19953	TRUE	reported	igd	2	TRUE	NA	NA	7.56E-05	461460	7.95E-07	212889	TRUE	0.002892322	34.90107251	6.88E-05
56	rs12692596	T	C	T	C	0.0130872	-0.0186	0.37185	0.342	FALSE	FALSE	FALSE	finn-b-DM_RETINA_PROLIF	2	161265910	0.0173	212889	0.2825	Proliferative diabetic retinopathy (DM_RETINA_PROLIF) || id:finn-b-DM_RETINA_PROLIF	Proliferative diabetic retinopathy (DM_RETINA_PROLIF)	Proliferative diabetic retinopathy (DM_RETINA_PROLIF) || ||	TRUE	igd	461460	0.00203738	161265910	1.30E-10	2	ukb-b-19953	|| id:ukb-b-19953	TRUE	reported	igd	2	TRUE	NA	NA	8.94E-05	461460	5.43E-06	212889	TRUE	0.006533531	41.26191705	8.00E-05
57	rs12696039	G	A	G	A	-0.0152802	0.0109	0.149405	0.1607	FALSE	FALSE	FALSE	finn-b-DM_RETINA_PROLIF	3	156304750	0.0224	212889	0.6282	Proliferative diabetic retinopathy (DM_RETINA_PROLIF) || id:finn-b-DM_RETINA_PROLIF	Proliferative diabetic retinopathy (DM_RETINA_PROLIF)	Proliferative diabetic retinopathy (DM_RETINA_PROLIF) || ||	TRUE	igd	461460	0.0027705	156304750	3.50E-08	3	ukb-b-19953	|| id:ukb-b-19953	TRUE	reported	igd	2	TRUE	NA	NA	6.59E-05	461460	1.11E-06	212889	TRUE	0.007011381	30.41877835	5.93E-05
58	rs127204	C	A	C	A	0.0132359	-0.0015	0.399756	0.4677	FALSE	FALSE	FALSE	finn-b-DM_RETINA_PROLIF	1	112277693	0.0164	212889	0.9291	Proliferative diabetic retinopathy (DM_RETINA_PROLIF) || id:finn-b-DM_RETINA_PROLIF	Proliferative diabetic retinopathy (DM_RETINA_PROLIF)	Proliferative diabetic retinopathy (DM_RETINA_PROLIF) || ||	TRUE	igd	461460	0.00201193	112277693	4.70E-11	1	ukb-b-19953	|| id:ukb-b-19953	TRUE	reported	igd	2	TRUE	NA	NA	9.38E-05	461460	3.93E-08	212889	TRUE	0.000293883	43.27939904	8.41E-05
59	rs1286058	A	T	A	T	0.0149126	-0.001	0.703747	0.7496	FALSE	TRUE	FALSE	finn-b-DM_RETINA_PROLIF	14	91458523	0.0189	212889	0.9592	Proliferative diabetic retinopathy (DM_RETINA_PROLIF) || id:finn-b-DM_RETINA_PROLIF	Proliferative diabetic retinopathy (DM_RETINA_PROLIF)	Proliferative diabetic retinopathy (DM_RETINA_PROLIF) || ||	TRUE	igd	461460	0.00216922	91458523	6.20E-12	14	ukb-b-19953	|| id:ukb-b-19953	TRUE	reported	igd	2	TRUE	NA	NA	0.000102405	461460	1.32E-08	212889	TRUE	0.000134108	47.26063342	9.27E-05
60	rs12937411	T	C	T	C	-0.017187	-0.021	0.408167	0.3692	FALSE	FALSE	FALSE	finn-b-DM_RETINA_PROLIF	17	34950239	0.017	212889	0.217	Proliferative diabetic retinopathy (DM_RETINA_PROLIF) || id:finn-b-DM_RETINA_PROLIF	Proliferative diabetic retinopathy (DM_RETINA_PROLIF)	Proliferative diabetic retinopathy (DM_RETINA_PROLIF) || ||	TRUE	igd	461460	0.00201383	34950239	1.40E-17	17	ukb-b-19953	|| id:ukb-b-19953	TRUE	reported	igd	2	TRUE	NA	NA	0.000157817	461460	7.17E-06	212889	TRUE	0.000161139	72.83741788	0.000142714
61	rs1296328	C	A	C	A	-0.018862	0.011	0.559032	0.4817	FALSE	FALSE	FALSE	finn-b-DM_RETINA_PROLIF	4	137083193	0.0164	212889	0.5023	Proliferative diabetic retinopathy (DM_RETINA_PROLIF) || id:finn-b-DM_RETINA_PROLIF	Proliferative diabetic retinopathy (DM_RETINA_PROLIF)	Proliferative diabetic retinopathy (DM_RETINA_PROLIF) || ||	TRUE	igd	461460	0.001999	137083193	3.90E-21	4	ukb-b-19953	|| id:ukb-b-19953	TRUE	reported	igd	2	TRUE	NA	NA	0.000192901	461460	2.11E-06	212889	TRUE	2.07E-06	89.03277151	0.000175408
62	rs12970	A	G	A	G	0.0240113	-0.0392	0.060829	0.07657	FALSE	FALSE	FALSE	finn-b-DM_RETINA_PROLIF	11	117074109	0.0308	212889	0.2042	Proliferative diabetic retinopathy (DM_RETINA_PROLIF) || id:finn-b-DM_RETINA_PROLIF	Proliferative diabetic retinopathy (DM_RETINA_PROLIF)	Proliferative diabetic retinopathy (DM_RETINA_PROLIF) || ||	TRUE	igd	461460	0.00414092	117074109	6.70E-09	11	ukb-b-19953	|| id:ukb-b-19953	TRUE	reported	igd	2	TRUE	NA	NA	7.29E-05	461460	7.61E-06	212889	TRUE	0.027444851	33.62309342	6.59E-05
63	rs12977787	A	G	A	G	0.0137875	-0.0038	0.541065	0.4341	FALSE	FALSE	FALSE	finn-b-DM_RETINA_PROLIF	19	1814025	0.0166	212889	0.8171	Proliferative diabetic retinopathy (DM_RETINA_PROLIF) || id:finn-b-DM_RETINA_PROLIF	Proliferative diabetic retinopathy (DM_RETINA_PROLIF)	Proliferative diabetic retinopathy (DM_RETINA_PROLIF) || ||	TRUE	igd	461460	0.00198767	1814025	4.00E-12	19	ukb-b-19953	|| id:ukb-b-19953	TRUE	reported	igd	2	TRUE	NA	NA	0.000104257	461460	2.46E-07	212889	TRUE	0.000208938	48.11522101	9.44E-05
64	rs13033310	A	G	A	G	0.012611	6.00E-04	0.25276	0.2399	FALSE	FALSE	FALSE	finn-b-DM_RETINA_PROLIF	2	133523605	0.0192	212889	0.975	Proliferative diabetic retinopathy (DM_RETINA_PROLIF) || id:finn-b-DM_RETINA_PROLIF	Proliferative diabetic retinopathy (DM_RETINA_PROLIF)	Proliferative diabetic retinopathy (DM_RETINA_PROLIF) || ||	TRUE	igd	461460	0.0022826	133523605	3.30E-08	2	ukb-b-19953	|| id:ukb-b-19953	TRUE	reported	igd	2	TRUE	NA	NA	6.61E-05	461460	4.59E-09	212889	TRUE	0.002081614	30.52385807	6.01E-05
65	rs13095644	A	G	A	G	0.0157663	0.013	0.534044	0.4388	FALSE	FALSE	FALSE	finn-b-DM_RETINA_PROLIF	3	85141564	0.0165	212889	0.4305	Proliferative diabetic retinopathy (DM_RETINA_PROLIF) || id:finn-b-DM_RETINA_PROLIF	Proliferative diabetic retinopathy (DM_RETINA_PROLIF)	Proliferative diabetic retinopathy (DM_RETINA_PROLIF) || ||	TRUE	igd	461460	0.00198085	85141564	1.70E-15	3	ukb-b-19953	|| id:ukb-b-19953	TRUE	reported	igd	2	TRUE	NA	NA	0.000137267	461460	2.92E-06	212889	TRUE	0.000133323	63.35142562	0.000123712
66	rs13107325	T	C	T	C	0.0475799	0.035	0.07492	0.01412	FALSE	FALSE	FALSE	finn-b-DM_RETINA_PROLIF	4	103188709	0.0692	212889	0.6128	Proliferative diabetic retinopathy (DM_RETINA_PROLIF) || id:finn-b-DM_RETINA_PROLIF	Proliferative diabetic retinopathy (DM_RETINA_PROLIF)	Proliferative diabetic retinopathy (DM_RETINA_PROLIF) || ||	TRUE	igd	461460	0.00375479	103188709	8.50E-37	4	ukb-b-19953	|| id:ukb-b-19953	TRUE	reported	igd	2	TRUE	NA	NA	0.00034785	461460	1.20E-06	212889	TRUE	2.07E-11	160.5741918	0.000313801
67	rs13176429	C	T	C	T	0.0141555	0.0145	0.687609	0.5598	FALSE	FALSE	FALSE	finn-b-DM_RETINA_PROLIF	5	43152216	0.0165	212889	0.3804	Proliferative diabetic retinopathy (DM_RETINA_PROLIF) || id:finn-b-DM_RETINA_PROLIF	Proliferative diabetic retinopathy (DM_RETINA_PROLIF)	Proliferative diabetic retinopathy (DM_RETINA_PROLIF) || ||	TRUE	igd	461460	0.00213122	43152216	3.10E-11	5	ukb-b-19953	|| id:ukb-b-19953	TRUE	reported	igd	2	TRUE	NA	NA	9.56E-05	461460	3.63E-06	212889	TRUE	0.002656846	44.11576982	8.61E-05
68	rs1320251	T	C	T	C	-0.0180321	-0.0151	0.454791	0.5013	FALSE	FALSE	FALSE	finn-b-DM_RETINA_PROLIF	17	21264396	0.0164	212889	0.3568	Proliferative diabetic retinopathy (DM_RETINA_PROLIF) || id:finn-b-DM_RETINA_PROLIF	Proliferative diabetic retinopathy (DM_RETINA_PROLIF)	Proliferative diabetic retinopathy (DM_RETINA_PROLIF) || ||	TRUE	igd	461460	0.00199407	21264396	1.50E-19	17	ukb-b-19953	|| id:ukb-b-19953	TRUE	reported	igd	2	TRUE	NA	NA	0.000177175	461460	3.98E-06	212889	TRUE	1.57E-05	81.77335471	0.000161249
69	rs13218383	G	C	G	C	-0.0144025	-0.0195	0.335132	0.3382	FALSE	TRUE	FALSE	finn-b-DM_RETINA_PROLIF	6	120173501	0.0173	212889	0.2591	Proliferative diabetic retinopathy (DM_RETINA_PROLIF) || id:finn-b-DM_RETINA_PROLIF	Proliferative diabetic retinopathy (DM_RETINA_PROLIF)	Proliferative diabetic retinopathy (DM_RETINA_PROLIF) || ||	TRUE	igd	461460	0.00209236	120173501	5.80E-12	6	ukb-b-19953	|| id:ukb-b-19953	TRUE	reported	igd	2	TRUE	NA	NA	0.000102666	461460	5.97E-06	212889	TRUE	0.003334979	47.38086116	9.24E-05
70	rs13248187	C	T	C	T	0.015764	0.0038	0.268557	0.2418	FALSE	FALSE	FALSE	finn-b-DM_RETINA_PROLIF	8	14336834	0.0191	212889	0.8413	Proliferative diabetic retinopathy (DM_RETINA_PROLIF) || id:finn-b-DM_RETINA_PROLIF	Proliferative diabetic retinopathy (DM_RETINA_PROLIF)	Proliferative diabetic retinopathy (DM_RETINA_PROLIF) || ||	TRUE	igd	461460	0.00224155	14336834	2.00E-12	8	ukb-b-19953	|| id:ukb-b-19953	TRUE	reported	igd	2	TRUE	NA	NA	0.000107166	461460	1.86E-07	212889	TRUE	0.000152632	49.45793632	9.76E-05
71	rs1346841	A	G	A	G	-0.013056	0.0023	0.405041	0.3187	FALSE	FALSE	FALSE	finn-b-DM_RETINA_PROLIF	4	65651730	0.0177	212889	0.8976	Proliferative diabetic retinopathy (DM_RETINA_PROLIF) || id:finn-b-DM_RETINA_PROLIF	Proliferative diabetic retinopathy (DM_RETINA_PROLIF)	Proliferative diabetic retinopathy (DM_RETINA_PROLIF) || ||	TRUE	igd	461460	0.0020172	65651730	9.70E-11	4	ukb-b-19953	|| id:ukb-b-19953	TRUE	reported	igd	2	TRUE	NA	NA	9.08E-05	461460	7.93E-08	212889	TRUE	0.000417073	41.89115782	8.22E-05
72	rs1360201	T	C	T	C	0.0130075	0.0378	0.481546	0.5347	FALSE	FALSE	FALSE	finn-b-DM_RETINA_PROLIF	9	73796450	0.0164	212889	0.0214699	Proliferative diabetic retinopathy (DM_RETINA_PROLIF) || id:finn-b-DM_RETINA_PROLIF	Proliferative diabetic retinopathy (DM_RETINA_PROLIF)	Proliferative diabetic retinopathy (DM_RETINA_PROLIF) || ||	TRUE	igd	461460	0.00197747	73796450	4.80E-11	9	ukb-b-19953	|| id:ukb-b-19953	TRUE	reported	igd	2	TRUE	NA	NA	9.38E-05	461460	2.50E-05	212889	TRUE	0.073588364	43.26810371	8.45E-05
73	rs1371108	A	C	A	C	0.0121565	0.0167	0.317591	0.3007	FALSE	FALSE	FALSE	finn-b-DM_RETINA_PROLIF	2	81816251	0.0179	212889	0.3518	Proliferative diabetic retinopathy (DM_RETINA_PROLIF) || id:finn-b-DM_RETINA_PROLIF	Proliferative diabetic retinopathy (DM_RETINA_PROLIF)	Proliferative diabetic retinopathy (DM_RETINA_PROLIF) || ||	TRUE	igd	461460	0.00211749	81816251	9.40E-09	2	ukb-b-19953	|| id:ukb-b-19953	TRUE	reported	igd	2	TRUE	NA	NA	7.14E-05	461460	4.09E-06	212889	TRUE	0.014133124	32.95902629	6.41E-05
74	rs1441264	A	G	A	G	0.0179033	-0.0101	0.593681	0.6708	FALSE	FALSE	FALSE	finn-b-DM_RETINA_PROLIF	13	79580919	0.0175	212889	0.5635	Proliferative diabetic retinopathy (DM_RETINA_PROLIF) || id:finn-b-DM_RETINA_PROLIF	Proliferative diabetic retinopathy (DM_RETINA_PROLIF)	Proliferative diabetic retinopathy (DM_RETINA_PROLIF) || ||	TRUE	igd	461460	0.00205854	79580919	3.40E-18	13	ukb-b-19953	|| id:ukb-b-19953	TRUE	reported	igd	2	TRUE	NA	NA	0.000163887	461460	1.56E-06	212889	TRUE	1.04E-05	75.63930984	0.000154638
76	rs1458156	T	C	T	C	0.014075	0.0067	0.488431	0.4691	FALSE	FALSE	FALSE	finn-b-DM_RETINA_PROLIF	12	41887940	0.0164	212889	0.6826	Proliferative diabetic retinopathy (DM_RETINA_PROLIF) || id:finn-b-DM_RETINA_PROLIF	Proliferative diabetic retinopathy (DM_RETINA_PROLIF)	Proliferative diabetic retinopathy (DM_RETINA_PROLIF) || ||	TRUE	igd	461460	0.00197951	41887940	1.20E-12	12	ukb-b-19953	|| id:ukb-b-19953	TRUE	reported	igd	2	TRUE	NA	NA	0.000109547	461460	7.84E-07	212889	TRUE	0.000255149	50.55701298	9.90E-05
77	rs1471093	A	G	A	G	0.0134619	0.0093	0.616663	0.5177	FALSE	FALSE	FALSE	finn-b-DM_RETINA_PROLIF	3	108031094	0.0164	212889	0.5729	Proliferative diabetic retinopathy (DM_RETINA_PROLIF) || id:finn-b-DM_RETINA_PROLIF	Proliferative diabetic retinopathy (DM_RETINA_PROLIF)	Proliferative diabetic retinopathy (DM_RETINA_PROLIF) || ||	TRUE	igd	461460	0.00203996	108031094	4.10E-11	3	ukb-b-19953	|| id:ukb-b-19953	TRUE	reported	igd	2	TRUE	NA	NA	9.44E-05	461460	1.51E-06	212889	TRUE	0.001200955	43.54812058	8.57E-05
78	rs1477290	C	T	C	T	0.0337772	-0.0154	0.136947	0.1215	FALSE	FALSE	FALSE	finn-b-DM_RETINA_PROLIF	5	87988934	0.0251	212889	0.5403	Proliferative diabetic retinopathy (DM_RETINA_PROLIF) || id:finn-b-DM_RETINA_PROLIF	Proliferative diabetic retinopathy (DM_RETINA_PROLIF)	Proliferative diabetic retinopathy (DM_RETINA_PROLIF) || ||	TRUE	igd	461460	0.00289815	87988934	2.20E-31	5	ukb-b-19953	|| id:ukb-b-19953	TRUE	reported	igd	2	TRUE	NA	NA	0.00029427	461460	1.77E-06	212889	TRUE	1.54E-09	135.8330873	0.000269692
79	rs147730268	T	G	T	G	-0.0350799	0.0289	0.087243	0.08389	FALSE	FALSE	FALSE	finn-b-DM_RETINA_PROLIF	12	123024476	0.0296	212889	0.3299	Proliferative diabetic retinopathy (DM_RETINA_PROLIF) || id:finn-b-DM_RETINA_PROLIF	Proliferative diabetic retinopathy (DM_RETINA_PROLIF)	Proliferative diabetic retinopathy (DM_RETINA_PROLIF) || ||	TRUE	igd	461460	0.00358357	123024476	1.30E-22	12	ukb-b-19953	|| id:ukb-b-19953	TRUE	reported	igd	2	TRUE	NA	NA	0.000207617	461460	4.48E-06	212889	TRUE	2.70E-06	95.82634175	0.000195989
80	rs1503526	C	T	C	T	0.0154308	0.0141	0.480077	0.576	FALSE	FALSE	FALSE	finn-b-DM_RETINA_PROLIF	5	63020706	0.0167	212889	0.3963	Proliferative diabetic retinopathy (DM_RETINA_PROLIF) || id:finn-b-DM_RETINA_PROLIF	Proliferative diabetic retinopathy (DM_RETINA_PROLIF)	Proliferative diabetic retinopathy (DM_RETINA_PROLIF) || ||	TRUE	igd	461460	0.00197681	63020706	5.90E-15	5	ukb-b-19953	|| id:ukb-b-19953	TRUE	reported	igd	2	TRUE	NA	NA	0.000132025	461460	3.35E-06	212889	TRUE	0.000226609	60.93222345	0.000118866
81	rs151127828	A	G	A	G	-0.0443155	0.042	0.020935	0.02954	FALSE	FALSE	FALSE	finn-b-DM_RETINA_PROLIF	11	118206121	0.0485	212889	0.3873	Proliferative diabetic retinopathy (DM_RETINA_PROLIF) || id:finn-b-DM_RETINA_PROLIF	Proliferative diabetic retinopathy (DM_RETINA_PROLIF)	Proliferative diabetic retinopathy (DM_RETINA_PROLIF) || ||	TRUE	igd	461460	0.00697688	118206121	2.10E-10	11	ukb-b-19953	|| id:ukb-b-19953	TRUE	reported	igd	2	TRUE	NA	NA	8.74E-05	461460	3.52E-06	212889	TRUE	0.00433867	40.34491462	8.05E-05
82	rs1522569	G	T	G	T	-0.0145068	-0.0208	0.184413	0.08641	FALSE	FALSE	FALSE	finn-b-DM_RETINA_PROLIF	4	171632637	0.0292	212889	0.4763	Proliferative diabetic retinopathy (DM_RETINA_PROLIF) || id:finn-b-DM_RETINA_PROLIF	Proliferative diabetic retinopathy (DM_RETINA_PROLIF)	Proliferative diabetic retinopathy (DM_RETINA_PROLIF) || ||	TRUE	igd	461460	0.00255215	171632637	1.30E-08	4	ukb-b-19953	|| id:ukb-b-19953	TRUE	reported	igd	2	TRUE	NA	NA	7.00E-05	461460	2.38E-06	212889	TRUE	0.009202581	32.30954598	6.33E-05
83	rs1609010	G	A	G	A	0.0209773	0.0333	0.565728	0.5294	FALSE	FALSE	FALSE	finn-b-DM_RETINA_PROLIF	8	77227464	0.0164	212889	0.0425902	Proliferative diabetic retinopathy (DM_RETINA_PROLIF) || id:finn-b-DM_RETINA_PROLIF	Proliferative diabetic retinopathy (DM_RETINA_PROLIF)	Proliferative diabetic retinopathy (DM_RETINA_PROLIF) || ||	TRUE	igd	461460	0.0019963	77227464	7.90E-26	8	ukb-b-19953	|| id:ukb-b-19953	TRUE	reported	igd	2	TRUE	NA	NA	0.000239228	461460	1.94E-05	212889	TRUE	2.40E-05	110.4199547	0.000216221
84	rs16906845	A	G	A	G	-0.0249174	-0.0164	0.057025	0.08244	FALSE	FALSE	FALSE	finn-b-DM_RETINA_PROLIF	8	138215228	0.0298	212889	0.5814	Proliferative diabetic retinopathy (DM_RETINA_PROLIF) || id:finn-b-DM_RETINA_PROLIF	Proliferative diabetic retinopathy (DM_RETINA_PROLIF)	Proliferative diabetic retinopathy (DM_RETINA_PROLIF) || ||	TRUE	igd	461460	0.00426286	138215228	5.10E-09	8	ukb-b-19953	|| id:ukb-b-19953	TRUE	reported	igd	2	TRUE	NA	NA	7.40E-05	461460	1.42E-06	212889	TRUE	0.004670197	34.16672155	6.68E-05
85	rs17132130	C	G	C	G	-0.0178418	0.0314	0.221467	0.3017	FALSE	TRUE	FALSE	finn-b-DM_RETINA_PROLIF	7	2108036	0.0179	212889	0.0791407	Proliferative diabetic retinopathy (DM_RETINA_PROLIF) || id:finn-b-DM_RETINA_PROLIF	Proliferative diabetic retinopathy (DM_RETINA_PROLIF)	Proliferative diabetic retinopathy (DM_RETINA_PROLIF) || ||	TRUE	igd	461460	0.00238564	2108036	7.50E-14	7	ukb-b-19953	|| id:ukb-b-19953	TRUE	reported	igd	2	TRUE	NA	NA	0.000121194	461460	1.45E-05	212889	TRUE	0.005943045	55.93292324	0.000109772
86	rs17399739	G	A	G	A	0.0270713	0.0275	0.068893	0.08664	FALSE	FALSE	FALSE	finn-b-DM_RETINA_PROLIF	10	87490850	0.0291	212889	0.3442	Proliferative diabetic retinopathy (DM_RETINA_PROLIF) || id:finn-b-DM_RETINA_PROLIF	Proliferative diabetic retinopathy (DM_RETINA_PROLIF)	Proliferative diabetic retinopathy (DM_RETINA_PROLIF) || ||	TRUE	igd	461460	0.00391006	87490850	4.40E-12	10	ukb-b-19953	|| id:ukb-b-19953	TRUE	reported	igd	2	TRUE	NA	NA	0.000103866	461460	4.19E-06	212889	TRUE	0.001881869	47.9348508	9.40E-05
88	rs17446091	C	T	C	T	0.0147611	0.0215	0.201873	0.1442	FALSE	FALSE	FALSE	finn-b-DM_RETINA_PROLIF	8	27167942	0.0232	212889	0.3541	Proliferative diabetic retinopathy (DM_RETINA_PROLIF) || id:finn-b-DM_RETINA_PROLIF	Proliferative diabetic retinopathy (DM_RETINA_PROLIF)	Proliferative diabetic retinopathy (DM_RETINA_PROLIF) || ||	TRUE	igd	461460	0.0024648	27167942	2.10E-09	8	ukb-b-19953	|| id:ukb-b-19953	TRUE	reported	igd	2	TRUE	NA	NA	7.77E-05	461460	4.03E-06	212889	TRUE	0.009370639	35.86526749	7.02E-05
89	rs17668356	G	C	G	C	-0.0230543	0.0133	0.146029	0.1413	FALSE	TRUE	FALSE	finn-b-DM_RETINA_PROLIF	3	61208619	0.0235	212889	0.5707	Proliferative diabetic retinopathy (DM_RETINA_PROLIF) || id:finn-b-DM_RETINA_PROLIF	Proliferative diabetic retinopathy (DM_RETINA_PROLIF)	Proliferative diabetic retinopathy (DM_RETINA_PROLIF) || ||	TRUE	igd	461460	0.00279318	61208619	1.50E-16	3	ukb-b-19953	|| id:ukb-b-19953	TRUE	reported	igd	2	TRUE	NA	NA	0.000147608	461460	1.50E-06	212889	TRUE	3.06E-05	68.12492436	0.000132561
90	rs1775255	T	G	T	G	0.0139221	2.00E-04	0.47663	0.4712	FALSE	FALSE	FALSE	finn-b-DM_RETINA_PROLIF	6	51243035	0.0164	212889	0.9897	Proliferative diabetic retinopathy (DM_RETINA_PROLIF) || id:finn-b-DM_RETINA_PROLIF	Proliferative diabetic retinopathy (DM_RETINA_PROLIF)	Proliferative diabetic retinopathy (DM_RETINA_PROLIF) || ||	TRUE	igd	461460	0.00198182	51243035	2.10E-12	6	ukb-b-19953	|| id:ukb-b-19953	TRUE	reported	igd	2	TRUE	NA	NA	0.000106931	461460	6.99E-10	212889	TRUE	8.25E-05	49.34930992	9.67E-05
91	rs17770336	T	C	T	C	0.0242931	0.0028	0.322437	0.3743	FALSE	FALSE	FALSE	finn-b-DM_RETINA_PROLIF	9	28414625	0.017	212889	0.8684	Proliferative diabetic retinopathy (DM_RETINA_PROLIF) || id:finn-b-DM_RETINA_PROLIF	Proliferative diabetic retinopathy (DM_RETINA_PROLIF)	Proliferative diabetic retinopathy (DM_RETINA_PROLIF) || ||	TRUE	igd	461460	0.00211161	28414625	1.30E-30	9	ukb-b-19953	|| id:ukb-b-19953	TRUE	reported	igd	2	TRUE	NA	NA	0.000286736	461460	1.27E-07	212889	TRUE	2.49E-10	132.354422	0.000257864
92	rs1808629	A	G	A	G	-0.0207312	0.0026	0.685481	0.7168	FALSE	FALSE	FALSE	finn-b-DM_RETINA_PROLIF	8	73435964	0.0182	212889	0.8883	Proliferative diabetic retinopathy (DM_RETINA_PROLIF) || id:finn-b-DM_RETINA_PROLIF	Proliferative diabetic retinopathy (DM_RETINA_PROLIF)	Proliferative diabetic retinopathy (DM_RETINA_PROLIF) || ||	TRUE	igd	461460	0.002138	73435964	3.10E-22	8	ukb-b-19953	|| id:ukb-b-19953	TRUE	reported	igd	2	TRUE	NA	NA	0.00020371	461460	9.59E-08	212889	TRUE	9.83E-08	94.02286511	0.00018532
93	rs1834144	A	C	A	C	-0.0140112	-0.0097	0.373192	0.4463	FALSE	FALSE	FALSE	finn-b-DM_RETINA_PROLIF	18	40744790	0.0165	212889	0.555199	Proliferative diabetic retinopathy (DM_RETINA_PROLIF) || id:finn-b-DM_RETINA_PROLIF	Proliferative diabetic retinopathy (DM_RETINA_PROLIF)	Proliferative diabetic retinopathy (DM_RETINA_PROLIF) || ||	TRUE	igd	461460	0.00205213	40744790	8.60E-12	18	ukb-b-19953	|| id:ukb-b-19953	TRUE	reported	igd	2	TRUE	NA	NA	0.00010101	461460	1.62E-06	212889	TRUE	0.000808572	46.61663554	9.18E-05
94	rs1837450	C	T	C	T	-0.013511	0.0136	0.230178	0.2714	FALSE	FALSE	FALSE	finn-b-DM_RETINA_PROLIF	2	35470856	0.0184	212889	0.4602	Proliferative diabetic retinopathy (DM_RETINA_PROLIF) || id:finn-b-DM_RETINA_PROLIF	Proliferative diabetic retinopathy (DM_RETINA_PROLIF)	Proliferative diabetic retinopathy (DM_RETINA_PROLIF) || ||	TRUE	igd	461460	0.00234255	35470856	8.00E-09	2	ukb-b-19953	|| id:ukb-b-19953	TRUE	reported	igd	2	TRUE	NA	NA	7.21E-05	461460	2.57E-06	212889	TRUE	0.008559178	33.26574463	6.47E-05
95	rs1861410	T	C	T	C	-0.0212558	-0.0209	0.555423	0.5986	FALSE	FALSE	FALSE	finn-b-DM_RETINA_PROLIF	2	58933591	0.0167	212889	0.2119	Proliferative diabetic retinopathy (DM_RETINA_PROLIF) || id:finn-b-DM_RETINA_PROLIF	Proliferative diabetic retinopathy (DM_RETINA_PROLIF)	Proliferative diabetic retinopathy (DM_RETINA_PROLIF) || ||	TRUE	igd	461460	0.00198918	58933591	1.20E-26	2	ukb-b-19953	|| id:ukb-b-19953	TRUE	reported	igd	2	TRUE	NA	NA	0.000247381	461460	7.36E-06	212889	TRUE	6.75E-07	114.1843916	0.000223129
96	rs187554965	A	G	A	G	-0.0589596	0.0529	0.028945	0.02455	FALSE	FALSE	FALSE	finn-b-DM_RETINA_PROLIF	18	58123171	0.0532	212889	0.3199	Proliferative diabetic retinopathy (DM_RETINA_PROLIF) || id:finn-b-DM_RETINA_PROLIF	Proliferative diabetic retinopathy (DM_RETINA_PROLIF)	Proliferative diabetic retinopathy (DM_RETINA_PROLIF) || ||	TRUE	igd	461460	0.00597163	58123171	5.40E-23	18	ukb-b-19953	|| id:ukb-b-19953	TRUE	reported	igd	2	TRUE	NA	NA	0.000211203	461460	4.64E-06	212889	TRUE	2.30E-06	97.48174047	0.000195414
97	rs1884897	G	A	G	A	0.020001	-0.031	0.627378	0.6761	FALSE	FALSE	FALSE	finn-b-DM_RETINA_PROLIF	20	6612832	0.0175	212889	0.0768299	Proliferative diabetic retinopathy (DM_RETINA_PROLIF) || id:finn-b-DM_RETINA_PROLIF	Proliferative diabetic retinopathy (DM_RETINA_PROLIF)	Proliferative diabetic retinopathy (DM_RETINA_PROLIF) || ||	TRUE	igd	461460	0.00205634	6612832	2.30E-22	20	ukb-b-19953	|| id:ukb-b-19953	TRUE	reported	igd	2	TRUE	NA	NA	0.000204971	461460	1.47E-05	212889	TRUE	6.35E-05	94.6048873	0.000187039
98	rs1964675	T	C	T	C	0.0184471	-0.0251	0.711264	0.7594	FALSE	FALSE	FALSE	finn-b-DM_RETINA_PROLIF	3	136114945	0.0191	212889	0.1891	Proliferative diabetic retinopathy (DM_RETINA_PROLIF) || id:finn-b-DM_RETINA_PROLIF	Proliferative diabetic retinopathy (DM_RETINA_PROLIF)	Proliferative diabetic retinopathy (DM_RETINA_PROLIF) || ||	TRUE	igd	461460	0.00218068	136114945	2.70E-17	3	ukb-b-19953	|| id:ukb-b-19953	TRUE	reported	igd	2	TRUE	NA	NA	0.00015505	461460	8.11E-06	212889	TRUE	0.000246565	71.5603281	0.000139771
99	rs2028263	G	T	G	T	0.0120838	0.0103	0.700169	0.6702	FALSE	FALSE	FALSE	finn-b-DM_RETINA_PROLIF	19	1937952	0.0175	212889	0.5569	Proliferative diabetic retinopathy (DM_RETINA_PROLIF) || id:finn-b-DM_RETINA_PROLIF	Proliferative diabetic retinopathy (DM_RETINA_PROLIF)	Proliferative diabetic retinopathy (DM_RETINA_PROLIF) || ||	TRUE	igd	461460	0.00218947	1937952	3.40E-08	19	ukb-b-19953	|| id:ukb-b-19953	TRUE	reported	igd	2	TRUE	NA	NA	6.60E-05	461460	1.63E-06	212889	TRUE	0.008947549	30.45994112	6.13E-05
100	rs2051559	C	T	C	T	0.0204078	0	0.13254	0.1105	FALSE	FALSE	FALSE	finn-b-DM_RETINA_PROLIF	4	3298800	0.0262	212889	0.9994	Proliferative diabetic retinopathy (DM_RETINA_PROLIF) || id:finn-b-DM_RETINA_PROLIF	Proliferative diabetic retinopathy (DM_RETINA_PROLIF)	Proliferative diabetic retinopathy (DM_RETINA_PROLIF) || ||	TRUE	igd	461460	0.00291963	3298800	2.80E-12	4	ukb-b-19953	|| id:ukb-b-19953	TRUE	reported	igd	2	TRUE	NA	NA	0.000105867	461460	0	212889	TRUE	8.59E-05	48.85811911	9.58E-05
101	rs2076603	A	G	A	G	-0.0118874	-0.0063	0.643914	0.5591	FALSE	FALSE	FALSE	finn-b-DM_RETINA_PROLIF	1	17319011	0.0165	212889	0.704001	Proliferative diabetic retinopathy (DM_RETINA_PROLIF) || id:finn-b-DM_RETINA_PROLIF	Proliferative diabetic retinopathy (DM_RETINA_PROLIF)	Proliferative diabetic retinopathy (DM_RETINA_PROLIF) || ||	TRUE	igd	461460	0.00205707	17319011	7.50E-09	1	ukb-b-19953	|| id:ukb-b-19953	TRUE	reported	igd	2	TRUE	NA	NA	7.24E-05	461460	6.85E-07	212889	TRUE	0.003378483	33.39455126	6.48E-05
102	rs2081493	C	G	C	G	0.0123967	0.0167	0.303169	0.3255	FALSE	TRUE	FALSE	finn-b-DM_RETINA_PROLIF	8	25651528	0.0174	212889	0.3385	Proliferative diabetic retinopathy (DM_RETINA_PROLIF) || id:finn-b-DM_RETINA_PROLIF	Proliferative diabetic retinopathy (DM_RETINA_PROLIF)	Proliferative diabetic retinopathy (DM_RETINA_PROLIF) || ||	TRUE	igd	461460	0.00214982	25651528	8.10E-09	8	ukb-b-19953	|| id:ukb-b-19953	TRUE	reported	igd	2	TRUE	NA	NA	7.21E-05	461460	4.33E-06	212889	TRUE	0.014447004	33.25125068	6.49E-05
103	rs2106736	A	C	A	C	0.0112566	-0.0337	0.496252	0.4485	FALSE	FALSE	FALSE	finn-b-DM_RETINA_PROLIF	7	93096890	0.0165	212889	0.0409704	Proliferative diabetic retinopathy (DM_RETINA_PROLIF) || id:finn-b-DM_RETINA_PROLIF	Proliferative diabetic retinopathy (DM_RETINA_PROLIF)	Proliferative diabetic retinopathy (DM_RETINA_PROLIF) || ||	TRUE	igd	461460	0.0019805	93096890	1.30E-08	7	ukb-b-19953	|| id:ukb-b-19953	TRUE	reported	igd	2	TRUE	NA	NA	7.00E-05	461460	1.96E-05	212889	TRUE	0.132605053	32.30463022	6.34E-05
104	rs2135745	G	C	G	C	-0.0131228	0.0021	0.751464	0.7769	FALSE	TRUE	FALSE	finn-b-DM_RETINA_PROLIF	9	109150784	0.0198	212889	0.9166	Proliferative diabetic retinopathy (DM_RETINA_PROLIF) || id:finn-b-DM_RETINA_PROLIF	Proliferative diabetic retinopathy (DM_RETINA_PROLIF)	Proliferative diabetic retinopathy (DM_RETINA_PROLIF) || ||	TRUE	igd	461460	0.00229997	109150784	1.20E-08	9	ukb-b-19953	|| id:ukb-b-19953	TRUE	reported	igd	2	TRUE	NA	NA	7.05E-05	461460	5.28E-08	212889	TRUE	0.00182064	32.55432369	6.43E-05
106	rs215634	G	A	G	A	-0.0155223	-0.0225	0.611879	0.7152	FALSE	FALSE	FALSE	finn-b-DM_RETINA_PROLIF	7	32369148	0.0182	212889	0.2156	Proliferative diabetic retinopathy (DM_RETINA_PROLIF) || id:finn-b-DM_RETINA_PROLIF	Proliferative diabetic retinopathy (DM_RETINA_PROLIF)	Proliferative diabetic retinopathy (DM_RETINA_PROLIF) || ||	TRUE	igd	461460	0.00203492	32369148	2.40E-14	7	ukb-b-19953	|| id:ukb-b-19953	TRUE	reported	igd	2	TRUE	NA	NA	0.000126075	461460	7.18E-06	212889	TRUE	0.001101869	58.185861	0.000114439
107	rs2172131	C	T	C	T	-0.0149382	0.0092	0.578723	0.5138	FALSE	FALSE	FALSE	finn-b-DM_RETINA_PROLIF	10	133978962	0.0164	212889	0.573	Proliferative diabetic retinopathy (DM_RETINA_PROLIF) || id:finn-b-DM_RETINA_PROLIF	Proliferative diabetic retinopathy (DM_RETINA_PROLIF)	Proliferative diabetic retinopathy (DM_RETINA_PROLIF) || ||	TRUE	igd	461460	0.00200386	133978962	9.00E-14	10	ukb-b-19953	|| id:ukb-b-19953	TRUE	reported	igd	2	TRUE	NA	NA	0.000120414	461460	1.48E-06	212889	TRUE	0.000195772	55.57273704	0.000108809
108	rs2192158	G	A	G	A	-0.015012	-0.0023	0.553308	0.5165	FALSE	FALSE	FALSE	finn-b-DM_RETINA_PROLIF	4	55505360	0.0164	212889	0.8897	Proliferative diabetic retinopathy (DM_RETINA_PROLIF) || id:finn-b-DM_RETINA_PROLIF	Proliferative diabetic retinopathy (DM_RETINA_PROLIF)	Proliferative diabetic retinopathy (DM_RETINA_PROLIF) || ||	TRUE	igd	461460	0.00198302	55505360	3.70E-14	4	ukb-b-19953	|| id:ukb-b-19953	TRUE	reported	igd	2	TRUE	NA	NA	0.000124176	461460	9.24E-08	212889	TRUE	3.51E-05	57.30901219	0.000111399
109	rs2193101	G	C	G	C	-0.0142847	0.0213	0.812878	0.7225	FALSE	TRUE	FALSE	finn-b-DM_RETINA_PROLIF	16	49035172	0.0184	212889	0.2467	Proliferative diabetic retinopathy (DM_RETINA_PROLIF) || id:finn-b-DM_RETINA_PROLIF	Proliferative diabetic retinopathy (DM_RETINA_PROLIF)	Proliferative diabetic retinopathy (DM_RETINA_PROLIF) || ||	TRUE	igd	461460	0.00256649	49035172	2.60E-08	16	ukb-b-19953	|| id:ukb-b-19953	TRUE	reported	igd	2	TRUE	NA	NA	6.71E-05	461460	6.29E-06	212889	TRUE	0.030035377	30.97869331	6.21E-05
110	rs2198234	T	G	T	G	0.0129536	-0.0098	0.528231	0.4978	FALSE	FALSE	FALSE	finn-b-DM_RETINA_PROLIF	2	104159202	0.0164	212889	0.552	Proliferative diabetic retinopathy (DM_RETINA_PROLIF) || id:finn-b-DM_RETINA_PROLIF	Proliferative diabetic retinopathy (DM_RETINA_PROLIF)	Proliferative diabetic retinopathy (DM_RETINA_PROLIF) || ||	TRUE	igd	461460	0.00197532	104159202	5.50E-11	2	ukb-b-19953	|| id:ukb-b-19953	TRUE	reported	igd	2	TRUE	NA	NA	9.32E-05	461460	1.68E-06	212889	TRUE	0.001421816	43.00372167	8.36E-05
111	rs2216931	A	C	A	C	0.0169109	0.0219	0.661966	0.7376	FALSE	FALSE	FALSE	finn-b-DM_RETINA_PROLIF	2	181599070	0.0187	212889	0.2398	Proliferative diabetic retinopathy (DM_RETINA_PROLIF) || id:finn-b-DM_RETINA_PROLIF	Proliferative diabetic retinopathy (DM_RETINA_PROLIF)	Proliferative diabetic retinopathy (DM_RETINA_PROLIF) || ||	TRUE	igd	461460	0.00208587	181599070	5.20E-16	2	ukb-b-19953	|| id:ukb-b-19953	TRUE	reported	igd	2	TRUE	NA	NA	0.000142418	461460	6.44E-06	212889	TRUE	0.000335328	65.72929392	0.000127985
112	rs2225909	C	T	C	T	0.0156455	0.0298	0.774129	0.8191	FALSE	FALSE	FALSE	finn-b-DM_RETINA_PROLIF	11	30329744	0.0213	212889	0.1611	Proliferative diabetic retinopathy (DM_RETINA_PROLIF) || id:finn-b-DM_RETINA_PROLIF	Proliferative diabetic retinopathy (DM_RETINA_PROLIF)	Proliferative diabetic retinopathy (DM_RETINA_PROLIF) || ||	TRUE	igd	461460	0.00236139	30329744	3.50E-11	11	ukb-b-19953	|| id:ukb-b-19953	TRUE	reported	igd	2	TRUE	NA	NA	9.51E-05	461460	9.19E-06	212889	TRUE	0.010309503	43.89787063	8.56E-05
113	rs2233598	G	A	G	A	0.0144033	0.0238	0.215064	0.2219	FALSE	FALSE	FALSE	finn-b-DM_RETINA_PROLIF	5	140868499	0.0198	212889	0.229	Proliferative diabetic retinopathy (DM_RETINA_PROLIF) || id:finn-b-DM_RETINA_PROLIF	Proliferative diabetic retinopathy (DM_RETINA_PROLIF)	Proliferative diabetic retinopathy (DM_RETINA_PROLIF) || ||	TRUE	igd	461460	0.0024029	140868499	2.00E-09	5	ukb-b-19953	|| id:ukb-b-19953	TRUE	reported	igd	2	TRUE	NA	NA	7.79E-05	461460	6.79E-06	212889	TRUE	0.017619758	35.92961952	7.00E-05
114	rs2234458	T	C	T	C	-0.0203841	-9.00E-04	0.639519	0.6961	FALSE	FALSE	FALSE	finn-b-DM_RETINA_PROLIF	11	65639374	0.0178	212889	0.9606	Proliferative diabetic retinopathy (DM_RETINA_PROLIF) || id:finn-b-DM_RETINA_PROLIF	Proliferative diabetic retinopathy (DM_RETINA_PROLIF)	Proliferative diabetic retinopathy (DM_RETINA_PROLIF) || ||	TRUE	igd	461460	0.00205579	65639374	3.60E-23	11	ukb-b-19953	|| id:ukb-b-19953	TRUE	reported	igd	2	TRUE	NA	NA	0.00021301	461460	1.20E-08	212889	TRUE	3.22E-08	98.31631312	0.000191579
115	rs2243817	G	C	G	C	0.0109991	0.0102	0.583335	0.632	FALSE	TRUE	FALSE	finn-b-DM_RETINA_PROLIF	2	57727797	0.017	212889	0.5487	Proliferative diabetic retinopathy (DM_RETINA_PROLIF) || id:finn-b-DM_RETINA_PROLIF	Proliferative diabetic retinopathy (DM_RETINA_PROLIF)	Proliferative diabetic retinopathy (DM_RETINA_PROLIF) || ||	TRUE	igd	461460	0.00199969	57727797	3.80E-08	2	ukb-b-19953	|| id:ukb-b-19953	TRUE	reported	igd	2	TRUE	NA	NA	6.56E-05	461460	1.69E-06	212889	TRUE	0.009483359	30.25442835	5.88E-05
116	rs2249825	C	G	C	G	-0.0146183	-0.0018	0.266743	0.3405	FALSE	TRUE	FALSE	finn-b-DM_RETINA_PROLIF	13	31037903	0.0173	212889	0.9171	Proliferative diabetic retinopathy (DM_RETINA_PROLIF) || id:finn-b-DM_RETINA_PROLIF	Proliferative diabetic retinopathy (DM_RETINA_PROLIF)	Proliferative diabetic retinopathy (DM_RETINA_PROLIF) || ||	TRUE	igd	461460	0.00223793	31037903	6.50E-11	13	ukb-b-19953	|| id:ukb-b-19953	TRUE	reported	igd	2	TRUE	NA	NA	9.25E-05	461460	5.09E-08	212889	TRUE	0.00033835	42.6678485	8.36E-05
118	rs2271189	A	G	A	G	-0.0163086	0.0195	0.40272	0.3891	FALSE	FALSE	FALSE	finn-b-DM_RETINA_PROLIF	12	56494991	0.0168	212889	0.2447	Proliferative diabetic retinopathy (DM_RETINA_PROLIF) || id:finn-b-DM_RETINA_PROLIF	Proliferative diabetic retinopathy (DM_RETINA_PROLIF)	Proliferative diabetic retinopathy (DM_RETINA_PROLIF) || ||	TRUE	igd	461460	0.00201869	56494991	6.50E-16	12	ukb-b-19953	|| id:ukb-b-19953	TRUE	reported	igd	2	TRUE	NA	NA	0.000141417	461460	6.33E-06	212889	TRUE	0.00034501	65.26706729	0.000127951
119	rs2289379	T	C	T	C	-0.0152765	-0.0088	0.395648	0.515	FALSE	FALSE	FALSE	finn-b-DM_RETINA_PROLIF	7	44804225	0.0165	212889	0.5948	Proliferative diabetic retinopathy (DM_RETINA_PROLIF) || id:finn-b-DM_RETINA_PROLIF	Proliferative diabetic retinopathy (DM_RETINA_PROLIF)	Proliferative diabetic retinopathy (DM_RETINA_PROLIF) || ||	TRUE	igd	461460	0.00202952	44804225	5.20E-14	7	ukb-b-19953	|| id:ukb-b-19953	TRUE	reported	igd	2	TRUE	NA	NA	0.000122765	461460	1.34E-06	212889	TRUE	0.00015188	56.65797623	0.000111603
120	rs2297600	G	T	G	T	0.0159598	-0.0161	0.171915	0.2191	FALSE	FALSE	FALSE	finn-b-DM_RETINA_PROLIF	1	32207581	0.0198	212889	0.4183	Proliferative diabetic retinopathy (DM_RETINA_PROLIF) || id:finn-b-DM_RETINA_PROLIF	Proliferative diabetic retinopathy (DM_RETINA_PROLIF)	Proliferative diabetic retinopathy (DM_RETINA_PROLIF) || ||	TRUE	igd	461460	0.00261959	32207581	1.10E-09	1	ukb-b-19953	|| id:ukb-b-19953	TRUE	reported	igd	2	TRUE	NA	NA	8.04E-05	461460	3.11E-06	212889	TRUE	0.005951025	37.11831402	7.25E-05
121	rs2307111	C	T	C	T	-0.0280042	-0.0336	0.395025	0.4266	FALSE	FALSE	FALSE	finn-b-DM_RETINA_PROLIF	5	75003678	0.0166	212889	0.0426501	Proliferative diabetic retinopathy (DM_RETINA_PROLIF) || id:finn-b-DM_RETINA_PROLIF	Proliferative diabetic retinopathy (DM_RETINA_PROLIF)	Proliferative diabetic retinopathy (DM_RETINA_PROLIF) || ||	TRUE	igd	461460	0.00202203	75003678	1.30E-43	5	ukb-b-19953	|| id:ukb-b-19953	TRUE	reported	igd	2	TRUE	NA	NA	0.000415488	461460	1.92E-05	212889	TRUE	1.02E-09	191.8099587	0.000374833
122	rs2356377	T	C	T	C	0.0131078	-0.0107	0.659717	0.694	FALSE	FALSE	FALSE	finn-b-DM_RETINA_PROLIF	10	16757295	0.0179	212889	0.5507	Proliferative diabetic retinopathy (DM_RETINA_PROLIF) || id:finn-b-DM_RETINA_PROLIF	Proliferative diabetic retinopathy (DM_RETINA_PROLIF)	Proliferative diabetic retinopathy (DM_RETINA_PROLIF) || ||	TRUE	igd	461460	0.00209528	16757295	4.00E-10	10	ukb-b-19953	|| id:ukb-b-19953	TRUE	reported	igd	2	TRUE	NA	NA	8.48E-05	461460	1.68E-06	212889	TRUE	0.002524215	39.13591368	7.71E-05
123	rs2359774	C	G	C	G	0.0144675	-0.0062	0.212853	0.2217	FALSE	TRUE	FALSE	finn-b-DM_RETINA_PROLIF	3	35675051	0.0198	212889	0.7556	Proliferative diabetic retinopathy (DM_RETINA_PROLIF) || id:finn-b-DM_RETINA_PROLIF	Proliferative diabetic retinopathy (DM_RETINA_PROLIF)	Proliferative diabetic retinopathy (DM_RETINA_PROLIF) || ||	TRUE	igd	461460	0.00241358	35675051	2.00E-09	3	ukb-b-19953	|| id:ukb-b-19953	TRUE	reported	igd	2	TRUE	NA	NA	7.79E-05	461460	4.61E-07	212889	TRUE	0.001878064	35.93052684	7.01E-05
125	rs2398861	G	A	G	A	0.0179932	0.001	0.259169	0.3168	FALSE	FALSE	FALSE	finn-b-DM_RETINA_PROLIF	9	96430747	0.0176	212889	0.9553	Proliferative diabetic retinopathy (DM_RETINA_PROLIF) || id:finn-b-DM_RETINA_PROLIF	Proliferative diabetic retinopathy (DM_RETINA_PROLIF)	Proliferative diabetic retinopathy (DM_RETINA_PROLIF) || ||	TRUE	igd	461460	0.00226733	96430747	2.10E-15	9	ukb-b-19953	|| id:ukb-b-19953	TRUE	reported	igd	2	TRUE	NA	NA	0.000136457	461460	1.52E-08	212889	TRUE	1.03E-05	62.97777976	0.000124322
126	rs2429150	C	A	C	A	0.0111115	-0.0017	0.406509	0.4554	FALSE	FALSE	FALSE	finn-b-DM_RETINA_PROLIF	12	2152655	0.0165	212889	0.9185	Proliferative diabetic retinopathy (DM_RETINA_PROLIF) || id:finn-b-DM_RETINA_PROLIF	Proliferative diabetic retinopathy (DM_RETINA_PROLIF)	Proliferative diabetic retinopathy (DM_RETINA_PROLIF) || ||	TRUE	igd	461460	0.00202048	2152655	3.80E-08	12	ukb-b-19953	|| id:ukb-b-19953	TRUE	reported	igd	2	TRUE	NA	NA	6.55E-05	461460	4.99E-08	212889	TRUE	0.002658585	30.24379387	5.96E-05
127	rs2433733	A	G	A	G	-0.0171805	-0.0027	0.677659	0.6965	FALSE	FALSE	FALSE	finn-b-DM_RETINA_PROLIF	2	230816703	0.0179	212889	0.8815	Proliferative diabetic retinopathy (DM_RETINA_PROLIF) || id:finn-b-DM_RETINA_PROLIF	Proliferative diabetic retinopathy (DM_RETINA_PROLIF)	Proliferative diabetic retinopathy (DM_RETINA_PROLIF) || ||	TRUE	igd	461460	0.00210907	230816703	3.80E-16	2	ukb-b-19953	|| id:ukb-b-19953	TRUE	reported	igd	2	TRUE	NA	NA	0.000143779	461460	1.07E-07	212889	TRUE	8.50E-06	66.3574379	0.000128952
128	rs2439823	G	A	G	A	0.0191998	0.0097	0.545612	0.4895	FALSE	FALSE	FALSE	finn-b-DM_RETINA_PROLIF	10	99778226	0.0165	212889	0.5544	Proliferative diabetic retinopathy (DM_RETINA_PROLIF) || id:finn-b-DM_RETINA_PROLIF	Proliferative diabetic retinopathy (DM_RETINA_PROLIF)	Proliferative diabetic retinopathy (DM_RETINA_PROLIF) || ||	TRUE	igd	461460	0.00199108	99778226	5.30E-22	10	ukb-b-19953	|| id:ukb-b-19953	TRUE	reported	igd	2	TRUE	NA	NA	0.000201463	461460	1.62E-06	212889	TRUE	8.16E-07	92.98566249	0.000182782
129	rs252761	T	G	T	G	-0.0115046	-0.0079	0.587966	0.5746	FALSE	FALSE	FALSE	finn-b-DM_RETINA_PROLIF	5	77380723	0.0166	212889	0.6341	Proliferative diabetic retinopathy (DM_RETINA_PROLIF) || id:finn-b-DM_RETINA_PROLIF	Proliferative diabetic retinopathy (DM_RETINA_PROLIF)	Proliferative diabetic retinopathy (DM_RETINA_PROLIF) || ||	TRUE	igd	461460	0.00201769	77380723	1.20E-08	5	ukb-b-19953	|| id:ukb-b-19953	TRUE	reported	igd	2	TRUE	NA	NA	7.04E-05	461460	1.06E-06	212889	TRUE	0.004954657	32.51128713	6.41E-05
130	rs2569993	C	T	C	T	0.01267	0.0153	0.320327	0.3659	FALSE	FALSE	FALSE	finn-b-DM_RETINA_PROLIF	3	12926096	0.0171	212889	0.3701	Proliferative diabetic retinopathy (DM_RETINA_PROLIF) || id:finn-b-DM_RETINA_PROLIF	Proliferative diabetic retinopathy (DM_RETINA_PROLIF)	Proliferative diabetic retinopathy (DM_RETINA_PROLIF) || ||	TRUE	igd	461460	0.00212202	12926096	2.40E-09	3	ukb-b-19953	|| id:ukb-b-19953	TRUE	reported	igd	2	TRUE	NA	NA	7.72E-05	461460	3.76E-06	212889	TRUE	0.008934381	35.64956904	6.99E-05
131	rs2576135	A	T	A	T	-0.0201512	0.0037	0.907043	0.9176	FALSE	TRUE	FALSE	finn-b-DM_RETINA_PROLIF	13	54691442	0.0298	212889	0.9011	Proliferative diabetic retinopathy (DM_RETINA_PROLIF) || id:finn-b-DM_RETINA_PROLIF	Proliferative diabetic retinopathy (DM_RETINA_PROLIF)	Proliferative diabetic retinopathy (DM_RETINA_PROLIF) || ||	TRUE	igd	461460	0.0034435	54691442	4.90E-09	13	ukb-b-19953	|| id:ukb-b-19953	TRUE	reported	igd	2	TRUE	NA	NA	7.42E-05	461460	7.24E-08	212889	TRUE	0.001446227	34.24535339	6.85E-05
132	rs2606228	C	A	C	A	-0.0138791	-0.0178	0.646368	0.5877	FALSE	FALSE	FALSE	finn-b-DM_RETINA_PROLIF	3	183537759	0.0167	212889	0.2879	Proliferative diabetic retinopathy (DM_RETINA_PROLIF) || id:finn-b-DM_RETINA_PROLIF	Proliferative diabetic retinopathy (DM_RETINA_PROLIF)	Proliferative diabetic retinopathy (DM_RETINA_PROLIF) || ||	TRUE	igd	461460	0.00208379	183537759	2.70E-11	3	ukb-b-19953	|| id:ukb-b-19953	TRUE	reported	igd	2	TRUE	NA	NA	9.61E-05	461460	5.34E-06	212889	TRUE	0.004229215	44.36236704	8.81E-05
133	rs260731	G	A	G	A	-0.0125134	-0.0119	0.712862	0.7335	FALSE	FALSE	FALSE	finn-b-DM_RETINA_PROLIF	5	139095473	0.0186	212889	0.5214	Proliferative diabetic retinopathy (DM_RETINA_PROLIF) || id:finn-b-DM_RETINA_PROLIF	Proliferative diabetic retinopathy (DM_RETINA_PROLIF)	Proliferative diabetic retinopathy (DM_RETINA_PROLIF) || ||	TRUE	igd	461460	0.00218868	139095473	1.10E-08	5	ukb-b-19953	|| id:ukb-b-19953	TRUE	reported	igd	2	TRUE	NA	NA	7.08E-05	461460	1.92E-06	212889	TRUE	0.007294609	32.6878319	6.41E-05
134	rs2678204	G	T	G	T	0.024161	-0.0105	0.340162	0.2961	FALSE	FALSE	FALSE	finn-b-DM_RETINA_PROLIF	1	201800511	0.018	212889	0.5583	Proliferative diabetic retinopathy (DM_RETINA_PROLIF) || id:finn-b-DM_RETINA_PROLIF	Proliferative diabetic retinopathy (DM_RETINA_PROLIF)	Proliferative diabetic retinopathy (DM_RETINA_PROLIF) || ||	TRUE	igd	461460	0.00208158	201800511	3.80E-31	1	ukb-b-19953	|| id:ukb-b-19953	TRUE	reported	igd	2	TRUE	NA	NA	0.000291867	461460	1.60E-06	212889	TRUE	1.55E-09	134.7235747	0.000262049
135	rs2693842	T	G	T	G	-0.0123335	-0.006	0.488836	0.5755	FALSE	FALSE	FALSE	finn-b-DM_RETINA_PROLIF	2	6144104	0.0166	212889	0.7199	Proliferative diabetic retinopathy (DM_RETINA_PROLIF) || id:finn-b-DM_RETINA_PROLIF	Proliferative diabetic retinopathy (DM_RETINA_PROLIF)	Proliferative diabetic retinopathy (DM_RETINA_PROLIF) || ||	TRUE	igd	461460	0.00197426	6144104	4.20E-10	2	ukb-b-19953	|| id:ukb-b-19953	TRUE	reported	igd	2	TRUE	NA	NA	8.46E-05	461460	6.14E-07	212889	TRUE	0.001322675	39.02689351	7.60E-05
136	rs2725371	G	A	G	A	-0.0160301	-0.0289	0.696115	0.7386	FALSE	FALSE	FALSE	finn-b-DM_RETINA_PROLIF	8	30854033	0.0187	212889	0.1216	Proliferative diabetic retinopathy (DM_RETINA_PROLIF) || id:finn-b-DM_RETINA_PROLIF	Proliferative diabetic retinopathy (DM_RETINA_PROLIF)	Proliferative diabetic retinopathy (DM_RETINA_PROLIF) || ||	TRUE	igd	461460	0.00215845	30854033	1.10E-13	8	ukb-b-19953	|| id:ukb-b-19953	TRUE	reported	igd	2	TRUE	NA	NA	0.00011951	461460	1.12E-05	212889	TRUE	0.003800381	55.15545577	0.000108716
138	rs28350	G	A	G	A	-0.0180335	0.0011	0.820684	0.8139	FALSE	FALSE	FALSE	finn-b-DM_RETINA_PROLIF	3	42418446	0.021	212889	0.9588	Proliferative diabetic retinopathy (DM_RETINA_PROLIF) || id:finn-b-DM_RETINA_PROLIF	Proliferative diabetic retinopathy (DM_RETINA_PROLIF)	Proliferative diabetic retinopathy (DM_RETINA_PROLIF) || ||	TRUE	igd	461460	0.00258234	42418446	2.90E-12	3	ukb-b-19953	|| id:ukb-b-19953	TRUE	reported	igd	2	TRUE	NA	NA	0.000105671	461460	1.29E-08	212889	TRUE	0.000104314	48.7678044	9.57E-05
139	rs28489620	A	G	A	G	-0.0153737	0.019	0.290349	0.2966	FALSE	FALSE	FALSE	finn-b-DM_RETINA_PROLIF	22	41804716	0.018	212889	0.2894	Proliferative diabetic retinopathy (DM_RETINA_PROLIF) || id:finn-b-DM_RETINA_PROLIF	Proliferative diabetic retinopathy (DM_RETINA_PROLIF)	Proliferative diabetic retinopathy (DM_RETINA_PROLIF) || ||	TRUE	igd	461460	0.00220025	41804716	2.80E-12	22	ukb-b-19953	|| id:ukb-b-19953	TRUE	reported	igd	2	TRUE	NA	NA	0.000105788	461460	5.23E-06	212889	TRUE	0.002268328	48.82168281	9.74E-05
140	rs28670671	C	T	C	T	-0.0124638	0.002	0.286024	0.3617	FALSE	FALSE	FALSE	finn-b-DM_RETINA_PROLIF	9	140363045	0.0181	212889	0.9097	Proliferative diabetic retinopathy (DM_RETINA_PROLIF) || id:finn-b-DM_RETINA_PROLIF	Proliferative diabetic retinopathy (DM_RETINA_PROLIF)	Proliferative diabetic retinopathy (DM_RETINA_PROLIF) || ||	TRUE	igd	461460	0.00226426	140363045	3.70E-08	9	ukb-b-19953	|| id:ukb-b-19953	TRUE	reported	igd	2	TRUE	NA	NA	6.57E-05	461460	5.74E-08	212889	TRUE	0.002687452	30.30039947	6.34E-05
141	rs2870111	T	C	T	C	-0.0157151	0.0064	0.412066	0.4127	FALSE	FALSE	FALSE	finn-b-DM_RETINA_PROLIF	15	79403585	0.0166	212889	0.701501	Proliferative diabetic retinopathy (DM_RETINA_PROLIF) || id:finn-b-DM_RETINA_PROLIF	Proliferative diabetic retinopathy (DM_RETINA_PROLIF)	Proliferative diabetic retinopathy (DM_RETINA_PROLIF) || ||	TRUE	igd	461460	0.00201912	79403585	7.10E-15	15	ukb-b-19953	|| id:ukb-b-19953	TRUE	reported	igd	2	TRUE	NA	NA	0.000131257	461460	6.98E-07	212889	TRUE	5.03E-05	60.57731732	0.000119663
142	rs2875762	C	G	C	G	0.015339	0.0017	0.242953	0.1112	FALSE	TRUE	FALSE	finn-b-DM_RETINA_PROLIF	6	124925032	0.026	212889	0.9468	Proliferative diabetic retinopathy (DM_RETINA_PROLIF) || id:finn-b-DM_RETINA_PROLIF	Proliferative diabetic retinopathy (DM_RETINA_PROLIF)	Proliferative diabetic retinopathy (DM_RETINA_PROLIF) || ||	TRUE	igd	461460	0.0023121	124925032	3.30E-11	6	ukb-b-19953	|| id:ukb-b-19953	TRUE	reported	igd	2	TRUE	NA	NA	9.54E-05	461460	2.01E-08	212889	TRUE	0.000239345	44.01298943	8.66E-05
143	rs2920503	T	C	T	C	-0.0140307	0.0086	0.285413	0.3136	FALSE	FALSE	FALSE	finn-b-DM_RETINA_PROLIF	3	12324230	0.0178	212889	0.628001	Proliferative diabetic retinopathy (DM_RETINA_PROLIF) || id:finn-b-DM_RETINA_PROLIF	Proliferative diabetic retinopathy (DM_RETINA_PROLIF)	Proliferative diabetic retinopathy (DM_RETINA_PROLIF) || ||	TRUE	igd	461460	0.00219666	12324230	1.70E-10	3	ukb-b-19953	|| id:ukb-b-19953	TRUE	reported	igd	2	TRUE	NA	NA	8.84E-05	461460	1.10E-06	212889	TRUE	0.001427287	40.79744766	8.03E-05
144	rs2952863	G	T	G	T	-0.0148163	-0.0054	0.708907	0.7417	FALSE	FALSE	FALSE	finn-b-DM_RETINA_PROLIF	4	130759647	0.0188	212889	0.7751	Proliferative diabetic retinopathy (DM_RETINA_PROLIF) || id:finn-b-DM_RETINA_PROLIF	Proliferative diabetic retinopathy (DM_RETINA_PROLIF)	Proliferative diabetic retinopathy (DM_RETINA_PROLIF) || ||	TRUE	igd	461460	0.00217077	130759647	8.80E-12	4	ukb-b-19953	|| id:ukb-b-19953	TRUE	reported	igd	2	TRUE	NA	NA	0.000100943	461460	3.88E-07	212889	TRUE	0.000321577	46.58562259	9.06E-05
145	rs3018403	C	T	C	T	-0.0117925	-0.0285	0.564218	0.6628	FALSE	FALSE	FALSE	finn-b-DM_RETINA_PROLIF	11	132620546	0.0174	212889	0.1011	Proliferative diabetic retinopathy (DM_RETINA_PROLIF) || id:finn-b-DM_RETINA_PROLIF	Proliferative diabetic retinopathy (DM_RETINA_PROLIF)	Proliferative diabetic retinopathy (DM_RETINA_PROLIF) || ||	TRUE	igd	461460	0.00200201	132620546	3.90E-09	11	ukb-b-19953	|| id:ukb-b-19953	TRUE	reported	igd	2	TRUE	NA	NA	7.52E-05	461460	1.26E-05	212889	TRUE	0.050630565	34.69599008	6.84E-05
146	rs317656	A	T	A	T	-0.0144763	-0.0175	0.724452	0.6471	FALSE	TRUE	FALSE	finn-b-DM_RETINA_PROLIF	12	69681101	0.0171	212889	0.3075	Proliferative diabetic retinopathy (DM_RETINA_PROLIF) || id:finn-b-DM_RETINA_PROLIF	Proliferative diabetic retinopathy (DM_RETINA_PROLIF)	Proliferative diabetic retinopathy (DM_RETINA_PROLIF) || ||	TRUE	igd	461460	0.00221303	69681101	6.10E-11	12	ukb-b-19953	|| id:ukb-b-19953	TRUE	reported	igd	2	TRUE	NA	NA	9.27E-05	461460	4.92E-06	212889	TRUE	0.00467297	42.78982858	8.37E-05
147	rs3213943	A	C	A	C	-0.0179406	-0.0042	0.131525	0.1863	FALSE	FALSE	FALSE	finn-b-DM_RETINA_PROLIF	2	136389840	0.0211	212889	0.8417	Proliferative diabetic retinopathy (DM_RETINA_PROLIF) || id:finn-b-DM_RETINA_PROLIF	Proliferative diabetic retinopathy (DM_RETINA_PROLIF)	Proliferative diabetic retinopathy (DM_RETINA_PROLIF) || ||	TRUE	igd	461460	0.00288163	136389840	4.80E-10	2	ukb-b-19953	|| id:ukb-b-19953	TRUE	reported	igd	2	TRUE	NA	NA	8.40E-05	461460	1.86E-07	212889	TRUE	0.000857966	38.76122492	7.35E-05
148	rs32421	T	A	T	A	0.0132315	-0.0238	0.224315	0.2175	FALSE	TRUE	FALSE	finn-b-DM_RETINA_PROLIF	5	167362416	0.02	212889	0.2332	Proliferative diabetic retinopathy (DM_RETINA_PROLIF) || id:finn-b-DM_RETINA_PROLIF	Proliferative diabetic retinopathy (DM_RETINA_PROLIF)	Proliferative diabetic retinopathy (DM_RETINA_PROLIF) || ||	TRUE	igd	461460	0.00237757	167362416	2.60E-08	5	ukb-b-19953	|| id:ukb-b-19953	TRUE	reported	igd	2	TRUE	NA	NA	6.71E-05	461460	6.65E-06	212889	TRUE	0.032159131	30.97073683	6.09E-05
149	rs328301	C	T	C	T	-0.0117755	-0.0122	0.623796	0.5977	FALSE	FALSE	FALSE	finn-b-DM_RETINA_PROLIF	8	38343012	0.0168	212889	0.4667	Proliferative diabetic retinopathy (DM_RETINA_PROLIF) || id:finn-b-DM_RETINA_PROLIF	Proliferative diabetic retinopathy (DM_RETINA_PROLIF)	Proliferative diabetic retinopathy (DM_RETINA_PROLIF) || ||	TRUE	igd	461460	0.00205412	38343012	9.90E-09	8	ukb-b-19953	|| id:ukb-b-19953	TRUE	reported	igd	2	TRUE	NA	NA	7.12E-05	461460	2.48E-06	212889	TRUE	0.008787697	32.86299126	6.51E-05
150	rs329118	T	C	T	C	-0.0165734	0.018	0.419409	0.4227	FALSE	FALSE	FALSE	finn-b-DM_RETINA_PROLIF	5	133861663	0.0166	212889	0.2782	Proliferative diabetic retinopathy (DM_RETINA_PROLIF) || id:finn-b-DM_RETINA_PROLIF	Proliferative diabetic retinopathy (DM_RETINA_PROLIF)	Proliferative diabetic retinopathy (DM_RETINA_PROLIF) || ||	TRUE	igd	461460	0.0020038	133861663	1.30E-16	5	ukb-b-19953	|| id:ukb-b-19953	TRUE	reported	igd	2	TRUE	NA	NA	0.000148224	461460	5.52E-06	212889	TRUE	0.000176779	68.40919499	0.000133771
151	rs34045288	T	C	T	C	0.0234784	0.0428	0.334435	0.3769	FALSE	FALSE	FALSE	finn-b-DM_RETINA_PROLIF	6	40369081	0.0169	212889	0.0113799	Proliferative diabetic retinopathy (DM_RETINA_PROLIF) || id:finn-b-DM_RETINA_PROLIF	Proliferative diabetic retinopathy (DM_RETINA_PROLIF)	Proliferative diabetic retinopathy (DM_RETINA_PROLIF) || ||	TRUE	igd	461460	0.00209371	40369081	3.50E-29	6	ukb-b-19953	|| id:ukb-b-19953	TRUE	reported	igd	2	TRUE	NA	NA	0.000272429	461460	3.01E-05	212889	TRUE	2.61E-05	125.7488263	0.000245397
152	rs34303684	C	G	C	G	-0.0118477	-0.0107	0.356888	0.3203	FALSE	TRUE	FALSE	finn-b-DM_RETINA_PROLIF	15	99519259	0.0176	212889	0.543	Proliferative diabetic retinopathy (DM_RETINA_PROLIF) || id:finn-b-DM_RETINA_PROLIF	Proliferative diabetic retinopathy (DM_RETINA_PROLIF)	Proliferative diabetic retinopathy (DM_RETINA_PROLIF) || ||	TRUE	igd	461460	0.00207376	99519259	1.10E-08	15	ukb-b-19953	|| id:ukb-b-19953	TRUE	reported	igd	2	TRUE	NA	NA	7.07E-05	461460	1.74E-06	212889	TRUE	0.006787995	32.64007221	6.44E-05
153	rs34481751	A	C	A	C	-0.0185029	-0.0194	0.165329	0.1727	FALSE	FALSE	FALSE	finn-b-DM_RETINA_PROLIF	20	47501038	0.0219	212889	0.3735	Proliferative diabetic retinopathy (DM_RETINA_PROLIF) || id:finn-b-DM_RETINA_PROLIF	Proliferative diabetic retinopathy (DM_RETINA_PROLIF)	Proliferative diabetic retinopathy (DM_RETINA_PROLIF) || ||	TRUE	igd	461460	0.00270404	47501038	7.80E-12	20	ukb-b-19953	|| id:ukb-b-19953	TRUE	reported	igd	2	TRUE	NA	NA	0.000101456	461460	3.69E-06	212889	TRUE	0.001859416	46.82236864	9.45E-05
154	rs34517439	A	C	A	C	0.038848	0.0211	0.121787	0.1269	FALSE	FALSE	FALSE	finn-b-DM_RETINA_PROLIF	1	78450517	0.0247	212889	0.3918	Proliferative diabetic retinopathy (DM_RETINA_PROLIF) || id:finn-b-DM_RETINA_PROLIF	Proliferative diabetic retinopathy (DM_RETINA_PROLIF)	Proliferative diabetic retinopathy (DM_RETINA_PROLIF) || ||	TRUE	igd	461460	0.00304983	78450517	3.60E-37	1	ukb-b-19953	|| id:ukb-b-19953	TRUE	reported	igd	2	TRUE	NA	NA	0.00035148	461460	3.43E-06	212889	TRUE	1.12E-10	162.2505083	0.000322826
156	rs34811474	A	G	A	G	-0.0285293	-0.0055	0.230756	0.2301	FALSE	FALSE	FALSE	finn-b-DM_RETINA_PROLIF	4	25408838	0.0195	212889	0.776101	Proliferative diabetic retinopathy (DM_RETINA_PROLIF) || id:finn-b-DM_RETINA_PROLIF	Proliferative diabetic retinopathy (DM_RETINA_PROLIF)	Proliferative diabetic retinopathy (DM_RETINA_PROLIF) || ||	TRUE	igd	461460	0.00234269	25408838	4.10E-34	4	ukb-b-19953	|| id:ukb-b-19953	TRUE	reported	igd	2	TRUE	NA	NA	0.000321278	461460	3.74E-07	212889	TRUE	3.88E-11	148.3039042	0.000288954
157	rs34882821	T	G	T	G	0.0124379	0.0055	0.338616	0.2921	FALSE	FALSE	FALSE	finn-b-DM_RETINA_PROLIF	9	14783314	0.0181	212889	0.7592	Proliferative diabetic retinopathy (DM_RETINA_PROLIF) || id:finn-b-DM_RETINA_PROLIF	Proliferative diabetic retinopathy (DM_RETINA_PROLIF)	Proliferative diabetic retinopathy (DM_RETINA_PROLIF) || ||	TRUE	igd	461460	0.00209594	14783314	3.00E-09	9	ukb-b-19953	|| id:ukb-b-19953	TRUE	reported	igd	2	TRUE	NA	NA	7.63E-05	461460	4.34E-07	212889	TRUE	0.002050206	35.21570843	6.93E-05
160	rs35697587	A	G	A	G	-0.0164677	-0.0442	0.508121	0.5875	FALSE	FALSE	FALSE	finn-b-DM_RETINA_PROLIF	14	47298505	0.0167	212889	0.00795994	Proliferative diabetic retinopathy (DM_RETINA_PROLIF) || id:finn-b-DM_RETINA_PROLIF	Proliferative diabetic retinopathy (DM_RETINA_PROLIF)	Proliferative diabetic retinopathy (DM_RETINA_PROLIF) || ||	TRUE	igd	461460	0.00198067	47298505	9.20E-17	14	ukb-b-19953	|| id:ukb-b-19953	TRUE	reported	igd	2	TRUE	NA	NA	0.000149777	461460	3.29E-05	212889	TRUE	0.013066929	69.12603486	0.000135557
161	rs35697691	G	C	G	C	0.0230305	-0.0085	0.089346	0.04211	FALSE	TRUE	FALSE	finn-b-DM_RETINA_PROLIF	15	52353498	0.0414	212889	0.8371	Proliferative diabetic retinopathy (DM_RETINA_PROLIF) || id:finn-b-DM_RETINA_PROLIF	Proliferative diabetic retinopathy (DM_RETINA_PROLIF)	Proliferative diabetic retinopathy (DM_RETINA_PROLIF) || ||	TRUE	igd	461460	0.00352223	52353498	6.20E-11	15	ukb-b-19953	|| id:ukb-b-19953	TRUE	reported	igd	2	TRUE	NA	NA	9.26E-05	461460	1.98E-07	212889	TRUE	0.000458453	42.75346417	8.63E-05
162	rs35809007	A	G	A	G	-0.0171009	-0.0069	0.363205	0.3936	FALSE	FALSE	FALSE	finn-b-DM_RETINA_PROLIF	2	47019521	0.0168	212889	0.680801	Proliferative diabetic retinopathy (DM_RETINA_PROLIF) || id:finn-b-DM_RETINA_PROLIF	Proliferative diabetic retinopathy (DM_RETINA_PROLIF)	Proliferative diabetic retinopathy (DM_RETINA_PROLIF) || ||	TRUE	igd	461460	0.00205627	47019521	9.10E-17	2	ukb-b-19953	|| id:ukb-b-19953	TRUE	reported	igd	2	TRUE	NA	NA	0.000149858	461460	7.92E-07	212889	TRUE	1.47E-05	69.16361044	0.000135276
163	rs35949039	T	G	T	G	-0.0234398	-5.00E-04	0.105647	0.1035	FALSE	FALSE	FALSE	finn-b-DM_RETINA_PROLIF	16	70572605	0.0268	212889	0.9843	Proliferative diabetic retinopathy (DM_RETINA_PROLIF) || id:finn-b-DM_RETINA_PROLIF	Proliferative diabetic retinopathy (DM_RETINA_PROLIF)	Proliferative diabetic retinopathy (DM_RETINA_PROLIF) || ||	TRUE	igd	461460	0.00324127	70572605	4.80E-13	16	ukb-b-19953	|| id:ukb-b-19953	TRUE	reported	igd	2	TRUE	NA	NA	0.000113317	461460	1.64E-09	212889	TRUE	5.17E-05	52.29707321	0.000103825
164	rs36007635	A	G	A	G	-0.021045	-0.0134	0.137698	0.09094	FALSE	FALSE	FALSE	finn-b-DM_RETINA_PROLIF	6	163009335	0.0285	212889	0.6387	Proliferative diabetic retinopathy (DM_RETINA_PROLIF) || id:finn-b-DM_RETINA_PROLIF	Proliferative diabetic retinopathy (DM_RETINA_PROLIF)	Proliferative diabetic retinopathy (DM_RETINA_PROLIF) || ||	TRUE	igd	461460	0.00286788	163009335	2.20E-13	6	ukb-b-19953	|| id:ukb-b-19953	TRUE	reported	igd	2	TRUE	NA	NA	0.000116679	461460	1.04E-06	212889	TRUE	0.000188427	53.84878511	0.000105176
165	rs3737992	A	G	A	G	-0.0196876	-0.0402	0.168978	0.1911	FALSE	FALSE	FALSE	finn-b-DM_RETINA_PROLIF	1	33234128	0.0208	212889	0.0539299	Proliferative diabetic retinopathy (DM_RETINA_PROLIF) || id:finn-b-DM_RETINA_PROLIF	Proliferative diabetic retinopathy (DM_RETINA_PROLIF)	Proliferative diabetic retinopathy (DM_RETINA_PROLIF) || ||	TRUE	igd	461460	0.00262902	33234128	7.00E-14	1	ukb-b-19953	|| id:ukb-b-19953	TRUE	reported	igd	2	TRUE	NA	NA	0.00012151	461460	1.75E-05	212889	TRUE	0.00908821	56.07867893	0.000108857
166	rs3754963	T	A	T	A	-0.0149291	0.0219	0.255043	0.303	FALSE	TRUE	FALSE	finn-b-DM_RETINA_PROLIF	2	166185707	0.0179	212889	0.2202	Proliferative diabetic retinopathy (DM_RETINA_PROLIF) || id:finn-b-DM_RETINA_PROLIF	Proliferative diabetic retinopathy (DM_RETINA_PROLIF)	Proliferative diabetic retinopathy (DM_RETINA_PROLIF) || ||	TRUE	igd	461460	0.00226046	166185707	4.00E-11	2	ukb-b-19953	|| id:ukb-b-19953	TRUE	reported	igd	2	TRUE	NA	NA	9.45E-05	461460	7.03E-06	212889	TRUE	0.006961549	43.61878875	8.47E-05
167	rs3784710	C	T	C	T	-0.0297067	0.0022	0.226602	0.1716	FALSE	FALSE	FALSE	finn-b-DM_RETINA_PROLIF	15	68072458	0.0217	212889	0.9187	Proliferative diabetic retinopathy (DM_RETINA_PROLIF) || id:finn-b-DM_RETINA_PROLIF	Proliferative diabetic retinopathy (DM_RETINA_PROLIF)	Proliferative diabetic retinopathy (DM_RETINA_PROLIF) || ||	TRUE	igd	461460	0.00236042	68072458	2.50E-36	15	ukb-b-19953	|| id:ukb-b-19953	TRUE	reported	igd	2	TRUE	NA	NA	0.000343122	461460	4.83E-08	212889	TRUE	2.81E-12	158.3909083	0.000309318
168	rs3807566	T	G	T	G	-0.0120727	0.012	0.43832	0.3785	FALSE	FALSE	FALSE	finn-b-DM_RETINA_PROLIF	7	50564204	0.0169	212889	0.479001	Proliferative diabetic retinopathy (DM_RETINA_PROLIF) || id:finn-b-DM_RETINA_PROLIF	Proliferative diabetic retinopathy (DM_RETINA_PROLIF)	Proliferative diabetic retinopathy (DM_RETINA_PROLIF) || ||	TRUE	igd	461460	0.00199583	50564204	1.50E-09	7	ukb-b-19953	|| id:ukb-b-19953	TRUE	reported	igd	2	TRUE	NA	NA	7.93E-05	461460	2.37E-06	212889	TRUE	0.004934463	36.58994232	7.18E-05
169	rs3814883	T	C	T	C	0.0240107	-0.0194	0.482402	0.4118	FALSE	FALSE	FALSE	finn-b-DM_RETINA_PROLIF	16	29994922	0.0166	212889	0.2431	Proliferative diabetic retinopathy (DM_RETINA_PROLIF) || id:finn-b-DM_RETINA_PROLIF	Proliferative diabetic retinopathy (DM_RETINA_PROLIF)	Proliferative diabetic retinopathy (DM_RETINA_PROLIF) || ||	TRUE	igd	461460	0.00198424	29994922	1.00E-33	16	ukb-b-19953	|| id:ukb-b-19953	TRUE	reported	igd	2	TRUE	NA	NA	0.000317213	461460	6.42E-06	212889	TRUE	5.48E-09	146.4270263	0.0002879
170	rs3856038	A	C	A	C	0.0125948	0.0038	0.301947	0.2492	FALSE	FALSE	FALSE	finn-b-DM_RETINA_PROLIF	1	80844249	0.0189	212889	0.8406	Proliferative diabetic retinopathy (DM_RETINA_PROLIF) || id:finn-b-DM_RETINA_PROLIF	Proliferative diabetic retinopathy (DM_RETINA_PROLIF)	Proliferative diabetic retinopathy (DM_RETINA_PROLIF) || ||	TRUE	igd	461460	0.00214435	80844249	4.30E-09	1	ukb-b-19953	|| id:ukb-b-19953	TRUE	reported	igd	2	TRUE	NA	NA	7.48E-05	461460	1.90E-07	212889	TRUE	0.001725895	34.49778463	6.69E-05
171	rs3897102	T	C	T	C	0.0120838	0.0178	0.411157	0.4608	FALSE	FALSE	FALSE	finn-b-DM_RETINA_PROLIF	12	123492112	0.0166	212889	0.2835	Proliferative diabetic retinopathy (DM_RETINA_PROLIF) || id:finn-b-DM_RETINA_PROLIF	Proliferative diabetic retinopathy (DM_RETINA_PROLIF)	Proliferative diabetic retinopathy (DM_RETINA_PROLIF) || ||	TRUE	igd	461460	0.00202716	123492112	2.50E-09	12	ukb-b-19953	|| id:ukb-b-19953	TRUE	reported	igd	2	TRUE	NA	NA	7.70E-05	461460	5.40E-06	212889	TRUE	0.013809269	35.53292842	7.07E-05
172	rs3901286	A	C	A	C	-0.0225553	0.0584	0.15244	0.223	FALSE	FALSE	FALSE	finn-b-DM_RETINA_PROLIF	7	99107727	0.0196	212889	0.00288802	Proliferative diabetic retinopathy (DM_RETINA_PROLIF) || id:finn-b-DM_RETINA_PROLIF	Proliferative diabetic retinopathy (DM_RETINA_PROLIF)	Proliferative diabetic retinopathy (DM_RETINA_PROLIF) || ||	TRUE	igd	461460	0.00275602	99107727	2.70E-16	7	ukb-b-19953	|| id:ukb-b-19953	TRUE	reported	igd	2	TRUE	NA	NA	0.000145123	461460	4.17E-05	212889	TRUE	0.032889717	66.97804795	0.000131461
173	rs3935190	A	G	A	G	-0.0144864	0.0294	0.536784	0.5046	FALSE	FALSE	FALSE	finn-b-DM_RETINA_PROLIF	17	79084367	0.0165	212889	0.07416	Proliferative diabetic retinopathy (DM_RETINA_PROLIF) || id:finn-b-DM_RETINA_PROLIF	Proliferative diabetic retinopathy (DM_RETINA_PROLIF)	Proliferative diabetic retinopathy (DM_RETINA_PROLIF) || ||	TRUE	igd	461460	0.00199701	79084367	4.00E-13	17	ukb-b-19953	|| id:ukb-b-19953	TRUE	reported	igd	2	TRUE	NA	NA	0.000114019	461460	1.49E-05	212889	TRUE	0.009274671	52.62116592	0.00010436
174	rs394608	C	T	C	T	0.0186353	-0.0075	0.537697	0.5658	FALSE	FALSE	FALSE	finn-b-DM_RETINA_PROLIF	21	46581798	0.0165	212889	0.651499	Proliferative diabetic retinopathy (DM_RETINA_PROLIF) || id:finn-b-DM_RETINA_PROLIF	Proliferative diabetic retinopathy (DM_RETINA_PROLIF)	Proliferative diabetic retinopathy (DM_RETINA_PROLIF) || ||	TRUE	igd	461460	0.00199484	46581798	9.50E-21	21	ukb-b-19953	|| id:ukb-b-19953	TRUE	reported	igd	2	TRUE	NA	NA	0.000189079	461460	9.71E-07	212889	TRUE	1.10E-06	87.26832519	0.00017265
176	rs40071	C	T	C	T	-0.0261666	0.0517	0.179536	0.2115	FALSE	FALSE	FALSE	finn-b-DM_RETINA_PROLIF	5	107496102	0.0201	212889	0.00991905	Proliferative diabetic retinopathy (DM_RETINA_PROLIF) || id:finn-b-DM_RETINA_PROLIF	Proliferative diabetic retinopathy (DM_RETINA_PROLIF)	Proliferative diabetic retinopathy (DM_RETINA_PROLIF) || ||	TRUE	igd	461460	0.00258163	107496102	3.80E-24	5	ukb-b-19953	|| id:ukb-b-19953	TRUE	reported	igd	2	TRUE	NA	NA	0.000222576	461460	3.11E-05	212889	TRUE	0.00036115	102.732201	0.000201714
177	rs4055791	T	C	T	C	-0.0178082	-0.0153	0.416804	0.3919	FALSE	FALSE	FALSE	finn-b-DM_RETINA_PROLIF	13	59266053	0.0168	212889	0.3627	Proliferative diabetic retinopathy (DM_RETINA_PROLIF) || id:finn-b-DM_RETINA_PROLIF	Proliferative diabetic retinopathy (DM_RETINA_PROLIF)	Proliferative diabetic retinopathy (DM_RETINA_PROLIF) || ||	TRUE	igd	461460	0.00200801	59266053	7.40E-19	13	ukb-b-19953	|| id:ukb-b-19953	TRUE	reported	igd	2	TRUE	NA	NA	0.000170413	461460	3.90E-06	212889	TRUE	2.34E-05	78.65173484	0.000154176
178	rs406388	G	C	G	C	0.015973	-0.0127	0.177266	0.2084	FALSE	TRUE	FALSE	finn-b-DM_RETINA_PROLIF	22	18226997	0.0202	212889	0.5301	Proliferative diabetic retinopathy (DM_RETINA_PROLIF) || id:finn-b-DM_RETINA_PROLIF	Proliferative diabetic retinopathy (DM_RETINA_PROLIF)	Proliferative diabetic retinopathy (DM_RETINA_PROLIF) || ||	TRUE	igd	461460	0.00260181	18226997	8.30E-10	22	ukb-b-19953	|| id:ukb-b-19953	TRUE	reported	igd	2	TRUE	NA	NA	8.17E-05	461460	1.86E-06	212889	TRUE	0.003397639	37.68962585	7.44E-05
179	rs41279738	G	T	G	T	0.0684263	0.0263	0.025988	0.05686	FALSE	FALSE	FALSE	finn-b-DM_RETINA_PROLIF	1	110082551	0.0352	212889	0.4545	Proliferative diabetic retinopathy (DM_RETINA_PROLIF) || id:finn-b-DM_RETINA_PROLIF	Proliferative diabetic retinopathy (DM_RETINA_PROLIF)	Proliferative diabetic retinopathy (DM_RETINA_PROLIF) || ||	TRUE	igd	461460	0.0062225	110082551	4.00E-28	1	ukb-b-19953	|| id:ukb-b-19953	TRUE	reported	igd	2	TRUE	NA	NA	0.000261981	461460	2.62E-06	212889	TRUE	2.69E-08	120.9250578	0.000237035
180	rs4148155	G	A	G	A	-0.0229681	0.0034	0.113268	0.07471	FALSE	FALSE	FALSE	finn-b-DM_RETINA_PROLIF	4	89054667	0.0314	212889	0.913	Proliferative diabetic retinopathy (DM_RETINA_PROLIF) || id:finn-b-DM_RETINA_PROLIF	Proliferative diabetic retinopathy (DM_RETINA_PROLIF)	Proliferative diabetic retinopathy (DM_RETINA_PROLIF) || ||	TRUE	igd	461460	0.00310659	89054667	1.40E-13	4	ukb-b-19953	|| id:ukb-b-19953	TRUE	reported	igd	2	TRUE	NA	NA	0.00011844	461460	5.51E-08	212889	TRUE	4.82E-05	54.66159006	0.000105969
181	rs4283409	G	A	G	A	0.0123026	0.0323	0.617629	0.5896	FALSE	FALSE	FALSE	finn-b-DM_RETINA_PROLIF	2	228977142	0.0167	212889	0.0524204	Proliferative diabetic retinopathy (DM_RETINA_PROLIF) || id:finn-b-DM_RETINA_PROLIF	Proliferative diabetic retinopathy (DM_RETINA_PROLIF)	Proliferative diabetic retinopathy (DM_RETINA_PROLIF) || ||	TRUE	igd	461460	0.00202841	228977142	1.30E-09	2	ukb-b-19953	|| id:ukb-b-19953	TRUE	reported	igd	2	TRUE	NA	NA	7.97E-05	461460	1.76E-05	212889	TRUE	0.070638703	36.78597927	7.15E-05
182	rs4284600	C	T	C	T	0.0119673	0.0257	0.467122	0.4487	FALSE	FALSE	FALSE	finn-b-DM_RETINA_PROLIF	15	31843528	0.0165	212889	0.1201	Proliferative diabetic retinopathy (DM_RETINA_PROLIF) || id:finn-b-DM_RETINA_PROLIF	Proliferative diabetic retinopathy (DM_RETINA_PROLIF)	Proliferative diabetic retinopathy (DM_RETINA_PROLIF) || ||	TRUE	igd	461460	0.00199506	31843528	2.00E-09	15	ukb-b-19953	|| id:ukb-b-19953	TRUE	reported	igd	2	TRUE	NA	NA	7.80E-05	461460	1.14E-05	212889	TRUE	0.037358462	35.98159689	7.13E-05
183	rs429343	G	A	G	A	-0.0173795	-0.0132	0.576573	0.5308	FALSE	FALSE	FALSE	finn-b-DM_RETINA_PROLIF	2	147903382	0.0165	212889	0.4241	Proliferative diabetic retinopathy (DM_RETINA_PROLIF) || id:finn-b-DM_RETINA_PROLIF	Proliferative diabetic retinopathy (DM_RETINA_PROLIF)	Proliferative diabetic retinopathy (DM_RETINA_PROLIF) || ||	TRUE	igd	461460	0.00199729	147903382	3.30E-18	2	ukb-b-19953	|| id:ukb-b-19953	TRUE	reported	igd	2	TRUE	NA	NA	0.000164055	461460	3.01E-06	212889	TRUE	2.37E-05	75.7168086	0.000147481
184	rs4307239	G	A	G	A	0.0121413	-0.0071	0.458941	0.4527	FALSE	FALSE	FALSE	finn-b-DM_RETINA_PROLIF	7	24354300	0.0166	212889	0.6689	Proliferative diabetic retinopathy (DM_RETINA_PROLIF) || id:finn-b-DM_RETINA_PROLIF	Proliferative diabetic retinopathy (DM_RETINA_PROLIF)	Proliferative diabetic retinopathy (DM_RETINA_PROLIF) || ||	TRUE	igd	461460	0.00198816	24354300	1.00E-09	7	ukb-b-19953	|| id:ukb-b-19953	TRUE	reported	igd	2	TRUE	NA	NA	8.08E-05	461460	8.59E-07	212889	TRUE	0.002088541	37.29303396	7.32E-05
185	rs4318889	C	T	C	T	0.0148585	0.0106	0.285402	0.3342	FALSE	FALSE	FALSE	finn-b-DM_RETINA_PROLIF	6	153377853	0.0174	212889	0.5424	Proliferative diabetic retinopathy (DM_RETINA_PROLIF) || id:finn-b-DM_RETINA_PROLIF	Proliferative diabetic retinopathy (DM_RETINA_PROLIF)	Proliferative diabetic retinopathy (DM_RETINA_PROLIF) || ||	TRUE	igd	461460	0.00218602	153377853	1.10E-11	6	ukb-b-19953	|| id:ukb-b-19953	TRUE	reported	igd	2	TRUE	NA	NA	0.000100107	461460	1.74E-06	212889	TRUE	0.00091634	46.19996805	9.01E-05
186	rs432925	C	G	C	G	-0.0143408	0.0266	0.282721	0.2508	FALSE	TRUE	FALSE	finn-b-DM_RETINA_PROLIF	16	334580	0.0191	212889	0.1624	Proliferative diabetic retinopathy (DM_RETINA_PROLIF) || id:finn-b-DM_RETINA_PROLIF	Proliferative diabetic retinopathy (DM_RETINA_PROLIF)	Proliferative diabetic retinopathy (DM_RETINA_PROLIF) || ||	TRUE	igd	461460	0.00222082	334580	1.10E-10	16	ukb-b-19953	|| id:ukb-b-19953	TRUE	reported	igd	2	TRUE	NA	NA	9.04E-05	461460	9.11E-06	212889	TRUE	0.013282403	41.69846215	8.34E-05
187	rs4456769	T	C	T	C	0.0146111	-0.0093	0.333444	0.3439	FALSE	FALSE	FALSE	finn-b-DM_RETINA_PROLIF	20	25190777	0.0172	212889	0.5882	Proliferative diabetic retinopathy (DM_RETINA_PROLIF) || id:finn-b-DM_RETINA_PROLIF	Proliferative diabetic retinopathy (DM_RETINA_PROLIF)	Proliferative diabetic retinopathy (DM_RETINA_PROLIF) || ||	TRUE	igd	461460	0.00210138	25190777	3.60E-12	20	ukb-b-19953	|| id:ukb-b-19953	TRUE	reported	igd	2	TRUE	NA	NA	0.000104756	461460	1.37E-06	212889	TRUE	0.000541459	48.34556468	9.49E-05
188	rs4477562	T	C	T	C	0.0296118	0.0262	0.128644	0.14	FALSE	FALSE	FALSE	finn-b-DM_RETINA_PROLIF	13	54104968	0.0236	212889	0.2683	Proliferative diabetic retinopathy (DM_RETINA_PROLIF) || id:finn-b-DM_RETINA_PROLIF	Proliferative diabetic retinopathy (DM_RETINA_PROLIF)	Proliferative diabetic retinopathy (DM_RETINA_PROLIF) || ||	TRUE	igd	461460	0.00298011	54104968	2.90E-23	13	ukb-b-19953	|| id:ukb-b-19953	TRUE	reported	igd	2	TRUE	NA	NA	0.000213914	461460	5.79E-06	212889	TRUE	3.10E-06	98.73361203	0.000196582
189	rs4482463	A	C	A	C	-0.0313175	-0.0083	0.923002	0.9403	FALSE	FALSE	FALSE	finn-b-DM_RETINA_PROLIF	2	205375909	0.0349	212889	0.8121	Proliferative diabetic retinopathy (DM_RETINA_PROLIF) || id:finn-b-DM_RETINA_PROLIF	Proliferative diabetic retinopathy (DM_RETINA_PROLIF)	Proliferative diabetic retinopathy (DM_RETINA_PROLIF) || ||	TRUE	igd	461460	0.00370692	205375909	3.00E-17	2	ukb-b-19953	|| id:ukb-b-19953	TRUE	reported	igd	2	TRUE	NA	NA	0.000154649	461460	2.66E-07	212889	TRUE	5.36E-06	71.37526689	0.000139408
190	rs4609377	T	C	T	C	0.0137848	-0.0077	0.521724	0.5213	FALSE	FALSE	FALSE	finn-b-DM_RETINA_PROLIF	1	2745883	0.0165	212889	0.6386	Proliferative diabetic retinopathy (DM_RETINA_PROLIF) || id:finn-b-DM_RETINA_PROLIF	Proliferative diabetic retinopathy (DM_RETINA_PROLIF)	Proliferative diabetic retinopathy (DM_RETINA_PROLIF) || ||	TRUE	igd	461460	0.00198998	2745883	4.30E-12	1	ukb-b-19953	|| id:ukb-b-19953	TRUE	reported	igd	2	TRUE	NA	NA	0.000103974	461460	1.02E-06	212889	TRUE	0.000454899	47.98478084	9.48E-05
191	rs4658403	T	C	T	C	-0.0188877	0.0052	0.833659	0.8209	FALSE	FALSE	FALSE	finn-b-DM_RETINA_PROLIF	1	243832560	0.0213	212889	0.8083	Proliferative diabetic retinopathy (DM_RETINA_PROLIF) || id:finn-b-DM_RETINA_PROLIF	Proliferative diabetic retinopathy (DM_RETINA_PROLIF)	Proliferative diabetic retinopathy (DM_RETINA_PROLIF) || ||	TRUE	igd	461460	0.00264997	243832560	1.00E-12	1	ukb-b-19953	|| id:ukb-b-19953	TRUE	reported	igd	2	TRUE	NA	NA	0.000110077	461460	2.80E-07	212889	TRUE	0.000143138	50.8014651	9.89E-05
192	rs4671841	C	A	C	A	-0.0127356	-0.0192	0.626558	0.6254	FALSE	FALSE	FALSE	finn-b-DM_RETINA_PROLIF	2	67921411	0.017	212889	0.258	Proliferative diabetic retinopathy (DM_RETINA_PROLIF) || id:finn-b-DM_RETINA_PROLIF	Proliferative diabetic retinopathy (DM_RETINA_PROLIF)	Proliferative diabetic retinopathy (DM_RETINA_PROLIF) || ||	TRUE	igd	461460	0.00203553	67921411	3.90E-10	2	ukb-b-19953	|| id:ukb-b-19953	TRUE	reported	igd	2	TRUE	NA	NA	8.48E-05	461460	5.99E-06	212889	TRUE	0.009849435	39.14567676	7.59E-05
193	rs4718964	T	G	T	G	0.0112624	-0.0271	0.413158	0.4102	FALSE	FALSE	FALSE	finn-b-DM_RETINA_PROLIF	7	70038969	0.0167	212889	0.1051	Proliferative diabetic retinopathy (DM_RETINA_PROLIF) || id:finn-b-DM_RETINA_PROLIF	Proliferative diabetic retinopathy (DM_RETINA_PROLIF)	Proliferative diabetic retinopathy (DM_RETINA_PROLIF) || ||	TRUE	igd	461460	0.00201364	70038969	2.20E-08	7	ukb-b-19953	|| id:ukb-b-19953	TRUE	reported	igd	2	TRUE	NA	NA	6.78E-05	461460	1.24E-05	212889	TRUE	0.071840193	31.28226829	6.15E-05
194	rs473992	C	T	C	T	-0.0125583	-0.0192	0.352429	0.3105	FALSE	FALSE	FALSE	finn-b-DM_RETINA_PROLIF	8	60906830	0.0178	212889	0.2798	Proliferative diabetic retinopathy (DM_RETINA_PROLIF) || id:finn-b-DM_RETINA_PROLIF	Proliferative diabetic retinopathy (DM_RETINA_PROLIF)	Proliferative diabetic retinopathy (DM_RETINA_PROLIF) || ||	TRUE	igd	461460	0.00207075	60906830	1.30E-09	8	ukb-b-19953	|| id:ukb-b-19953	TRUE	reported	igd	2	TRUE	NA	NA	7.97E-05	461460	5.47E-06	212889	TRUE	0.011897614	36.77954625	7.20E-05
195	rs4764949	G	A	G	A	-0.0183924	0.0116	0.325892	0.3911	FALSE	FALSE	FALSE	finn-b-DM_RETINA_PROLIF	12	103658096	0.0169	212889	0.4935	Proliferative diabetic retinopathy (DM_RETINA_PROLIF) || id:finn-b-DM_RETINA_PROLIF	Proliferative diabetic retinopathy (DM_RETINA_PROLIF)	Proliferative diabetic retinopathy (DM_RETINA_PROLIF) || ||	TRUE	igd	461460	0.00211197	103658096	3.10E-18	12	ukb-b-19953	|| id:ukb-b-19953	TRUE	reported	igd	2	TRUE	NA	NA	0.000164323	461460	2.21E-06	212889	TRUE	1.52E-05	75.84052264	0.000148631
196	rs4790292	A	C	A	C	-0.0254509	-0.0135	0.153693	0.17	FALSE	FALSE	FALSE	finn-b-DM_RETINA_PROLIF	17	1824305	0.022	212889	0.5378	Proliferative diabetic retinopathy (DM_RETINA_PROLIF) || id:finn-b-DM_RETINA_PROLIF	Proliferative diabetic retinopathy (DM_RETINA_PROLIF)	Proliferative diabetic retinopathy (DM_RETINA_PROLIF) || ||	TRUE	igd	461460	0.00275603	1824305	2.60E-20	17	ukb-b-19953	|| id:ukb-b-19953	TRUE	reported	igd	2	TRUE	NA	NA	0.000184768	461460	1.77E-06	212889	TRUE	2.86E-06	85.27827518	0.000168507
197	rs4812405	A	C	A	C	-0.0205155	0.0275	0.077585	0.02442	FALSE	FALSE	FALSE	finn-b-DM_RETINA_PROLIF	20	35276585	0.0537	212889	0.6089	Proliferative diabetic retinopathy (DM_RETINA_PROLIF) || id:finn-b-DM_RETINA_PROLIF	Proliferative diabetic retinopathy (DM_RETINA_PROLIF)	Proliferative diabetic retinopathy (DM_RETINA_PROLIF) || ||	TRUE	igd	461460	0.00371905	35276585	3.50E-08	20	ukb-b-19953	|| id:ukb-b-19953	TRUE	reported	igd	2	TRUE	NA	NA	6.59E-05	461460	1.23E-06	212889	TRUE	0.007455634	30.42987565	6.02E-05
198	rs4820410	G	A	G	A	-0.0177457	0.003	0.345317	0.3742	FALSE	FALSE	FALSE	finn-b-DM_RETINA_PROLIF	22	40690385	0.017	212889	0.8579	Proliferative diabetic retinopathy (DM_RETINA_PROLIF) || id:finn-b-DM_RETINA_PROLIF	Proliferative diabetic retinopathy (DM_RETINA_PROLIF)	Proliferative diabetic retinopathy (DM_RETINA_PROLIF) || ||	TRUE	igd	461460	0.00208527	40690385	1.70E-17	22	ukb-b-19953	|| id:ukb-b-19953	TRUE	reported	igd	2	TRUE	NA	NA	0.000156914	461460	1.46E-07	212889	TRUE	3.56E-06	72.42052687	0.000142385
199	rs4832298	T	C	T	C	-0.015965	-0.0127	0.686142	0.6945	FALSE	FALSE	FALSE	finn-b-DM_RETINA_PROLIF	2	86764004	0.0178	212889	0.4756	Proliferative diabetic retinopathy (DM_RETINA_PROLIF) || id:finn-b-DM_RETINA_PROLIF	Proliferative diabetic retinopathy (DM_RETINA_PROLIF)	Proliferative diabetic retinopathy (DM_RETINA_PROLIF) || ||	TRUE	igd	461460	0.00212268	86764004	5.40E-14	2	ukb-b-19953	|| id:ukb-b-19953	TRUE	reported	igd	2	TRUE	NA	NA	0.00012257	461460	2.39E-06	212889	TRUE	0.000277355	56.56773501	0.000109778
200	rs4857961	A	C	A	C	-0.011527	-0.0095	0.332449	0.3048	FALSE	FALSE	FALSE	finn-b-DM_RETINA_PROLIF	3	20590925	0.0178	212889	0.5938	Proliferative diabetic retinopathy (DM_RETINA_PROLIF) || id:finn-b-DM_RETINA_PROLIF	Proliferative diabetic retinopathy (DM_RETINA_PROLIF)	Proliferative diabetic retinopathy (DM_RETINA_PROLIF) || ||	TRUE	igd	461460	0.00210714	20590925	4.50E-08	3	ukb-b-19953	|| id:ukb-b-19953	TRUE	reported	igd	2	TRUE	NA	NA	6.48E-05	461460	1.34E-06	212889	TRUE	0.00848519	29.92580237	5.90E-05
201	rs4876611	G	A	G	A	0.0197549	0.0095	0.720243	0.6908	FALSE	FALSE	FALSE	finn-b-DM_RETINA_PROLIF	8	116671848	0.0177	212889	0.5926	Proliferative diabetic retinopathy (DM_RETINA_PROLIF) || id:finn-b-DM_RETINA_PROLIF	Proliferative diabetic retinopathy (DM_RETINA_PROLIF)	Proliferative diabetic retinopathy (DM_RETINA_PROLIF) || ||	TRUE	igd	461460	0.00220502	116671848	3.30E-19	8	ukb-b-19953	|| id:ukb-b-19953	TRUE	reported	igd	2	TRUE	NA	NA	0.000173907	461460	1.35E-06	212889	TRUE	4.44E-06	80.26470342	0.000157268
202	rs4929923	C	T	C	T	0.0189424	0.0011	0.645204	0.6473	FALSE	FALSE	FALSE	finn-b-DM_RETINA_PROLIF	11	8639200	0.0171	212889	0.9476	Proliferative diabetic retinopathy (DM_RETINA_PROLIF) || id:finn-b-DM_RETINA_PROLIF	Proliferative diabetic retinopathy (DM_RETINA_PROLIF)	Proliferative diabetic retinopathy (DM_RETINA_PROLIF) || ||	TRUE	igd	461460	0.00206436	8639200	4.50E-20	11	ukb-b-19953	|| id:ukb-b-19953	TRUE	reported	igd	2	TRUE	NA	NA	0.000182426	461460	1.94E-08	212889	TRUE	3.36E-07	84.19748819	0.000164277
203	rs512121	C	T	C	T	-0.0159359	-0.0199	0.192054	0.137	FALSE	FALSE	FALSE	finn-b-DM_RETINA_PROLIF	18	7548501	0.0238	212889	0.404	Proliferative diabetic retinopathy (DM_RETINA_PROLIF) || id:finn-b-DM_RETINA_PROLIF	Proliferative diabetic retinopathy (DM_RETINA_PROLIF)	Proliferative diabetic retinopathy (DM_RETINA_PROLIF) || ||	TRUE	igd	461460	0.00252176	7548501	2.60E-10	18	ukb-b-19953	|| id:ukb-b-19953	TRUE	reported	igd	2	TRUE	NA	NA	8.65E-05	461460	3.28E-06	212889	TRUE	0.004251025	39.93426433	7.88E-05
204	rs525101	C	T	C	T	0.0144516	0.0045	0.370371	0.4443	FALSE	FALSE	FALSE	finn-b-DM_RETINA_PROLIF	13	111969728	0.0165	212889	0.7861	Proliferative diabetic retinopathy (DM_RETINA_PROLIF) || id:finn-b-DM_RETINA_PROLIF	Proliferative diabetic retinopathy (DM_RETINA_PROLIF)	Proliferative diabetic retinopathy (DM_RETINA_PROLIF) || ||	TRUE	igd	461460	0.00205343	111969728	2.00E-12	13	ukb-b-19953	|| id:ukb-b-19953	TRUE	reported	igd	2	TRUE	NA	NA	0.000107323	461460	3.49E-07	212889	TRUE	0.000192536	49.53042557	9.74E-05
205	rs529200	G	A	G	A	0.0168965	-0.0088	0.527829	0.561	FALSE	FALSE	FALSE	finn-b-DM_RETINA_PROLIF	3	173114305	0.0165	212889	0.5956	Proliferative diabetic retinopathy (DM_RETINA_PROLIF) || id:finn-b-DM_RETINA_PROLIF	Proliferative diabetic retinopathy (DM_RETINA_PROLIF)	Proliferative diabetic retinopathy (DM_RETINA_PROLIF) || ||	TRUE	igd	461460	0.0019785	173114305	1.30E-17	3	ukb-b-19953	|| id:ukb-b-19953	TRUE	reported	igd	2	TRUE	NA	NA	0.000158023	461460	1.34E-06	212889	TRUE	1.32E-05	72.93254961	0.000142304
206	rs539515	C	A	C	A	0.0495291	-0.0029	0.204942	0.1779	FALSE	FALSE	FALSE	finn-b-DM_RETINA_PROLIF	1	177889025	0.0214	212889	0.893	Proliferative diabetic retinopathy (DM_RETINA_PROLIF) || id:finn-b-DM_RETINA_PROLIF	Proliferative diabetic retinopathy (DM_RETINA_PROLIF)	Proliferative diabetic retinopathy (DM_RETINA_PROLIF) || ||	TRUE	igd	461460	0.0024426	177889025	2.00E-91	1	ukb-b-19953	|| id:ukb-b-19953	TRUE	reported	igd	2	TRUE	NA	NA	0.00089022	461460	8.63E-08	212889	TRUE	1.66E-29	411.1650271	0.00079943
207	rs55714539	C	A	C	A	0.0175719	0.0141	0.343587	0.3933	FALSE	FALSE	FALSE	finn-b-DM_RETINA_PROLIF	19	18207397	0.0168	212889	0.4013	Proliferative diabetic retinopathy (DM_RETINA_PROLIF) || id:finn-b-DM_RETINA_PROLIF	Proliferative diabetic retinopathy (DM_RETINA_PROLIF)	Proliferative diabetic retinopathy (DM_RETINA_PROLIF) || ||	TRUE	igd	461460	0.00210043	18207397	6.00E-17	19	ukb-b-19953	|| id:ukb-b-19953	TRUE	reported	igd	2	TRUE	NA	NA	0.000151643	461460	3.31E-06	212889	TRUE	6.17E-05	69.98758709	0.000139278
208	rs55726687	A	G	A	G	0.02483	-0.0049	0.209709	0.2144	FALSE	FALSE	FALSE	finn-b-DM_RETINA_PROLIF	12	991306	0.02	212889	0.8064	Proliferative diabetic retinopathy (DM_RETINA_PROLIF) || id:finn-b-DM_RETINA_PROLIF	Proliferative diabetic retinopathy (DM_RETINA_PROLIF)	Proliferative diabetic retinopathy (DM_RETINA_PROLIF) || ||	TRUE	igd	461460	0.00242628	991306	1.40E-24	12	ukb-b-19953	|| id:ukb-b-19953	TRUE	reported	igd	2	TRUE	NA	NA	0.000226903	461460	2.82E-07	212889	TRUE	2.90E-08	104.7301203	0.000204356
209	rs56094641	G	A	G	A	0.0734967	0.044	0.404564	0.4188	FALSE	FALSE	FALSE	finn-b-DM_RETINA_PROLIF	16	53806453	0.0166	212889	0.00795701	Proliferative diabetic retinopathy (DM_RETINA_PROLIF) || id:finn-b-DM_RETINA_PROLIF	Proliferative diabetic retinopathy (DM_RETINA_PROLIF)	Proliferative diabetic retinopathy (DM_RETINA_PROLIF) || ||	TRUE	igd	461460	0.00201412	53806453	1.00E-200	16	ukb-b-19953	|| id:ukb-b-19953	TRUE	reported	igd	2	TRUE	NA	NA	0.002877275	461460	3.30E-05	212889	TRUE	8.21E-75	1331.573046	0.002602484
210	rs56161855	T	A	T	A	0.0224575	-0.0835	0.132847	0.1526	FALSE	TRUE	FALSE	finn-b-DM_RETINA_PROLIF	17	46288649	0.0229	212889	0.0002639	Proliferative diabetic retinopathy (DM_RETINA_PROLIF) || id:finn-b-DM_RETINA_PROLIF	Proliferative diabetic retinopathy (DM_RETINA_PROLIF)	Proliferative diabetic retinopathy (DM_RETINA_PROLIF) || ||	TRUE	igd	461460	0.00291784	46288649	1.40E-14	17	ukb-b-19953	|| id:ukb-b-19953	TRUE	reported	igd	2	TRUE	NA	NA	0.000128355	461460	6.24E-05	212889	TRUE	0.190838884	59.23792935	0.000116198
211	rs56203622	C	T	C	T	0.0179769	0.0133	0.145529	0.1949	FALSE	FALSE	FALSE	finn-b-DM_RETINA_PROLIF	9	131040874	0.0208	212889	0.5226	Proliferative diabetic retinopathy (DM_RETINA_PROLIF) || id:finn-b-DM_RETINA_PROLIF	Proliferative diabetic retinopathy (DM_RETINA_PROLIF)	Proliferative diabetic retinopathy (DM_RETINA_PROLIF) || ||	TRUE	igd	461460	0.00280183	131040874	1.40E-10	9	ukb-b-19953	|| id:ukb-b-19953	TRUE	reported	igd	2	TRUE	NA	NA	8.92E-05	461460	1.92E-06	212889	TRUE	0.00209796	41.16669891	8.04E-05
212	rs56256010	A	C	A	C	0.0187114	0.0061	0.100724	0.084	FALSE	FALSE	FALSE	finn-b-DM_RETINA_PROLIF	3	10053378	0.0296	212889	0.8363	Proliferative diabetic retinopathy (DM_RETINA_PROLIF) || id:finn-b-DM_RETINA_PROLIF	Proliferative diabetic retinopathy (DM_RETINA_PROLIF)	Proliferative diabetic retinopathy (DM_RETINA_PROLIF) || ||	TRUE	igd	461460	0.00328271	10053378	1.20E-08	3	ukb-b-19953	|| id:ukb-b-19953	TRUE	reported	igd	2	TRUE	NA	NA	7.04E-05	461460	1.99E-07	212889	TRUE	0.002428473	32.48983678	6.34E-05
213	rs56399737	T	C	T	C	-0.0161325	-0.0373	0.449124	0.4491	FALSE	FALSE	FALSE	finn-b-DM_RETINA_PROLIF	13	33381721	0.0166	212889	0.0246201	Proliferative diabetic retinopathy (DM_RETINA_PROLIF) || id:finn-b-DM_RETINA_PROLIF	Proliferative diabetic retinopathy (DM_RETINA_PROLIF)	Proliferative diabetic retinopathy (DM_RETINA_PROLIF) || ||	TRUE	igd	461460	0.00199646	33381721	6.40E-16	13	ukb-b-19953	|| id:ukb-b-19953	TRUE	reported	igd	2	TRUE	NA	NA	0.000141478	461460	2.37E-05	212889	TRUE	0.007333232	65.29532997	0.000128781
214	rs58862095	T	C	T	C	-0.0229877	-0.0046	0.419266	0.5148	FALSE	FALSE	FALSE	finn-b-DM_RETINA_PROLIF	7	75081418	0.0164	212889	0.777301	Proliferative diabetic retinopathy (DM_RETINA_PROLIF) || id:finn-b-DM_RETINA_PROLIF	Proliferative diabetic retinopathy (DM_RETINA_PROLIF)	Proliferative diabetic retinopathy (DM_RETINA_PROLIF) || ||	TRUE	igd	461460	0.00200786	75081418	2.40E-30	7	ukb-b-19953	|| id:ukb-b-19953	TRUE	reported	igd	2	TRUE	NA	NA	0.000283968	461460	3.70E-07	212889	TRUE	5.63E-10	131.0763036	0.000257329
215	rs59068084	T	G	T	G	0.0110552	0.0161	0.410232	0.3919	FALSE	FALSE	FALSE	finn-b-DM_RETINA_PROLIF	4	113256737	0.0168	212889	0.3381	Proliferative diabetic retinopathy (DM_RETINA_PROLIF) || id:finn-b-DM_RETINA_PROLIF	Proliferative diabetic retinopathy (DM_RETINA_PROLIF)	Proliferative diabetic retinopathy (DM_RETINA_PROLIF) || ||	TRUE	igd	461460	0.00201048	113256737	3.80E-08	4	ukb-b-19953	|| id:ukb-b-19953	TRUE	reported	igd	2	TRUE	NA	NA	6.55E-05	461460	4.31E-06	212889	TRUE	0.021630811	30.23665143	5.91E-05
217	rs59227842	G	A	G	A	0.0229675	0.0245	0.31149	0.3105	FALSE	FALSE	FALSE	finn-b-DM_RETINA_PROLIF	11	43692423	0.0177	212889	0.1663	Proliferative diabetic retinopathy (DM_RETINA_PROLIF) || id:finn-b-DM_RETINA_PROLIF	Proliferative diabetic retinopathy (DM_RETINA_PROLIF)	Proliferative diabetic retinopathy (DM_RETINA_PROLIF) || ||	TRUE	igd	461460	0.00215313	43692423	1.50E-26	11	ukb-b-19953	|| id:ukb-b-19953	TRUE	reported	igd	2	TRUE	NA	NA	0.000246517	461460	9.00E-06	212889	TRUE	1.25E-06	113.7855062	0.000226262
218	rs59900614	T	A	T	A	0.0159644	-0.0174	0.155737	0.1548	FALSE	TRUE	FALSE	finn-b-DM_RETINA_PROLIF	4	80613489	0.0229	212889	0.4462	Proliferative diabetic retinopathy (DM_RETINA_PROLIF) || id:finn-b-DM_RETINA_PROLIF	Proliferative diabetic retinopathy (DM_RETINA_PROLIF)	Proliferative diabetic retinopathy (DM_RETINA_PROLIF) || ||	TRUE	igd	461460	0.00276719	80613489	8.00E-09	4	ukb-b-19953	|| id:ukb-b-19953	TRUE	reported	igd	2	TRUE	NA	NA	7.21E-05	461460	2.71E-06	212889	TRUE	0.008977339	33.28336614	6.70E-05
219	rs60764613	T	G	T	G	0.02099	0.0263	0.144883	0.1731	FALSE	FALSE	FALSE	finn-b-DM_RETINA_PROLIF	18	1839911	0.0216	212889	0.2235	Proliferative diabetic retinopathy (DM_RETINA_PROLIF) || id:finn-b-DM_RETINA_PROLIF	Proliferative diabetic retinopathy (DM_RETINA_PROLIF)	Proliferative diabetic retinopathy (DM_RETINA_PROLIF) || ||	TRUE	igd	461460	0.00282688	1839911	1.10E-13	18	ukb-b-19953	|| id:ukb-b-19953	TRUE	reported	igd	2	TRUE	NA	NA	0.000119461	461460	6.96E-06	212889	TRUE	0.001552799	55.13281033	0.000109169
220	rs610346	T	C	T	C	-0.0179505	-0.0068	0.835255	0.8849	FALSE	FALSE	FALSE	finn-b-DM_RETINA_PROLIF	1	23335083	0.0256	212889	0.789	Proliferative diabetic retinopathy (DM_RETINA_PROLIF) || id:finn-b-DM_RETINA_PROLIF	Proliferative diabetic retinopathy (DM_RETINA_PROLIF)	Proliferative diabetic retinopathy (DM_RETINA_PROLIF) || ||	TRUE	igd	461460	0.00265894	23335083	1.50E-11	1	ukb-b-19953	|| id:ukb-b-19953	TRUE	reported	igd	2	TRUE	NA	NA	9.88E-05	461460	3.31E-07	212889	TRUE	0.000352428	45.57598099	8.87E-05
221	rs61813324	T	C	T	C	0.0290259	-0.015	0.135728	0.1578	FALSE	FALSE	FALSE	finn-b-DM_RETINA_PROLIF	1	156049877	0.0227	212889	0.5096	Proliferative diabetic retinopathy (DM_RETINA_PROLIF) || id:finn-b-DM_RETINA_PROLIF	Proliferative diabetic retinopathy (DM_RETINA_PROLIF)	Proliferative diabetic retinopathy (DM_RETINA_PROLIF) || ||	TRUE	igd	461460	0.00292038	156049877	2.80E-23	1	ukb-b-19953	|| id:ukb-b-19953	TRUE	reported	igd	2	TRUE	NA	NA	0.000214026	461460	2.05E-06	212889	TRUE	4.71E-07	98.78537625	0.000197661
222	rs61828088	A	G	A	G	0.0220771	0.0672	0.110444	0.08204	FALSE	FALSE	FALSE	finn-b-DM_RETINA_PROLIF	1	174768522	0.0298	212889	0.0240503	Proliferative diabetic retinopathy (DM_RETINA_PROLIF) || id:finn-b-DM_RETINA_PROLIF	Proliferative diabetic retinopathy (DM_RETINA_PROLIF)	Proliferative diabetic retinopathy (DM_RETINA_PROLIF) || ||	TRUE	igd	461460	0.00314524	174768522	2.20E-12	1	ukb-b-19953	|| id:ukb-b-19953	TRUE	reported	igd	2	TRUE	NA	NA	0.000106757	461460	2.39E-05	212889	TRUE	0.037675348	49.26930875	9.58E-05
223	rs61903695	G	A	G	A	0.0166235	0.0104	0.254964	0.2464	FALSE	FALSE	FALSE	finn-b-DM_RETINA_PROLIF	11	89922417	0.0191	212889	0.584	Proliferative diabetic retinopathy (DM_RETINA_PROLIF) || id:finn-b-DM_RETINA_PROLIF	Proliferative diabetic retinopathy (DM_RETINA_PROLIF)	Proliferative diabetic retinopathy (DM_RETINA_PROLIF) || ||	TRUE	igd	461460	0.00227115	89922417	2.50E-13	11	ukb-b-19953	|| id:ukb-b-19953	TRUE	reported	igd	2	TRUE	NA	NA	0.000116084	461460	1.39E-06	212889	TRUE	0.000250229	53.57390441	0.000104986
224	rs61969506	G	T	G	T	0.0158445	0.0241	0.283221	0.3692	FALSE	FALSE	FALSE	finn-b-DM_RETINA_PROLIF	13	86483329	0.017	212889	0.1556	Proliferative diabetic retinopathy (DM_RETINA_PROLIF) || id:finn-b-DM_RETINA_PROLIF	Proliferative diabetic retinopathy (DM_RETINA_PROLIF)	Proliferative diabetic retinopathy (DM_RETINA_PROLIF) || ||	TRUE	igd	461460	0.00219756	86483329	5.60E-13	13	ukb-b-19953	|| id:ukb-b-19953	TRUE	reported	igd	2	TRUE	NA	NA	0.00011264	461460	9.44E-06	212889	TRUE	0.003998401	51.98470631	0.000101929
225	rs61985887	T	C	T	C	0.0221097	0.0071	0.082377	0.03303	FALSE	FALSE	FALSE	finn-b-DM_RETINA_PROLIF	14	41350106	0.046	212889	0.8771	Proliferative diabetic retinopathy (DM_RETINA_PROLIF) || id:finn-b-DM_RETINA_PROLIF	Proliferative diabetic retinopathy (DM_RETINA_PROLIF)	Proliferative diabetic retinopathy (DM_RETINA_PROLIF) || ||	TRUE	igd	461460	0.00360118	41350106	8.30E-10	14	ukb-b-19953	|| id:ukb-b-19953	TRUE	reported	igd	2	TRUE	NA	NA	8.17E-05	461460	1.12E-07	212889	TRUE	0.000894106	37.69433106	7.39E-05
226	rs62114506	C	G	C	G	-0.0124884	0.0133	0.262161	0.3204	FALSE	TRUE	FALSE	finn-b-DM_RETINA_PROLIF	2	242793	0.0177	212889	0.4537	Proliferative diabetic retinopathy (DM_RETINA_PROLIF) || id:finn-b-DM_RETINA_PROLIF	Proliferative diabetic retinopathy (DM_RETINA_PROLIF)	Proliferative diabetic retinopathy (DM_RETINA_PROLIF) || ||	TRUE	igd	461460	0.0022379	242793	2.40E-08	2	ukb-b-19953	|| id:ukb-b-19953	TRUE	reported	igd	2	TRUE	NA	NA	6.75E-05	461460	2.65E-06	212889	TRUE	0.011943166	31.14097807	6.03E-05
227	rs62249297	A	C	A	C	0.011109	0.0017	0.606797	0.5099	FALSE	FALSE	FALSE	finn-b-DM_RETINA_PROLIF	3	34770931	0.0164	212889	0.9187	Proliferative diabetic retinopathy (DM_RETINA_PROLIF) || id:finn-b-DM_RETINA_PROLIF	Proliferative diabetic retinopathy (DM_RETINA_PROLIF)	Proliferative diabetic retinopathy (DM_RETINA_PROLIF) || ||	TRUE	igd	461460	0.00201966	34770931	3.80E-08	3	ukb-b-19953	|| id:ukb-b-19953	TRUE	reported	igd	2	TRUE	NA	NA	6.56E-05	461460	5.05E-08	212889	TRUE	0.002658241	30.25473861	5.89E-05
228	rs6235	G	C	G	C	0.0153994	-0.0187	0.268048	0.2855	FALSE	TRUE	FALSE	finn-b-DM_RETINA_PROLIF	5	95728898	0.0181	212889	0.3024	Proliferative diabetic retinopathy (DM_RETINA_PROLIF) || id:finn-b-DM_RETINA_PROLIF	Proliferative diabetic retinopathy (DM_RETINA_PROLIF)	Proliferative diabetic retinopathy (DM_RETINA_PROLIF) || ||	TRUE	igd	461460	0.00222886	95728898	4.90E-12	5	ukb-b-19953	|| id:ukb-b-19953	TRUE	reported	igd	2	TRUE	NA	NA	0.000103434	461460	5.01E-06	212889	TRUE	0.00246774	47.73555973	9.31E-05
229	rs62396185	C	G	C	G	-0.0137282	-0.0299	0.259988	0.4029	FALSE	TRUE	FALSE	finn-b-DM_RETINA_PROLIF	6	26180634	0.017	212889	0.0781898	Proliferative diabetic retinopathy (DM_RETINA_PROLIF) || id:finn-b-DM_RETINA_PROLIF	Proliferative diabetic retinopathy (DM_RETINA_PROLIF)	Proliferative diabetic retinopathy (DM_RETINA_PROLIF) || ||	TRUE	igd	461460	0.00225347	26180634	1.10E-09	6	ukb-b-19953	|| id:ukb-b-19953	TRUE	reported	igd	2	TRUE	NA	NA	8.04E-05	461460	1.45E-05	212889	TRUE	0.049077802	37.11279252	7.25E-05
230	rs6265	T	C	T	C	-0.0399185	0.0301	0.188472	0.1547	FALSE	FALSE	FALSE	finn-b-DM_RETINA_PROLIF	11	27679916	0.0226	212889	0.1829	Proliferative diabetic retinopathy (DM_RETINA_PROLIF) || id:finn-b-DM_RETINA_PROLIF	Proliferative diabetic retinopathy (DM_RETINA_PROLIF)	Proliferative diabetic retinopathy (DM_RETINA_PROLIF) || ||	TRUE	igd	461460	0.00252719	27679916	3.30E-56	11	ukb-b-19953	|| id:ukb-b-19953	TRUE	reported	igd	2	TRUE	NA	NA	0.000540388	461460	8.33E-06	212889	TRUE	7.70E-15	249.5011998	0.000487449
231	rs6512302	C	G	C	G	0.0137722	0.0052	0.742254	0.7857	FALSE	TRUE	FALSE	finn-b-DM_RETINA_PROLIF	20	62691550	0.02	212889	0.7938	Proliferative diabetic retinopathy (DM_RETINA_PROLIF) || id:finn-b-DM_RETINA_PROLIF	Proliferative diabetic retinopathy (DM_RETINA_PROLIF)	Proliferative diabetic retinopathy (DM_RETINA_PROLIF) || ||	TRUE	igd	461460	0.00227669	62691550	1.50E-09	20	ukb-b-19953	|| id:ukb-b-19953	TRUE	reported	igd	2	TRUE	NA	NA	7.93E-05	461460	3.18E-07	212889	TRUE	0.001453921	36.59306961	7.26E-05
232	rs6531639	A	G	A	G	-0.0136291	-0.0069	0.247548	0.2488	FALSE	FALSE	FALSE	finn-b-DM_RETINA_PROLIF	4	38556399	0.0191	212889	0.719201	Proliferative diabetic retinopathy (DM_RETINA_PROLIF) || id:finn-b-DM_RETINA_PROLIF	Proliferative diabetic retinopathy (DM_RETINA_PROLIF)	Proliferative diabetic retinopathy (DM_RETINA_PROLIF) || ||	TRUE	igd	461460	0.00233909	38556399	5.70E-09	4	ukb-b-19953	|| id:ukb-b-19953	TRUE	reported	igd	2	TRUE	NA	NA	7.36E-05	461460	6.13E-07	212889	TRUE	0.002930604	33.95005574	6.92E-05
233	rs6545714	A	G	A	G	-0.0205219	-0.0393	0.601448	0.5991	FALSE	FALSE	FALSE	finn-b-DM_RETINA_PROLIF	2	59307725	0.0167	212889	0.0185498	Proliferative diabetic retinopathy (DM_RETINA_PROLIF) || id:finn-b-DM_RETINA_PROLIF	Proliferative diabetic retinopathy (DM_RETINA_PROLIF)	Proliferative diabetic retinopathy (DM_RETINA_PROLIF) || ||	TRUE	igd	461460	0.00201573	59307725	2.40E-24	2	ukb-b-19953	|| id:ukb-b-19953	TRUE	reported	igd	2	TRUE	NA	NA	0.000224564	461460	2.60E-05	212889	TRUE	0.000161053	103.6502646	0.000201906
234	rs6567160	C	T	C	T	0.0541723	0.0367	0.232714	0.1842	FALSE	FALSE	FALSE	finn-b-DM_RETINA_PROLIF	18	57829135	0.0211	212889	0.0813093	Proliferative diabetic retinopathy (DM_RETINA_PROLIF) || id:finn-b-DM_RETINA_PROLIF	Proliferative diabetic retinopathy (DM_RETINA_PROLIF)	Proliferative diabetic retinopathy (DM_RETINA_PROLIF) || ||	TRUE	igd	461460	0.00234213	57829135	2.30E-118	18	ukb-b-19953	|| id:ukb-b-19953	TRUE	reported	igd	2	TRUE	NA	NA	0.00115797	461460	1.42E-05	212889	TRUE	7.02E-31	534.9738525	0.001048007
235	rs6575340	A	G	A	G	0.0207333	0.0085	0.636038	0.6269	FALSE	FALSE	FALSE	finn-b-DM_RETINA_PROLIF	14	94023972	0.017	212889	0.6145	Proliferative diabetic retinopathy (DM_RETINA_PROLIF) || id:finn-b-DM_RETINA_PROLIF	Proliferative diabetic retinopathy (DM_RETINA_PROLIF)	Proliferative diabetic retinopathy (DM_RETINA_PROLIF) || ||	TRUE	igd	461460	0.00206189	94023972	8.70E-24	14	ukb-b-19953	|| id:ukb-b-19953	TRUE	reported	igd	2	TRUE	NA	NA	0.000219068	461460	1.17E-06	212889	TRUE	1.64E-07	101.1127399	0.000199024
237	rs6725931	T	C	T	C	0.0191046	0.0076	0.847658	0.9472	FALSE	FALSE	FALSE	finn-b-DM_RETINA_PROLIF	2	220205146	0.0368	212889	0.8374	Proliferative diabetic retinopathy (DM_RETINA_PROLIF) || id:finn-b-DM_RETINA_PROLIF	Proliferative diabetic retinopathy (DM_RETINA_PROLIF)	Proliferative diabetic retinopathy (DM_RETINA_PROLIF) || ||	TRUE	igd	461460	0.00274403	220205146	3.30E-12	2	ukb-b-19953	|| id:ukb-b-19953	TRUE	reported	igd	2	TRUE	NA	NA	0.000105032	461460	2.00E-07	212889	TRUE	0.000183335	48.47280902	9.43E-05
238	rs6744646	G	A	G	A	0.0554684	0.0311	0.828299	0.8372	FALSE	FALSE	FALSE	finn-b-DM_RETINA_PROLIF	2	628504	0.0222	212889	0.161	Proliferative diabetic retinopathy (DM_RETINA_PROLIF) || id:finn-b-DM_RETINA_PROLIF	Proliferative diabetic retinopathy (DM_RETINA_PROLIF)	Proliferative diabetic retinopathy (DM_RETINA_PROLIF) || ||	TRUE	igd	461460	0.00261213	628504	4.50E-100	2	ukb-b-19953	|| id:ukb-b-19953	TRUE	reported	igd	2	TRUE	NA	NA	0.000976215	461460	9.22E-06	212889	TRUE	4.75E-27	450.9222895	0.000875147
239	rs67609008	C	T	C	T	0.0170863	-0.007	0.283614	0.1824	FALSE	FALSE	FALSE	finn-b-DM_RETINA_PROLIF	10	126640936	0.0214	212889	0.7431	Proliferative diabetic retinopathy (DM_RETINA_PROLIF) || id:finn-b-DM_RETINA_PROLIF	Proliferative diabetic retinopathy (DM_RETINA_PROLIF)	Proliferative diabetic retinopathy (DM_RETINA_PROLIF) || ||	TRUE	igd	461460	0.0022021	126640936	8.60E-15	10	ukb-b-19953	|| id:ukb-b-19953	TRUE	reported	igd	2	TRUE	NA	NA	0.000130447	461460	5.03E-07	212889	TRUE	4.33E-05	60.20353338	0.000118632
240	rs6769617	T	A	T	A	-0.0135754	-0.0079	0.66386	0.6898	FALSE	TRUE	FALSE	finn-b-DM_RETINA_PROLIF	3	62687746	0.0178	212889	0.6567	Proliferative diabetic retinopathy (DM_RETINA_PROLIF) || id:finn-b-DM_RETINA_PROLIF	Proliferative diabetic retinopathy (DM_RETINA_PROLIF)	Proliferative diabetic retinopathy (DM_RETINA_PROLIF) || ||	TRUE	igd	461460	0.00208902	62687746	8.10E-11	3	ukb-b-19953	|| id:ukb-b-19953	TRUE	reported	igd	2	TRUE	NA	NA	9.15E-05	461460	9.25E-07	212889	TRUE	0.001023216	42.22990206	8.22E-05
241	rs6774894	A	T	A	T	0.0133088	0.0217	0.358148	0.3037	FALSE	TRUE	FALSE	finn-b-DM_RETINA_PROLIF	3	196116393	0.0179	212889	0.2247	Proliferative diabetic retinopathy (DM_RETINA_PROLIF) || id:finn-b-DM_RETINA_PROLIF	Proliferative diabetic retinopathy (DM_RETINA_PROLIF)	Proliferative diabetic retinopathy (DM_RETINA_PROLIF) || ||	TRUE	igd	461460	0.00205674	196116393	9.70E-11	3	ukb-b-19953	|| id:ukb-b-19953	TRUE	reported	igd	2	TRUE	NA	NA	9.07E-05	461460	6.90E-06	212889	TRUE	0.008467362	41.87154717	8.14E-05
242	rs6843852	T	C	T	C	0.0130897	-0.0137	0.507861	0.5592	FALSE	FALSE	FALSE	finn-b-DM_RETINA_PROLIF	4	162132758	0.0165	212889	0.4086	Proliferative diabetic retinopathy (DM_RETINA_PROLIF) || id:finn-b-DM_RETINA_PROLIF	Proliferative diabetic retinopathy (DM_RETINA_PROLIF)	Proliferative diabetic retinopathy (DM_RETINA_PROLIF) || ||	TRUE	igd	461460	0.00197607	162132758	3.50E-11	4	ukb-b-19953	|| id:ukb-b-19953	TRUE	reported	igd	2	TRUE	NA	NA	9.51E-05	461460	3.24E-06	212889	TRUE	0.002405731	43.87879945	8.56E-05
243	rs6891856	T	G	T	G	-0.0123745	-0.0049	0.527769	0.5645	FALSE	FALSE	FALSE	finn-b-DM_RETINA_PROLIF	5	63972658	0.0166	212889	0.768199	Proliferative diabetic retinopathy (DM_RETINA_PROLIF) || id:finn-b-DM_RETINA_PROLIF	Proliferative diabetic retinopathy (DM_RETINA_PROLIF)	Proliferative diabetic retinopathy (DM_RETINA_PROLIF) || ||	TRUE	igd	461460	0.00199469	63972658	5.50E-10	5	ukb-b-19953	|| id:ukb-b-19953	TRUE	reported	igd	2	TRUE	NA	NA	8.34E-05	461460	4.09E-07	212889	TRUE	0.001189319	38.48615274	7.63E-05
244	rs6909685	T	C	T	C	-0.014612	-0.0282	0.326809	0.3513	FALSE	FALSE	FALSE	finn-b-DM_RETINA_PROLIF	6	97753952	0.0172	212889	0.1008	Proliferative diabetic retinopathy (DM_RETINA_PROLIF) || id:finn-b-DM_RETINA_PROLIF	Proliferative diabetic retinopathy (DM_RETINA_PROLIF)	Proliferative diabetic retinopathy (DM_RETINA_PROLIF) || ||	TRUE	igd	461460	0.00211352	97753952	4.70E-12	6	ukb-b-19953	|| id:ukb-b-19953	TRUE	reported	igd	2	TRUE	NA	NA	0.000103569	461460	1.26E-05	212889	TRUE	0.011465642	47.79765645	9.39E-05
245	rs6938973	C	T	C	T	0.0182223	0.003	0.601456	0.6774	FALSE	FALSE	FALSE	finn-b-DM_RETINA_PROLIF	6	98421721	0.0175	212889	0.8651	Proliferative diabetic retinopathy (DM_RETINA_PROLIF) || id:finn-b-DM_RETINA_PROLIF	Proliferative diabetic retinopathy (DM_RETINA_PROLIF)	Proliferative diabetic retinopathy (DM_RETINA_PROLIF) || ||	TRUE	igd	461460	0.00201872	98421721	1.80E-19	6	ukb-b-19953	|| id:ukb-b-19953	TRUE	reported	igd	2	TRUE	NA	NA	0.000176541	461460	1.38E-07	212889	TRUE	8.23E-07	81.48059903	0.00015919
246	rs6950388	A	G	A	G	0.0155219	0.0335	0.795086	0.769	FALSE	FALSE	FALSE	finn-b-DM_RETINA_PROLIF	7	1270699	0.0197	212889	0.0883304	Proliferative diabetic retinopathy (DM_RETINA_PROLIF) || id:finn-b-DM_RETINA_PROLIF	Proliferative diabetic retinopathy (DM_RETINA_PROLIF)	Proliferative diabetic retinopathy (DM_RETINA_PROLIF) || ||	TRUE	igd	461460	0.00244806	1270699	2.30E-10	7	ukb-b-19953	|| id:ukb-b-19953	TRUE	reported	igd	2	TRUE	NA	NA	8.71E-05	461460	1.36E-05	212889	TRUE	0.031103011	40.2018137	7.85E-05
247	rs6968867	C	G	C	G	0.0173906	-0.0223	0.130468	0.07048	FALSE	TRUE	FALSE	finn-b-DM_RETINA_PROLIF	7	3144377	0.0322	212889	0.489	Proliferative diabetic retinopathy (DM_RETINA_PROLIF) || id:finn-b-DM_RETINA_PROLIF	Proliferative diabetic retinopathy (DM_RETINA_PROLIF)	Proliferative diabetic retinopathy (DM_RETINA_PROLIF) || ||	TRUE	igd	461460	0.00293872	3144377	3.30E-09	7	ukb-b-19953	|| id:ukb-b-19953	TRUE	reported	igd	2	TRUE	NA	NA	7.59E-05	461460	2.25E-06	212889	TRUE	0.005922431	35.01972366	6.86E-05
248	rs698147	G	A	G	A	-0.0128512	-0.0391	0.543596	0.5002	FALSE	FALSE	FALSE	finn-b-DM_RETINA_PROLIF	5	3513485	0.0164	212889	0.0171301	Proliferative diabetic retinopathy (DM_RETINA_PROLIF) || id:finn-b-DM_RETINA_PROLIF	Proliferative diabetic retinopathy (DM_RETINA_PROLIF)	Proliferative diabetic retinopathy (DM_RETINA_PROLIF) || ||	TRUE	igd	461460	0.00198514	3513485	9.60E-11	5	ukb-b-19953	|| id:ukb-b-19953	TRUE	reported	igd	2	TRUE	NA	NA	9.08E-05	461460	2.67E-05	212889	TRUE	0.095897442	41.90878635	8.19E-05
249	rs7027304	T	C	T	C	0.0145492	0.0372	0.652661	0.7251	FALSE	FALSE	FALSE	finn-b-DM_RETINA_PROLIF	9	129408290	0.0184	212889	0.04348	Proliferative diabetic retinopathy (DM_RETINA_PROLIF) || id:finn-b-DM_RETINA_PROLIF	Proliferative diabetic retinopathy (DM_RETINA_PROLIF)	Proliferative diabetic retinopathy (DM_RETINA_PROLIF) || ||	TRUE	igd	461460	0.00208703	129408290	3.10E-12	9	ukb-b-19953	|| id:ukb-b-19953	TRUE	reported	igd	2	TRUE	NA	NA	0.000105304	461460	1.92E-05	212889	TRUE	0.024806241	48.59827387	9.60E-05
250	rs7035637	G	A	G	A	-0.0179463	-0.0332	0.735217	0.7558	FALSE	FALSE	FALSE	finn-b-DM_RETINA_PROLIF	9	16739403	0.0191	212889	0.0821505	Proliferative diabetic retinopathy (DM_RETINA_PROLIF) || id:finn-b-DM_RETINA_PROLIF	Proliferative diabetic retinopathy (DM_RETINA_PROLIF)	Proliferative diabetic retinopathy (DM_RETINA_PROLIF) || ||	TRUE	igd	461460	0.00224429	16739403	1.30E-15	9	ukb-b-19953	|| id:ukb-b-19953	TRUE	reported	igd	2	TRUE	NA	NA	0.000138548	461460	1.42E-05	212889	TRUE	0.00225122	63.94283656	0.000125397
251	rs704061	C	T	C	T	0.0146374	-0.0071	0.45505	0.3764	FALSE	FALSE	FALSE	finn-b-DM_RETINA_PROLIF	12	89771903	0.0169	212889	0.6742	Proliferative diabetic retinopathy (DM_RETINA_PROLIF) || id:finn-b-DM_RETINA_PROLIF	Proliferative diabetic retinopathy (DM_RETINA_PROLIF)	Proliferative diabetic retinopathy (DM_RETINA_PROLIF) || ||	TRUE	igd	461460	0.00198552	89771903	1.70E-13	12	ukb-b-19953	|| id:ukb-b-19953	TRUE	reported	igd	2	TRUE	NA	NA	0.00011776	461460	8.29E-07	212889	TRUE	0.00014794	54.34747233	0.000106261
252	rs7081254	C	T	C	T	-0.0142516	-0.0612	0.205739	0.1278	FALSE	FALSE	FALSE	finn-b-DM_RETINA_PROLIF	10	132955696	0.0245	212889	0.0125901	Proliferative diabetic retinopathy (DM_RETINA_PROLIF) || id:finn-b-DM_RETINA_PROLIF	Proliferative diabetic retinopathy (DM_RETINA_PROLIF)	Proliferative diabetic retinopathy (DM_RETINA_PROLIF) || ||	TRUE	igd	461460	0.00245216	132955696	6.20E-09	10	ukb-b-19953	|| id:ukb-b-19953	TRUE	reported	igd	2	TRUE	NA	NA	7.32E-05	461460	2.93E-05	212889	TRUE	0.230498067	33.77766633	6.64E-05
253	rs7124681	A	C	A	C	0.0256977	0.0094	0.408353	0.3972	FALSE	FALSE	FALSE	finn-b-DM_RETINA_PROLIF	11	47529947	0.0172	212889	0.5824	Proliferative diabetic retinopathy (DM_RETINA_PROLIF) || id:finn-b-DM_RETINA_PROLIF	Proliferative diabetic retinopathy (DM_RETINA_PROLIF)	Proliferative diabetic retinopathy (DM_RETINA_PROLIF) || ||	TRUE	igd	461460	0.0020063	47529947	1.50E-37	11	ukb-b-19953	|| id:ukb-b-19953	TRUE	reported	igd	2	TRUE	NA	NA	0.000355394	461460	1.40E-06	212889	TRUE	1.54E-11	164.0577546	0.000319093
254	rs7132908	A	G	A	G	0.0297904	0.0021	0.384458	0.3836	FALSE	FALSE	FALSE	finn-b-DM_RETINA_PROLIF	12	50263148	0.0169	212889	0.9023	Proliferative diabetic retinopathy (DM_RETINA_PROLIF) || id:finn-b-DM_RETINA_PROLIF	Proliferative diabetic retinopathy (DM_RETINA_PROLIF)	Proliferative diabetic retinopathy (DM_RETINA_PROLIF) || ||	TRUE	igd	461460	0.00203363	50263148	1.40E-48	12	ukb-b-19953	|| id:ukb-b-19953	TRUE	reported	igd	2	TRUE	NA	NA	0.000464809	461460	7.25E-08	212889	TRUE	4.39E-16	214.5896588	0.000420039
255	rs7145882	C	T	C	T	-0.0181181	-0.0208	0.657758	0.6523	FALSE	FALSE	FALSE	finn-b-DM_RETINA_PROLIF	14	103255461	0.0172	212889	0.2245	Proliferative diabetic retinopathy (DM_RETINA_PROLIF) || id:finn-b-DM_RETINA_PROLIF	Proliferative diabetic retinopathy (DM_RETINA_PROLIF)	Proliferative diabetic retinopathy (DM_RETINA_PROLIF) || ||	TRUE	igd	461460	0.00208445	103255461	3.60E-18	14	ukb-b-19953	|| id:ukb-b-19953	TRUE	reported	igd	2	TRUE	NA	NA	0.000163696	461460	6.87E-06	212889	TRUE	0.000103067	75.5513694	0.000147793
256	rs71495038	A	G	A	G	0.0277998	0.0084	0.076936	0.09496	FALSE	FALSE	FALSE	finn-b-DM_RETINA_PROLIF	10	33971383	0.0281	212889	0.7647	Proliferative diabetic retinopathy (DM_RETINA_PROLIF) || id:finn-b-DM_RETINA_PROLIF	Proliferative diabetic retinopathy (DM_RETINA_PROLIF)	Proliferative diabetic retinopathy (DM_RETINA_PROLIF) || ||	TRUE	igd	461460	0.00370969	33971383	6.70E-14	10	ukb-b-19953	|| id:ukb-b-19953	TRUE	reported	igd	2	TRUE	NA	NA	0.000121681	461460	4.20E-07	212889	TRUE	7.40E-05	56.15754377	0.000109768
257	rs716560	T	C	T	C	-0.0134898	0.0052	0.764935	0.7666	FALSE	FALSE	FALSE	finn-b-DM_RETINA_PROLIF	14	88353989	0.0194	212889	0.7899	Proliferative diabetic retinopathy (DM_RETINA_PROLIF) || id:finn-b-DM_RETINA_PROLIF	Proliferative diabetic retinopathy (DM_RETINA_PROLIF)	Proliferative diabetic retinopathy (DM_RETINA_PROLIF) || ||	TRUE	igd	461460	0.00234324	88353989	8.60E-09	14	ukb-b-19953	|| id:ukb-b-19953	TRUE	reported	igd	2	TRUE	NA	NA	7.18E-05	461460	3.37E-07	212889	TRUE	0.002588182	33.14190569	6.54E-05
258	rs7218014	C	T	C	T	0.0189524	0.0293	0.197305	0.2395	FALSE	FALSE	FALSE	finn-b-DM_RETINA_PROLIF	17	65832016	0.0192	212889	0.1282	Proliferative diabetic retinopathy (DM_RETINA_PROLIF) || id:finn-b-DM_RETINA_PROLIF	Proliferative diabetic retinopathy (DM_RETINA_PROLIF)	Proliferative diabetic retinopathy (DM_RETINA_PROLIF) || ||	TRUE	igd	461460	0.00249216	65832016	2.90E-14	17	ukb-b-19953	|| id:ukb-b-19953	TRUE	reported	igd	2	TRUE	NA	NA	0.000125311	461460	1.09E-05	212889	TRUE	0.002608917	57.83311506	0.000113775
259	rs72634826	A	G	A	G	-0.021277	-0.0031	0.259858	0.2241	FALSE	FALSE	FALSE	finn-b-DM_RETINA_PROLIF	1	1601052	0.0202	212889	0.8796	Proliferative diabetic retinopathy (DM_RETINA_PROLIF) || id:finn-b-DM_RETINA_PROLIF	Proliferative diabetic retinopathy (DM_RETINA_PROLIF)	Proliferative diabetic retinopathy (DM_RETINA_PROLIF) || ||	TRUE	igd	461460	0.00228001	1601052	1.00E-20	1	ukb-b-19953	|| id:ukb-b-19953	TRUE	reported	igd	2	TRUE	NA	NA	0.000188683	461460	1.11E-07	212889	TRUE	3.12E-07	87.08578753	0.000174141
260	rs72697614	A	C	A	C	0.0126834	-0.0079	0.319801	0.293	FALSE	FALSE	FALSE	finn-b-DM_RETINA_PROLIF	1	107514107	0.0181	212889	0.662101	Proliferative diabetic retinopathy (DM_RETINA_PROLIF) || id:finn-b-DM_RETINA_PROLIF	Proliferative diabetic retinopathy (DM_RETINA_PROLIF)	Proliferative diabetic retinopathy (DM_RETINA_PROLIF) || ||	TRUE	igd	461460	0.00214063	107514107	3.10E-09	1	ukb-b-19953	|| id:ukb-b-19953	TRUE	reported	igd	2	TRUE	NA	NA	7.61E-05	461460	8.95E-07	212889	TRUE	0.002997418	35.10655086	7.00E-05
261	rs72779695	T	C	T	C	0.0174221	-0.0346	0.118626	0.05855	FALSE	FALSE	FALSE	finn-b-DM_RETINA_PROLIF	2	12797853	0.0351	212889	0.3242	Proliferative diabetic retinopathy (DM_RETINA_PROLIF) || id:finn-b-DM_RETINA_PROLIF	Proliferative diabetic retinopathy (DM_RETINA_PROLIF)	Proliferative diabetic retinopathy (DM_RETINA_PROLIF) || ||	TRUE	igd	461460	0.0030712	12797853	1.40E-08	2	ukb-b-19953	|| id:ukb-b-19953	TRUE	reported	igd	2	TRUE	NA	NA	6.97E-05	461460	4.56E-06	212889	TRUE	0.0176999	32.17990859	6.35E-05
262	rs72892910	T	G	T	G	0.0387798	0.0284	0.172232	0.2029	FALSE	FALSE	FALSE	finn-b-DM_RETINA_PROLIF	6	50816887	0.0203	212889	0.1621	Proliferative diabetic retinopathy (DM_RETINA_PROLIF) || id:finn-b-DM_RETINA_PROLIF	Proliferative diabetic retinopathy (DM_RETINA_PROLIF)	Proliferative diabetic retinopathy (DM_RETINA_PROLIF) || ||	TRUE	igd	461460	0.00262053	50816887	1.50E-49	6	ukb-b-19953	|| id:ukb-b-19953	TRUE	reported	igd	2	TRUE	NA	NA	0.000474345	461460	9.19E-06	212889	TRUE	8.26E-13	218.9943237	0.000428809
263	rs72908007	A	G	A	G	0.0473363	0.303	0.015498	0.004071	FALSE	FALSE	FALSE	finn-b-DM_RETINA_PROLIF	11	46186834	0.127	212889	0.01704	Proliferative diabetic retinopathy (DM_RETINA_PROLIF) || id:finn-b-DM_RETINA_PROLIF	Proliferative diabetic retinopathy (DM_RETINA_PROLIF)	Proliferative diabetic retinopathy (DM_RETINA_PROLIF) || ||	TRUE	igd	461460	0.00803475	46186834	3.80E-09	11	ukb-b-19953	|| id:ukb-b-19953	TRUE	reported	igd	2	TRUE	NA	NA	7.52E-05	461460	2.67E-05	212889	TRUE	0.181368877	34.70914221	6.84E-05
264	rs72917533	C	T	C	T	-0.0180999	-0.0063	0.185523	0.1426	FALSE	FALSE	FALSE	finn-b-DM_RETINA_PROLIF	2	175238924	0.0235	212889	0.7898	Proliferative diabetic retinopathy (DM_RETINA_PROLIF) || id:finn-b-DM_RETINA_PROLIF	Proliferative diabetic retinopathy (DM_RETINA_PROLIF)	Proliferative diabetic retinopathy (DM_RETINA_PROLIF) || ||	TRUE	igd	461460	0.00254222	175238924	1.10E-12	2	ukb-b-19953	|| id:ukb-b-19953	TRUE	reported	igd	2	TRUE	NA	NA	0.000109836	461460	3.38E-07	212889	TRUE	0.000157783	50.69044325	9.90E-05
265	rs72976986	A	G	A	G	-0.0232257	-0.0489	0.190123	0.1578	FALSE	FALSE	FALSE	finn-b-DM_RETINA_PROLIF	19	4050424	0.0225	212889	0.0295897	Proliferative diabetic retinopathy (DM_RETINA_PROLIF) || id:finn-b-DM_RETINA_PROLIF	Proliferative diabetic retinopathy (DM_RETINA_PROLIF)	Proliferative diabetic retinopathy (DM_RETINA_PROLIF) || ||	TRUE	igd	461460	0.00254712	4050424	7.60E-20	19	ukb-b-19953	|| id:ukb-b-19953	TRUE	reported	igd	2	TRUE	NA	NA	0.000180148	461460	2.22E-05	212889	TRUE	0.000883102	83.14551205	0.00016612
266	rs73052033	C	T	C	T	-0.0303929	-0.0264	0.18493	0.1618	FALSE	FALSE	FALSE	finn-b-DM_RETINA_PROLIF	3	185828465	0.0223	212889	0.2349	Proliferative diabetic retinopathy (DM_RETINA_PROLIF) || id:finn-b-DM_RETINA_PROLIF	Proliferative diabetic retinopathy (DM_RETINA_PROLIF)	Proliferative diabetic retinopathy (DM_RETINA_PROLIF) || ||	TRUE	igd	461460	0.00254634	185828465	7.70E-33	3	ukb-b-19953	|| id:ukb-b-19953	TRUE	reported	igd	2	TRUE	NA	NA	0.000308635	461460	6.58E-06	212889	TRUE	1.02E-08	142.4660875	0.000278469
267	rs73142879	T	C	T	C	-0.0266936	0.006	0.192297	0.1581	FALSE	FALSE	FALSE	finn-b-DM_RETINA_PROLIF	20	51195932	0.0224	212889	0.7887	Proliferative diabetic retinopathy (DM_RETINA_PROLIF) || id:finn-b-DM_RETINA_PROLIF	Proliferative diabetic retinopathy (DM_RETINA_PROLIF)	Proliferative diabetic retinopathy (DM_RETINA_PROLIF) || ||	TRUE	igd	461460	0.00252257	51195932	3.60E-26	20	ukb-b-19953	|| id:ukb-b-19953	TRUE	reported	igd	2	TRUE	NA	NA	0.0002426	461460	3.37E-07	212889	TRUE	1.04E-08	111.9767462	0.000221344
268	rs73193736	G	A	G	A	-0.0177165	0.0258	0.243934	0.2542	FALSE	FALSE	FALSE	finn-b-DM_RETINA_PROLIF	12	108294381	0.0189	212889	0.1713	Proliferative diabetic retinopathy (DM_RETINA_PROLIF) || id:finn-b-DM_RETINA_PROLIF	Proliferative diabetic retinopathy (DM_RETINA_PROLIF)	Proliferative diabetic retinopathy (DM_RETINA_PROLIF) || ||	TRUE	igd	461460	0.00232002	108294381	2.20E-14	12	ukb-b-19953	|| id:ukb-b-19953	TRUE	reported	igd	2	TRUE	NA	NA	0.000126353	461460	8.75E-06	212889	TRUE	0.001570719	58.31394186	0.000115776
269	rs73213484	T	A	T	A	-0.0225766	-0.0067	0.141236	0.1473	FALSE	TRUE	FALSE	finn-b-DM_RETINA_PROLIF	4	28489339	0.0231	212889	0.772601	Proliferative diabetic retinopathy (DM_RETINA_PROLIF) || id:finn-b-DM_RETINA_PROLIF	Proliferative diabetic retinopathy (DM_RETINA_PROLIF)	Proliferative diabetic retinopathy (DM_RETINA_PROLIF) || ||	TRUE	igd	461460	0.0028364	28489339	1.70E-15	4	ukb-b-19953	|| id:ukb-b-19953	TRUE	reported	igd	2	TRUE	NA	NA	0.000137275	461460	3.95E-07	212889	TRUE	2.31E-05	63.35517918	0.000123642
270	rs7331420	A	G	A	G	-0.0143702	0.0061	0.285276	0.287	FALSE	FALSE	FALSE	finn-b-DM_RETINA_PROLIF	13	99236471	0.0181	212889	0.7357	Proliferative diabetic retinopathy (DM_RETINA_PROLIF) || id:finn-b-DM_RETINA_PROLIF	Proliferative diabetic retinopathy (DM_RETINA_PROLIF)	Proliferative diabetic retinopathy (DM_RETINA_PROLIF) || ||	TRUE	igd	461460	0.00220081	99236471	6.60E-11	13	ukb-b-19953	|| id:ukb-b-19953	TRUE	reported	igd	2	TRUE	NA	NA	9.24E-05	461460	5.34E-07	212889	TRUE	0.000699281	42.63443614	8.42E-05
271	rs73601548	T	C	T	C	0.0177354	-0.0188	0.114527	0.0654	FALSE	FALSE	FALSE	finn-b-DM_RETINA_PROLIF	10	18549889	0.0334	212889	0.574	Proliferative diabetic retinopathy (DM_RETINA_PROLIF) || id:finn-b-DM_RETINA_PROLIF	Proliferative diabetic retinopathy (DM_RETINA_PROLIF)	Proliferative diabetic retinopathy (DM_RETINA_PROLIF) || ||	TRUE	igd	461460	0.00311639	18549889	1.30E-08	10	ukb-b-19953	|| id:ukb-b-19953	TRUE	reported	igd	2	TRUE	NA	NA	7.02E-05	461460	1.49E-06	212889	TRUE	0.006296612	32.38757052	6.38E-05
272	rs745249	T	C	T	C	0.0176118	-0.0029	0.281945	0.3434	FALSE	FALSE	FALSE	finn-b-DM_RETINA_PROLIF	2	105460333	0.0173	212889	0.8664	Proliferative diabetic retinopathy (DM_RETINA_PROLIF) || id:finn-b-DM_RETINA_PROLIF	Proliferative diabetic retinopathy (DM_RETINA_PROLIF)	Proliferative diabetic retinopathy (DM_RETINA_PROLIF) || ||	TRUE	igd	461460	0.00219724	105460333	1.10E-15	2	ukb-b-19953	|| id:ukb-b-19953	TRUE	reported	igd	2	TRUE	NA	NA	0.000139207	461460	1.32E-07	212889	TRUE	1.27E-05	64.24694726	0.000125591
273	rs7498665	G	A	G	A	0.0268646	-0.019	0.399659	0.4127	FALSE	FALSE	FALSE	finn-b-DM_RETINA_PROLIF	16	28883241	0.0166	212889	0.2524	Proliferative diabetic retinopathy (DM_RETINA_PROLIF) || id:finn-b-DM_RETINA_PROLIF	Proliferative diabetic retinopathy (DM_RETINA_PROLIF)	Proliferative diabetic retinopathy (DM_RETINA_PROLIF) || ||	TRUE	igd	461460	0.00201997	28883241	2.30E-40	16	ukb-b-19953	|| id:ukb-b-19953	TRUE	reported	igd	2	TRUE	NA	NA	0.000383153	461460	6.15E-06	212889	TRUE	6.79E-11	176.8768186	0.000346321
274	rs7550624	C	T	C	T	-0.0119381	0.0043	0.647518	0.6293	FALSE	FALSE	FALSE	finn-b-DM_RETINA_PROLIF	1	209222092	0.017	212889	0.8027	Proliferative diabetic retinopathy (DM_RETINA_PROLIF) || id:finn-b-DM_RETINA_PROLIF	Proliferative diabetic retinopathy (DM_RETINA_PROLIF)	Proliferative diabetic retinopathy (DM_RETINA_PROLIF) || ||	TRUE	igd	461460	0.00207129	209222092	8.20E-09	1	ukb-b-19953	|| id:ukb-b-19953	TRUE	reported	igd	2	TRUE	NA	NA	7.20E-05	461460	3.01E-07	212889	TRUE	0.002452873	33.21915706	6.51E-05
275	rs7553158	A	G	A	G	-0.0174793	-0.0082	0.562425	0.4912	FALSE	FALSE	FALSE	finn-b-DM_RETINA_PROLIF	1	75005238	0.0164	212889	0.6173	Proliferative diabetic retinopathy (DM_RETINA_PROLIF) || id:finn-b-DM_RETINA_PROLIF	Proliferative diabetic retinopathy (DM_RETINA_PROLIF)	Proliferative diabetic retinopathy (DM_RETINA_PROLIF) || ||	TRUE	igd	461460	0.00198818	75005238	1.50E-18	1	ukb-b-19953	|| id:ukb-b-19953	TRUE	reported	igd	2	TRUE	NA	NA	0.000167468	461460	1.17E-06	212889	TRUE	6.01E-06	77.29237836	0.000150382
276	rs7599312	A	G	A	G	-0.017691	-0.0103	0.267467	0.3024	FALSE	FALSE	FALSE	finn-b-DM_RETINA_PROLIF	2	213413231	0.0179	212889	0.5664	Proliferative diabetic retinopathy (DM_RETINA_PROLIF) || id:finn-b-DM_RETINA_PROLIF	Proliferative diabetic retinopathy (DM_RETINA_PROLIF)	Proliferative diabetic retinopathy (DM_RETINA_PROLIF) || ||	TRUE	igd	461460	0.0022454	213413231	3.30E-15	2	ukb-b-19953	|| id:ukb-b-19953	TRUE	reported	igd	2	TRUE	NA	NA	0.000134501	461460	1.56E-06	212889	TRUE	7.79E-05	62.07508578	0.00012264
277	rs7600835	A	G	A	G	-0.0123464	0.0178	0.344492	0.2802	FALSE	FALSE	FALSE	finn-b-DM_RETINA_PROLIF	2	172521827	0.0184	212889	0.3337	Proliferative diabetic retinopathy (DM_RETINA_PROLIF) || id:finn-b-DM_RETINA_PROLIF	Proliferative diabetic retinopathy (DM_RETINA_PROLIF)	Proliferative diabetic retinopathy (DM_RETINA_PROLIF) || ||	TRUE	igd	461460	0.00210512	172521827	4.50E-09	2	ukb-b-19953	|| id:ukb-b-19953	TRUE	reported	igd	2	TRUE	NA	NA	7.45E-05	461460	4.40E-06	212889	TRUE	0.012595096	34.39750731	6.88E-05
278	rs7619139	A	T	A	T	0.0134537	0.0322	0.588616	0.5828	FALSE	TRUE	FALSE	finn-b-DM_RETINA_PROLIF	3	25110415	0.0167	212889	0.0532304	Proliferative diabetic retinopathy (DM_RETINA_PROLIF) || id:finn-b-DM_RETINA_PROLIF	Proliferative diabetic retinopathy (DM_RETINA_PROLIF)	Proliferative diabetic retinopathy (DM_RETINA_PROLIF) || ||	TRUE	igd	461460	0.00201061	25110415	2.20E-11	3	ukb-b-19953	|| id:ukb-b-19953	TRUE	reported	igd	2	TRUE	NA	NA	9.70E-05	461460	1.75E-05	212889	TRUE	0.030420187	44.77419662	8.77E-05
279	rs7630228	C	T	C	T	-0.0111594	-0.0022	0.434271	0.5009	FALSE	FALSE	FALSE	finn-b-DM_RETINA_PROLIF	3	71681487	0.0164	212889	0.8923	Proliferative diabetic retinopathy (DM_RETINA_PROLIF) || id:finn-b-DM_RETINA_PROLIF	Proliferative diabetic retinopathy (DM_RETINA_PROLIF)	Proliferative diabetic retinopathy (DM_RETINA_PROLIF) || ||	TRUE	igd	461460	0.00200195	71681487	2.50E-08	3	ukb-b-19953	|| id:ukb-b-19953	TRUE	reported	igd	2	TRUE	NA	NA	6.73E-05	461460	8.45E-08	212889	TRUE	0.00251954	31.07243131	6.12E-05
281	rs7683836	A	G	A	G	-0.0122469	-0.0335	0.557215	0.4762	FALSE	FALSE	FALSE	finn-b-DM_RETINA_PROLIF	4	180167906	0.0164	212889	0.0410998	Proliferative diabetic retinopathy (DM_RETINA_PROLIF) || id:finn-b-DM_RETINA_PROLIF	Proliferative diabetic retinopathy (DM_RETINA_PROLIF)	Proliferative diabetic retinopathy (DM_RETINA_PROLIF) || ||	TRUE	igd	461460	0.00199427	180167906	8.20E-10	4	ukb-b-19953	|| id:ukb-b-19953	TRUE	reported	igd	2	TRUE	NA	NA	8.17E-05	461460	1.96E-05	212889	TRUE	0.07829915	37.71242253	7.40E-05
282	rs7708584	G	A	G	A	-0.0159321	-0.0118	0.572344	0.5906	FALSE	FALSE	FALSE	finn-b-DM_RETINA_PROLIF	5	153543466	0.0167	212889	0.4778	Proliferative diabetic retinopathy (DM_RETINA_PROLIF) || id:finn-b-DM_RETINA_PROLIF	Proliferative diabetic retinopathy (DM_RETINA_PROLIF)	Proliferative diabetic retinopathy (DM_RETINA_PROLIF) || ||	TRUE	igd	461460	0.0019949	153543466	1.40E-15	5	ukb-b-19953	|| id:ukb-b-19953	TRUE	reported	igd	2	TRUE	NA	NA	0.000138201	461460	2.35E-06	212889	TRUE	9.51E-05	63.78283029	0.000124259
283	rs77165542	T	C	T	C	-0.0935231	-0.0626	0.035502	0.01732	FALSE	FALSE	FALSE	finn-b-DM_RETINA_PROLIF	2	430975	0.0625	212889	0.3167	Proliferative diabetic retinopathy (DM_RETINA_PROLIF) || id:finn-b-DM_RETINA_PROLIF	Proliferative diabetic retinopathy (DM_RETINA_PROLIF)	Proliferative diabetic retinopathy (DM_RETINA_PROLIF) || ||	TRUE	igd	461460	0.00538739	430975	1.70E-67	2	ukb-b-19953	|| id:ukb-b-19953	TRUE	reported	igd	2	TRUE	NA	NA	0.000652627	461460	4.71E-06	212889	TRUE	4.49E-19	301.3567726	0.000598993
284	rs7761673	A	T	A	T	-0.0135915	0.0236	0.21988	0.1517	FALSE	TRUE	FALSE	finn-b-DM_RETINA_PROLIF	6	70357368	0.023	212889	0.3031	Proliferative diabetic retinopathy (DM_RETINA_PROLIF) || id:finn-b-DM_RETINA_PROLIF	Proliferative diabetic retinopathy (DM_RETINA_PROLIF)	Proliferative diabetic retinopathy (DM_RETINA_PROLIF) || ||	TRUE	igd	461460	0.0023901	70357368	1.30E-08	6	ukb-b-19953	|| id:ukb-b-19953	TRUE	reported	igd	2	TRUE	NA	NA	7.01E-05	461460	4.95E-06	212889	TRUE	0.018963179	32.33721656	6.34E-05
285	rs7774	A	C	A	C	0.014988	0.0013	0.310467	0.4	FALSE	FALSE	FALSE	finn-b-DM_RETINA_PROLIF	17	4801163	0.0168	212889	0.9386	Proliferative diabetic retinopathy (DM_RETINA_PROLIF) || id:finn-b-DM_RETINA_PROLIF	Proliferative diabetic retinopathy (DM_RETINA_PROLIF)	Proliferative diabetic retinopathy (DM_RETINA_PROLIF) || ||	TRUE	igd	461460	0.00215169	4801163	3.30E-12	17	ukb-b-19953	|| id:ukb-b-19953	TRUE	reported	igd	2	TRUE	NA	NA	0.000105136	461460	2.81E-08	212889	TRUE	0.000118262	48.52080146	9.62E-05
286	rs7776021	A	G	A	G	0.0123701	5.00E-04	0.287599	0.3028	FALSE	FALSE	FALSE	finn-b-DM_RETINA_PROLIF	6	73742152	0.0178	212889	0.9762	Proliferative diabetic retinopathy (DM_RETINA_PROLIF) || id:finn-b-DM_RETINA_PROLIF	Proliferative diabetic retinopathy (DM_RETINA_PROLIF)	Proliferative diabetic retinopathy (DM_RETINA_PROLIF) || ||	TRUE	igd	461460	0.00218251	73742152	1.40E-08	6	ukb-b-19953	|| id:ukb-b-19953	TRUE	reported	igd	2	TRUE	NA	NA	6.96E-05	461460	3.71E-09	212889	TRUE	0.001570733	32.12431949	6.27E-05
287	rs7802342	G	T	G	T	0.0122748	0.0201	0.288566	0.2582	FALSE	FALSE	FALSE	finn-b-DM_RETINA_PROLIF	7	137435925	0.0187	212889	0.2827	Proliferative diabetic retinopathy (DM_RETINA_PROLIF) || id:finn-b-DM_RETINA_PROLIF	Proliferative diabetic retinopathy (DM_RETINA_PROLIF)	Proliferative diabetic retinopathy (DM_RETINA_PROLIF) || ||	TRUE	igd	461460	0.00218145	137435925	1.80E-08	7	ukb-b-19953	|| id:ukb-b-19953	TRUE	reported	igd	2	TRUE	NA	NA	6.86E-05	461460	5.43E-06	212889	TRUE	0.023064165	31.66199843	6.19E-05
288	rs78425303	C	G	C	G	0.0338293	0.0342	0.063007	0.01792	FALSE	TRUE	FALSE	finn-b-DM_RETINA_PROLIF	3	141300386	0.0605	212889	0.572	Proliferative diabetic retinopathy (DM_RETINA_PROLIF) || id:finn-b-DM_RETINA_PROLIF	Proliferative diabetic retinopathy (DM_RETINA_PROLIF)	Proliferative diabetic retinopathy (DM_RETINA_PROLIF) || ||	TRUE	igd	461460	0.00407066	141300386	9.50E-17	3	ukb-b-19953	|| id:ukb-b-19953	TRUE	reported	igd	2	TRUE	NA	NA	0.000149644	461460	1.50E-06	212889	TRUE	2.65E-05	69.06473719	0.000135127
289	rs7924036	T	G	T	G	-0.0142836	0.0013	0.503265	0.5137	FALSE	FALSE	FALSE	finn-b-DM_RETINA_PROLIF	10	65191645	0.0164	212889	0.9359	Proliferative diabetic retinopathy (DM_RETINA_PROLIF) || id:finn-b-DM_RETINA_PROLIF	Proliferative diabetic retinopathy (DM_RETINA_PROLIF)	Proliferative diabetic retinopathy (DM_RETINA_PROLIF) || ||	TRUE	igd	461460	0.0019778	65191645	5.10E-13	10	ukb-b-19953	|| id:ukb-b-19953	TRUE	reported	igd	2	TRUE	NA	NA	0.000113013	461460	2.95E-08	212889	TRUE	6.55E-05	52.1567611	0.000102006
290	rs7944782	G	T	G	T	0.0157606	-0.0128	0.509784	0.5237	FALSE	FALSE	FALSE	finn-b-DM_RETINA_PROLIF	11	130795698	0.0165	212889	0.438	Proliferative diabetic retinopathy (DM_RETINA_PROLIF) || id:finn-b-DM_RETINA_PROLIF	Proliferative diabetic retinopathy (DM_RETINA_PROLIF)	Proliferative diabetic retinopathy (DM_RETINA_PROLIF) || ||	TRUE	igd	461460	0.00198748	130795698	2.20E-15	11	ukb-b-19953	|| id:ukb-b-19953	TRUE	reported	igd	2	TRUE	NA	NA	0.000136254	461460	2.83E-06	212889	TRUE	0.000136882	62.88397114	0.000124151
291	rs7967402	G	A	G	A	0.0144051	-0.0029	0.172918	0.1603	FALSE	FALSE	FALSE	finn-b-DM_RETINA_PROLIF	12	60962321	0.0223	212889	0.8957	Proliferative diabetic retinopathy (DM_RETINA_PROLIF) || id:finn-b-DM_RETINA_PROLIF	Proliferative diabetic retinopathy (DM_RETINA_PROLIF)	Proliferative diabetic retinopathy (DM_RETINA_PROLIF) || ||	TRUE	igd	461460	0.00261975	60962321	3.80E-08	12	ukb-b-19953	|| id:ukb-b-19953	TRUE	reported	igd	2	TRUE	NA	NA	6.55E-05	461460	7.94E-08	212889	TRUE	0.002864692	30.23520078	5.94E-05
292	rs79780963	T	C	T	C	0.0236803	-0.0246	0.077428	0.08318	FALSE	FALSE	FALSE	finn-b-DM_RETINA_PROLIF	10	104952499	0.0297	212889	0.4066	Proliferative diabetic retinopathy (DM_RETINA_PROLIF) || id:finn-b-DM_RETINA_PROLIF	Proliferative diabetic retinopathy (DM_RETINA_PROLIF)	Proliferative diabetic retinopathy (DM_RETINA_PROLIF) || ||	TRUE	igd	461460	0.00369591	104952499	1.50E-10	10	ukb-b-19953	|| id:ukb-b-19953	TRUE	reported	igd	2	TRUE	NA	NA	8.90E-05	461460	3.22E-06	212889	TRUE	0.00355989	41.05174532	8.01E-05
293	rs7996639	A	G	A	G	0.0145559	-0.0084	0.449354	0.5341	FALSE	FALSE	FALSE	finn-b-DM_RETINA_PROLIF	13	97019090	0.0165	212889	0.609901	Proliferative diabetic retinopathy (DM_RETINA_PROLIF) || id:finn-b-DM_RETINA_PROLIF	Proliferative diabetic retinopathy (DM_RETINA_PROLIF)	Proliferative diabetic retinopathy (DM_RETINA_PROLIF) || ||	TRUE	igd	461460	0.00200245	97019090	3.60E-13	13	ukb-b-19953	|| id:ukb-b-19953	TRUE	reported	igd	2	TRUE	NA	NA	0.000114491	461460	1.22E-06	212889	TRUE	0.000249262	52.83902131	0.00010485
294	rs8010373	T	G	T	G	0.0168325	0.0159	0.807336	0.7466	FALSE	FALSE	FALSE	finn-b-DM_RETINA_PROLIF	14	29666318	0.0189	212889	0.4018	Proliferative diabetic retinopathy (DM_RETINA_PROLIF) || id:finn-b-DM_RETINA_PROLIF	Proliferative diabetic retinopathy (DM_RETINA_PROLIF)	Proliferative diabetic retinopathy (DM_RETINA_PROLIF) || ||	TRUE	igd	461460	0.0025085	29666318	1.90E-11	14	ukb-b-19953	|| id:ukb-b-19953	TRUE	reported	igd	2	TRUE	NA	NA	9.76E-05	461460	3.32E-06	212889	TRUE	0.002110375	45.0265877	8.81E-05
295	rs8015400	A	C	A	C	0.0213422	0.0185	0.677097	0.6358	FALSE	FALSE	FALSE	finn-b-DM_RETINA_PROLIF	14	25930988	0.0171	212889	0.2771	Proliferative diabetic retinopathy (DM_RETINA_PROLIF) || id:finn-b-DM_RETINA_PROLIF	Proliferative diabetic retinopathy (DM_RETINA_PROLIF)	Proliferative diabetic retinopathy (DM_RETINA_PROLIF) || ||	TRUE	igd	461460	0.00211709	25930988	6.70E-24	14	ukb-b-19953	|| id:ukb-b-19953	TRUE	reported	igd	2	TRUE	NA	NA	0.000220177	461460	5.50E-06	212889	TRUE	1.85E-06	101.6248059	0.000199173
296	rs8020365	A	T	A	T	0.0251068	0.0403	0.220464	0.2406	FALSE	TRUE	FALSE	finn-b-DM_RETINA_PROLIF	14	79937216	0.0191	212889	0.03491	Proliferative diabetic retinopathy (DM_RETINA_PROLIF) || id:finn-b-DM_RETINA_PROLIF	Proliferative diabetic retinopathy (DM_RETINA_PROLIF)	Proliferative diabetic retinopathy (DM_RETINA_PROLIF) || ||	TRUE	igd	461460	0.00239517	79937216	1.00E-25	14	ukb-b-19953	|| id:ukb-b-19953	TRUE	reported	igd	2	TRUE	NA	NA	0.000238053	461460	2.09E-05	212889	TRUE	3.41E-05	109.8778212	0.000216664
297	rs8024137	T	A	T	A	0.0156329	-0.0014	0.848207	0.9332	FALSE	TRUE	FALSE	finn-b-DM_RETINA_PROLIF	15	35837297	0.0328	212889	0.966	Proliferative diabetic retinopathy (DM_RETINA_PROLIF) || id:finn-b-DM_RETINA_PROLIF	Proliferative diabetic retinopathy (DM_RETINA_PROLIF)	Proliferative diabetic retinopathy (DM_RETINA_PROLIF) || ||	TRUE	igd	461460	0.00276778	35837297	1.60E-08	15	ukb-b-19953	|| id:ukb-b-19953	TRUE	reported	igd	2	TRUE	NA	NA	6.91E-05	461460	8.56E-09	212889	TRUE	0.001700059	31.90185715	6.29E-05
298	rs8025516	G	T	G	T	-0.0146558	-0.0066	0.645928	0.5502	FALSE	FALSE	FALSE	finn-b-DM_RETINA_PROLIF	15	95271872	0.0165	212889	0.6872	Proliferative diabetic retinopathy (DM_RETINA_PROLIF) || id:finn-b-DM_RETINA_PROLIF	Proliferative diabetic retinopathy (DM_RETINA_PROLIF)	Proliferative diabetic retinopathy (DM_RETINA_PROLIF) || ||	TRUE	igd	461460	0.00207578	95271872	1.70E-12	15	ukb-b-19953	|| id:ukb-b-19953	TRUE	reported	igd	2	TRUE	NA	NA	0.000108013	461460	7.52E-07	212889	TRUE	0.000276876	49.8489957	9.82E-05
299	rs8089514	A	T	A	T	0.012988	0.0283	0.36868	0.2513	FALSE	TRUE	FALSE	finn-b-DM_RETINA_PROLIF	18	69224478	0.019	212889	0.1361	Proliferative diabetic retinopathy (DM_RETINA_PROLIF) || id:finn-b-DM_RETINA_PROLIF	Proliferative diabetic retinopathy (DM_RETINA_PROLIF)	Proliferative diabetic retinopathy (DM_RETINA_PROLIF) || ||	TRUE	igd	461460	0.00207588	69224478	3.90E-10	18	ukb-b-19953	|| id:ukb-b-19953	TRUE	reported	igd	2	TRUE	NA	NA	8.48E-05	461460	1.04E-05	212889	TRUE	0.02241833	39.14534009	7.85E-05
300	rs8132491	A	G	A	G	-0.015375	0.0093	0.313023	0.3329	FALSE	FALSE	FALSE	finn-b-DM_RETINA_PROLIF	21	40288577	0.0176	212889	0.5987	Proliferative diabetic retinopathy (DM_RETINA_PROLIF) || id:finn-b-DM_RETINA_PROLIF	Proliferative diabetic retinopathy (DM_RETINA_PROLIF)	Proliferative diabetic retinopathy (DM_RETINA_PROLIF) || ||	TRUE	igd	461460	0.00219317	40288577	2.40E-12	21	ukb-b-19953	|| id:ukb-b-19953	TRUE	reported	igd	2	TRUE	NA	NA	0.00010649	461460	1.31E-06	212889	TRUE	0.000462263	49.14571476	0.000101667
301	rs815163	C	T	C	T	-0.016485	0.0108	0.563148	0.4721	FALSE	FALSE	FALSE	finn-b-DM_RETINA_PROLIF	1	190294726	0.0164	212889	0.5094	Proliferative diabetic retinopathy (DM_RETINA_PROLIF) || id:finn-b-DM_RETINA_PROLIF	Proliferative diabetic retinopathy (DM_RETINA_PROLIF)	Proliferative diabetic retinopathy (DM_RETINA_PROLIF) || ||	TRUE	igd	461460	0.00198582	190294726	1.00E-16	1	ukb-b-19953	|| id:ukb-b-19953	TRUE	reported	igd	2	TRUE	NA	NA	0.000149314	461460	2.04E-06	212889	TRUE	3.80E-05	68.91252171	0.00013371
302	rs861548	T	C	T	C	-0.0152009	0.0038	0.373524	0.3086	FALSE	FALSE	FALSE	finn-b-DM_RETINA_PROLIF	14	104154606	0.0177	212889	0.8311	Proliferative diabetic retinopathy (DM_RETINA_PROLIF) || id:finn-b-DM_RETINA_PROLIF	Proliferative diabetic retinopathy (DM_RETINA_PROLIF)	Proliferative diabetic retinopathy (DM_RETINA_PROLIF) || ||	TRUE	igd	461460	0.00204802	104154606	1.20E-13	14	ukb-b-19953	|| id:ukb-b-19953	TRUE	reported	igd	2	TRUE	NA	NA	0.000119368	461460	2.17E-07	212889	TRUE	6.53E-05	55.08967587	0.000108141
303	rs862320	T	C	T	C	-0.0231703	-0.0157	0.40965	0.4305	FALSE	FALSE	FALSE	finn-b-DM_RETINA_PROLIF	16	69651866	0.0166	212889	0.3419	Proliferative diabetic retinopathy (DM_RETINA_PROLIF) || id:finn-b-DM_RETINA_PROLIF	Proliferative diabetic retinopathy (DM_RETINA_PROLIF)	Proliferative diabetic retinopathy (DM_RETINA_PROLIF) || ||	TRUE	igd	461460	0.00201345	69651866	1.20E-30	16	ukb-b-19953	|| id:ukb-b-19953	TRUE	reported	igd	2	TRUE	NA	NA	0.000286896	461460	4.20E-06	212889	TRUE	1.32E-08	132.4285474	0.000259666
304	rs869592	G	C	G	C	0.0128444	0.0401	0.250169	0.1865	FALSE	TRUE	FALSE	finn-b-DM_RETINA_PROLIF	5	158430187	0.0211	212889	0.05719	Proliferative diabetic retinopathy (DM_RETINA_PROLIF) || id:finn-b-DM_RETINA_PROLIF	Proliferative diabetic retinopathy (DM_RETINA_PROLIF)	Proliferative diabetic retinopathy (DM_RETINA_PROLIF) || ||	TRUE	igd	461460	0.00228575	158430187	1.90E-08	5	ukb-b-19953	|| id:ukb-b-19953	TRUE	reported	igd	2	TRUE	NA	NA	6.84E-05	461460	1.70E-05	212889	TRUE	0.112929806	31.57695054	6.19E-05
305	rs879620	T	C	T	C	0.0241136	0.0159	0.613237	0.5788	FALSE	FALSE	FALSE	finn-b-DM_RETINA_PROLIF	16	4015729	0.0166	212889	0.3405	Proliferative diabetic retinopathy (DM_RETINA_PROLIF) || id:finn-b-DM_RETINA_PROLIF	Proliferative diabetic retinopathy (DM_RETINA_PROLIF)	Proliferative diabetic retinopathy (DM_RETINA_PROLIF) || ||	TRUE	igd	461460	0.00203595	4015729	2.30E-32	16	ukb-b-19953	|| id:ukb-b-19953	TRUE	reported	igd	2	TRUE	NA	NA	0.000303897	461460	4.31E-06	212889	TRUE	4.57E-09	140.2781044	0.000275821
306	rs923994	G	A	G	A	-0.0145761	-0.035	0.783195	0.778	FALSE	FALSE	FALSE	finn-b-DM_RETINA_PROLIF	4	67802992	0.0198	212889	0.0766708	Proliferative diabetic retinopathy (DM_RETINA_PROLIF) || id:finn-b-DM_RETINA_PROLIF	Proliferative diabetic retinopathy (DM_RETINA_PROLIF)	Proliferative diabetic retinopathy (DM_RETINA_PROLIF) || ||	TRUE	igd	461460	0.00240219	67802992	1.30E-09	4	ukb-b-19953	|| id:ukb-b-19953	TRUE	reported	igd	2	TRUE	NA	NA	7.98E-05	461460	1.47E-05	212889	TRUE	0.051534589	36.81865918	7.22E-05
307	rs925524	G	A	G	A	0.0128687	0.0059	0.709214	0.7402	FALSE	FALSE	FALSE	finn-b-DM_RETINA_PROLIF	1	46496709	0.0186	212889	0.752199	Proliferative diabetic retinopathy (DM_RETINA_PROLIF) || id:finn-b-DM_RETINA_PROLIF	Proliferative diabetic retinopathy (DM_RETINA_PROLIF)	Proliferative diabetic retinopathy (DM_RETINA_PROLIF) || ||	TRUE	igd	461460	0.00216808	46496709	2.90E-09	1	ukb-b-19953	|| id:ukb-b-19953	TRUE	reported	igd	2	TRUE	NA	NA	7.63E-05	461460	4.73E-07	212889	TRUE	0.002122534	35.23049512	6.83E-05
308	rs9294260	A	G	A	G	0.014782	0.0157	0.476559	0.5072	FALSE	FALSE	FALSE	finn-b-DM_RETINA_PROLIF	6	83433228	0.0164	212889	0.3381	Proliferative diabetic retinopathy (DM_RETINA_PROLIF) || id:finn-b-DM_RETINA_PROLIF	Proliferative diabetic retinopathy (DM_RETINA_PROLIF)	Proliferative diabetic retinopathy (DM_RETINA_PROLIF) || ||	TRUE	igd	461460	0.00198818	83433228	1.00E-13	6	ukb-b-19953	|| id:ukb-b-19953	TRUE	reported	igd	2	TRUE	NA	NA	0.000119776	461460	4.30E-06	212889	TRUE	0.000710645	55.27834021	0.000109014
309	rs9314675	T	G	T	G	-0.011913	0.0106	0.446372	0.5031	FALSE	FALSE	FALSE	finn-b-DM_RETINA_PROLIF	9	81371636	0.0164	212889	0.5202	Proliferative diabetic retinopathy (DM_RETINA_PROLIF) || id:finn-b-DM_RETINA_PROLIF	Proliferative diabetic retinopathy (DM_RETINA_PROLIF)	Proliferative diabetic retinopathy (DM_RETINA_PROLIF) || ||	TRUE	igd	461460	0.00199214	81371636	2.20E-09	9	ukb-b-19953	|| id:ukb-b-19953	TRUE	reported	igd	2	TRUE	NA	NA	7.75E-05	461460	1.96E-06	212889	TRUE	0.004724447	35.76041681	7.01E-05
310	rs9366863	C	T	C	T	-0.0285083	-0.0127	0.671833	0.6753	FALSE	FALSE	FALSE	finn-b-DM_RETINA_PROLIF	6	34688946	0.0177	212889	0.472799	Proliferative diabetic retinopathy (DM_RETINA_PROLIF) || id:finn-b-DM_RETINA_PROLIF	Proliferative diabetic retinopathy (DM_RETINA_PROLIF)	Proliferative diabetic retinopathy (DM_RETINA_PROLIF) || ||	TRUE	igd	461460	0.00210043	34688946	5.80E-42	6	ukb-b-19953	|| id:ukb-b-19953	TRUE	reported	igd	2	TRUE	NA	NA	0.000399044	461460	2.42E-06	212889	TRUE	2.04E-12	184.2155196	0.000358368
311	rs947088	T	G	T	G	0.0124939	-0.0151	0.718022	0.6566	FALSE	FALSE	FALSE	finn-b-DM_RETINA_PROLIF	20	17171373	0.0173	212889	0.3809	Proliferative diabetic retinopathy (DM_RETINA_PROLIF) || id:finn-b-DM_RETINA_PROLIF	Proliferative diabetic retinopathy (DM_RETINA_PROLIF)	Proliferative diabetic retinopathy (DM_RETINA_PROLIF) || ||	TRUE	igd	461460	0.00220743	17171373	1.50E-08	20	ukb-b-19953	|| id:ukb-b-19953	TRUE	reported	igd	2	TRUE	NA	NA	6.94E-05	461460	3.58E-06	212889	TRUE	0.013969151	32.0348113	6.32E-05
312	rs9515446	G	A	G	A	0.0151051	-0.0045	0.447709	0.4852	FALSE	FALSE	FALSE	finn-b-DM_RETINA_PROLIF	13	112217108	0.0164	212889	0.781801	Proliferative diabetic retinopathy (DM_RETINA_PROLIF) || id:finn-b-DM_RETINA_PROLIF	Proliferative diabetic retinopathy (DM_RETINA_PROLIF)	Proliferative diabetic retinopathy (DM_RETINA_PROLIF) || ||	TRUE	igd	461460	0.00199052	112217108	3.20E-14	13	ukb-b-19953	|| id:ukb-b-19953	TRUE	reported	igd	2	TRUE	NA	NA	0.000124775	461460	3.54E-07	212889	TRUE	5.42E-05	57.58562946	0.000112834
313	rs9540248	C	T	C	T	-0.0129393	-0.0034	0.227077	0.2608	FALSE	FALSE	FALSE	finn-b-DM_RETINA_PROLIF	13	65441892	0.0186	212889	0.8564	Proliferative diabetic retinopathy (DM_RETINA_PROLIF) || id:finn-b-DM_RETINA_PROLIF	Proliferative diabetic retinopathy (DM_RETINA_PROLIF)	Proliferative diabetic retinopathy (DM_RETINA_PROLIF) || ||	TRUE	igd	461460	0.002367	65441892	4.60E-08	13	ukb-b-19953	|| id:ukb-b-19953	TRUE	reported	igd	2	TRUE	NA	NA	6.48E-05	461460	1.57E-07	212889	TRUE	0.003497892	29.88305874	5.88E-05
314	rs9638713	G	A	G	A	-0.0361735	-0.1145	0.97477	0.9901	FALSE	FALSE	FALSE	finn-b-DM_RETINA_PROLIF	7	14645949	0.0811	212889	0.1576	Proliferative diabetic retinopathy (DM_RETINA_PROLIF) || id:finn-b-DM_RETINA_PROLIF	Proliferative diabetic retinopathy (DM_RETINA_PROLIF)	Proliferative diabetic retinopathy (DM_RETINA_PROLIF) || ||	TRUE	igd	461460	0.00635399	14645949	1.20E-08	7	ukb-b-19953	|| id:ukb-b-19953	TRUE	reported	igd	2	TRUE	NA	NA	7.02E-05	461460	9.36E-06	212889	TRUE	0.042277408	32.41066998	6.44E-05
315	rs9673839	G	A	G	A	0.0130337	0.0457	0.490967	0.4542	FALSE	FALSE	FALSE	finn-b-DM_RETINA_PROLIF	16	76895693	0.0165	212889	0.00551696	Proliferative diabetic retinopathy (DM_RETINA_PROLIF) || id:finn-b-DM_RETINA_PROLIF	Proliferative diabetic retinopathy (DM_RETINA_PROLIF)	Proliferative diabetic retinopathy (DM_RETINA_PROLIF) || ||	TRUE	igd	461460	0.00198783	76895693	5.50E-11	16	ukb-b-19953	|| id:ukb-b-19953	TRUE	reported	igd	2	TRUE	NA	NA	9.32E-05	461460	3.60E-05	212889	TRUE	0.163679051	42.99094185	8.49E-05
316	rs9792407	T	G	T	G	-0.0127996	-2.00E-04	0.676903	0.6624	FALSE	FALSE	FALSE	finn-b-DM_RETINA_PROLIF	9	124625546	0.0174	212889	0.9914	Proliferative diabetic retinopathy (DM_RETINA_PROLIF) || id:finn-b-DM_RETINA_PROLIF	Proliferative diabetic retinopathy (DM_RETINA_PROLIF)	Proliferative diabetic retinopathy (DM_RETINA_PROLIF) || ||	TRUE	igd	461460	0.00211597	124625546	1.50E-09	9	ukb-b-19953	|| id:ukb-b-19953	TRUE	reported	igd	2	TRUE	NA	NA	7.93E-05	461460	6.21E-10	212889	TRUE	0.00070097	36.59095828	7.17E-05
317	rs9830592	A	C	A	C	0.0154849	0.0198	0.582421	0.6338	FALSE	FALSE	FALSE	finn-b-DM_RETINA_PROLIF	3	104631603	0.017	212889	0.2429	Proliferative diabetic retinopathy (DM_RETINA_PROLIF) || id:finn-b-DM_RETINA_PROLIF	Proliferative diabetic retinopathy (DM_RETINA_PROLIF)	Proliferative diabetic retinopathy (DM_RETINA_PROLIF) || ||	TRUE	igd	461460	0.00200164	104631603	1.00E-14	3	ukb-b-19953	|| id:ukb-b-19953	TRUE	reported	igd	2	TRUE	NA	NA	0.000129675	461460	6.37E-06	212889	TRUE	0.000716761	59.84734212	0.000116633
318	rs9843653	C	T	C	T	0.0294509	8.00E-04	0.511652	0.394	FALSE	FALSE	FALSE	finn-b-DM_RETINA_PROLIF	3	49920571	0.0168	212889	0.9615	Proliferative diabetic retinopathy (DM_RETINA_PROLIF) || id:finn-b-DM_RETINA_PROLIF	Proliferative diabetic retinopathy (DM_RETINA_PROLIF)	Proliferative diabetic retinopathy (DM_RETINA_PROLIF) || ||	TRUE	igd	461460	0.00197538	49920571	2.90E-50	3	ukb-b-19953	|| id:ukb-b-19953	TRUE	reported	igd	2	TRUE	NA	NA	0.000481454	461460	1.07E-08	212889	TRUE	7.63E-17	222.2776709	0.000433442
319	rs9858533	A	G	A	G	0.0113495	0.0332	0.443337	0.3848	FALSE	FALSE	FALSE	finn-b-DM_RETINA_PROLIF	3	161425444	0.0169	212889	0.0490298	Proliferative diabetic retinopathy (DM_RETINA_PROLIF) || id:finn-b-DM_RETINA_PROLIF	Proliferative diabetic retinopathy (DM_RETINA_PROLIF)	Proliferative diabetic retinopathy (DM_RETINA_PROLIF) || ||	TRUE	igd	461460	0.00198382	161425444	1.10E-08	3	ukb-b-19953	|| id:ukb-b-19953	TRUE	reported	igd	2	TRUE	NA	NA	7.09E-05	461460	1.81E-05	212889	TRUE	0.111984289	32.7302204	6.36E-05
320	rs9968060	T	C	T	C	0.0128977	0.0122	0.64266	0.6381	FALSE	FALSE	FALSE	finn-b-DM_RETINA_PROLIF	3	62471282	0.0172	212889	0.4766	Proliferative diabetic retinopathy (DM_RETINA_PROLIF) || id:finn-b-DM_RETINA_PROLIF	Proliferative diabetic retinopathy (DM_RETINA_PROLIF)	Proliferative diabetic retinopathy (DM_RETINA_PROLIF) || ||	TRUE	igd	461460	0.00209796	62471282	7.90E-10	3	ukb-b-19953	|| id:ukb-b-19953	TRUE	reported	igd	2	TRUE	NA	NA	8.19E-05	461460	2.36E-06	212889	TRUE	0.004138574	37.7946332	7.64E-05
