# Supplementary material for: The causal effect of obesity on diabetic retinopathy: A two-sample Mendelian randomization study
Source: Front Endocrinol (Lausanne). 2023 Apr 3;14:1108731. doi: 10.3389/fendo.2023.1108731 (PMC10106681; doi:10.3389/fendo.2023.1108731)
Supplement: Supplementary file 8 [file DataSheet_8.csv]

the details of SNVs in waist circumference on proliferative DR.	SNV	effect_allele.exposure	other_allele.exposure	effect_allele.outcome	other_allele.outcome	beta.exposure	beta.outcome	eaf.exposure	eaf.outcome	remove	palindromic	ambiguous	id.outcome	chr	pos	se.outcome	samplesize.outcome	pval.outcome	outcome	originalname.outcome	outcome.deprecated	mr_keep.outcome	data_source.outcome	pval.exposure	se.exposure	samplesize.exposure	chr.exposure	pos.exposure	id.exposure	exposure	mr_keep.exposure	pval_origin.exposure	data_source.exposure	action	mr_keep	units.outcome	units.exposure	rsq.exposure	effective_n.exposure	rsq.outcome	effective_n.outcome	steiger_dir	steiger_pval	F	R2
1	rs1011449	A	C	A	C	0.0197306	-0.0055	0.915087	0.9142	FALSE	FALSE	FALSE	finn-b-DM_RETINA_PROLIF	7	114454337	0.0293	212889	0.851	Proliferative diabetic retinopathy (DM_RETINA_PROLIF) || id:finn-b-DM_RETINA_PROLIF	Proliferative diabetic retinopathy (DM_RETINA_PROLIF)	Proliferative diabetic retinopathy (DM_RETINA_PROLIF) || ||	TRUE	igd	8.90E-10	0.00321938	462166	7	114454337	ukb-b-9405	|| id:ukb-b-9405	TRUE	reported	igd	2	TRUE	NA	NA	8.13E-05	462166	1.66E-07	212889	TRUE	0.00101499	37.5609096	6.05E-05	0.025127333
2	rs1013402	G	A	G	A	0.0250906	0.0042	0.318423	0.339	FALSE	FALSE	FALSE	finn-b-DM_RETINA_PROLIF	11	27712381	0.0173	212889	0.8065	Proliferative diabetic retinopathy (DM_RETINA_PROLIF) || id:finn-b-DM_RETINA_PROLIF	Proliferative diabetic retinopathy (DM_RETINA_PROLIF)	Proliferative diabetic retinopathy (DM_RETINA_PROLIF) || ||	TRUE	igd	3.90E-39	0.00191723	462166	11	27712381	ukb-b-9405	|| id:ukb-b-9405	TRUE	reported	igd	2	TRUE	NA	NA	0.000370439	462166	2.77E-07	212889	TRUE	8.81E-13	171.2669886	0.000273257
3	rs10150482	A	G	A	G	0.0219574	0.0372	0.22035	0.2376	FALSE	FALSE	FALSE	finn-b-DM_RETINA_PROLIF	14	79891882	0.0192	212889	0.0523094	Proliferative diabetic retinopathy (DM_RETINA_PROLIF) || id:finn-b-DM_RETINA_PROLIF	Proliferative diabetic retinopathy (DM_RETINA_PROLIF)	Proliferative diabetic retinopathy (DM_RETINA_PROLIF) || ||	TRUE	igd	4.50E-24	0.00216957	462166	14	79891882	ukb-b-9405	|| id:ukb-b-9405	TRUE	reported	igd	2	TRUE	NA	NA	0.000221576	462166	1.76E-05	212889	TRUE	4.50E-05	102.4270095	0.000165655
4	rs10236214	T	C	T	C	0.013799	0.0319	0.641963	0.6956	FALSE	FALSE	FALSE	finn-b-DM_RETINA_PROLIF	7	150668070	0.0178	212889	0.0738397	Proliferative diabetic retinopathy (DM_RETINA_PROLIF) || id:finn-b-DM_RETINA_PROLIF	Proliferative diabetic retinopathy (DM_RETINA_PROLIF)	Proliferative diabetic retinopathy (DM_RETINA_PROLIF) || ||	TRUE	igd	1.90E-13	0.00187561	462166	7	150668070	ukb-b-9405	|| id:ukb-b-9405	TRUE	reported	igd	2	TRUE	NA	NA	0.000117102	462166	1.51E-05	212889	TRUE	0.008082805	54.12652556	8.75E-05
5	rs10248298	A	C	A	C	0.0132553	0.0268	0.366037	0.389	FALSE	FALSE	FALSE	finn-b-DM_RETINA_PROLIF	7	121963813	0.0168	212889	0.1114	Proliferative diabetic retinopathy (DM_RETINA_PROLIF) || id:finn-b-DM_RETINA_PROLIF	Proliferative diabetic retinopathy (DM_RETINA_PROLIF)	Proliferative diabetic retinopathy (DM_RETINA_PROLIF) || ||	TRUE	igd	8.80E-13	0.00185427	462166	7	121963813	ukb-b-9405	|| id:ukb-b-9405	TRUE	reported	igd	2	TRUE	NA	NA	0.000110558	462166	1.20E-05	212889	TRUE	0.007051534	51.10144474	8.15E-05
6	rs1025065	G	T	G	T	-0.010284	0.0225	0.639097	0.7027	FALSE	FALSE	FALSE	finn-b-DM_RETINA_PROLIF	16	82451159	0.0179	212889	0.2101	Proliferative diabetic retinopathy (DM_RETINA_PROLIF) || id:finn-b-DM_RETINA_PROLIF	Proliferative diabetic retinopathy (DM_RETINA_PROLIF)	Proliferative diabetic retinopathy (DM_RETINA_PROLIF) || ||	TRUE	igd	3.60E-08	0.00186623	462166	16	82451159	ukb-b-9405	|| id:ukb-b-9405	TRUE	reported	igd	2	TRUE	NA	NA	6.57E-05	462166	7.42E-06	212889	TRUE	0.039928118	30.36643457	4.88E-05
7	rs10269774	A	G	A	G	0.0119597	-0.0202	0.326456	0.3082	FALSE	FALSE	FALSE	finn-b-DM_RETINA_PROLIF	7	92253972	0.0178	212889	0.2544	Proliferative diabetic retinopathy (DM_RETINA_PROLIF) || id:finn-b-DM_RETINA_PROLIF	Proliferative diabetic retinopathy (DM_RETINA_PROLIF)	Proliferative diabetic retinopathy (DM_RETINA_PROLIF) || ||	TRUE	igd	3.60E-10	0.00190774	462166	7	92253972	ukb-b-9405	|| id:ukb-b-9405	TRUE	reported	igd	2	TRUE	NA	NA	8.50E-05	462166	6.05E-06	212889	TRUE	0.009837763	39.30087324	6.29E-05
8	rs1037702	A	G	A	G	-0.0101871	-0.0211	0.621776	0.6098	FALSE	FALSE	FALSE	finn-b-DM_RETINA_PROLIF	4	180168024	0.0168	212889	0.2107	Proliferative diabetic retinopathy (DM_RETINA_PROLIF) || id:finn-b-DM_RETINA_PROLIF	Proliferative diabetic retinopathy (DM_RETINA_PROLIF)	Proliferative diabetic retinopathy (DM_RETINA_PROLIF) || ||	TRUE	igd	3.60E-08	0.00184913	462166	4	180168024	ukb-b-9405	|| id:ukb-b-9405	TRUE	reported	igd	2	TRUE	NA	NA	6.57E-05	462166	7.41E-06	212889	TRUE	0.039924021	30.35052791	4.88E-05
9	rs10405382	G	C	G	C	-0.0143836	-0.03	0.170056	0.2157	FALSE	TRUE	FALSE	finn-b-DM_RETINA_PROLIF	19	32896716	0.02	212889	0.1341	Proliferative diabetic retinopathy (DM_RETINA_PROLIF) || id:finn-b-DM_RETINA_PROLIF	Proliferative diabetic retinopathy (DM_RETINA_PROLIF)	Proliferative diabetic retinopathy (DM_RETINA_PROLIF) || ||	TRUE	igd	1.70E-09	0.00238687	462166	19	32896716	ukb-b-9405	|| id:ukb-b-9405	TRUE	reported	igd	2	TRUE	NA	NA	7.86E-05	462166	1.06E-05	212889	TRUE	0.032118884	36.31429876	5.84E-05
10	rs10423928	A	T	A	T	-0.0265551	-0.0017	0.194353	0.2562	FALSE	TRUE	FALSE	finn-b-DM_RETINA_PROLIF	19	46182304	0.0188	212889	0.928	Proliferative diabetic retinopathy (DM_RETINA_PROLIF) || id:finn-b-DM_RETINA_PROLIF	Proliferative diabetic retinopathy (DM_RETINA_PROLIF)	Proliferative diabetic retinopathy (DM_RETINA_PROLIF) || ||	TRUE	igd	6.80E-32	0.00225944	462166	19	46182304	ukb-b-9405	|| id:ukb-b-9405	TRUE	reported	igd	2	TRUE	NA	NA	0.000298792	462166	3.84E-08	212889	TRUE	6.80E-11	138.1319861	0.000220832
11	rs10460356	A	T	A	T	-0.01176	-0.0235	0.668519	0.6901	FALSE	TRUE	FALSE	finn-b-DM_RETINA_PROLIF	2	171619057	0.0178	212889	0.1851	Proliferative diabetic retinopathy (DM_RETINA_PROLIF) || id:finn-b-DM_RETINA_PROLIF	Proliferative diabetic retinopathy (DM_RETINA_PROLIF)	Proliferative diabetic retinopathy (DM_RETINA_PROLIF) || ||	TRUE	igd	6.00E-10	0.00189985	462166	2	171619057	ukb-b-9405	|| id:ukb-b-9405	TRUE	reported	igd	2	TRUE	NA	NA	8.29E-05	462166	8.19E-06	212889	TRUE	0.017140721	38.31563409	6.13E-05
12	rs10490869	T	A	T	A	0.0163389	-0.0061	0.209589	0.2213	FALSE	TRUE	FALSE	finn-b-DM_RETINA_PROLIF	3	35635145	0.0198	212889	0.757201	Proliferative diabetic retinopathy (DM_RETINA_PROLIF) || id:finn-b-DM_RETINA_PROLIF	Proliferative diabetic retinopathy (DM_RETINA_PROLIF)	Proliferative diabetic retinopathy (DM_RETINA_PROLIF) || ||	TRUE	igd	1.20E-13	0.00220375	462166	3	35635145	ukb-b-9405	|| id:ukb-b-9405	TRUE	reported	igd	2	TRUE	NA	NA	0.000118925	462166	4.46E-07	212889	TRUE	9.28E-05	54.96939776	8.84E-05
13	rs10499014	G	C	G	C	-0.0132827	-0.0487	0.268616	0.2643	FALSE	TRUE	FALSE	finn-b-DM_RETINA_PROLIF	6	97947755	0.0187	212889	0.00925891	Proliferative diabetic retinopathy (DM_RETINA_PROLIF) || id:finn-b-DM_RETINA_PROLIF	Proliferative diabetic retinopathy (DM_RETINA_PROLIF)	Proliferative diabetic retinopathy (DM_RETINA_PROLIF) || ||	TRUE	igd	5.90E-11	0.00202893	462166	6	97947755	ukb-b-9405	|| id:ukb-b-9405	TRUE	reported	igd	2	TRUE	NA	NA	9.27E-05	462166	3.19E-05	212889	TRUE	0.1281281	42.85866117	6.93E-05
14	rs10505836	C	A	C	A	0.0152705	3.00E-04	0.860023	0.8668	FALSE	FALSE	FALSE	finn-b-DM_RETINA_PROLIF	12	19288508	0.0243	212889	0.9917	Proliferative diabetic retinopathy (DM_RETINA_PROLIF) || id:finn-b-DM_RETINA_PROLIF	Proliferative diabetic retinopathy (DM_RETINA_PROLIF)	Proliferative diabetic retinopathy (DM_RETINA_PROLIF) || ||	TRUE	igd	4.10E-09	0.00259774	462166	12	19288508	ukb-b-9405	|| id:ukb-b-9405	TRUE	reported	igd	2	TRUE	NA	NA	7.48E-05	462166	7.16E-10	212889	TRUE	0.000998757	34.55533848	5.61E-05
15	rs1051613	A	G	A	G	-0.00995199	0.0107	0.544526	0.5169	FALSE	FALSE	FALSE	finn-b-DM_RETINA_PROLIF	4	951179	0.0165	212889	0.517101	Proliferative diabetic retinopathy (DM_RETINA_PROLIF) || id:finn-b-DM_RETINA_PROLIF	Proliferative diabetic retinopathy (DM_RETINA_PROLIF)	Proliferative diabetic retinopathy (DM_RETINA_PROLIF) || ||	TRUE	igd	3.10E-08	0.00179742	462166	4	951179	ukb-b-9405	|| id:ukb-b-9405	TRUE	reported	igd	2	TRUE	NA	NA	6.63E-05	462166	1.98E-06	212889	TRUE	0.01009041	30.65636952	4.91E-05
16	rs1056441	C	T	C	T	0.0127063	0.0492	0.675421	0.7436	FALSE	FALSE	FALSE	finn-b-DM_RETINA_PROLIF	20	62370349	0.0188	212889	0.00879306	Proliferative diabetic retinopathy (DM_RETINA_PROLIF) || id:finn-b-DM_RETINA_PROLIF	Proliferative diabetic retinopathy (DM_RETINA_PROLIF)	Proliferative diabetic retinopathy (DM_RETINA_PROLIF) || ||	TRUE	igd	3.10E-11	0.00191349	462166	20	62370349	ukb-b-9405	|| id:ukb-b-9405	TRUE	reported	igd	2	TRUE	NA	NA	9.54E-05	462166	3.22E-05	212889	TRUE	0.117908424	44.0946415	7.08E-05
17	rs10787738	T	C	T	C	0.0153066	0.012	0.254549	0.2552	FALSE	FALSE	FALSE	finn-b-DM_RETINA_PROLIF	10	118777371	0.0189	212889	0.5255	Proliferative diabetic retinopathy (DM_RETINA_PROLIF) || id:finn-b-DM_RETINA_PROLIF	Proliferative diabetic retinopathy (DM_RETINA_PROLIF)	Proliferative diabetic retinopathy (DM_RETINA_PROLIF) || ||	TRUE	igd	2.10E-13	0.00208556	462166	10	118777371	ukb-b-9405	|| id:ukb-b-9405	TRUE	reported	igd	2	TRUE	NA	NA	0.000116537	462166	1.89E-06	212889	TRUE	0.000322988	53.86567283	8.89E-05
18	rs10789334	G	A	G	A	0.0172317	-0.0336	0.775819	0.8258	FALSE	FALSE	FALSE	finn-b-DM_RETINA_PROLIF	1	72647903	0.0217	212889	0.1213	Proliferative diabetic retinopathy (DM_RETINA_PROLIF) || id:finn-b-DM_RETINA_PROLIF	Proliferative diabetic retinopathy (DM_RETINA_PROLIF)	Proliferative diabetic retinopathy (DM_RETINA_PROLIF) || ||	TRUE	igd	7.40E-16	0.00213713	462166	1	72647903	ukb-b-9405	|| id:ukb-b-9405	TRUE	reported	igd	2	TRUE	NA	NA	0.000140649	462166	1.13E-05	212889	TRUE	0.001167589	65.01212602	0.000103287
19	rs10803762	A	G	A	G	0.0119451	-0.0348	0.677313	0.7076	FALSE	FALSE	FALSE	finn-b-DM_RETINA_PROLIF	2	161105876	0.018	212889	0.0536896	Proliferative diabetic retinopathy (DM_RETINA_PROLIF) || id:finn-b-DM_RETINA_PROLIF	Proliferative diabetic retinopathy (DM_RETINA_PROLIF)	Proliferative diabetic retinopathy (DM_RETINA_PROLIF) || ||	TRUE	igd	4.40E-10	0.00191493	462166	2	161105876	ukb-b-9405	|| id:ukb-b-9405	TRUE	reported	igd	2	TRUE	NA	NA	8.42E-05	462166	1.76E-05	212889	TRUE	0.057003528	38.91112378	6.24E-05
20	rs10835676	G	C	G	C	0.0123512	0.0352	0.240436	0.2773	FALSE	TRUE	FALSE	finn-b-DM_RETINA_PROLIF	11	30531316	0.0184	212889	0.05582	Proliferative diabetic retinopathy (DM_RETINA_PROLIF) || id:finn-b-DM_RETINA_PROLIF	Proliferative diabetic retinopathy (DM_RETINA_PROLIF)	Proliferative diabetic retinopathy (DM_RETINA_PROLIF) || ||	TRUE	igd	4.00E-09	0.00209843	462166	11	30531316	ukb-b-9405	|| id:ukb-b-9405	TRUE	reported	igd	2	TRUE	NA	NA	7.50E-05	462166	1.72E-05	212889	TRUE	0.084991225	34.64410414	5.57E-05
21	rs10842239	C	T	C	T	0.0151232	-0.0203	0.122037	0.1858	FALSE	FALSE	FALSE	finn-b-DM_RETINA_PROLIF	12	24059999	0.0211	212889	0.3374	Proliferative diabetic retinopathy (DM_RETINA_PROLIF) || id:finn-b-DM_RETINA_PROLIF	Proliferative diabetic retinopathy (DM_RETINA_PROLIF)	Proliferative diabetic retinopathy (DM_RETINA_PROLIF) || ||	TRUE	igd	3.20E-08	0.00273417	462166	12	24059999	ukb-b-9405	|| id:ukb-b-9405	TRUE	reported	igd	2	TRUE	NA	NA	6.62E-05	462166	4.35E-06	212889	TRUE	0.020884231	30.59400713	4.90E-05
22	rs10938398	A	G	A	G	0.0222115	0.057	0.433578	0.4729	FALSE	FALSE	FALSE	finn-b-DM_RETINA_PROLIF	4	45186139	0.0164	212889	0.000510905	Proliferative diabetic retinopathy (DM_RETINA_PROLIF) || id:finn-b-DM_RETINA_PROLIF	Proliferative diabetic retinopathy (DM_RETINA_PROLIF)	Proliferative diabetic retinopathy (DM_RETINA_PROLIF) || ||	TRUE	igd	1.00E-34	0.00180756	462166	4	45186139	ukb-b-9405	|| id:ukb-b-9405	TRUE	reported	igd	2	TRUE	NA	NA	0.000326612	462166	5.67E-05	212889	TRUE	5.71E-05	150.9977002	0.000242322
23	rs10947793	G	A	G	A	-0.0127212	-0.0168	0.371789	0.3877	FALSE	FALSE	FALSE	finn-b-DM_RETINA_PROLIF	6	12142817	0.0169	212889	0.3183	Proliferative diabetic retinopathy (DM_RETINA_PROLIF) || id:finn-b-DM_RETINA_PROLIF	Proliferative diabetic retinopathy (DM_RETINA_PROLIF)	Proliferative diabetic retinopathy (DM_RETINA_PROLIF) || ||	TRUE	igd	8.10E-12	0.0018605	462166	6	12142817	ukb-b-9405	|| id:ukb-b-9405	TRUE	reported	igd	2	TRUE	NA	NA	0.000101148	462166	4.64E-06	212889	TRUE	0.002551515	46.75163594	7.56E-05
24	rs10957087	A	T	A	T	0.0139437	0.006	0.159639	0.2486	FALSE	TRUE	FALSE	finn-b-DM_RETINA_PROLIF	8	60220423	0.0189	212889	0.753199	Proliferative diabetic retinopathy (DM_RETINA_PROLIF) || id:finn-b-DM_RETINA_PROLIF	Proliferative diabetic retinopathy (DM_RETINA_PROLIF)	Proliferative diabetic retinopathy (DM_RETINA_PROLIF) || ||	TRUE	igd	1.20E-08	0.00244363	462166	8	60220423	ukb-b-9405	|| id:ukb-b-9405	TRUE	reported	igd	2	TRUE	NA	NA	7.04E-05	462166	4.73E-07	212889	TRUE	0.00326419	32.56005757	5.22E-05
25	rs11012732	G	A	G	A	0.0193536	0.03	0.331675	0.3142	FALSE	FALSE	FALSE	finn-b-DM_RETINA_PROLIF	10	21830104	0.0176	212889	0.0888996	Proliferative diabetic retinopathy (DM_RETINA_PROLIF) || id:finn-b-DM_RETINA_PROLIF	Proliferative diabetic retinopathy (DM_RETINA_PROLIF)	Proliferative diabetic retinopathy (DM_RETINA_PROLIF) || ||	TRUE	igd	2.40E-24	0.00190117	462166	10	21830104	ukb-b-9405	|| id:ukb-b-9405	TRUE	reported	igd	2	TRUE	NA	NA	0.000224175	462166	1.36E-05	212889	TRUE	1.66E-05	103.6290738	0.000166056
26	rs11075263	T	C	T	C	-0.012132	0.0176	0.207806	0.2755	FALSE	FALSE	FALSE	finn-b-DM_RETINA_PROLIF	16	9367090	0.0184	212889	0.3398	Proliferative diabetic retinopathy (DM_RETINA_PROLIF) || id:finn-b-DM_RETINA_PROLIF	Proliferative diabetic retinopathy (DM_RETINA_PROLIF)	Proliferative diabetic retinopathy (DM_RETINA_PROLIF) || ||	TRUE	igd	4.60E-08	0.00221878	462166	16	9367090	ukb-b-9405	|| id:ukb-b-9405	TRUE	reported	igd	2	TRUE	NA	NA	6.47E-05	462166	4.30E-06	212889	TRUE	0.022659969	29.89759939	4.85E-05
27	rs1108548	G	A	G	A	0.0121715	0.0113	0.277245	0.3098	FALSE	FALSE	FALSE	finn-b-DM_RETINA_PROLIF	1	218634787	0.0177	212889	0.5243	Proliferative diabetic retinopathy (DM_RETINA_PROLIF) || id:finn-b-DM_RETINA_PROLIF	Proliferative diabetic retinopathy (DM_RETINA_PROLIF)	Proliferative diabetic retinopathy (DM_RETINA_PROLIF) || ||	TRUE	igd	1.20E-09	0.00200003	462166	1	218634787	ukb-b-9405	|| id:ukb-b-9405	TRUE	reported	igd	2	TRUE	NA	NA	8.01E-05	462166	1.91E-06	212889	TRUE	0.003861662	37.035242	5.94E-05
28	rs111258054	T	C	T	C	0.0159528	0.0145	0.183665	0.2828	FALSE	FALSE	FALSE	finn-b-DM_RETINA_PROLIF	11	134611390	0.0183	212889	0.4299	Proliferative diabetic retinopathy (DM_RETINA_PROLIF) || id:finn-b-DM_RETINA_PROLIF	Proliferative diabetic retinopathy (DM_RETINA_PROLIF)	Proliferative diabetic retinopathy (DM_RETINA_PROLIF) || ||	TRUE	igd	9.50E-12	0.00234105	462166	11	134611390	ukb-b-9405	|| id:ukb-b-9405	TRUE	reported	igd	2	TRUE	NA	NA	0.000100465	462166	2.95E-06	212889	TRUE	0.001518682	46.43574976	7.63E-05
29	rs11150745	G	A	G	A	-0.0160848	0.0135	0.317708	0.2798	FALSE	FALSE	FALSE	finn-b-DM_RETINA_PROLIF	17	78757626	0.0183	212889	0.4599	Proliferative diabetic retinopathy (DM_RETINA_PROLIF) || id:finn-b-DM_RETINA_PROLIF	Proliferative diabetic retinopathy (DM_RETINA_PROLIF)	Proliferative diabetic retinopathy (DM_RETINA_PROLIF) || ||	TRUE	igd	6.80E-17	0.00192604	462166	17	78757626	ukb-b-9405	|| id:ukb-b-9405	TRUE	reported	igd	2	TRUE	NA	NA	0.000150883	462166	2.56E-06	212889	TRUE	4.52E-05	69.74301624	0.000112166
30	rs11196657	C	T	C	T	0.0124451	-0.0049	0.236715	0.2149	FALSE	FALSE	FALSE	finn-b-DM_RETINA_PROLIF	10	115976570	0.02	212889	0.8052	Proliferative diabetic retinopathy (DM_RETINA_PROLIF) || id:finn-b-DM_RETINA_PROLIF	Proliferative diabetic retinopathy (DM_RETINA_PROLIF)	Proliferative diabetic retinopathy (DM_RETINA_PROLIF) || ||	TRUE	igd	3.40E-09	0.00210599	462166	10	115976570	ukb-b-9405	|| id:ukb-b-9405	TRUE	reported	igd	2	TRUE	NA	NA	7.56E-05	462166	2.82E-07	212889	TRUE	0.001834575	34.920799	5.60E-05
31	rs113866544	C	T	C	T	0.0303242	-0.0412	0.068322	0.1066	FALSE	FALSE	FALSE	finn-b-DM_RETINA_PROLIF	17	46270606	0.0267	212889	0.1224	Proliferative diabetic retinopathy (DM_RETINA_PROLIF) || id:finn-b-DM_RETINA_PROLIF	Proliferative diabetic retinopathy (DM_RETINA_PROLIF)	Proliferative diabetic retinopathy (DM_RETINA_PROLIF) || ||	TRUE	igd	1.40E-17	0.003552	462166	17	46270606	ukb-b-9405	|| id:ukb-b-9405	TRUE	reported	igd	2	TRUE	NA	NA	0.000157677	462166	1.12E-05	212889	TRUE	0.000435858	72.88409918	0.000117067
32	rs114964326	A	G	A	G	-0.0301131	0.0373	0.028947	0.01411	FALSE	FALSE	FALSE	finn-b-DM_RETINA_PROLIF	2	146015229	0.0699	212889	0.5933	Proliferative diabetic retinopathy (DM_RETINA_PROLIF) || id:finn-b-DM_RETINA_PROLIF	Proliferative diabetic retinopathy (DM_RETINA_PROLIF)	Proliferative diabetic retinopathy (DM_RETINA_PROLIF) || ||	TRUE	igd	2.10E-08	0.00537007	462166	2	146015229	ukb-b-9405	|| id:ukb-b-9405	TRUE	reported	igd	2	TRUE	NA	NA	6.80E-05	462166	1.34E-06	212889	TRUE	0.006779327	31.44495945	5.10E-05
33	rs1154988	A	T	A	T	0.0176003	-0.0266	0.77318	0.8518	FALSE	TRUE	FALSE	finn-b-DM_RETINA_PROLIF	3	135925191	0.0231	212889	0.2492	Proliferative diabetic retinopathy (DM_RETINA_PROLIF) || id:finn-b-DM_RETINA_PROLIF	Proliferative diabetic retinopathy (DM_RETINA_PROLIF)	Proliferative diabetic retinopathy (DM_RETINA_PROLIF) || ||	TRUE	igd	1.50E-16	0.00213143	462166	3	135925191	ukb-b-9405	|| id:ukb-b-9405	TRUE	reported	igd	2	TRUE	NA	NA	0.000147516	462166	6.23E-06	212889	TRUE	0.000229351	68.18643623	0.000108651
34	rs11603984	T	G	T	G	-0.0169839	0.0327	0.135129	0.2035	FALSE	FALSE	FALSE	finn-b-DM_RETINA_PROLIF	11	85238368	0.0203	212889	0.1074	Proliferative diabetic retinopathy (DM_RETINA_PROLIF) || id:finn-b-DM_RETINA_PROLIF	Proliferative diabetic retinopathy (DM_RETINA_PROLIF)	Proliferative diabetic retinopathy (DM_RETINA_PROLIF) || ||	TRUE	igd	8.90E-11	0.00261937	462166	11	85238368	ukb-b-9405	|| id:ukb-b-9405	TRUE	reported	igd	2	TRUE	NA	NA	9.10E-05	462166	1.22E-05	212889	TRUE	0.020981799	42.04178528	6.74E-05
35	rs11636611	T	C	T	C	0.0107144	0.0045	0.502804	0.4904	FALSE	FALSE	FALSE	finn-b-DM_RETINA_PROLIF	15	36391965	0.0164	212889	0.784701	Proliferative diabetic retinopathy (DM_RETINA_PROLIF) || id:finn-b-DM_RETINA_PROLIF	Proliferative diabetic retinopathy (DM_RETINA_PROLIF)	Proliferative diabetic retinopathy (DM_RETINA_PROLIF) || ||	TRUE	igd	2.30E-09	0.00179296	462166	15	36391965	ukb-b-9405	|| id:ukb-b-9405	TRUE	reported	igd	2	TRUE	NA	NA	7.73E-05	462166	3.54E-07	212889	TRUE	0.001755394	35.71038316	5.74E-05
36	rs11646719	G	C	G	C	0.0104068	-0.0037	0.666965	0.7301	FALSE	TRUE	FALSE	finn-b-DM_RETINA_PROLIF	16	71383889	0.0186	212889	0.8414	Proliferative diabetic retinopathy (DM_RETINA_PROLIF) || id:finn-b-DM_RETINA_PROLIF	Proliferative diabetic retinopathy (DM_RETINA_PROLIF)	Proliferative diabetic retinopathy (DM_RETINA_PROLIF) || ||	TRUE	igd	4.30E-08	0.00189992	462166	16	71383889	ukb-b-9405	|| id:ukb-b-9405	TRUE	reported	igd	2	TRUE	NA	NA	6.49E-05	462166	1.86E-07	212889	TRUE	0.00359838	30.00293821	4.81E-05
38	rs11686555	G	C	G	C	-0.014136	-0.0033	0.268239	0.2612	FALSE	TRUE	FALSE	finn-b-DM_RETINA_PROLIF	2	67786688	0.0187	212889	0.8593	Proliferative diabetic retinopathy (DM_RETINA_PROLIF) || id:finn-b-DM_RETINA_PROLIF	Proliferative diabetic retinopathy (DM_RETINA_PROLIF)	Proliferative diabetic retinopathy (DM_RETINA_PROLIF) || ||	TRUE	igd	2.60E-12	0.0020208	462166	2	67786688	ukb-b-9405	|| id:ukb-b-9405	TRUE	reported	igd	2	TRUE	NA	NA	0.000105868	462166	1.46E-07	212889	TRUE	0.000155417	48.93351425	7.84E-05
39	rs11704728	T	C	T	C	0.0133307	-0.0019	0.196347	0.2145	FALSE	FALSE	FALSE	finn-b-DM_RETINA_PROLIF	22	18130209	0.02	212889	0.923	Proliferative diabetic retinopathy (DM_RETINA_PROLIF) || id:finn-b-DM_RETINA_PROLIF	Proliferative diabetic retinopathy (DM_RETINA_PROLIF)	Proliferative diabetic retinopathy (DM_RETINA_PROLIF) || ||	TRUE	igd	3.90E-09	0.00226433	462166	22	18130209	ukb-b-9405	|| id:ukb-b-9405	TRUE	reported	igd	2	TRUE	NA	NA	7.50E-05	462166	4.24E-08	212889	TRUE	0.001248885	34.65983324	5.61E-05
40	rs11708024	A	G	A	G	-0.0119029	0.0339	0.292399	0.3518	FALSE	FALSE	FALSE	finn-b-DM_RETINA_PROLIF	3	85865269	0.0172	212889	0.0484105	Proliferative diabetic retinopathy (DM_RETINA_PROLIF) || id:finn-b-DM_RETINA_PROLIF	Proliferative diabetic retinopathy (DM_RETINA_PROLIF)	Proliferative diabetic retinopathy (DM_RETINA_PROLIF) || ||	TRUE	igd	1.40E-09	0.00196595	462166	3	85865269	ukb-b-9405	|| id:ukb-b-9405	TRUE	reported	igd	2	TRUE	NA	NA	7.93E-05	462166	1.82E-05	212889	TRUE	0.076857918	36.65731348	5.86E-05
41	rs11728685	A	G	A	G	0.0122781	-0.0107	0.320363	0.254	FALSE	FALSE	FALSE	finn-b-DM_RETINA_PROLIF	4	18465884	0.0188	212889	0.5682	Proliferative diabetic retinopathy (DM_RETINA_PROLIF) || id:finn-b-DM_RETINA_PROLIF	Proliferative diabetic retinopathy (DM_RETINA_PROLIF)	Proliferative diabetic retinopathy (DM_RETINA_PROLIF) || ||	TRUE	igd	1.40E-10	0.00191442	462166	4	18465884	ukb-b-9405	|| id:ukb-b-9405	TRUE	reported	igd	2	TRUE	NA	NA	8.90E-05	462166	1.52E-06	212889	TRUE	0.001744195	41.13276335	6.56E-05
43	rs1182199	A	C	A	C	-0.0135196	-0.002	0.3044	0.3613	FALSE	FALSE	FALSE	finn-b-DM_RETINA_PROLIF	7	2862542	0.017	212889	0.9044	Proliferative diabetic retinopathy (DM_RETINA_PROLIF) || id:finn-b-DM_RETINA_PROLIF	Proliferative diabetic retinopathy (DM_RETINA_PROLIF)	Proliferative diabetic retinopathy (DM_RETINA_PROLIF) || ||	TRUE	igd	3.60E-12	0.00194469	462166	7	2862542	ukb-b-9405	|| id:ukb-b-9405	TRUE	reported	igd	2	TRUE	NA	NA	0.000104565	462166	6.50E-08	212889	TRUE	0.000140851	48.33112708	7.74E-05
44	rs1183668	G	C	G	C	-0.0120589	0.012	0.37014	0.3344	FALSE	TRUE	FALSE	finn-b-DM_RETINA_PROLIF	13	112191837	0.0174	212889	0.4929	Proliferative diabetic retinopathy (DM_RETINA_PROLIF) || id:finn-b-DM_RETINA_PROLIF	Proliferative diabetic retinopathy (DM_RETINA_PROLIF)	Proliferative diabetic retinopathy (DM_RETINA_PROLIF) || ||	TRUE	igd	9.30E-11	0.00186172	462166	13	112191837	ukb-b-9405	|| id:ukb-b-9405	TRUE	reported	igd	2	TRUE	NA	NA	9.08E-05	462166	2.23E-06	212889	TRUE	0.002163843	41.95528339	6.78E-05
45	rs11926024	A	T	A	T	-0.0117587	-0.0051	0.263849	0.3165	FALSE	TRUE	FALSE	finn-b-DM_RETINA_PROLIF	3	173662094	0.0176	212889	0.7728	Proliferative diabetic retinopathy (DM_RETINA_PROLIF) || id:finn-b-DM_RETINA_PROLIF	Proliferative diabetic retinopathy (DM_RETINA_PROLIF)	Proliferative diabetic retinopathy (DM_RETINA_PROLIF) || ||	TRUE	igd	6.30E-09	0.00202462	462166	3	173662094	ukb-b-9405	|| id:ukb-b-9405	TRUE	reported	igd	2	TRUE	NA	NA	7.30E-05	462166	3.94E-07	212889	TRUE	0.002513398	33.7311832	5.37E-05
46	rs12042959	G	A	G	A	-0.014934	-0.0142	0.143895	0.159	FALSE	FALSE	FALSE	finn-b-DM_RETINA_PROLIF	1	243533273	0.0224	212889	0.5252	Proliferative diabetic retinopathy (DM_RETINA_PROLIF) || id:finn-b-DM_RETINA_PROLIF	Proliferative diabetic retinopathy (DM_RETINA_PROLIF)	Proliferative diabetic retinopathy (DM_RETINA_PROLIF) || ||	TRUE	igd	5.20E-09	0.00255686	462166	1	243533273	ukb-b-9405	|| id:ukb-b-9405	TRUE	reported	igd	2	TRUE	NA	NA	7.38E-05	462166	1.89E-06	212889	TRUE	0.005861378	34.11445173	5.49E-05
47	rs12140153	T	G	T	G	-0.0265936	-0.0654	0.094226	0.07894	FALSE	FALSE	FALSE	finn-b-DM_RETINA_PROLIF	1	62579891	0.0308	212889	0.0337699	Proliferative diabetic retinopathy (DM_RETINA_PROLIF) || id:finn-b-DM_RETINA_PROLIF	Proliferative diabetic retinopathy (DM_RETINA_PROLIF)	Proliferative diabetic retinopathy (DM_RETINA_PROLIF) || ||	TRUE	igd	2.10E-17	0.00313243	462166	1	62579891	ukb-b-9405	|| id:ukb-b-9405	TRUE	reported	igd	2	TRUE	NA	NA	0.000155929	462166	2.12E-05	212889	TRUE	0.002607652	72.07613914	0.000120719
48	rs1218824	A	G	A	G	0.012491	0.0276	0.661499	0.667	FALSE	FALSE	FALSE	finn-b-DM_RETINA_PROLIF	13	28010734	0.0174	212889	0.113	Proliferative diabetic retinopathy (DM_RETINA_PROLIF) || id:finn-b-DM_RETINA_PROLIF	Proliferative diabetic retinopathy (DM_RETINA_PROLIF)	Proliferative diabetic retinopathy (DM_RETINA_PROLIF) || ||	TRUE	igd	4.20E-11	0.00189332	462166	13	28010734	ukb-b-9405	|| id:ukb-b-9405	TRUE	reported	igd	2	TRUE	NA	NA	9.42E-05	462166	1.18E-05	212889	TRUE	0.01673884	43.52576086	6.99E-05
49	rs12245654	C	A	C	A	0.023047	0.0141	0.072559	0.1153	FALSE	FALSE	FALSE	finn-b-DM_RETINA_PROLIF	10	87562928	0.0257	212889	0.584501	Proliferative diabetic retinopathy (DM_RETINA_PROLIF) || id:finn-b-DM_RETINA_PROLIF	Proliferative diabetic retinopathy (DM_RETINA_PROLIF)	Proliferative diabetic retinopathy (DM_RETINA_PROLIF) || ||	TRUE	igd	3.20E-11	0.00347158	462166	10	87562928	ukb-b-9405	|| id:ukb-b-9405	TRUE	reported	igd	2	TRUE	NA	NA	9.54E-05	462166	1.41E-06	212889	TRUE	0.001059888	44.0731862	7.15E-05
50	rs12287076	C	G	C	G	0.0210638	0.0112	0.707082	0.7705	FALSE	TRUE	FALSE	finn-b-DM_RETINA_PROLIF	11	47606865	0.0195	212889	0.5657	Proliferative diabetic retinopathy (DM_RETINA_PROLIF) || id:finn-b-DM_RETINA_PROLIF	Proliferative diabetic retinopathy (DM_RETINA_PROLIF)	Proliferative diabetic retinopathy (DM_RETINA_PROLIF) || ||	TRUE	igd	1.30E-26	0.00197238	462166	11	47606865	ukb-b-9405	|| id:ukb-b-9405	TRUE	reported	igd	2	TRUE	NA	NA	0.000246711	462166	1.55E-06	212889	TRUE	3.36E-08	114.0492057	0.000183789
51	rs1229660	T	C	T	C	0.0114333	-9.00E-04	0.677031	0.7923	FALSE	FALSE	FALSE	finn-b-DM_RETINA_PROLIF	7	26437429	0.0203	212889	0.9634	Proliferative diabetic retinopathy (DM_RETINA_PROLIF) || id:finn-b-DM_RETINA_PROLIF	Proliferative diabetic retinopathy (DM_RETINA_PROLIF)	Proliferative diabetic retinopathy (DM_RETINA_PROLIF) || ||	TRUE	igd	2.40E-09	0.00191674	462166	7	26437429	ukb-b-9405	|| id:ukb-b-9405	TRUE	reported	igd	2	TRUE	NA	NA	7.70E-05	462166	9.23E-09	212889	TRUE	0.000922897	35.58088828	5.72E-05
52	rs12375196	A	C	A	C	0.0132187	3.00E-04	0.424364	0.4659	FALSE	FALSE	FALSE	finn-b-DM_RETINA_PROLIF	7	103416541	0.0164	212889	0.9864	Proliferative diabetic retinopathy (DM_RETINA_PROLIF) || id:finn-b-DM_RETINA_PROLIF	Proliferative diabetic retinopathy (DM_RETINA_PROLIF)	Proliferative diabetic retinopathy (DM_RETINA_PROLIF) || ||	TRUE	igd	3.80E-13	0.00182044	462166	7	103416541	ukb-b-9405	|| id:ukb-b-9405	TRUE	reported	igd	2	TRUE	NA	NA	0.000114072	462166	1.57E-09	212889	TRUE	4.85E-05	52.72599129	8.54E-05
53	rs12462975	A	G	A	G	0.01754	-0.0302	0.329671	0.3195	FALSE	FALSE	FALSE	finn-b-DM_RETINA_PROLIF	19	30272202	0.0177	212889	0.0874299	Proliferative diabetic retinopathy (DM_RETINA_PROLIF) || id:finn-b-DM_RETINA_PROLIF	Proliferative diabetic retinopathy (DM_RETINA_PROLIF)	Proliferative diabetic retinopathy (DM_RETINA_PROLIF) || ||	TRUE	igd	5.90E-20	0.00191777	462166	19	30272202	ukb-b-9405	|| id:ukb-b-9405	TRUE	reported	igd	2	TRUE	NA	NA	0.000180964	462166	1.37E-05	212889	TRUE	0.000195903	83.6500369	0.000135975
54	rs12463617	C	A	C	A	0.0431919	0.0334	0.828064	0.8382	FALSE	FALSE	FALSE	finn-b-DM_RETINA_PROLIF	2	629244	0.0223	212889	0.1343	Proliferative diabetic retinopathy (DM_RETINA_PROLIF) || id:finn-b-DM_RETINA_PROLIF	Proliferative diabetic retinopathy (DM_RETINA_PROLIF)	Proliferative diabetic retinopathy (DM_RETINA_PROLIF) || ||	TRUE	igd	1.80E-74	0.00236577	462166	2	629244	ukb-b-9405	|| id:ukb-b-9405	TRUE	reported	igd	2	TRUE	NA	NA	0.000720693	462166	1.05E-05	212889	TRUE	2.02E-19	333.3186218	0.000531209
55	rs12478299	C	T	C	T	-0.0115796	-0.0323	0.252015	0.2588	FALSE	FALSE	FALSE	finn-b-DM_RETINA_PROLIF	2	193811641	0.0188	212889	0.0858796	Proliferative diabetic retinopathy (DM_RETINA_PROLIF) || id:finn-b-DM_RETINA_PROLIF	Proliferative diabetic retinopathy (DM_RETINA_PROLIF)	Proliferative diabetic retinopathy (DM_RETINA_PROLIF) || ||	TRUE	igd	1.90E-08	0.00206169	462166	2	193811641	ukb-b-9405	|| id:ukb-b-9405	TRUE	reported	igd	2	TRUE	NA	NA	6.83E-05	462166	1.39E-05	212889	TRUE	0.083187933	31.5457158	5.06E-05
56	rs12538435	G	A	G	A	-0.0128701	-0.026	0.261809	0.3147	FALSE	FALSE	FALSE	finn-b-DM_RETINA_PROLIF	7	71437104	0.0177	212889	0.1425	Proliferative diabetic retinopathy (DM_RETINA_PROLIF) || id:finn-b-DM_RETINA_PROLIF	Proliferative diabetic retinopathy (DM_RETINA_PROLIF)	Proliferative diabetic retinopathy (DM_RETINA_PROLIF) || ||	TRUE	igd	2.50E-10	0.00203404	462166	7	71437104	ukb-b-9405	|| id:ukb-b-9405	TRUE	reported	igd	2	TRUE	NA	NA	8.66E-05	462166	1.01E-05	212889	TRUE	0.019398114	40.03546382	6.40E-05
57	rs12591120	C	T	C	T	-0.0121171	-0.0254	0.258335	0.2325	FALSE	FALSE	FALSE	finn-b-DM_RETINA_PROLIF	15	99236869	0.0195	212889	0.1933	Proliferative diabetic retinopathy (DM_RETINA_PROLIF) || id:finn-b-DM_RETINA_PROLIF	Proliferative diabetic retinopathy (DM_RETINA_PROLIF)	Proliferative diabetic retinopathy (DM_RETINA_PROLIF) || ||	TRUE	igd	3.40E-09	0.00204947	462166	15	99236869	ukb-b-9405	|| id:ukb-b-9405	TRUE	reported	igd	2	TRUE	NA	NA	7.56E-05	462166	7.97E-06	212889	TRUE	0.024937347	34.95539814	5.63E-05
58	rs127204	C	A	C	A	0.0108934	-0.0015	0.399753	0.4677	FALSE	FALSE	FALSE	finn-b-DM_RETINA_PROLIF	1	112277693	0.0164	212889	0.9291	Proliferative diabetic retinopathy (DM_RETINA_PROLIF) || id:finn-b-DM_RETINA_PROLIF	Proliferative diabetic retinopathy (DM_RETINA_PROLIF)	Proliferative diabetic retinopathy (DM_RETINA_PROLIF) || ||	TRUE	igd	2.20E-09	0.0018219	462166	1	112277693	ukb-b-9405	|| id:ukb-b-9405	TRUE	reported	igd	2	TRUE	NA	NA	7.73E-05	462166	3.93E-08	212889	TRUE	0.001030749	35.75014687	5.69E-05
59	rs12877270	A	G	A	G	0.0117224	-0.0118	0.442217	0.531	FALSE	FALSE	FALSE	finn-b-DM_RETINA_PROLIF	13	97047020	0.0165	212889	0.4719	Proliferative diabetic retinopathy (DM_RETINA_PROLIF) || id:finn-b-DM_RETINA_PROLIF	Proliferative diabetic retinopathy (DM_RETINA_PROLIF)	Proliferative diabetic retinopathy (DM_RETINA_PROLIF) || ||	TRUE	igd	1.10E-10	0.00181553	462166	13	97047020	ukb-b-9405	|| id:ukb-b-9405	TRUE	reported	igd	2	TRUE	NA	NA	9.02E-05	462166	2.40E-06	212889	TRUE	0.002412274	41.68945464	6.78E-05
60	rs12914623	C	G	C	G	-0.013979	0.0283	0.26741	0.2432	FALSE	TRUE	FALSE	finn-b-DM_RETINA_PROLIF	15	80993570	0.0191	212889	0.1389	Proliferative diabetic retinopathy (DM_RETINA_PROLIF) || id:finn-b-DM_RETINA_PROLIF	Proliferative diabetic retinopathy (DM_RETINA_PROLIF)	Proliferative diabetic retinopathy (DM_RETINA_PROLIF) || ||	TRUE	igd	5.40E-12	0.00202752	462166	15	80993570	ukb-b-9405	|| id:ukb-b-9405	TRUE	reported	igd	2	TRUE	NA	NA	0.000102845	462166	1.03E-05	212889	TRUE	0.008150023	47.53592136	7.66E-05
61	rs1296328	C	A	C	A	-0.0131912	0.011	0.559023	0.4817	FALSE	FALSE	FALSE	finn-b-DM_RETINA_PROLIF	4	137083193	0.0164	212889	0.5023	Proliferative diabetic retinopathy (DM_RETINA_PROLIF) || id:finn-b-DM_RETINA_PROLIF	Proliferative diabetic retinopathy (DM_RETINA_PROLIF)	Proliferative diabetic retinopathy (DM_RETINA_PROLIF) || ||	TRUE	igd	3.10E-13	0.00180908	462166	4	137083193	ukb-b-9405	|| id:ukb-b-9405	TRUE	reported	igd	2	TRUE	NA	NA	0.000115029	462166	2.11E-06	212889	TRUE	0.00040053	53.1683356	8.58E-05
62	rs13033310	A	G	A	G	0.0125512	6.00E-04	0.25275	0.2399	FALSE	FALSE	FALSE	finn-b-DM_RETINA_PROLIF	2	133523605	0.0192	212889	0.975	Proliferative diabetic retinopathy (DM_RETINA_PROLIF) || id:finn-b-DM_RETINA_PROLIF	Proliferative diabetic retinopathy (DM_RETINA_PROLIF)	Proliferative diabetic retinopathy (DM_RETINA_PROLIF) || ||	TRUE	igd	1.30E-09	0.00206781	462166	2	133523605	ukb-b-9405	|| id:ukb-b-9405	TRUE	reported	igd	2	TRUE	NA	NA	7.97E-05	462166	4.59E-09	212889	TRUE	0.000717694	36.84251233	5.95E-05
64	rs13062809	A	G	A	G	0.0135222	-0.0037	0.392869	0.3338	FALSE	FALSE	FALSE	finn-b-DM_RETINA_PROLIF	3	141294871	0.0173	212889	0.8331	Proliferative diabetic retinopathy (DM_RETINA_PROLIF) || id:finn-b-DM_RETINA_PROLIF	Proliferative diabetic retinopathy (DM_RETINA_PROLIF)	Proliferative diabetic retinopathy (DM_RETINA_PROLIF) || ||	TRUE	igd	1.90E-13	0.00183821	462166	3	141294871	ukb-b-9405	|| id:ukb-b-9405	TRUE	reported	igd	2	TRUE	NA	NA	0.000117073	462166	2.15E-07	212889	TRUE	7.69E-05	54.11335508	8.72E-05
65	rs13095644	A	G	A	G	0.0133495	0.013	0.534026	0.4388	FALSE	FALSE	FALSE	finn-b-DM_RETINA_PROLIF	3	85141564	0.0165	212889	0.4305	Proliferative diabetic retinopathy (DM_RETINA_PROLIF) || id:finn-b-DM_RETINA_PROLIF	Proliferative diabetic retinopathy (DM_RETINA_PROLIF)	Proliferative diabetic retinopathy (DM_RETINA_PROLIF) || ||	TRUE	igd	9.70E-14	0.00179314	462166	3	85141564	ukb-b-9405	|| id:ukb-b-9405	TRUE	reported	igd	2	TRUE	NA	NA	0.000119909	462166	2.92E-06	212889	TRUE	0.000417487	55.42447681	8.87E-05
66	rs1318408	G	A	G	A	0.0160501	-0.0188	0.119425	0.06744	FALSE	FALSE	FALSE	finn-b-DM_RETINA_PROLIF	1	11925781	0.0328	212889	0.5659	Proliferative diabetic retinopathy (DM_RETINA_PROLIF) || id:finn-b-DM_RETINA_PROLIF	Proliferative diabetic retinopathy (DM_RETINA_PROLIF)	Proliferative diabetic retinopathy (DM_RETINA_PROLIF) || ||	TRUE	igd	6.20E-09	0.00276174	462166	1	11925781	ukb-b-9405	|| id:ukb-b-9405	TRUE	reported	igd	2	TRUE	NA	NA	7.31E-05	462166	1.54E-06	212889	TRUE	0.005281717	33.77457594	5.42E-05
67	rs1320903	A	G	A	G	0.017072	0.0058	0.319725	0.2947	FALSE	FALSE	FALSE	finn-b-DM_RETINA_PROLIF	3	131758077	0.018	212889	0.746899	Proliferative diabetic retinopathy (DM_RETINA_PROLIF) || id:finn-b-DM_RETINA_PROLIF	Proliferative diabetic retinopathy (DM_RETINA_PROLIF)	Proliferative diabetic retinopathy (DM_RETINA_PROLIF) || ||	TRUE	igd	5.20E-19	0.00191652	462166	3	131758077	ukb-b-9405	|| id:ukb-b-9405	TRUE	reported	igd	2	TRUE	NA	NA	0.000171661	462166	4.88E-07	212889	TRUE	2.18E-06	79.34911598	0.000126783
68	rs13273726	A	C	A	C	0.0125482	0.0042	0.218678	0.2311	FALSE	FALSE	FALSE	finn-b-DM_RETINA_PROLIF	8	103545192	0.0194	212889	0.8305	Proliferative diabetic retinopathy (DM_RETINA_PROLIF) || id:finn-b-DM_RETINA_PROLIF	Proliferative diabetic retinopathy (DM_RETINA_PROLIF)	Proliferative diabetic retinopathy (DM_RETINA_PROLIF) || ||	TRUE	igd	7.10E-09	0.00216798	462166	8	103545192	ukb-b-9405	|| id:ukb-b-9405	TRUE	reported	igd	2	TRUE	NA	NA	7.25E-05	462166	2.20E-07	212889	TRUE	0.002132086	33.50057963	5.38E-05
69	rs13288841	A	G	A	G	0.0190501	0.0028	0.32166	0.3743	FALSE	FALSE	FALSE	finn-b-DM_RETINA_PROLIF	9	28418511	0.017	212889	0.8668	Proliferative diabetic retinopathy (DM_RETINA_PROLIF) || id:finn-b-DM_RETINA_PROLIF	Proliferative diabetic retinopathy (DM_RETINA_PROLIF)	Proliferative diabetic retinopathy (DM_RETINA_PROLIF) || ||	TRUE	igd	2.20E-23	0.00191229	462166	9	28418511	ukb-b-9405	|| id:ukb-b-9405	TRUE	reported	igd	2	TRUE	NA	NA	0.000214683	462166	1.27E-07	212889	TRUE	4.82E-08	99.2400585	0.000158369
70	rs13322435	G	A	G	A	-0.0169561	0.019	0.404446	0.3323	FALSE	FALSE	FALSE	finn-b-DM_RETINA_PROLIF	3	156795468	0.0174	212889	0.2752	Proliferative diabetic retinopathy (DM_RETINA_PROLIF) || id:finn-b-DM_RETINA_PROLIF	Proliferative diabetic retinopathy (DM_RETINA_PROLIF)	Proliferative diabetic retinopathy (DM_RETINA_PROLIF) || ||	TRUE	igd	1.90E-20	0.00182964	462166	3	156795468	ukb-b-9405	|| id:ukb-b-9405	TRUE	reported	igd	2	TRUE	NA	NA	0.000185799	462166	5.60E-06	212889	TRUE	1.70E-05	85.88565769	0.000138504
71	rs1336486	G	T	G	T	0.012489	0.0156	0.328585	0.4105	FALSE	FALSE	FALSE	finn-b-DM_RETINA_PROLIF	13	40784814	0.0167	212889	0.3496	Proliferative diabetic retinopathy (DM_RETINA_PROLIF) || id:finn-b-DM_RETINA_PROLIF	Proliferative diabetic retinopathy (DM_RETINA_PROLIF)	Proliferative diabetic retinopathy (DM_RETINA_PROLIF) || ||	TRUE	igd	6.00E-11	0.00190819	462166	13	40784814	ukb-b-9405	|| id:ukb-b-9405	TRUE	reported	igd	2	TRUE	NA	NA	9.27E-05	462166	4.10E-06	212889	TRUE	0.003702238	42.83631466	6.88E-05
72	rs13410783	G	A	G	A	0.0141058	0.0146	0.36952	0.3832	FALSE	FALSE	FALSE	finn-b-DM_RETINA_PROLIF	2	36789166	0.0169	212889	0.3868	Proliferative diabetic retinopathy (DM_RETINA_PROLIF) || id:finn-b-DM_RETINA_PROLIF	Proliferative diabetic retinopathy (DM_RETINA_PROLIF)	Proliferative diabetic retinopathy (DM_RETINA_PROLIF) || ||	TRUE	igd	2.40E-14	0.0018498	462166	2	36789166	ukb-b-9405	|| id:ukb-b-9405	TRUE	reported	igd	2	TRUE	NA	NA	0.000125804	462166	3.51E-06	212889	TRUE	0.000360533	58.14948778	9.27E-05
73	rs1346841	A	G	A	G	-0.0106038	0.0023	0.40501	0.3187	FALSE	FALSE	FALSE	finn-b-DM_RETINA_PROLIF	4	65651730	0.0177	212889	0.8976	Proliferative diabetic retinopathy (DM_RETINA_PROLIF) || id:finn-b-DM_RETINA_PROLIF	Proliferative diabetic retinopathy (DM_RETINA_PROLIF)	Proliferative diabetic retinopathy (DM_RETINA_PROLIF) || ||	TRUE	igd	6.40E-09	0.00182614	462166	4	65651730	ukb-b-9405	|| id:ukb-b-9405	TRUE	reported	igd	2	TRUE	NA	NA	7.30E-05	462166	7.93E-08	212889	TRUE	0.001614318	33.71746511	5.42E-05
74	rs1436348	G	A	G	A	0.0124929	0.0197	0.582801	0.6338	FALSE	FALSE	FALSE	finn-b-DM_RETINA_PROLIF	3	104612668	0.017	212889	0.2464	Proliferative diabetic retinopathy (DM_RETINA_PROLIF) || id:finn-b-DM_RETINA_PROLIF	Proliferative diabetic retinopathy (DM_RETINA_PROLIF)	Proliferative diabetic retinopathy (DM_RETINA_PROLIF) || ||	TRUE	igd	5.40E-12	0.00181185	462166	3	104612668	ukb-b-9405	|| id:ukb-b-9405	TRUE	reported	igd	2	TRUE	NA	NA	0.000102859	462166	6.31E-06	212889	TRUE	0.003577529	47.54250345	7.59E-05
75	rs1441264	A	G	A	G	0.0150095	-0.0101	0.593703	0.6708	FALSE	FALSE	FALSE	finn-b-DM_RETINA_PROLIF	13	79580919	0.0175	212889	0.5635	Proliferative diabetic retinopathy (DM_RETINA_PROLIF) || id:finn-b-DM_RETINA_PROLIF	Proliferative diabetic retinopathy (DM_RETINA_PROLIF)	Proliferative diabetic retinopathy (DM_RETINA_PROLIF) || ||	TRUE	igd	7.60E-16	0.00186203	462166	13	79580919	ukb-b-9405	|| id:ukb-b-9405	TRUE	reported	igd	2	TRUE	NA	NA	0.000140573	462166	1.56E-06	212889	TRUE	5.14E-05	64.97691722	0.000108686
76	rs145350287	A	T	A	T	-0.0322326	-0.113	0.039615	0.03729	FALSE	TRUE	FALSE	finn-b-DM_RETINA_PROLIF	12	120907309	0.0436	212889	0.00958208	Proliferative diabetic retinopathy (DM_RETINA_PROLIF) || id:finn-b-DM_RETINA_PROLIF	Proliferative diabetic retinopathy (DM_RETINA_PROLIF)	Proliferative diabetic retinopathy (DM_RETINA_PROLIF) || ||	TRUE	igd	2.00E-12	0.00458244	462166	12	120907309	ukb-b-9405	|| id:ukb-b-9405	TRUE	reported	igd	2	TRUE	NA	NA	0.000107042	462166	3.16E-05	212889	TRUE	0.070991938	49.47628732	7.91E-05
78	rs1458156	T	C	T	C	0.0146036	0.0067	0.488413	0.4691	FALSE	FALSE	FALSE	finn-b-DM_RETINA_PROLIF	12	41887940	0.0164	212889	0.6826	Proliferative diabetic retinopathy (DM_RETINA_PROLIF) || id:finn-b-DM_RETINA_PROLIF	Proliferative diabetic retinopathy (DM_RETINA_PROLIF)	Proliferative diabetic retinopathy (DM_RETINA_PROLIF) || ||	TRUE	igd	3.50E-16	0.00179105	462166	12	41887940	ukb-b-9405	|| id:ukb-b-9405	TRUE	reported	igd	2	TRUE	NA	NA	0.000143829	462166	7.84E-07	212889	TRUE	2.23E-05	66.48205537	0.000106575
79	rs1502317	T	C	T	C	-0.0173687	-0.0449	0.276578	0.2649	FALSE	FALSE	FALSE	finn-b-DM_RETINA_PROLIF	11	8682018	0.0186	212889	0.01563	Proliferative diabetic retinopathy (DM_RETINA_PROLIF) || id:finn-b-DM_RETINA_PROLIF	Proliferative diabetic retinopathy (DM_RETINA_PROLIF)	Proliferative diabetic retinopathy (DM_RETINA_PROLIF) || ||	TRUE	igd	4.30E-18	0.0020032	462166	11	8682018	ukb-b-9405	|| id:ukb-b-9405	TRUE	reported	igd	2	TRUE	NA	NA	0.000162637	462166	2.74E-05	212889	TRUE	0.004084166	75.17717551	0.000120719
80	rs1515720	T	C	T	C	0.0109499	0.0298	0.53326	0.5177	FALSE	FALSE	FALSE	finn-b-DM_RETINA_PROLIF	3	161398761	0.0164	212889	0.0692293	Proliferative diabetic retinopathy (DM_RETINA_PROLIF) || id:finn-b-DM_RETINA_PROLIF	Proliferative diabetic retinopathy (DM_RETINA_PROLIF)	Proliferative diabetic retinopathy (DM_RETINA_PROLIF) || ||	TRUE	igd	1.10E-09	0.00179488	462166	3	161398761	ukb-b-9405	|| id:ukb-b-9405	TRUE	reported	igd	2	TRUE	NA	NA	8.05E-05	462166	1.55E-05	212889	TRUE	0.054554385	37.21769473	5.97E-05
81	rs1520929	C	T	C	T	-0.0109499	0.003	0.447772	0.529	FALSE	FALSE	FALSE	finn-b-DM_RETINA_PROLIF	8	64700949	0.0164	212889	0.855	Proliferative diabetic retinopathy (DM_RETINA_PROLIF) || id:finn-b-DM_RETINA_PROLIF	Proliferative diabetic retinopathy (DM_RETINA_PROLIF)	Proliferative diabetic retinopathy (DM_RETINA_PROLIF) || ||	TRUE	igd	1.30E-09	0.00180426	462166	8	64700949	ukb-b-9405	|| id:ukb-b-9405	TRUE	reported	igd	2	TRUE	NA	NA	7.97E-05	462166	1.57E-07	212889	TRUE	0.00112704	36.83172539	5.93E-05
82	rs154346	G	A	G	A	0.0101212	-0.0077	0.602179	0.6214	FALSE	FALSE	FALSE	finn-b-DM_RETINA_PROLIF	5	112265493	0.0169	212889	0.647301	Proliferative diabetic retinopathy (DM_RETINA_PROLIF) || id:finn-b-DM_RETINA_PROLIF	Proliferative diabetic retinopathy (DM_RETINA_PROLIF)	Proliferative diabetic retinopathy (DM_RETINA_PROLIF) || ||	TRUE	igd	4.40E-08	0.00184957	462166	5	112265493	ukb-b-9405	|| id:ukb-b-9405	TRUE	reported	igd	2	TRUE	NA	NA	6.48E-05	462166	9.75E-07	212889	TRUE	0.007017699	29.94487252	4.91E-05
83	rs1559900	T	C	T	C	0.0127734	5.00E-04	0.286025	0.2542	FALSE	FALSE	FALSE	finn-b-DM_RETINA_PROLIF	8	14207321	0.0188	212889	0.9768	Proliferative diabetic retinopathy (DM_RETINA_PROLIF) || id:finn-b-DM_RETINA_PROLIF	Proliferative diabetic retinopathy (DM_RETINA_PROLIF)	Proliferative diabetic retinopathy (DM_RETINA_PROLIF) || ||	TRUE	igd	1.10E-10	0.00197882	462166	8	14207321	ukb-b-9405	|| id:ukb-b-9405	TRUE	reported	igd	2	TRUE	NA	NA	9.01E-05	462166	3.32E-09	212889	TRUE	0.000314663	41.66778767	6.66E-05
84	rs1570298	T	A	T	A	0.0120451	-0.0112	0.743189	0.767	FALSE	TRUE	FALSE	finn-b-DM_RETINA_PROLIF	6	70218298	0.0193	212889	0.5641	Proliferative diabetic retinopathy (DM_RETINA_PROLIF) || id:finn-b-DM_RETINA_PROLIF	Proliferative diabetic retinopathy (DM_RETINA_PROLIF)	Proliferative diabetic retinopathy (DM_RETINA_PROLIF) || ||	TRUE	igd	3.80E-09	0.00204452	462166	6	70218298	ukb-b-9405	|| id:ukb-b-9405	TRUE	reported	igd	2	TRUE	NA	NA	7.51E-05	462166	1.58E-06	212889	TRUE	0.004680413	34.70867967	5.54E-05
85	rs1582931	A	G	A	G	-0.0138548	0.002	0.473264	0.5124	FALSE	FALSE	FALSE	finn-b-DM_RETINA_PROLIF	5	122657199	0.0164	212889	0.9013	Proliferative diabetic retinopathy (DM_RETINA_PROLIF) || id:finn-b-DM_RETINA_PROLIF	Proliferative diabetic retinopathy (DM_RETINA_PROLIF)	Proliferative diabetic retinopathy (DM_RETINA_PROLIF) || ||	TRUE	igd	1.70E-14	0.00180588	462166	5	122657199	ukb-b-9405	|| id:ukb-b-9405	TRUE	reported	igd	2	TRUE	NA	NA	0.000127342	462166	6.99E-08	212889	TRUE	2.58E-05	58.86033715	9.57E-05
86	rs1609303	A	T	A	T	0.0152662	0.0209	0.631343	0.6429	FALSE	TRUE	FALSE	finn-b-DM_RETINA_PROLIF	2	181567556	0.0171	212889	0.2224	Proliferative diabetic retinopathy (DM_RETINA_PROLIF) || id:finn-b-DM_RETINA_PROLIF	Proliferative diabetic retinopathy (DM_RETINA_PROLIF)	Proliferative diabetic retinopathy (DM_RETINA_PROLIF) || ||	TRUE	igd	2.10E-16	0.00185779	462166	2	181567556	ukb-b-9405	|| id:ukb-b-9405	TRUE	reported	igd	2	TRUE	NA	NA	0.000146086	462166	7.02E-06	212889	TRUE	0.000314261	67.52563139	0.000108488
87	rs1619442	C	T	C	T	-0.0162997	-0.0033	0.859489	0.861	FALSE	FALSE	FALSE	finn-b-DM_RETINA_PROLIF	9	81348300	0.0237	212889	0.8905	Proliferative diabetic retinopathy (DM_RETINA_PROLIF) || id:finn-b-DM_RETINA_PROLIF	Proliferative diabetic retinopathy (DM_RETINA_PROLIF)	Proliferative diabetic retinopathy (DM_RETINA_PROLIF) || ||	TRUE	igd	2.40E-10	0.00257242	462166	9	81348300	ukb-b-9405	|| id:ukb-b-9405	TRUE	reported	igd	2	TRUE	NA	NA	8.69E-05	462166	9.11E-08	212889	TRUE	0.000575209	40.14906792	6.42E-05
88	rs16847271	T	G	T	G	0.0167945	0.0662	0.110695	0.08105	FALSE	FALSE	FALSE	finn-b-DM_RETINA_PROLIF	1	174605170	0.0299	212889	0.0269699	Proliferative diabetic retinopathy (DM_RETINA_PROLIF) || id:finn-b-DM_RETINA_PROLIF	Proliferative diabetic retinopathy (DM_RETINA_PROLIF)	Proliferative diabetic retinopathy (DM_RETINA_PROLIF) || ||	TRUE	igd	3.50E-09	0.00284238	462166	1	174605170	ukb-b-9405	|| id:ukb-b-9405	TRUE	reported	igd	2	TRUE	NA	NA	7.55E-05	462166	2.30E-05	212889	TRUE	0.137249161	34.91161022	5.55E-05
89	rs17296856	C	A	C	A	-0.0156228	-0.0232	0.280671	0.3196	FALSE	FALSE	FALSE	finn-b-DM_RETINA_PROLIF	15	84557450	0.0176	212889	0.1865	Proliferative diabetic retinopathy (DM_RETINA_PROLIF) || id:finn-b-DM_RETINA_PROLIF	Proliferative diabetic retinopathy (DM_RETINA_PROLIF)	Proliferative diabetic retinopathy (DM_RETINA_PROLIF) || ||	TRUE	igd	5.00E-15	0.00199629	462166	15	84557450	ukb-b-9405	|| id:ukb-b-9405	TRUE	reported	igd	2	TRUE	NA	NA	0.0001325	462166	8.16E-06	212889	TRUE	0.00095308	61.24497808	9.86E-05
90	rs17446091	C	T	C	T	0.0149141	0.0215	0.20186	0.1442	FALSE	FALSE	FALSE	finn-b-DM_RETINA_PROLIF	8	27167942	0.0232	212889	0.3541	Proliferative diabetic retinopathy (DM_RETINA_PROLIF) || id:finn-b-DM_RETINA_PROLIF	Proliferative diabetic retinopathy (DM_RETINA_PROLIF)	Proliferative diabetic retinopathy (DM_RETINA_PROLIF) || ||	TRUE	igd	2.30E-11	0.00222979	462166	8	27167942	ukb-b-9405	|| id:ukb-b-9405	TRUE	reported	igd	2	TRUE	NA	NA	9.68E-05	462166	4.03E-06	212889	TRUE	0.002796572	44.73692965	7.17E-05
91	rs1752169	A	C	A	C	0.0143082	-0.0147	0.250696	0.377	FALSE	FALSE	FALSE	finn-b-DM_RETINA_PROLIF	9	126586563	0.0169	212889	0.3835	Proliferative diabetic retinopathy (DM_RETINA_PROLIF) || id:finn-b-DM_RETINA_PROLIF	Proliferative diabetic retinopathy (DM_RETINA_PROLIF)	Proliferative diabetic retinopathy (DM_RETINA_PROLIF) || ||	TRUE	igd	4.50E-12	0.00206705	462166	9	126586563	ukb-b-9405	|| id:ukb-b-9405	TRUE	reported	igd	2	TRUE	NA	NA	0.000103664	462166	3.55E-06	212889	TRUE	0.001537859	47.91461913	7.69E-05
92	rs1775255	T	G	T	G	0.0111789	2.00E-04	0.476613	0.4712	FALSE	FALSE	FALSE	finn-b-DM_RETINA_PROLIF	6	51243035	0.0164	212889	0.9897	Proliferative diabetic retinopathy (DM_RETINA_PROLIF) || id:finn-b-DM_RETINA_PROLIF	Proliferative diabetic retinopathy (DM_RETINA_PROLIF)	Proliferative diabetic retinopathy (DM_RETINA_PROLIF) || ||	TRUE	igd	4.60E-10	0.00179344	462166	6	51243035	ukb-b-9405	|| id:ukb-b-9405	TRUE	reported	igd	2	TRUE	NA	NA	8.41E-05	462166	6.99E-10	212889	TRUE	0.00048255	38.85298933	6.23E-05
93	rs1801282	G	C	G	C	0.0192233	-0.0625	0.119579	0.1693	FALSE	TRUE	FALSE	finn-b-DM_RETINA_PROLIF	3	12393125	0.0219	212889	0.004314	Proliferative diabetic retinopathy (DM_RETINA_PROLIF) || id:finn-b-DM_RETINA_PROLIF	Proliferative diabetic retinopathy (DM_RETINA_PROLIF)	Proliferative diabetic retinopathy (DM_RETINA_PROLIF) || ||	TRUE	igd	2.60E-12	0.00274708	462166	3	12393125	ukb-b-9405	|| id:ukb-b-9405	TRUE	reported	igd	2	TRUE	NA	NA	0.000105943	462166	3.83E-05	212889	TRUE	0.116812161	48.96810223	7.78E-05
94	rs1834144	A	C	A	C	-0.0146152	-0.0097	0.373194	0.4463	FALSE	FALSE	FALSE	finn-b-DM_RETINA_PROLIF	18	40744790	0.0165	212889	0.555199	Proliferative diabetic retinopathy (DM_RETINA_PROLIF) || id:finn-b-DM_RETINA_PROLIF	Proliferative diabetic retinopathy (DM_RETINA_PROLIF)	Proliferative diabetic retinopathy (DM_RETINA_PROLIF) || ||	TRUE	igd	3.40E-15	0.00185609	462166	18	40744790	ukb-b-9405	|| id:ukb-b-9405	TRUE	reported	igd	2	TRUE	NA	NA	0.00013414	462166	1.62E-06	212889	TRUE	8.31E-05	62.00282304	9.99E-05
95	rs1845840	A	G	A	G	0.0115804	-0.0118	0.642026	0.5684	FALSE	FALSE	FALSE	finn-b-DM_RETINA_PROLIF	5	92388210	0.0165	212889	0.4754	Proliferative diabetic retinopathy (DM_RETINA_PROLIF) || id:finn-b-DM_RETINA_PROLIF	Proliferative diabetic retinopathy (DM_RETINA_PROLIF)	Proliferative diabetic retinopathy (DM_RETINA_PROLIF) || ||	TRUE	igd	5.30E-10	0.00186517	462166	5	92388210	ukb-b-9405	|| id:ukb-b-9405	TRUE	reported	igd	2	TRUE	NA	NA	8.34E-05	462166	2.40E-06	212889	TRUE	0.003792975	38.54874808	6.16E-05
96	rs1861410	T	C	T	C	-0.016009	-0.0209	0.555467	0.5986	FALSE	FALSE	FALSE	finn-b-DM_RETINA_PROLIF	2	58933591	0.0167	212889	0.2119	Proliferative diabetic retinopathy (DM_RETINA_PROLIF) || id:finn-b-DM_RETINA_PROLIF	Proliferative diabetic retinopathy (DM_RETINA_PROLIF)	Proliferative diabetic retinopathy (DM_RETINA_PROLIF) || ||	TRUE	igd	6.40E-19	0.00180199	462166	2	58933591	ukb-b-9405	|| id:ukb-b-9405	TRUE	reported	igd	2	TRUE	NA	NA	0.000170747	462166	7.36E-06	212889	TRUE	7.71E-05	78.92664751	0.000126567
97	rs1863652	A	G	A	G	-0.011466	0.005	0.348101	0.2968	FALSE	FALSE	FALSE	finn-b-DM_RETINA_PROLIF	4	95991417	0.0179	212889	0.782	Proliferative diabetic retinopathy (DM_RETINA_PROLIF) || id:finn-b-DM_RETINA_PROLIF	Proliferative diabetic retinopathy (DM_RETINA_PROLIF)	Proliferative diabetic retinopathy (DM_RETINA_PROLIF) || ||	TRUE	igd	9.40E-10	0.00187361	462166	4	95991417	ukb-b-9405	|| id:ukb-b-9405	TRUE	reported	igd	2	TRUE	NA	NA	8.10E-05	462166	3.67E-07	212889	TRUE	0.001348272	37.45117807	5.97E-05
98	rs187554965	A	G	A	G	-0.0489423	0.0529	0.028959	0.02455	FALSE	FALSE	FALSE	finn-b-DM_RETINA_PROLIF	18	58123171	0.0532	212889	0.3199	Proliferative diabetic retinopathy (DM_RETINA_PROLIF) || id:finn-b-DM_RETINA_PROLIF	Proliferative diabetic retinopathy (DM_RETINA_PROLIF)	Proliferative diabetic retinopathy (DM_RETINA_PROLIF) || ||	TRUE	igd	1.30E-19	0.00539972	462166	18	58123171	ukb-b-9405	|| id:ukb-b-9405	TRUE	reported	igd	2	TRUE	NA	NA	0.000177727	462166	4.64E-06	212889	TRUE	1.98E-05	82.15353756	0.000134716
99	rs2015769	G	A	G	A	-0.0106839	-0.0115	0.483378	0.4157	FALSE	FALSE	FALSE	finn-b-DM_RETINA_PROLIF	2	113957637	0.0166	212889	0.4876	Proliferative diabetic retinopathy (DM_RETINA_PROLIF) || id:finn-b-DM_RETINA_PROLIF	Proliferative diabetic retinopathy (DM_RETINA_PROLIF)	Proliferative diabetic retinopathy (DM_RETINA_PROLIF) || ||	TRUE	igd	2.60E-09	0.0017942	462166	2	113957637	ukb-b-9405	|| id:ukb-b-9405	TRUE	reported	igd	2	TRUE	NA	NA	7.67E-05	462166	2.25E-06	212889	TRUE	0.005593138	35.45830115	5.70E-05
100	rs2133561	T	A	T	A	-0.0122441	-0.0189	0.611063	0.6376	FALSE	TRUE	FALSE	finn-b-DM_RETINA_PROLIF	5	139086651	0.0171	212889	0.2706	Proliferative diabetic retinopathy (DM_RETINA_PROLIF) || id:finn-b-DM_RETINA_PROLIF	Proliferative diabetic retinopathy (DM_RETINA_PROLIF)	Proliferative diabetic retinopathy (DM_RETINA_PROLIF) || ||	TRUE	igd	3.90E-11	0.00185284	462166	5	139086651	ukb-b-9405	|| id:ukb-b-9405	TRUE	reported	igd	2	TRUE	NA	NA	9.45E-05	462166	5.74E-06	212889	TRUE	0.00516676	43.66946788	7.13E-05
102	rs215669	A	G	A	G	-0.0125095	-0.0237	0.611654	0.7164	FALSE	FALSE	FALSE	finn-b-DM_RETINA_PROLIF	7	32378979	0.0182	212889	0.1938	Proliferative diabetic retinopathy (DM_RETINA_PROLIF) || id:finn-b-DM_RETINA_PROLIF	Proliferative diabetic retinopathy (DM_RETINA_PROLIF)	Proliferative diabetic retinopathy (DM_RETINA_PROLIF) || ||	TRUE	igd	1.10E-11	0.00184246	462166	7	32378979	ukb-b-9405	|| id:ukb-b-9405	TRUE	reported	igd	2	TRUE	NA	NA	9.97E-05	462166	7.97E-06	212889	TRUE	0.006232435	46.09817867	7.43E-05
103	rs2161097	T	C	T	C	0.0142773	0.0309	0.437804	0.3896	FALSE	FALSE	FALSE	finn-b-DM_RETINA_PROLIF	5	103945178	0.0168	212889	0.06608	Proliferative diabetic retinopathy (DM_RETINA_PROLIF) || id:finn-b-DM_RETINA_PROLIF	Proliferative diabetic retinopathy (DM_RETINA_PROLIF)	Proliferative diabetic retinopathy (DM_RETINA_PROLIF) || ||	TRUE	igd	2.20E-15	0.00180004	462166	5	103945178	ukb-b-9405	|| id:ukb-b-9405	TRUE	reported	igd	2	TRUE	NA	NA	0.000136105	462166	1.59E-05	212889	TRUE	0.003365402	62.91118394	0.000100344
104	rs2172131	C	T	C	T	-0.0121742	0.0092	0.578709	0.5138	FALSE	FALSE	FALSE	finn-b-DM_RETINA_PROLIF	10	133978962	0.0164	212889	0.573	Proliferative diabetic retinopathy (DM_RETINA_PROLIF) || id:finn-b-DM_RETINA_PROLIF	Proliferative diabetic retinopathy (DM_RETINA_PROLIF)	Proliferative diabetic retinopathy (DM_RETINA_PROLIF) || ||	TRUE	igd	1.90E-11	0.00181299	462166	10	133978962	ukb-b-9405	|| id:ukb-b-9405	TRUE	reported	igd	2	TRUE	NA	NA	9.76E-05	462166	1.48E-06	212889	TRUE	0.00094395	45.0910187	7.23E-05
105	rs2180454	C	T	C	T	0.0179823	0.0173	0.771831	0.6704	FALSE	FALSE	FALSE	finn-b-DM_RETINA_PROLIF	14	29690513	0.0175	212889	0.324	Proliferative diabetic retinopathy (DM_RETINA_PROLIF) || id:finn-b-DM_RETINA_PROLIF	Proliferative diabetic retinopathy (DM_RETINA_PROLIF)	Proliferative diabetic retinopathy (DM_RETINA_PROLIF) || ||	TRUE	igd	3.70E-17	0.00213539	462166	14	29690513	ukb-b-9405	|| id:ukb-b-9405	TRUE	reported	igd	2	TRUE	NA	NA	0.000153417	462166	4.59E-06	212889	TRUE	9.19E-05	70.91466707	0.000113894
106	rs2225909	C	T	C	T	0.015797	0.0298	0.774104	0.8191	FALSE	FALSE	FALSE	finn-b-DM_RETINA_PROLIF	11	30329744	0.0213	212889	0.1611	Proliferative diabetic retinopathy (DM_RETINA_PROLIF) || id:finn-b-DM_RETINA_PROLIF	Proliferative diabetic retinopathy (DM_RETINA_PROLIF)	Proliferative diabetic retinopathy (DM_RETINA_PROLIF) || ||	TRUE	igd	1.40E-13	0.00213642	462166	11	30329744	ukb-b-9405	|| id:ukb-b-9405	TRUE	reported	igd	2	TRUE	NA	NA	0.000118285	462166	9.19E-06	212889	TRUE	0.002747636	54.6733854	8.73E-05
107	rs2237403	T	C	T	C	-0.0109575	-0.0223	0.337855	0.3454	FALSE	FALSE	FALSE	finn-b-DM_RETINA_PROLIF	7	39448936	0.0173	212889	0.1953	Proliferative diabetic retinopathy (DM_RETINA_PROLIF) || id:finn-b-DM_RETINA_PROLIF	Proliferative diabetic retinopathy (DM_RETINA_PROLIF)	Proliferative diabetic retinopathy (DM_RETINA_PROLIF) || ||	TRUE	igd	6.60E-09	0.00188895	462166	7	39448936	ukb-b-9405	|| id:ukb-b-9405	TRUE	reported	igd	2	TRUE	NA	NA	7.28E-05	462166	7.80E-06	212889	TRUE	0.028452792	33.64976486	5.37E-05
109	rs2275003	G	A	G	A	-0.0102436	-0.0285	0.520886	0.5339	FALSE	FALSE	FALSE	finn-b-DM_RETINA_PROLIF	9	34124860	0.0164	212889	0.0829908	Proliferative diabetic retinopathy (DM_RETINA_PROLIF) || id:finn-b-DM_RETINA_PROLIF	Proliferative diabetic retinopathy (DM_RETINA_PROLIF)	Proliferative diabetic retinopathy (DM_RETINA_PROLIF) || ||	TRUE	igd	1.00E-08	0.00178969	462166	9	34124860	ukb-b-9405	|| id:ukb-b-9405	TRUE	reported	igd	2	TRUE	NA	NA	7.09E-05	462166	1.42E-05	212889	TRUE	0.075680915	32.76043049	5.24E-05
110	rs2302209	T	C	T	C	0.0198329	-0.0118	0.288806	0.2557	FALSE	FALSE	FALSE	finn-b-DM_RETINA_PROLIF	19	18324329	0.0188	212889	0.529	Proliferative diabetic retinopathy (DM_RETINA_PROLIF) || id:finn-b-DM_RETINA_PROLIF	Proliferative diabetic retinopathy (DM_RETINA_PROLIF)	Proliferative diabetic retinopathy (DM_RETINA_PROLIF) || ||	TRUE	igd	1.10E-23	0.00197713	462166	19	18324329	ukb-b-9405	|| id:ukb-b-9405	TRUE	reported	igd	2	TRUE	NA	NA	0.000217676	462166	1.85E-06	212889	TRUE	3.16E-07	100.6240962	0.000161583
111	rs2306593	T	C	T	C	-0.0152919	-0.0349	0.488298	0.5032	FALSE	FALSE	FALSE	finn-b-DM_RETINA_PROLIF	17	34866546	0.0164	212889	0.0335699	Proliferative diabetic retinopathy (DM_RETINA_PROLIF) || id:finn-b-DM_RETINA_PROLIF	Proliferative diabetic retinopathy (DM_RETINA_PROLIF)	Proliferative diabetic retinopathy (DM_RETINA_PROLIF) || ||	TRUE	igd	1.60E-17	0.00179509	462166	17	34866546	ukb-b-9405	|| id:ukb-b-9405	TRUE	reported	igd	2	TRUE	NA	NA	0.000156995	462166	2.13E-05	212889	TRUE	0.002503126	72.56888386	0.000116857
112	rs2307111	C	T	C	T	-0.0239722	-0.0336	0.394972	0.4266	FALSE	FALSE	FALSE	finn-b-DM_RETINA_PROLIF	5	75003678	0.0166	212889	0.0426501	Proliferative diabetic retinopathy (DM_RETINA_PROLIF) || id:finn-b-DM_RETINA_PROLIF	Proliferative diabetic retinopathy (DM_RETINA_PROLIF)	Proliferative diabetic retinopathy (DM_RETINA_PROLIF) || ||	TRUE	igd	3.30E-39	0.0018299	462166	5	75003678	ukb-b-9405	|| id:ukb-b-9405	TRUE	reported	igd	2	TRUE	NA	NA	0.000371196	462166	1.92E-05	212889	TRUE	1.34E-08	171.6173021	0.000274655
113	rs2312207	C	T	C	T	0.00990411	-0.0201	0.540457	0.5616	FALSE	FALSE	FALSE	finn-b-DM_RETINA_PROLIF	2	69715845	0.0165	212889	0.2233	Proliferative diabetic retinopathy (DM_RETINA_PROLIF) || id:finn-b-DM_RETINA_PROLIF	Proliferative diabetic retinopathy (DM_RETINA_PROLIF)	Proliferative diabetic retinopathy (DM_RETINA_PROLIF) || ||	TRUE	igd	3.40E-08	0.00179416	462166	2	69715845	ukb-b-9405	|| id:ukb-b-9405	TRUE	reported	igd	2	TRUE	NA	NA	6.59E-05	462166	6.97E-06	212889	TRUE	0.036438672	30.472534	4.87E-05
114	rs2356377	T	C	T	C	0.0118852	-0.0107	0.659691	0.694	FALSE	FALSE	FALSE	finn-b-DM_RETINA_PROLIF	10	16757295	0.0179	212889	0.5507	Proliferative diabetic retinopathy (DM_RETINA_PROLIF) || id:finn-b-DM_RETINA_PROLIF	Proliferative diabetic retinopathy (DM_RETINA_PROLIF)	Proliferative diabetic retinopathy (DM_RETINA_PROLIF) || ||	TRUE	igd	3.60E-10	0.00189558	462166	10	16757295	ukb-b-9405	|| id:ukb-b-9405	TRUE	reported	igd	2	TRUE	NA	NA	8.51E-05	462166	1.68E-06	212889	TRUE	0.002475055	39.31232711	6.34E-05
115	rs2398861	G	A	G	A	0.0115244	0.001	0.25912	0.3168	FALSE	FALSE	FALSE	finn-b-DM_RETINA_PROLIF	9	96430747	0.0176	212889	0.9553	Proliferative diabetic retinopathy (DM_RETINA_PROLIF) || id:finn-b-DM_RETINA_PROLIF	Proliferative diabetic retinopathy (DM_RETINA_PROLIF)	Proliferative diabetic retinopathy (DM_RETINA_PROLIF) || ||	TRUE	igd	1.90E-08	0.00205164	462166	9	96430747	ukb-b-9405	|| id:ukb-b-9405	TRUE	reported	igd	2	TRUE	NA	NA	6.83E-05	462166	1.52E-08	212889	TRUE	0.001887449	31.55254044	5.10E-05
116	rs2415212	A	G	A	G	0.0120785	0.016	0.646417	0.6918	FALSE	FALSE	FALSE	finn-b-DM_RETINA_PROLIF	15	73227669	0.0178	212889	0.3675	Proliferative diabetic retinopathy (DM_RETINA_PROLIF) || id:finn-b-DM_RETINA_PROLIF	Proliferative diabetic retinopathy (DM_RETINA_PROLIF)	Proliferative diabetic retinopathy (DM_RETINA_PROLIF) || ||	TRUE	igd	1.40E-10	0.00188153	462166	15	73227669	ukb-b-9405	|| id:ukb-b-9405	TRUE	reported	igd	2	TRUE	NA	NA	8.92E-05	462166	3.80E-06	212889	TRUE	0.004220269	41.2101042	6.67E-05
117	rs243284	C	T	C	T	-0.00993533	0.0127	0.447307	0.4754	FALSE	FALSE	FALSE	finn-b-DM_RETINA_PROLIF	14	33713054	0.0164	212889	0.4404	Proliferative diabetic retinopathy (DM_RETINA_PROLIF) || id:finn-b-DM_RETINA_PROLIF	Proliferative diabetic retinopathy (DM_RETINA_PROLIF)	Proliferative diabetic retinopathy (DM_RETINA_PROLIF) || ||	TRUE	igd	4.00E-08	0.00180984	462166	14	33713054	ukb-b-9405	|| id:ukb-b-9405	TRUE	reported	igd	2	TRUE	NA	NA	6.52E-05	462166	2.82E-06	212889	TRUE	0.014604847	30.13590432	4.88E-05
118	rs2439823	G	A	G	A	0.0155254	0.0097	0.545601	0.4895	FALSE	FALSE	FALSE	finn-b-DM_RETINA_PROLIF	10	99778226	0.0165	212889	0.5544	Proliferative diabetic retinopathy (DM_RETINA_PROLIF) || id:finn-b-DM_RETINA_PROLIF	Proliferative diabetic retinopathy (DM_RETINA_PROLIF)	Proliferative diabetic retinopathy (DM_RETINA_PROLIF) || ||	TRUE	igd	6.80E-18	0.00180145	462166	10	99778226	ukb-b-9405	|| id:ukb-b-9405	TRUE	reported	igd	2	TRUE	NA	NA	0.000160685	462166	1.62E-06	212889	TRUE	1.34E-05	74.27474532	0.000119517
119	rs2455813	G	C	G	C	-0.0117659	-0.0099	0.598606	0.621	FALSE	TRUE	FALSE	finn-b-DM_RETINA_PROLIF	3	15735051	0.0169	212889	0.5575	Proliferative diabetic retinopathy (DM_RETINA_PROLIF) || id:finn-b-DM_RETINA_PROLIF	Proliferative diabetic retinopathy (DM_RETINA_PROLIF)	Proliferative diabetic retinopathy (DM_RETINA_PROLIF) || ||	TRUE	igd	1.00E-10	0.00181987	462166	3	15735051	ukb-b-9405	|| id:ukb-b-9405	TRUE	reported	igd	2	TRUE	NA	NA	9.04E-05	462166	1.61E-06	212889	TRUE	0.001655544	41.79935441	6.65E-05
120	rs245767	G	A	G	A	0.0145976	-0.0039	0.730365	0.6757	FALSE	FALSE	FALSE	finn-b-DM_RETINA_PROLIF	5	170525393	0.0175	212889	0.8255	Proliferative diabetic retinopathy (DM_RETINA_PROLIF) || id:finn-b-DM_RETINA_PROLIF	Proliferative diabetic retinopathy (DM_RETINA_PROLIF)	Proliferative diabetic retinopathy (DM_RETINA_PROLIF) || ||	TRUE	igd	4.50E-13	0.00201635	462166	5	170525393	ukb-b-9405	|| id:ukb-b-9405	TRUE	reported	igd	2	TRUE	NA	NA	0.000113393	462166	2.33E-07	212889	TRUE	0.000103989	52.41204183	8.39E-05
121	rs2678204	G	T	G	T	0.0157074	-0.0105	0.34017	0.2961	FALSE	FALSE	FALSE	finn-b-DM_RETINA_PROLIF	1	201800511	0.018	212889	0.5583	Proliferative diabetic retinopathy (DM_RETINA_PROLIF) || id:finn-b-DM_RETINA_PROLIF	Proliferative diabetic retinopathy (DM_RETINA_PROLIF)	Proliferative diabetic retinopathy (DM_RETINA_PROLIF) || ||	TRUE	igd	7.90E-17	0.00188488	462166	1	201800511	ukb-b-9405	|| id:ukb-b-9405	TRUE	reported	igd	2	TRUE	NA	NA	0.000150238	462166	1.60E-06	212889	TRUE	2.70E-05	69.44503393	0.000110756
122	rs2696309	C	T	C	T	0.0112571	0.0466	0.720419	0.6666	FALSE	FALSE	FALSE	finn-b-DM_RETINA_PROLIF	10	36227101	0.0174	212889	0.00737598	Proliferative diabetic retinopathy (DM_RETINA_PROLIF) || id:finn-b-DM_RETINA_PROLIF	Proliferative diabetic retinopathy (DM_RETINA_PROLIF)	Proliferative diabetic retinopathy (DM_RETINA_PROLIF) || ||	TRUE	igd	1.60E-08	0.00199327	462166	10	36227101	ukb-b-9405	|| id:ukb-b-9405	TRUE	reported	igd	2	TRUE	NA	NA	6.90E-05	462166	3.37E-05	212889	TRUE	0.339322202	31.8948664	5.10E-05
123	rs2725371	G	A	G	A	-0.0154452	-0.0289	0.696098	0.7386	FALSE	FALSE	FALSE	finn-b-DM_RETINA_PROLIF	8	30854033	0.0187	212889	0.1216	Proliferative diabetic retinopathy (DM_RETINA_PROLIF) || id:finn-b-DM_RETINA_PROLIF	Proliferative diabetic retinopathy (DM_RETINA_PROLIF)	Proliferative diabetic retinopathy (DM_RETINA_PROLIF) || ||	TRUE	igd	2.60E-15	0.00195255	462166	8	30854033	ukb-b-9405	|| id:ukb-b-9405	TRUE	reported	igd	2	TRUE	NA	NA	0.000135372	462166	1.12E-05	212889	TRUE	0.001559699	62.5723902	0.00010093
124	rs2734849	G	A	G	A	-0.0112136	0.0085	0.508206	0.482	FALSE	FALSE	FALSE	finn-b-DM_RETINA_PROLIF	11	113270160	0.0164	212889	0.6029	Proliferative diabetic retinopathy (DM_RETINA_PROLIF) || id:finn-b-DM_RETINA_PROLIF	Proliferative diabetic retinopathy (DM_RETINA_PROLIF)	Proliferative diabetic retinopathy (DM_RETINA_PROLIF) || ||	TRUE	igd	3.60E-10	0.00178872	462166	11	113270160	ukb-b-9405	|| id:ukb-b-9405	TRUE	reported	igd	2	TRUE	NA	NA	8.50E-05	462166	1.26E-06	212889	TRUE	0.001990593	39.30116233	6.29E-05
125	rs2744938	G	A	G	A	0.0319686	0.0186	0.147512	0.2073	FALSE	FALSE	FALSE	finn-b-DM_RETINA_PROLIF	6	34552110	0.0206	212889	0.3647	Proliferative diabetic retinopathy (DM_RETINA_PROLIF) || id:finn-b-DM_RETINA_PROLIF	Proliferative diabetic retinopathy (DM_RETINA_PROLIF)	Proliferative diabetic retinopathy (DM_RETINA_PROLIF) || ||	TRUE	igd	5.40E-37	0.00251588	462166	6	34552110	ukb-b-9405	|| id:ukb-b-9405	TRUE	reported	igd	2	TRUE	NA	NA	0.000349236	462166	3.83E-06	212889	TRUE	1.68E-10	161.4609078	0.000257035
126	rs28489620	A	G	A	G	-0.0124131	0.019	0.29035	0.2966	FALSE	FALSE	FALSE	finn-b-DM_RETINA_PROLIF	22	41804716	0.018	212889	0.2894	Proliferative diabetic retinopathy (DM_RETINA_PROLIF) || id:finn-b-DM_RETINA_PROLIF	Proliferative diabetic retinopathy (DM_RETINA_PROLIF)	Proliferative diabetic retinopathy (DM_RETINA_PROLIF) || ||	TRUE	igd	4.40E-10	0.00198899	462166	22	41804716	ukb-b-9405	|| id:ukb-b-9405	TRUE	reported	igd	2	TRUE	NA	NA	8.43E-05	462166	5.23E-06	212889	TRUE	0.008506493	38.94891005	6.35E-05
127	rs28687152	C	G	C	G	0.0117817	0.0249	0.264652	0.1744	FALSE	TRUE	FALSE	finn-b-DM_RETINA_PROLIF	15	53086701	0.0217	212889	0.2508	Proliferative diabetic retinopathy (DM_RETINA_PROLIF) || id:finn-b-DM_RETINA_PROLIF	Proliferative diabetic retinopathy (DM_RETINA_PROLIF)	Proliferative diabetic retinopathy (DM_RETINA_PROLIF) || ||	TRUE	igd	6.70E-09	0.00203155	462166	15	53086701	ukb-b-9405	|| id:ukb-b-9405	TRUE	reported	igd	2	TRUE	NA	NA	7.28E-05	462166	6.18E-06	212889	TRUE	0.021039205	33.6326346	5.40E-05
128	rs2917580	A	G	A	G	-0.0113067	-0.0288	0.563474	0.6631	FALSE	FALSE	FALSE	finn-b-DM_RETINA_PROLIF	11	132632603	0.0174	212889	0.097051	Proliferative diabetic retinopathy (DM_RETINA_PROLIF) || id:finn-b-DM_RETINA_PROLIF	Proliferative diabetic retinopathy (DM_RETINA_PROLIF)	Proliferative diabetic retinopathy (DM_RETINA_PROLIF) || ||	TRUE	igd	4.20E-10	0.0018097	462166	11	132632603	ukb-b-9405	|| id:ukb-b-9405	TRUE	reported	igd	2	TRUE	NA	NA	8.45E-05	462166	1.29E-05	212889	TRUE	0.032433356	39.03539386	6.29E-05
129	rs2920928	C	T	C	T	0.0138377	0.0109	0.590907	0.6101	FALSE	FALSE	FALSE	finn-b-DM_RETINA_PROLIF	8	76676187	0.0168	212889	0.516699	Proliferative diabetic retinopathy (DM_RETINA_PROLIF) || id:finn-b-DM_RETINA_PROLIF	Proliferative diabetic retinopathy (DM_RETINA_PROLIF)	Proliferative diabetic retinopathy (DM_RETINA_PROLIF) || ||	TRUE	igd	3.10E-14	0.00182265	462166	8	76676187	ukb-b-9405	|| id:ukb-b-9405	TRUE	reported	igd	2	TRUE	NA	NA	0.000124701	462166	1.98E-06	212889	TRUE	0.000194105	57.6396403	9.26E-05
130	rs2952863	G	T	G	T	-0.0116752	-0.0054	0.708878	0.7417	FALSE	FALSE	FALSE	finn-b-DM_RETINA_PROLIF	4	130759647	0.0188	212889	0.7751	Proliferative diabetic retinopathy (DM_RETINA_PROLIF) || id:finn-b-DM_RETINA_PROLIF	Proliferative diabetic retinopathy (DM_RETINA_PROLIF)	Proliferative diabetic retinopathy (DM_RETINA_PROLIF) || ||	TRUE	igd	2.80E-09	0.00196448	462166	4	130759647	ukb-b-9405	|| id:ukb-b-9405	TRUE	reported	igd	2	TRUE	NA	NA	7.64E-05	462166	3.88E-07	212889	TRUE	0.001936517	35.32103609	5.63E-05
131	rs308911	G	A	G	A	-0.0114749	-0.005	0.714436	0.7226	FALSE	FALSE	FALSE	finn-b-DM_RETINA_PROLIF	2	86855977	0.0182	212889	0.785199	Proliferative diabetic retinopathy (DM_RETINA_PROLIF) || id:finn-b-DM_RETINA_PROLIF	Proliferative diabetic retinopathy (DM_RETINA_PROLIF)	Proliferative diabetic retinopathy (DM_RETINA_PROLIF) || ||	TRUE	igd	6.90E-09	0.00198055	462166	2	86855977	ukb-b-9405	|| id:ukb-b-9405	TRUE	reported	igd	2	TRUE	NA	NA	7.26E-05	462166	3.55E-07	212889	TRUE	0.00247584	33.56805648	5.37E-05
132	rs3113509	T	C	T	C	-0.0123292	-0.0121	0.731966	0.7177	FALSE	FALSE	FALSE	finn-b-DM_RETINA_PROLIF	4	52932825	0.0182	212889	0.5071	Proliferative diabetic retinopathy (DM_RETINA_PROLIF) || id:finn-b-DM_RETINA_PROLIF	Proliferative diabetic retinopathy (DM_RETINA_PROLIF)	Proliferative diabetic retinopathy (DM_RETINA_PROLIF) || ||	TRUE	igd	1.00E-09	0.00201975	462166	4	52932825	ukb-b-9405	|| id:ukb-b-9405	TRUE	reported	igd	2	TRUE	NA	NA	8.06E-05	462166	2.08E-06	212889	TRUE	0.004003732	37.26272073	5.96E-05
133	rs328301	C	T	C	T	-0.0110238	-0.0122	0.623727	0.5977	FALSE	FALSE	FALSE	finn-b-DM_RETINA_PROLIF	8	38343012	0.0168	212889	0.4667	Proliferative diabetic retinopathy (DM_RETINA_PROLIF) || id:finn-b-DM_RETINA_PROLIF	Proliferative diabetic retinopathy (DM_RETINA_PROLIF)	Proliferative diabetic retinopathy (DM_RETINA_PROLIF) || ||	TRUE	igd	3.00E-09	0.00185819	462166	8	38343012	ukb-b-9405	|| id:ukb-b-9405	TRUE	reported	igd	2	TRUE	NA	NA	7.61E-05	462166	2.48E-06	212889	TRUE	0.006321114	35.19511704	5.70E-05
134	rs34140906	C	T	C	T	-0.0179391	-0.0185	0.17033	0.1968	FALSE	FALSE	FALSE	finn-b-DM_RETINA_PROLIF	13	58480400	0.0206	212889	0.3702	Proliferative diabetic retinopathy (DM_RETINA_PROLIF) || id:finn-b-DM_RETINA_PROLIF	Proliferative diabetic retinopathy (DM_RETINA_PROLIF)	Proliferative diabetic retinopathy (DM_RETINA_PROLIF) || ||	TRUE	igd	5.40E-14	0.00238486	462166	13	58480400	ukb-b-9405	|| id:ukb-b-9405	TRUE	reported	igd	2	TRUE	NA	NA	0.000122413	462166	3.79E-06	212889	TRUE	0.000499498	56.5816389	9.10E-05
135	rs34483452	A	C	A	C	0.0270483	-0.0145	0.136355	0.1212	FALSE	FALSE	FALSE	finn-b-DM_RETINA_PROLIF	5	87986314	0.0252	212889	0.5632	Proliferative diabetic retinopathy (DM_RETINA_PROLIF) || id:finn-b-DM_RETINA_PROLIF	Proliferative diabetic retinopathy (DM_RETINA_PROLIF)	Proliferative diabetic retinopathy (DM_RETINA_PROLIF) || ||	TRUE	igd	7.30E-25	0.0026269	462166	5	87986314	ukb-b-9405	|| id:ukb-b-9405	TRUE	reported	igd	2	TRUE	NA	NA	0.000229349	462166	1.56E-06	212889	TRUE	1.12E-07	106.0212373	0.000172312
136	rs34517439	A	C	A	C	0.0305491	0.0211	0.121789	0.1269	FALSE	FALSE	FALSE	finn-b-DM_RETINA_PROLIF	1	78450517	0.0247	212889	0.3918	Proliferative diabetic retinopathy (DM_RETINA_PROLIF) || id:finn-b-DM_RETINA_PROLIF	Proliferative diabetic retinopathy (DM_RETINA_PROLIF)	Proliferative diabetic retinopathy (DM_RETINA_PROLIF) || ||	TRUE	igd	1.90E-28	0.00276165	462166	1	78450517	ukb-b-9405	|| id:ukb-b-9405	TRUE	reported	igd	2	TRUE	NA	NA	0.000264697	462166	3.43E-06	212889	TRUE	3.69E-08	122.3656626	0.000199634
137	rs34765854	G	T	G	T	0.0200961	0.047	0.298255	0.3378	FALSE	FALSE	FALSE	finn-b-DM_RETINA_PROLIF	6	40368860	0.0174	212889	0.00699294	Proliferative diabetic retinopathy (DM_RETINA_PROLIF) || id:finn-b-DM_RETINA_PROLIF	Proliferative diabetic retinopathy (DM_RETINA_PROLIF)	Proliferative diabetic retinopathy (DM_RETINA_PROLIF) || ||	TRUE	igd	7.00E-25	0.00195085	462166	6	40368860	ukb-b-9405	|| id:ukb-b-9405	TRUE	reported	igd	2	TRUE	NA	NA	0.000229551	462166	3.43E-05	212889	TRUE	0.000385732	106.1147635	0.000169052
138	rs35528310	T	G	T	G	-0.0128319	-0.037	0.183613	0.1794	FALSE	FALSE	FALSE	finn-b-DM_RETINA_PROLIF	9	140648011	0.0215	212889	0.0853297	Proliferative diabetic retinopathy (DM_RETINA_PROLIF) || id:finn-b-DM_RETINA_PROLIF	Proliferative diabetic retinopathy (DM_RETINA_PROLIF)	Proliferative diabetic retinopathy (DM_RETINA_PROLIF) || ||	TRUE	igd	3.00E-08	0.00231565	462166	9	140648011	ukb-b-9405	|| id:ukb-b-9405	TRUE	reported	igd	2	TRUE	NA	NA	6.64E-05	462166	1.39E-05	212889	TRUE	0.09142816	30.70690859	4.94E-05
139	rs35882248	T	C	T	C	0.0157088	7.00E-04	0.317213	0.3156	FALSE	FALSE	FALSE	finn-b-DM_RETINA_PROLIF	2	230627955	0.0177	212889	0.9694	Proliferative diabetic retinopathy (DM_RETINA_PROLIF) || id:finn-b-DM_RETINA_PROLIF	Proliferative diabetic retinopathy (DM_RETINA_PROLIF)	Proliferative diabetic retinopathy (DM_RETINA_PROLIF) || ||	TRUE	igd	2.80E-16	0.00191956	462166	2	230627955	ukb-b-9405	|| id:ukb-b-9405	TRUE	reported	igd	2	TRUE	NA	NA	0.000144885	462166	7.35E-09	212889	TRUE	5.05E-06	66.97036068	0.000106894
140	rs36007635	A	G	A	G	-0.0165685	-0.0134	0.137694	0.09094	FALSE	FALSE	FALSE	finn-b-DM_RETINA_PROLIF	6	163009335	0.0285	212889	0.6387	Proliferative diabetic retinopathy (DM_RETINA_PROLIF) || id:finn-b-DM_RETINA_PROLIF	Proliferative diabetic retinopathy (DM_RETINA_PROLIF)	Proliferative diabetic retinopathy (DM_RETINA_PROLIF) || ||	TRUE	igd	1.70E-10	0.00259543	462166	6	163009335	ukb-b-9405	|| id:ukb-b-9405	TRUE	reported	igd	2	TRUE	NA	NA	8.82E-05	462166	1.04E-06	212889	TRUE	0.001394288	40.75188891	6.52E-05
141	rs36150	T	G	T	G	0.0110848	0.0013	0.636234	0.6549	FALSE	FALSE	FALSE	finn-b-DM_RETINA_PROLIF	5	66161344	0.0172	212889	0.938	Proliferative diabetic retinopathy (DM_RETINA_PROLIF) || id:finn-b-DM_RETINA_PROLIF	Proliferative diabetic retinopathy (DM_RETINA_PROLIF)	Proliferative diabetic retinopathy (DM_RETINA_PROLIF) || ||	TRUE	igd	2.80E-09	0.00186478	462166	5	66161344	ukb-b-9405	|| id:ukb-b-9405	TRUE	reported	igd	2	TRUE	NA	NA	7.64E-05	462166	2.68E-08	212889	TRUE	0.001054496	35.33462755	5.69E-05
142	rs3764002	T	C	T	C	-0.0160772	-0.038	0.261552	0.3435	FALSE	FALSE	FALSE	finn-b-DM_RETINA_PROLIF	12	108618630	0.0173	212889	0.0280899	Proliferative diabetic retinopathy (DM_RETINA_PROLIF) || id:finn-b-DM_RETINA_PROLIF	Proliferative diabetic retinopathy (DM_RETINA_PROLIF)	Proliferative diabetic retinopathy (DM_RETINA_PROLIF) || ||	TRUE	igd	2.80E-15	0.00203505	462166	12	108618630	ukb-b-9405	|| id:ukb-b-9405	TRUE	reported	igd	2	TRUE	NA	NA	0.000135026	462166	2.27E-05	212889	TRUE	0.008820259	62.41236802	9.98E-05
143	rs3768321	T	G	T	G	0.0176726	0.0552	0.196525	0.1646	FALSE	FALSE	FALSE	finn-b-DM_RETINA_PROLIF	1	40035928	0.0222	212889	0.01299	Proliferative diabetic retinopathy (DM_RETINA_PROLIF) || id:finn-b-DM_RETINA_PROLIF	Proliferative diabetic retinopathy (DM_RETINA_PROLIF)	Proliferative diabetic retinopathy (DM_RETINA_PROLIF) || ||	TRUE	igd	3.80E-15	0.00224849	462166	1	40035928	ukb-b-9405	|| id:ukb-b-9405	TRUE	reported	igd	2	TRUE	NA	NA	0.000133649	462166	2.90E-05	212889	TRUE	0.018455406	61.77588485	9.86E-05
144	rs3784692	T	C	T	C	0.0185824	0.0155	0.601752	0.6441	FALSE	FALSE	FALSE	finn-b-DM_RETINA_PROLIF	15	67988133	0.0171	212889	0.3652	Proliferative diabetic retinopathy (DM_RETINA_PROLIF) || id:finn-b-DM_RETINA_PROLIF	Proliferative diabetic retinopathy (DM_RETINA_PROLIF)	Proliferative diabetic retinopathy (DM_RETINA_PROLIF) || ||	TRUE	igd	2.60E-24	0.00182662	462166	15	67988133	ukb-b-9405	|| id:ukb-b-9405	TRUE	reported	igd	2	TRUE	NA	NA	0.000223879	462166	3.86E-06	212889	TRUE	6.95E-07	103.4920981	0.000165503
145	rs3807566	T	G	T	G	-0.012149	0.012	0.438304	0.3785	FALSE	FALSE	FALSE	finn-b-DM_RETINA_PROLIF	7	50564204	0.0169	212889	0.479001	Proliferative diabetic retinopathy (DM_RETINA_PROLIF) || id:finn-b-DM_RETINA_PROLIF	Proliferative diabetic retinopathy (DM_RETINA_PROLIF)	Proliferative diabetic retinopathy (DM_RETINA_PROLIF) || ||	TRUE	igd	1.70E-11	0.00180583	462166	7	50564204	ukb-b-9405	|| id:ukb-b-9405	TRUE	reported	igd	2	TRUE	NA	NA	9.79E-05	462166	2.37E-06	212889	TRUE	0.001420368	45.26133264	7.27E-05
146	rs3814883	T	C	T	C	0.0239816	-0.0194	0.482382	0.4118	FALSE	FALSE	FALSE	finn-b-DM_RETINA_PROLIF	16	29994922	0.0166	212889	0.2431	Proliferative diabetic retinopathy (DM_RETINA_PROLIF) || id:finn-b-DM_RETINA_PROLIF	Proliferative diabetic retinopathy (DM_RETINA_PROLIF)	Proliferative diabetic retinopathy (DM_RETINA_PROLIF) || ||	TRUE	igd	1.10E-40	0.00179535	462166	16	29994922	ukb-b-9405	|| id:ukb-b-9405	TRUE	reported	igd	2	TRUE	NA	NA	0.000385917	462166	6.42E-06	212889	TRUE	6.41E-11	178.4259664	0.000287202
147	rs3856038	A	C	A	C	0.0111282	0.0038	0.301952	0.2492	FALSE	FALSE	FALSE	finn-b-DM_RETINA_PROLIF	1	80844249	0.0189	212889	0.8406	Proliferative diabetic retinopathy (DM_RETINA_PROLIF) || id:finn-b-DM_RETINA_PROLIF	Proliferative diabetic retinopathy (DM_RETINA_PROLIF)	Proliferative diabetic retinopathy (DM_RETINA_PROLIF) || ||	TRUE	igd	1.00E-08	0.00194167	462166	1	80844249	ukb-b-9405	|| id:ukb-b-9405	TRUE	reported	igd	2	TRUE	NA	NA	7.11E-05	462166	1.90E-07	212889	TRUE	0.002272375	32.84724907	5.22E-05
148	rs3935190	A	G	A	G	-0.0126195	0.0294	0.536793	0.5046	FALSE	FALSE	FALSE	finn-b-DM_RETINA_PROLIF	17	79084367	0.0165	212889	0.07416	Proliferative diabetic retinopathy (DM_RETINA_PROLIF) || id:finn-b-DM_RETINA_PROLIF	Proliferative diabetic retinopathy (DM_RETINA_PROLIF)	Proliferative diabetic retinopathy (DM_RETINA_PROLIF) || ||	TRUE	igd	2.80E-12	0.00180625	462166	17	79084367	ukb-b-9405	|| id:ukb-b-9405	TRUE	reported	igd	2	TRUE	NA	NA	0.000105606	462166	1.49E-05	212889	TRUE	0.014322276	48.81222177	7.92E-05
149	rs3936510	T	G	T	G	0.0137147	0.0208	0.201255	0.1391	FALSE	FALSE	FALSE	finn-b-DM_RETINA_PROLIF	5	55860866	0.0238	212889	0.3825	Proliferative diabetic retinopathy (DM_RETINA_PROLIF) || id:finn-b-DM_RETINA_PROLIF	Proliferative diabetic retinopathy (DM_RETINA_PROLIF)	Proliferative diabetic retinopathy (DM_RETINA_PROLIF) || ||	TRUE	igd	7.30E-10	0.0022268	462166	5	55860866	ukb-b-9405	|| id:ukb-b-9405	TRUE	reported	igd	2	TRUE	NA	NA	8.21E-05	462166	3.59E-06	212889	TRUE	0.006228443	37.93238929	6.05E-05
151	rs4072917	A	G	A	G	0.0117189	0.012	0.474253	0.4393	FALSE	FALSE	FALSE	finn-b-DM_RETINA_PROLIF	8	143300279	0.0165	212889	0.4699	Proliferative diabetic retinopathy (DM_RETINA_PROLIF) || id:finn-b-DM_RETINA_PROLIF	Proliferative diabetic retinopathy (DM_RETINA_PROLIF)	Proliferative diabetic retinopathy (DM_RETINA_PROLIF) || ||	TRUE	igd	7.40E-11	0.0017994	462166	8	143300279	ukb-b-9405	|| id:ukb-b-9405	TRUE	reported	igd	2	TRUE	NA	NA	9.18E-05	462166	2.48E-06	212889	TRUE	0.002246753	42.41488213	6.85E-05
152	rs4075353	A	G	A	G	-0.0105885	0.006	0.344101	0.3554	FALSE	FALSE	FALSE	finn-b-DM_RETINA_PROLIF	10	102415609	0.0172	212889	0.727601	Proliferative diabetic retinopathy (DM_RETINA_PROLIF) || id:finn-b-DM_RETINA_PROLIF	Proliferative diabetic retinopathy (DM_RETINA_PROLIF)	Proliferative diabetic retinopathy (DM_RETINA_PROLIF) || ||	TRUE	igd	2.20E-08	0.00189213	462166	10	102415609	ukb-b-9405	|| id:ukb-b-9405	TRUE	reported	igd	2	TRUE	NA	NA	6.78E-05	462166	5.72E-07	212889	TRUE	0.004318256	31.31604719	5.06E-05
153	rs41279738	G	T	G	T	0.0522591	0.0263	0.025998	0.05686	FALSE	FALSE	FALSE	finn-b-DM_RETINA_PROLIF	1	110082551	0.0352	212889	0.4545	Proliferative diabetic retinopathy (DM_RETINA_PROLIF) || id:finn-b-DM_RETINA_PROLIF	Proliferative diabetic retinopathy (DM_RETINA_PROLIF)	Proliferative diabetic retinopathy (DM_RETINA_PROLIF) || ||	TRUE	igd	1.70E-20	0.00563338	462166	1	110082551	ukb-b-9405	|| id:ukb-b-9405	TRUE	reported	igd	2	TRUE	NA	NA	0.00018617	462166	2.62E-06	212889	TRUE	4.41E-06	86.05691178	0.00013831
154	rs4148155	G	A	G	A	-0.0189755	0.0034	0.113256	0.07471	FALSE	FALSE	FALSE	finn-b-DM_RETINA_PROLIF	4	89054667	0.0314	212889	0.913	Proliferative diabetic retinopathy (DM_RETINA_PROLIF) || id:finn-b-DM_RETINA_PROLIF	Proliferative diabetic retinopathy (DM_RETINA_PROLIF)	Proliferative diabetic retinopathy (DM_RETINA_PROLIF) || ||	TRUE	igd	1.50E-11	0.00281242	462166	4	89054667	ukb-b-9405	|| id:ukb-b-9405	TRUE	reported	igd	2	TRUE	NA	NA	9.85E-05	462166	5.51E-08	212889	TRUE	0.000216203	45.52249965	7.23E-05
155	rs4290163	T	G	T	G	0.0113777	0.0251	0.392697	0.3882	FALSE	FALSE	FALSE	finn-b-DM_RETINA_PROLIF	10	104610926	0.0168	212889	0.1362	Proliferative diabetic retinopathy (DM_RETINA_PROLIF) || id:finn-b-DM_RETINA_PROLIF	Proliferative diabetic retinopathy (DM_RETINA_PROLIF)	Proliferative diabetic retinopathy (DM_RETINA_PROLIF) || ||	TRUE	igd	5.40E-10	0.00183305	462166	10	104610926	ukb-b-9405	|| id:ukb-b-9405	TRUE	reported	igd	2	TRUE	NA	NA	8.34E-05	462166	1.05E-05	212889	TRUE	0.024486727	38.52656897	6.17E-05
156	rs429343	G	A	G	A	-0.0124509	-0.0132	0.576576	0.5308	FALSE	FALSE	FALSE	finn-b-DM_RETINA_PROLIF	2	147903382	0.0165	212889	0.4241	Proliferative diabetic retinopathy (DM_RETINA_PROLIF) || id:finn-b-DM_RETINA_PROLIF	Proliferative diabetic retinopathy (DM_RETINA_PROLIF)	Proliferative diabetic retinopathy (DM_RETINA_PROLIF) || ||	TRUE	igd	5.90E-12	0.00180931	462166	2	147903382	ukb-b-9405	|| id:ukb-b-9405	TRUE	reported	igd	2	TRUE	NA	NA	0.000102455	462166	3.01E-06	212889	TRUE	0.001362437	47.35605574	7.57E-05
157	rs4391948	C	G	C	G	0.011562	0.0241	0.282389	0.3692	FALSE	TRUE	FALSE	finn-b-DM_RETINA_PROLIF	13	86484234	0.017	212889	0.1556	Proliferative diabetic retinopathy (DM_RETINA_PROLIF) || id:finn-b-DM_RETINA_PROLIF	Proliferative diabetic retinopathy (DM_RETINA_PROLIF)	Proliferative diabetic retinopathy (DM_RETINA_PROLIF) || ||	TRUE	igd	6.70E-09	0.00199383	462166	13	86484234	ukb-b-9405	|| id:ukb-b-9405	TRUE	reported	igd	2	TRUE	NA	NA	7.28E-05	462166	9.44E-06	212889	TRUE	0.037209414	33.6271203	5.42E-05
158	rs4456769	T	C	T	C	0.0134001	-0.0093	0.333423	0.3439	FALSE	FALSE	FALSE	finn-b-DM_RETINA_PROLIF	20	25190777	0.0172	212889	0.5882	Proliferative diabetic retinopathy (DM_RETINA_PROLIF) || id:finn-b-DM_RETINA_PROLIF	Proliferative diabetic retinopathy (DM_RETINA_PROLIF)	Proliferative diabetic retinopathy (DM_RETINA_PROLIF) || ||	TRUE	igd	1.80E-12	0.0019003	462166	20	25190777	ukb-b-9405	|| id:ukb-b-9405	TRUE	reported	igd	2	TRUE	NA	NA	0.000107579	462166	1.37E-06	212889	TRUE	0.000443901	49.72465081	7.98E-05
159	rs4482463	A	C	A	C	-0.0258908	-0.0083	0.923005	0.9403	FALSE	FALSE	FALSE	finn-b-DM_RETINA_PROLIF	2	205375909	0.0349	212889	0.8121	Proliferative diabetic retinopathy (DM_RETINA_PROLIF) || id:finn-b-DM_RETINA_PROLIF	Proliferative diabetic retinopathy (DM_RETINA_PROLIF)	Proliferative diabetic retinopathy (DM_RETINA_PROLIF) || ||	TRUE	igd	1.30E-14	0.00335821	462166	2	205375909	ukb-b-9405	|| id:ukb-b-9405	TRUE	reported	igd	2	TRUE	NA	NA	0.000128595	462166	2.66E-07	212889	TRUE	3.59E-05	59.43951249	9.53E-05
160	rs4527444	G	A	G	A	0.0105243	-0.0027	0.541317	0.5137	FALSE	FALSE	FALSE	finn-b-DM_RETINA_PROLIF	4	30842780	0.0164	212889	0.869	Proliferative diabetic retinopathy (DM_RETINA_PROLIF) || id:finn-b-DM_RETINA_PROLIF	Proliferative diabetic retinopathy (DM_RETINA_PROLIF)	Proliferative diabetic retinopathy (DM_RETINA_PROLIF) || ||	TRUE	igd	4.50E-09	0.00179433	462166	4	30842780	ukb-b-9405	|| id:ukb-b-9405	TRUE	reported	igd	2	TRUE	NA	NA	7.44E-05	462166	1.27E-07	212889	TRUE	0.001591119	34.40185033	5.50E-05
161	rs4552632	A	G	A	G	-0.0101695	0.0043	0.616568	0.6609	FALSE	FALSE	FALSE	finn-b-DM_RETINA_PROLIF	5	164574688	0.0173	212889	0.8028	Proliferative diabetic retinopathy (DM_RETINA_PROLIF) || id:finn-b-DM_RETINA_PROLIF	Proliferative diabetic retinopathy (DM_RETINA_PROLIF)	Proliferative diabetic retinopathy (DM_RETINA_PROLIF) || ||	TRUE	igd	3.30E-08	0.00184128	462166	5	164574688	ukb-b-9405	|| id:ukb-b-9405	TRUE	reported	igd	2	TRUE	NA	NA	6.60E-05	462166	2.90E-07	212889	TRUE	0.003780717	30.50419226	4.89E-05
162	rs4689465	C	T	C	T	-0.0108689	0.0269	0.525445	0.5009	FALSE	FALSE	FALSE	finn-b-DM_RETINA_PROLIF	4	6490789	0.0164	212889	0.1015	Proliferative diabetic retinopathy (DM_RETINA_PROLIF) || id:finn-b-DM_RETINA_PROLIF	Proliferative diabetic retinopathy (DM_RETINA_PROLIF)	Proliferative diabetic retinopathy (DM_RETINA_PROLIF) || ||	TRUE	igd	1.30E-09	0.00178976	462166	4	6490789	ukb-b-9405	|| id:ukb-b-9405	TRUE	reported	igd	2	TRUE	NA	NA	7.98E-05	462166	1.26E-05	212889	TRUE	0.040062257	36.87920842	5.89E-05
163	rs4718964	T	G	T	G	0.0122483	-0.0271	0.413175	0.4102	FALSE	FALSE	FALSE	finn-b-DM_RETINA_PROLIF	7	70038969	0.0167	212889	0.1051	Proliferative diabetic retinopathy (DM_RETINA_PROLIF) || id:finn-b-DM_RETINA_PROLIF	Proliferative diabetic retinopathy (DM_RETINA_PROLIF)	Proliferative diabetic retinopathy (DM_RETINA_PROLIF) || ||	TRUE	igd	1.80E-11	0.00182202	462166	7	70038969	ukb-b-9405	|| id:ukb-b-9405	TRUE	reported	igd	2	TRUE	NA	NA	9.78E-05	462166	1.24E-05	212889	TRUE	0.015002045	45.19031311	7.27E-05
164	rs4722398	T	C	T	C	0.0168104	-0.0125	0.136117	0.07005	FALSE	FALSE	FALSE	finn-b-DM_RETINA_PROLIF	7	3125220	0.0323	212889	0.698101	Proliferative diabetic retinopathy (DM_RETINA_PROLIF) || id:finn-b-DM_RETINA_PROLIF	Proliferative diabetic retinopathy (DM_RETINA_PROLIF)	Proliferative diabetic retinopathy (DM_RETINA_PROLIF) || ||	TRUE	igd	1.00E-10	0.00260196	462166	7	3125220	ukb-b-9405	|| id:ukb-b-9405	TRUE	reported	igd	2	TRUE	NA	NA	9.03E-05	462166	7.04E-07	212889	TRUE	0.000940103	41.74023245	6.65E-05
165	rs4740627	C	T	C	T	-0.0147232	-0.0159	0.44248	0.5066	FALSE	FALSE	FALSE	finn-b-DM_RETINA_PROLIF	9	15857875	0.0164	212889	0.331	Proliferative diabetic retinopathy (DM_RETINA_PROLIF) || id:finn-b-DM_RETINA_PROLIF	Proliferative diabetic retinopathy (DM_RETINA_PROLIF)	Proliferative diabetic retinopathy (DM_RETINA_PROLIF) || ||	TRUE	igd	3.40E-16	0.00180496	462166	9	15857875	ukb-b-9405	|| id:ukb-b-9405	TRUE	reported	igd	2	TRUE	NA	NA	0.00014395	462166	4.42E-06	212889	TRUE	0.00015779	66.53792596	0.000106952
166	rs4742782	G	C	G	C	0.0124912	0.0181	0.315942	0.3887	FALSE	TRUE	FALSE	finn-b-DM_RETINA_PROLIF	9	103089143	0.0168	212889	0.2824	Proliferative diabetic retinopathy (DM_RETINA_PROLIF) || id:finn-b-DM_RETINA_PROLIF	Proliferative diabetic retinopathy (DM_RETINA_PROLIF)	Proliferative diabetic retinopathy (DM_RETINA_PROLIF) || ||	TRUE	igd	8.00E-11	0.00192172	462166	9	103089143	ukb-b-9405	|| id:ukb-b-9405	TRUE	reported	igd	2	TRUE	NA	NA	9.14E-05	462166	5.45E-06	212889	TRUE	0.005802887	42.2501353	6.74E-05
167	rs4757144	A	G	A	G	0.0114509	-0.0023	0.590195	0.5083	FALSE	FALSE	FALSE	finn-b-DM_RETINA_PROLIF	11	13331226	0.0164	212889	0.8881	Proliferative diabetic retinopathy (DM_RETINA_PROLIF) || id:finn-b-DM_RETINA_PROLIF	Proliferative diabetic retinopathy (DM_RETINA_PROLIF)	Proliferative diabetic retinopathy (DM_RETINA_PROLIF) || ||	TRUE	igd	3.10E-10	0.0018194	462166	11	13331226	ukb-b-9405	|| id:ukb-b-9405	TRUE	reported	igd	2	TRUE	NA	NA	8.57E-05	462166	9.24E-08	212889	TRUE	0.000630095	39.61164364	6.34E-05
168	rs4812405	A	C	A	C	-0.018403	0.0275	0.077583	0.02442	FALSE	FALSE	FALSE	finn-b-DM_RETINA_PROLIF	20	35276585	0.0537	212889	0.6089	Proliferative diabetic retinopathy (DM_RETINA_PROLIF) || id:finn-b-DM_RETINA_PROLIF	Proliferative diabetic retinopathy (DM_RETINA_PROLIF)	Proliferative diabetic retinopathy (DM_RETINA_PROLIF) || ||	TRUE	igd	4.50E-08	0.00336318	462166	20	35276585	ukb-b-9405	|| id:ukb-b-9405	TRUE	reported	igd	2	TRUE	NA	NA	6.48E-05	462166	1.23E-06	212889	TRUE	0.008070477	29.94173959	4.85E-05
169	rs484455	A	G	A	G	-0.0115336	-0.0276	0.481363	0.6152	FALSE	FALSE	FALSE	finn-b-DM_RETINA_PROLIF	13	109835686	0.0169	212889	0.1019	Proliferative diabetic retinopathy (DM_RETINA_PROLIF) || id:finn-b-DM_RETINA_PROLIF	Proliferative diabetic retinopathy (DM_RETINA_PROLIF)	Proliferative diabetic retinopathy (DM_RETINA_PROLIF) || ||	TRUE	igd	1.40E-10	0.00179638	462166	13	109835686	ukb-b-9405	|| id:ukb-b-9405	TRUE	reported	igd	2	TRUE	NA	NA	8.92E-05	462166	1.25E-05	212889	TRUE	0.024183239	41.22240715	6.64E-05
170	rs4851283	G	C	G	C	-0.0173961	-0.0215	0.684805	0.781	FALSE	TRUE	FALSE	finn-b-DM_RETINA_PROLIF	2	100894802	0.0198	212889	0.2782	Proliferative diabetic retinopathy (DM_RETINA_PROLIF) || id:finn-b-DM_RETINA_PROLIF	Proliferative diabetic retinopathy (DM_RETINA_PROLIF)	Proliferative diabetic retinopathy (DM_RETINA_PROLIF) || ||	TRUE	igd	2.50E-19	0.00193525	462166	2	100894802	ukb-b-9405	|| id:ukb-b-9405	TRUE	reported	igd	2	TRUE	NA	NA	0.000174807	462166	5.54E-06	212889	TRUE	3.33E-05	80.80340067	0.000130641
171	rs4870261	T	C	T	C	0.0139923	0.0094	0.163225	0.2016	FALSE	FALSE	FALSE	finn-b-DM_RETINA_PROLIF	6	154319802	0.0204	212889	0.6461	Proliferative diabetic retinopathy (DM_RETINA_PROLIF) || id:finn-b-DM_RETINA_PROLIF	Proliferative diabetic retinopathy (DM_RETINA_PROLIF)	Proliferative diabetic retinopathy (DM_RETINA_PROLIF) || ||	TRUE	igd	7.70E-09	0.00242288	462166	6	154319802	ukb-b-9405	|| id:ukb-b-9405	TRUE	reported	igd	2	TRUE	NA	NA	7.22E-05	462166	9.97E-07	212889	TRUE	0.004212247	33.35142587	5.35E-05
172	rs4876611	G	A	G	A	0.0150085	0.0095	0.720239	0.6908	FALSE	FALSE	FALSE	finn-b-DM_RETINA_PROLIF	8	116671848	0.0177	212889	0.5926	Proliferative diabetic retinopathy (DM_RETINA_PROLIF) || id:finn-b-DM_RETINA_PROLIF	Proliferative diabetic retinopathy (DM_RETINA_PROLIF)	Proliferative diabetic retinopathy (DM_RETINA_PROLIF) || ||	TRUE	igd	5.30E-14	0.0019947	462166	8	116671848	ukb-b-9405	|| id:ukb-b-9405	TRUE	reported	igd	2	TRUE	NA	NA	0.000122481	462166	1.35E-06	212889	TRUE	0.000156081	56.61342163	9.08E-05
173	rs4900715	A	G	A	G	-0.0114279	-0.0448	0.507101	0.5852	FALSE	FALSE	FALSE	finn-b-DM_RETINA_PROLIF	14	47306418	0.0167	212889	0.007171	Proliferative diabetic retinopathy (DM_RETINA_PROLIF) || id:finn-b-DM_RETINA_PROLIF	Proliferative diabetic retinopathy (DM_RETINA_PROLIF)	Proliferative diabetic retinopathy (DM_RETINA_PROLIF) || ||	TRUE	igd	1.90E-10	0.00179331	462166	14	47306418	ukb-b-9405	|| id:ukb-b-9405	TRUE	reported	igd	2	TRUE	NA	NA	8.79E-05	462166	3.38E-05	212889	TRUE	0.174176023	40.60898385	6.53E-05
174	rs4971680	G	A	G	A	-0.0107345	-0.0131	0.659269	0.6643	FALSE	FALSE	FALSE	finn-b-DM_RETINA_PROLIF	2	50694233	0.0174	212889	0.4507	Proliferative diabetic retinopathy (DM_RETINA_PROLIF) || id:finn-b-DM_RETINA_PROLIF	Proliferative diabetic retinopathy (DM_RETINA_PROLIF)	Proliferative diabetic retinopathy (DM_RETINA_PROLIF) || ||	TRUE	igd	1.20E-08	0.00188233	462166	2	50694233	ukb-b-9405	|| id:ukb-b-9405	TRUE	reported	igd	2	TRUE	NA	NA	7.04E-05	462166	2.66E-06	212889	TRUE	0.009893394	32.52161564	5.18E-05
175	rs539515	C	A	C	A	0.0378223	-0.0029	0.204929	0.1779	FALSE	FALSE	FALSE	finn-b-DM_RETINA_PROLIF	1	177889025	0.0214	212889	0.893	Proliferative diabetic retinopathy (DM_RETINA_PROLIF) || id:finn-b-DM_RETINA_PROLIF	Proliferative diabetic retinopathy (DM_RETINA_PROLIF)	Proliferative diabetic retinopathy (DM_RETINA_PROLIF) || ||	TRUE	igd	1.50E-65	0.00221181	462166	1	177889025	ukb-b-9405	|| id:ukb-b-9405	TRUE	reported	igd	2	TRUE	NA	NA	0.000632309	462166	8.63E-08	212889	TRUE	2.31E-21	292.4153964	0.00046616
176	rs55726687	A	G	A	G	0.0199369	-0.0049	0.209735	0.2144	FALSE	FALSE	FALSE	finn-b-DM_RETINA_PROLIF	12	991306	0.02	212889	0.8064	Proliferative diabetic retinopathy (DM_RETINA_PROLIF) || id:finn-b-DM_RETINA_PROLIF	Proliferative diabetic retinopathy (DM_RETINA_PROLIF)	Proliferative diabetic retinopathy (DM_RETINA_PROLIF) || ||	TRUE	igd	1.10E-19	0.00219529	462166	12	991306	ukb-b-9405	|| id:ukb-b-9405	TRUE	reported	igd	2	TRUE	NA	NA	0.000178426	462166	2.82E-07	212889	TRUE	9.72E-07	82.4767355	0.000131762
177	rs55794894	A	G	A	G	-0.014525	-0.0148	0.135429	0.1391	FALSE	FALSE	FALSE	finn-b-DM_RETINA_PROLIF	7	133516821	0.0238	212889	0.5359	Proliferative diabetic retinopathy (DM_RETINA_PROLIF) || id:finn-b-DM_RETINA_PROLIF	Proliferative diabetic retinopathy (DM_RETINA_PROLIF)	Proliferative diabetic retinopathy (DM_RETINA_PROLIF) || ||	TRUE	igd	2.80E-08	0.00261481	462166	7	133516821	ukb-b-9405	|| id:ukb-b-9405	TRUE	reported	igd	2	TRUE	NA	NA	6.68E-05	462166	1.82E-06	212889	TRUE	0.009189936	30.85687973	4.94E-05
178	rs56094641	G	A	G	A	0.057552	0.044	0.404591	0.4188	FALSE	FALSE	FALSE	finn-b-DM_RETINA_PROLIF	16	53806453	0.0166	212889	0.00795701	Proliferative diabetic retinopathy (DM_RETINA_PROLIF) || id:finn-b-DM_RETINA_PROLIF	Proliferative diabetic retinopathy (DM_RETINA_PROLIF)	Proliferative diabetic retinopathy (DM_RETINA_PROLIF) || ||	TRUE	igd	1.00E-200	0.00182234	462166	16	53806453	ukb-b-9405	|| id:ukb-b-9405	TRUE	reported	igd	2	TRUE	NA	NA	0.002153425	462166	3.30E-05	212889	TRUE	1.99E-54	997.3831458	0.001595815
179	rs56807059	C	A	C	A	-0.0108864	-0.0187	0.399311	0.436	FALSE	FALSE	FALSE	finn-b-DM_RETINA_PROLIF	17	44189270	0.0166	212889	0.2595	Proliferative diabetic retinopathy (DM_RETINA_PROLIF) || id:finn-b-DM_RETINA_PROLIF	Proliferative diabetic retinopathy (DM_RETINA_PROLIF)	Proliferative diabetic retinopathy (DM_RETINA_PROLIF) || ||	TRUE	igd	3.10E-09	0.00183625	462166	17	44189270	ukb-b-9405	|| id:ukb-b-9405	TRUE	reported	igd	2	TRUE	NA	NA	7.60E-05	462166	5.96E-06	212889	TRUE	0.016521036	35.14835123	5.69E-05
180	rs57386420	G	C	G	C	-0.0140155	0.0122	0.161248	0.2266	FALSE	TRUE	FALSE	finn-b-DM_RETINA_PROLIF	3	25368355	0.0196	212889	0.533	Proliferative diabetic retinopathy (DM_RETINA_PROLIF) || id:finn-b-DM_RETINA_PROLIF	Proliferative diabetic retinopathy (DM_RETINA_PROLIF)	Proliferative diabetic retinopathy (DM_RETINA_PROLIF) || ||	TRUE	igd	8.30E-09	0.002432	462166	3	25368355	ukb-b-9405	|| id:ukb-b-9405	TRUE	reported	igd	2	TRUE	NA	NA	7.19E-05	462166	1.82E-06	212889	TRUE	0.006503678	33.21161924	5.31E-05
181	rs577721086	C	T	C	T	0.0306437	0.0019	0.049503	0.06474	FALSE	FALSE	FALSE	finn-b-DM_RETINA_PROLIF	6	127440047	0.0339	212889	0.9546	Proliferative diabetic retinopathy (DM_RETINA_PROLIF) || id:finn-b-DM_RETINA_PROLIF	Proliferative diabetic retinopathy (DM_RETINA_PROLIF)	Proliferative diabetic retinopathy (DM_RETINA_PROLIF) || ||	TRUE	igd	2.00E-13	0.0041713	462166	6	127440047	ukb-b-9405	|| id:ukb-b-9405	TRUE	reported	igd	2	TRUE	NA	NA	0.00011676	462166	1.48E-08	212889	TRUE	4.52E-05	53.96840128	8.84E-05
182	rs58862095	T	C	T	C	-0.0165812	-0.0046	0.419271	0.5148	FALSE	FALSE	FALSE	finn-b-DM_RETINA_PROLIF	7	75081418	0.0164	212889	0.777301	Proliferative diabetic retinopathy (DM_RETINA_PROLIF) || id:finn-b-DM_RETINA_PROLIF	Proliferative diabetic retinopathy (DM_RETINA_PROLIF)	Proliferative diabetic retinopathy (DM_RETINA_PROLIF) || ||	TRUE	igd	7.10E-20	0.00181678	462166	7	75081418	ukb-b-9405	|| id:ukb-b-9405	TRUE	reported	igd	2	TRUE	NA	NA	0.000180199	462166	3.70E-07	212889	TRUE	9.93E-07	83.29659235	0.000133884
183	rs588660	A	G	A	G	0.0155276	-0.008	0.584119	0.5999	FALSE	FALSE	FALSE	finn-b-DM_RETINA_PROLIF	1	96886604	0.0167	212889	0.632	Proliferative diabetic retinopathy (DM_RETINA_PROLIF) || id:finn-b-DM_RETINA_PROLIF	Proliferative diabetic retinopathy (DM_RETINA_PROLIF)	Proliferative diabetic retinopathy (DM_RETINA_PROLIF) || ||	TRUE	igd	1.00E-17	0.00181174	462166	1	96886604	ukb-b-9405	|| id:ukb-b-9405	TRUE	reported	igd	2	TRUE	NA	NA	0.00015891	462166	1.08E-06	212889	TRUE	1.00E-05	73.45424918	0.000117141
184	rs59068084	T	G	T	G	0.0101403	0.0161	0.410212	0.3919	FALSE	FALSE	FALSE	finn-b-DM_RETINA_PROLIF	4	113256737	0.0168	212889	0.3381	Proliferative diabetic retinopathy (DM_RETINA_PROLIF) || id:finn-b-DM_RETINA_PROLIF	Proliferative diabetic retinopathy (DM_RETINA_PROLIF)	Proliferative diabetic retinopathy (DM_RETINA_PROLIF) || ||	TRUE	igd	2.50E-08	0.00181938	462166	4	113256737	ukb-b-9405	|| id:ukb-b-9405	TRUE	reported	igd	2	TRUE	NA	NA	6.72E-05	462166	4.31E-06	212889	TRUE	0.019442667	31.06381384	4.98E-05
185	rs6001877	A	G	A	G	-0.010579	0.0034	0.339906	0.3718	FALSE	FALSE	FALSE	finn-b-DM_RETINA_PROLIF	22	40712637	0.017	212889	0.8395	Proliferative diabetic retinopathy (DM_RETINA_PROLIF) || id:finn-b-DM_RETINA_PROLIF	Proliferative diabetic retinopathy (DM_RETINA_PROLIF)	Proliferative diabetic retinopathy (DM_RETINA_PROLIF) || ||	TRUE	igd	2.40E-08	0.00189657	462166	22	40712637	ukb-b-9405	|| id:ukb-b-9405	TRUE	reported	igd	2	TRUE	NA	NA	6.73E-05	462166	1.88E-07	212889	TRUE	0.003008107	31.11368719	5.02E-05
186	rs6069037	A	C	A	C	-0.011125	-0.0068	0.731389	0.757	FALSE	FALSE	FALSE	finn-b-DM_RETINA_PROLIF	20	53503198	0.0192	212889	0.724001	Proliferative diabetic retinopathy (DM_RETINA_PROLIF) || id:finn-b-DM_RETINA_PROLIF	Proliferative diabetic retinopathy (DM_RETINA_PROLIF)	Proliferative diabetic retinopathy (DM_RETINA_PROLIF) || ||	TRUE	igd	3.60E-08	0.00202001	462166	20	53503198	ukb-b-9405	|| id:ukb-b-9405	TRUE	reported	igd	2	TRUE	NA	NA	6.56E-05	462166	5.89E-07	212889	TRUE	0.00511469	30.331438	4.86E-05
187	rs61813324	T	C	T	C	0.0219762	-0.015	0.135713	0.1578	FALSE	FALSE	FALSE	finn-b-DM_RETINA_PROLIF	1	156049877	0.0227	212889	0.5096	Proliferative diabetic retinopathy (DM_RETINA_PROLIF) || id:finn-b-DM_RETINA_PROLIF	Proliferative diabetic retinopathy (DM_RETINA_PROLIF)	Proliferative diabetic retinopathy (DM_RETINA_PROLIF) || ||	TRUE	igd	9.50E-17	0.00264443	462166	1	156049877	ukb-b-9405	|| id:ukb-b-9405	TRUE	reported	igd	2	TRUE	NA	NA	0.00014941	462166	2.05E-06	212889	TRUE	3.79E-05	69.06230146	0.000113296
188	rs61903695	G	A	G	A	0.0134514	0.0104	0.254942	0.2464	FALSE	FALSE	FALSE	finn-b-DM_RETINA_PROLIF	11	89922417	0.0191	212889	0.584	Proliferative diabetic retinopathy (DM_RETINA_PROLIF) || id:finn-b-DM_RETINA_PROLIF	Proliferative diabetic retinopathy (DM_RETINA_PROLIF)	Proliferative diabetic retinopathy (DM_RETINA_PROLIF) || ||	TRUE	igd	5.90E-11	0.00205497	462166	11	89922417	ukb-b-9405	|| id:ukb-b-9405	TRUE	reported	igd	2	TRUE	NA	NA	9.27E-05	462166	1.39E-06	212889	TRUE	0.001258233	42.8473535	6.87E-05
189	rs62243489	G	T	G	T	-0.0155648	-0.0295	0.259239	0.2941	FALSE	FALSE	FALSE	finn-b-DM_RETINA_PROLIF	3	62482927	0.0181	212889	0.1034	Proliferative diabetic retinopathy (DM_RETINA_PROLIF) || id:finn-b-DM_RETINA_PROLIF	Proliferative diabetic retinopathy (DM_RETINA_PROLIF)	Proliferative diabetic retinopathy (DM_RETINA_PROLIF) || ||	TRUE	igd	3.00E-14	0.00204876	462166	3	62482927	ukb-b-9405	|| id:ukb-b-9405	TRUE	reported	igd	2	TRUE	NA	NA	0.000124869	462166	1.25E-05	212889	TRUE	0.003526106	57.7171551	9.30E-05
190	rs62413399	T	C	T	C	0.0153146	0.0034	0.125759	0.1184	FALSE	FALSE	FALSE	finn-b-DM_RETINA_PROLIF	6	80297080	0.0255	212889	0.8929	Proliferative diabetic retinopathy (DM_RETINA_PROLIF) || id:finn-b-DM_RETINA_PROLIF	Proliferative diabetic retinopathy (DM_RETINA_PROLIF)	Proliferative diabetic retinopathy (DM_RETINA_PROLIF) || ||	TRUE	igd	1.40E-08	0.00269899	462166	6	80297080	ukb-b-9405	|| id:ukb-b-9405	TRUE	reported	igd	2	TRUE	NA	NA	6.97E-05	462166	8.35E-08	212889	TRUE	0.002097208	32.19650755	5.16E-05
191	rs6493498	C	T	C	T	-0.013082	-0.0103	0.54539	0.5943	FALSE	FALSE	FALSE	finn-b-DM_RETINA_PROLIF	15	51754451	0.0167	212889	0.5384	Proliferative diabetic retinopathy (DM_RETINA_PROLIF) || id:finn-b-DM_RETINA_PROLIF	Proliferative diabetic retinopathy (DM_RETINA_PROLIF)	Proliferative diabetic retinopathy (DM_RETINA_PROLIF) || ||	TRUE	igd	4.20E-13	0.001805	462166	15	51754451	ukb-b-9405	|| id:ukb-b-9405	TRUE	reported	igd	2	TRUE	NA	NA	0.000113644	462166	1.79E-06	212889	TRUE	0.000371322	52.52836427	8.49E-05
192	rs649458	A	T	A	T	-0.018179	-0.0172	0.860102	0.8842	FALSE	TRUE	FALSE	finn-b-DM_RETINA_PROLIF	1	23712528	0.0257	212889	0.5045	Proliferative diabetic retinopathy (DM_RETINA_PROLIF) || id:finn-b-DM_RETINA_PROLIF	Proliferative diabetic retinopathy (DM_RETINA_PROLIF)	Proliferative diabetic retinopathy (DM_RETINA_PROLIF) || ||	TRUE	igd	1.50E-12	0.00256951	462166	1	23712528	ukb-b-9405	|| id:ukb-b-9405	TRUE	reported	igd	2	TRUE	NA	NA	0.000108292	462166	2.10E-06	212889	TRUE	0.000627998	50.05406519	7.95E-05
193	rs6536575	C	T	C	T	0.0108432	-0.0182	0.51907	0.5816	FALSE	FALSE	FALSE	finn-b-DM_RETINA_PROLIF	4	162091639	0.0166	212889	0.2738	Proliferative diabetic retinopathy (DM_RETINA_PROLIF) || id:finn-b-DM_RETINA_PROLIF	Proliferative diabetic retinopathy (DM_RETINA_PROLIF)	Proliferative diabetic retinopathy (DM_RETINA_PROLIF) || ||	TRUE	igd	1.40E-09	0.00178995	462166	4	162091639	ukb-b-9405	|| id:ukb-b-9405	TRUE	reported	igd	2	TRUE	NA	NA	7.94E-05	462166	5.65E-06	212889	TRUE	0.012607005	36.69721761	5.87E-05
195	rs6567160	C	T	C	T	0.0451644	0.0367	0.232725	0.1842	FALSE	FALSE	FALSE	finn-b-DM_RETINA_PROLIF	18	57829135	0.0211	212889	0.0813093	Proliferative diabetic retinopathy (DM_RETINA_PROLIF) || id:finn-b-DM_RETINA_PROLIF	Proliferative diabetic retinopathy (DM_RETINA_PROLIF)	Proliferative diabetic retinopathy (DM_RETINA_PROLIF) || ||	TRUE	igd	7.19E-101	0.00211824	462166	18	57829135	ukb-b-9405	|| id:ukb-b-9405	TRUE	reported	igd	2	TRUE	NA	NA	0.000982696	462166	1.42E-05	212889	TRUE	6.12E-26	454.6133245	0.000728478
196	rs6575340	A	G	A	G	0.0161584	0.0085	0.636022	0.6269	FALSE	FALSE	FALSE	finn-b-DM_RETINA_PROLIF	14	94023972	0.017	212889	0.6145	Proliferative diabetic retinopathy (DM_RETINA_PROLIF) || id:finn-b-DM_RETINA_PROLIF	Proliferative diabetic retinopathy (DM_RETINA_PROLIF)	Proliferative diabetic retinopathy (DM_RETINA_PROLIF) || ||	TRUE	igd	4.60E-18	0.00186502	462166	14	94023972	ukb-b-9405	|| id:ukb-b-9405	TRUE	reported	igd	2	TRUE	NA	NA	0.000162391	462166	1.17E-06	212889	TRUE	8.52E-06	75.06365769	0.000120885
197	rs6682438	C	T	C	T	0.0124771	0.0241	0.673097	0.665	FALSE	FALSE	FALSE	finn-b-DM_RETINA_PROLIF	1	33784146	0.0174	212889	0.1662	Proliferative diabetic retinopathy (DM_RETINA_PROLIF) || id:finn-b-DM_RETINA_PROLIF	Proliferative diabetic retinopathy (DM_RETINA_PROLIF)	Proliferative diabetic retinopathy (DM_RETINA_PROLIF) || ||	TRUE	igd	5.40E-11	0.00190203	462166	1	33784146	ukb-b-9405	|| id:ukb-b-9405	TRUE	reported	igd	2	TRUE	NA	NA	9.31E-05	462166	9.01E-06	212889	TRUE	0.01115642	43.03210455	6.85E-05
198	rs6693294	G	A	G	A	-0.0170126	0.0154	0.688535	0.6277	FALSE	FALSE	FALSE	finn-b-DM_RETINA_PROLIF	1	49879122	0.0169	212889	0.3647	Proliferative diabetic retinopathy (DM_RETINA_PROLIF) || id:finn-b-DM_RETINA_PROLIF	Proliferative diabetic retinopathy (DM_RETINA_PROLIF)	Proliferative diabetic retinopathy (DM_RETINA_PROLIF) || ||	TRUE	igd	1.10E-18	0.00192843	462166	1	49879122	ukb-b-9405	|| id:ukb-b-9405	TRUE	reported	igd	2	TRUE	NA	NA	0.00016837	462166	3.90E-06	212889	TRUE	2.67E-05	77.82759745	0.000124139
199	rs6695898	A	G	A	G	-0.0119251	-0.0215	0.545479	0.5902	FALSE	FALSE	FALSE	finn-b-DM_RETINA_PROLIF	1	47681761	0.0167	212889	0.1967	Proliferative diabetic retinopathy (DM_RETINA_PROLIF) || id:finn-b-DM_RETINA_PROLIF	Proliferative diabetic retinopathy (DM_RETINA_PROLIF)	Proliferative diabetic retinopathy (DM_RETINA_PROLIF) || ||	TRUE	igd	2.80E-11	0.00179213	462166	1	47681761	ukb-b-9405	|| id:ukb-b-9405	TRUE	reported	igd	2	TRUE	NA	NA	9.58E-05	462166	7.79E-06	212889	TRUE	0.007551827	44.27769856	7.05E-05
200	rs6739755	G	A	G	A	-0.0159241	-0.0373	0.603358	0.5967	FALSE	FALSE	FALSE	finn-b-DM_RETINA_PROLIF	2	59330227	0.0167	212889	0.02516	Proliferative diabetic retinopathy (DM_RETINA_PROLIF) || id:finn-b-DM_RETINA_PROLIF	Proliferative diabetic retinopathy (DM_RETINA_PROLIF)	Proliferative diabetic retinopathy (DM_RETINA_PROLIF) || ||	TRUE	igd	3.10E-18	0.00182885	462166	2	59330227	ukb-b-9405	|| id:ukb-b-9405	TRUE	reported	igd	2	TRUE	NA	NA	0.000164016	462166	2.34E-05	212889	TRUE	0.002354091	75.81473462	0.000121371
201	rs67609008	C	T	C	T	0.011102	-0.007	0.283612	0.1824	FALSE	FALSE	FALSE	finn-b-DM_RETINA_PROLIF	10	126640936	0.0214	212889	0.7431	Proliferative diabetic retinopathy (DM_RETINA_PROLIF) || id:finn-b-DM_RETINA_PROLIF	Proliferative diabetic retinopathy (DM_RETINA_PROLIF)	Proliferative diabetic retinopathy (DM_RETINA_PROLIF) || ||	TRUE	igd	2.50E-08	0.00199233	462166	10	126640936	ukb-b-9405	|| id:ukb-b-9405	TRUE	reported	igd	2	TRUE	NA	NA	6.72E-05	462166	5.03E-07	212889	TRUE	0.004255168	31.05130785	5.01E-05
202	rs6769617	T	A	T	A	-0.0115454	-0.0079	0.663829	0.6898	FALSE	TRUE	FALSE	finn-b-DM_RETINA_PROLIF	3	62687746	0.0178	212889	0.6567	Proliferative diabetic retinopathy (DM_RETINA_PROLIF) || id:finn-b-DM_RETINA_PROLIF	Proliferative diabetic retinopathy (DM_RETINA_PROLIF)	Proliferative diabetic retinopathy (DM_RETINA_PROLIF) || ||	TRUE	igd	1.00E-09	0.001891	462166	3	62687746	ukb-b-9405	|| id:ukb-b-9405	TRUE	reported	igd	2	TRUE	NA	NA	8.06E-05	462166	9.25E-07	212889	TRUE	0.002203239	37.27648128	5.95E-05
203	rs6849518	T	C	T	C	0.0218636	0.0214	0.12428	0.1674	FALSE	FALSE	FALSE	finn-b-DM_RETINA_PROLIF	4	20120274	0.0219	212889	0.3285	Proliferative diabetic retinopathy (DM_RETINA_PROLIF) || id:finn-b-DM_RETINA_PROLIF	Proliferative diabetic retinopathy (DM_RETINA_PROLIF)	Proliferative diabetic retinopathy (DM_RETINA_PROLIF) || ||	TRUE	igd	7.10E-16	0.00270973	462166	4	20120274	ukb-b-9405	|| id:ukb-b-9405	TRUE	reported	igd	2	TRUE	NA	NA	0.000140843	462166	4.49E-06	212889	TRUE	0.000197312	65.1015468	0.000104049
204	rs6884728	G	A	G	A	-0.0111777	0.0163	0.657036	0.6991	FALSE	FALSE	FALSE	finn-b-DM_RETINA_PROLIF	5	153092746	0.018	212889	0.3638	Proliferative diabetic retinopathy (DM_RETINA_PROLIF) || id:finn-b-DM_RETINA_PROLIF	Proliferative diabetic retinopathy (DM_RETINA_PROLIF)	Proliferative diabetic retinopathy (DM_RETINA_PROLIF) || ||	TRUE	igd	3.00E-09	0.00188361	462166	5	153092746	ukb-b-9405	|| id:ukb-b-9405	TRUE	reported	igd	2	TRUE	NA	NA	7.62E-05	462166	3.85E-06	212889	TRUE	0.00979018	35.21461331	5.63E-05
205	rs6938973	C	T	C	T	0.0120106	0.003	0.601488	0.6774	FALSE	FALSE	FALSE	finn-b-DM_RETINA_PROLIF	6	98421721	0.0175	212889	0.8651	Proliferative diabetic retinopathy (DM_RETINA_PROLIF) || id:finn-b-DM_RETINA_PROLIF	Proliferative diabetic retinopathy (DM_RETINA_PROLIF)	Proliferative diabetic retinopathy (DM_RETINA_PROLIF) || ||	TRUE	igd	4.90E-11	0.001827	462166	6	98421721	ukb-b-9405	|| id:ukb-b-9405	TRUE	reported	igd	2	TRUE	NA	NA	9.35E-05	462166	1.38E-07	212889	TRUE	0.000385462	43.21677075	6.92E-05
206	rs7035637	G	A	G	A	-0.0120777	-0.0332	0.735223	0.7558	FALSE	FALSE	FALSE	finn-b-DM_RETINA_PROLIF	9	16739403	0.0191	212889	0.0821505	Proliferative diabetic retinopathy (DM_RETINA_PROLIF) || id:finn-b-DM_RETINA_PROLIF	Proliferative diabetic retinopathy (DM_RETINA_PROLIF)	Proliferative diabetic retinopathy (DM_RETINA_PROLIF) || ||	TRUE	igd	2.70E-09	0.00203057	462166	9	16739403	ukb-b-9405	|| id:ukb-b-9405	TRUE	reported	igd	2	TRUE	NA	NA	7.65E-05	462166	1.42E-05	212889	TRUE	0.057183266	35.3779403	5.68E-05
207	rs703983	G	A	G	A	-0.0114394	-0.0301	0.415045	0.3834	FALSE	FALSE	FALSE	finn-b-DM_RETINA_PROLIF	10	80941885	0.0168	212889	0.0742506	Proliferative diabetic retinopathy (DM_RETINA_PROLIF) || id:finn-b-DM_RETINA_PROLIF	Proliferative diabetic retinopathy (DM_RETINA_PROLIF)	Proliferative diabetic retinopathy (DM_RETINA_PROLIF) || ||	TRUE	igd	3.10E-10	0.00181827	462166	10	80941885	ukb-b-9405	|| id:ukb-b-9405	TRUE	reported	igd	2	TRUE	NA	NA	8.56E-05	462166	1.51E-05	212889	TRUE	0.040312077	39.58127191	6.35E-05
208	rs704061	C	T	C	T	0.0146223	-0.0071	0.455057	0.3764	FALSE	FALSE	FALSE	finn-b-DM_RETINA_PROLIF	12	89771903	0.0169	212889	0.6742	Proliferative diabetic retinopathy (DM_RETINA_PROLIF) || id:finn-b-DM_RETINA_PROLIF	Proliferative diabetic retinopathy (DM_RETINA_PROLIF)	Proliferative diabetic retinopathy (DM_RETINA_PROLIF) || ||	TRUE	igd	4.00E-16	0.00179659	462166	12	89771903	ukb-b-9405	|| id:ukb-b-9405	TRUE	reported	igd	2	TRUE	NA	NA	0.00014331	462166	8.29E-07	212889	TRUE	2.41E-05	66.24199808	0.000106042
209	rs7070670	T	C	T	C	-0.0120318	-0.043	0.327941	0.2813	FALSE	FALSE	FALSE	finn-b-DM_RETINA_PROLIF	10	61842645	0.0183	212889	0.0191201	Proliferative diabetic retinopathy (DM_RETINA_PROLIF) || id:finn-b-DM_RETINA_PROLIF	Proliferative diabetic retinopathy (DM_RETINA_PROLIF)	Proliferative diabetic retinopathy (DM_RETINA_PROLIF) || ||	TRUE	igd	3.50E-10	0.00191737	462166	10	61842645	ukb-b-9405	|| id:ukb-b-9405	TRUE	reported	igd	2	TRUE	NA	NA	8.52E-05	462166	2.59E-05	212889	TRUE	0.114178463	39.37760992	6.38E-05
210	rs7132908	A	G	A	G	0.0215129	0.0021	0.384454	0.3836	FALSE	FALSE	FALSE	finn-b-DM_RETINA_PROLIF	12	50263148	0.0169	212889	0.9023	Proliferative diabetic retinopathy (DM_RETINA_PROLIF) || id:finn-b-DM_RETINA_PROLIF	Proliferative diabetic retinopathy (DM_RETINA_PROLIF)	Proliferative diabetic retinopathy (DM_RETINA_PROLIF) || ||	TRUE	igd	1.40E-31	0.00183998	462166	12	50263148	ukb-b-9405	|| id:ukb-b-9405	TRUE	reported	igd	2	TRUE	NA	NA	0.000295697	462166	7.25E-08	212889	TRUE	1.03E-10	136.7010065	0.000219045
211	rs7145882	C	T	C	T	-0.0134473	-0.0208	0.657716	0.6523	FALSE	FALSE	FALSE	finn-b-DM_RETINA_PROLIF	14	103255461	0.0172	212889	0.2245	Proliferative diabetic retinopathy (DM_RETINA_PROLIF) || id:finn-b-DM_RETINA_PROLIF	Proliferative diabetic retinopathy (DM_RETINA_PROLIF)	Proliferative diabetic retinopathy (DM_RETINA_PROLIF) || ||	TRUE	igd	9.90E-13	0.00188537	462166	14	103255461	ukb-b-9405	|| id:ukb-b-9405	TRUE	reported	igd	2	TRUE	NA	NA	0.000110061	462166	6.87E-06	212889	TRUE	0.002658412	50.8717881	8.14E-05
212	rs71495038	A	G	A	G	0.0223778	0.0084	0.076924	0.09496	FALSE	FALSE	FALSE	finn-b-DM_RETINA_PROLIF	10	33971383	0.0281	212889	0.7647	Proliferative diabetic retinopathy (DM_RETINA_PROLIF) || id:finn-b-DM_RETINA_PROLIF	Proliferative diabetic retinopathy (DM_RETINA_PROLIF)	Proliferative diabetic retinopathy (DM_RETINA_PROLIF) || ||	TRUE	igd	2.60E-11	0.00335663	462166	10	33971383	ukb-b-9405	|| id:ukb-b-9405	TRUE	reported	igd	2	TRUE	NA	NA	9.62E-05	462166	4.20E-07	212889	TRUE	0.000471487	44.44550371	7.11E-05
213	rs7206608	G	C	G	C	0.0120004	0.0057	0.321623	0.3526	FALSE	TRUE	FALSE	finn-b-DM_RETINA_PROLIF	16	82872628	0.0171	212889	0.7373	Proliferative diabetic retinopathy (DM_RETINA_PROLIF) || id:finn-b-DM_RETINA_PROLIF	Proliferative diabetic retinopathy (DM_RETINA_PROLIF)	Proliferative diabetic retinopathy (DM_RETINA_PROLIF) || ||	TRUE	igd	3.80E-10	0.00191641	462166	16	82872628	ukb-b-9405	|| id:ukb-b-9405	TRUE	reported	igd	2	TRUE	NA	NA	8.48E-05	462166	5.22E-07	212889	TRUE	0.001192538	39.21160218	6.28E-05
214	rs7218014	C	T	C	T	0.0224089	0.0293	0.197315	0.2395	FALSE	FALSE	FALSE	finn-b-DM_RETINA_PROLIF	17	65832016	0.0192	212889	0.1282	Proliferative diabetic retinopathy (DM_RETINA_PROLIF) || id:finn-b-DM_RETINA_PROLIF	Proliferative diabetic retinopathy (DM_RETINA_PROLIF)	Proliferative diabetic retinopathy (DM_RETINA_PROLIF) || ||	TRUE	igd	2.70E-23	0.00225393	462166	17	65832016	ukb-b-9405	|| id:ukb-b-9405	TRUE	reported	igd	2	TRUE	NA	NA	0.000213831	462166	1.09E-05	212889	TRUE	1.56E-05	98.84625708	0.000159066
215	rs72634826	A	G	A	G	-0.0148957	-0.0031	0.259865	0.2241	FALSE	FALSE	FALSE	finn-b-DM_RETINA_PROLIF	1	1601052	0.0202	212889	0.8796	Proliferative diabetic retinopathy (DM_RETINA_PROLIF) || id:finn-b-DM_RETINA_PROLIF	Proliferative diabetic retinopathy (DM_RETINA_PROLIF)	Proliferative diabetic retinopathy (DM_RETINA_PROLIF) || ||	TRUE	igd	5.40E-13	0.00206456	462166	1	1601052	ukb-b-9405	|| id:ukb-b-9405	TRUE	reported	igd	2	TRUE	NA	NA	0.000112622	462166	1.11E-07	212889	TRUE	8.69E-05	52.05552327	8.54E-05
216	rs72892910	T	G	T	G	0.0301404	0.0284	0.172259	0.2029	FALSE	FALSE	FALSE	finn-b-DM_RETINA_PROLIF	6	50816887	0.0203	212889	0.1621	Proliferative diabetic retinopathy (DM_RETINA_PROLIF) || id:finn-b-DM_RETINA_PROLIF	Proliferative diabetic retinopathy (DM_RETINA_PROLIF)	Proliferative diabetic retinopathy (DM_RETINA_PROLIF) || ||	TRUE	igd	5.20E-37	0.00237148	462166	6	50816887	ukb-b-9405	|| id:ukb-b-9405	TRUE	reported	igd	2	TRUE	NA	NA	0.000349391	462166	9.19E-06	212889	TRUE	2.24E-09	161.5321935	0.000259062
217	rs72917533	C	T	C	T	-0.0154476	-0.0063	0.185513	0.1426	FALSE	FALSE	FALSE	finn-b-DM_RETINA_PROLIF	2	175238924	0.0235	212889	0.7898	Proliferative diabetic retinopathy (DM_RETINA_PROLIF) || id:finn-b-DM_RETINA_PROLIF	Proliferative diabetic retinopathy (DM_RETINA_PROLIF)	Proliferative diabetic retinopathy (DM_RETINA_PROLIF) || ||	TRUE	igd	2.00E-11	0.00230294	462166	2	175238924	ukb-b-9405	|| id:ukb-b-9405	TRUE	reported	igd	2	TRUE	NA	NA	9.73E-05	462166	3.38E-07	212889	TRUE	0.000392589	44.99422589	7.21E-05
218	rs73004674	T	C	T	C	0.0147205	0.0233	0.137164	0.1645	FALSE	FALSE	FALSE	finn-b-DM_RETINA_PROLIF	3	147188788	0.022	212889	0.2897	Proliferative diabetic retinopathy (DM_RETINA_PROLIF) || id:finn-b-DM_RETINA_PROLIF	Proliferative diabetic retinopathy (DM_RETINA_PROLIF)	Proliferative diabetic retinopathy (DM_RETINA_PROLIF) || ||	TRUE	igd	1.40E-08	0.00259696	462166	3	147188788	ukb-b-9405	|| id:ukb-b-9405	TRUE	reported	igd	2	TRUE	NA	NA	6.95E-05	462166	5.27E-06	212889	TRUE	0.021063949	32.13028682	5.13E-05
219	rs73052033	C	T	C	T	-0.0210096	-0.0264	0.184916	0.1618	FALSE	FALSE	FALSE	finn-b-DM_RETINA_PROLIF	3	185828465	0.0223	212889	0.2349	Proliferative diabetic retinopathy (DM_RETINA_PROLIF) || id:finn-b-DM_RETINA_PROLIF	Proliferative diabetic retinopathy (DM_RETINA_PROLIF)	Proliferative diabetic retinopathy (DM_RETINA_PROLIF) || ||	TRUE	igd	7.90E-20	0.00230513	462166	3	185828465	ukb-b-9405	|| id:ukb-b-9405	TRUE	reported	igd	2	TRUE	NA	NA	0.000179709	462166	6.58E-06	212889	TRUE	3.49E-05	83.07009789	0.000133058
220	rs73142879	T	C	T	C	-0.0241942	0.006	0.192309	0.1581	FALSE	FALSE	FALSE	finn-b-DM_RETINA_PROLIF	20	51195932	0.0224	212889	0.7887	Proliferative diabetic retinopathy (DM_RETINA_PROLIF) || id:finn-b-DM_RETINA_PROLIF	Proliferative diabetic retinopathy (DM_RETINA_PROLIF)	Proliferative diabetic retinopathy (DM_RETINA_PROLIF) || ||	TRUE	igd	2.80E-26	0.00228107	462166	20	51195932	ukb-b-9405	|| id:ukb-b-9405	TRUE	reported	igd	2	TRUE	NA	NA	0.000243357	462166	3.37E-07	212889	TRUE	9.78E-09	112.498131	0.000181843
221	rs731540	A	G	A	G	0.0106149	-0.021	0.311301	0.2858	FALSE	FALSE	FALSE	finn-b-DM_RETINA_PROLIF	17	9799127	0.0181	212889	0.2468	Proliferative diabetic retinopathy (DM_RETINA_PROLIF) || id:finn-b-DM_RETINA_PROLIF	Proliferative diabetic retinopathy (DM_RETINA_PROLIF)	Proliferative diabetic retinopathy (DM_RETINA_PROLIF) || ||	TRUE	igd	4.90E-08	0.00194571	462166	17	9799127	ukb-b-9405	|| id:ukb-b-9405	TRUE	reported	igd	2	TRUE	NA	NA	6.44E-05	462166	6.32E-06	212889	TRUE	0.035408951	29.76292379	4.83E-05
222	rs7372674	A	C	A	C	0.0118947	0.0203	0.357239	0.3055	FALSE	FALSE	FALSE	finn-b-DM_RETINA_PROLIF	3	196149165	0.0179	212889	0.2552	Proliferative diabetic retinopathy (DM_RETINA_PROLIF) || id:finn-b-DM_RETINA_PROLIF	Proliferative diabetic retinopathy (DM_RETINA_PROLIF)	Proliferative diabetic retinopathy (DM_RETINA_PROLIF) || ||	TRUE	igd	1.70E-10	0.00186339	462166	3	196149165	ukb-b-9405	|| id:ukb-b-9405	TRUE	reported	igd	2	TRUE	NA	NA	8.82E-05	462166	6.04E-06	212889	TRUE	0.008137704	40.74735895	6.50E-05
223	rs7377083	A	C	A	C	0.0143396	0.0359	0.431061	0.4672	FALSE	FALSE	FALSE	finn-b-DM_RETINA_PROLIF	4	102708997	0.0165	212889	0.0300601	Proliferative diabetic retinopathy (DM_RETINA_PROLIF) || id:finn-b-DM_RETINA_PROLIF	Proliferative diabetic retinopathy (DM_RETINA_PROLIF)	Proliferative diabetic retinopathy (DM_RETINA_PROLIF) || ||	TRUE	igd	3.20E-15	0.00181913	462166	4	102708997	ukb-b-9405	|| id:ukb-b-9405	TRUE	reported	igd	2	TRUE	NA	NA	0.000134429	462166	2.22E-05	212889	TRUE	0.008631457	62.13647353	0.000100858
224	rs7498044	A	G	A	G	-0.0151498	-0.0141	0.217312	0.2521	FALSE	FALSE	FALSE	finn-b-DM_RETINA_PROLIF	15	92573639	0.0189	212889	0.4566	Proliferative diabetic retinopathy (DM_RETINA_PROLIF) || id:finn-b-DM_RETINA_PROLIF	Proliferative diabetic retinopathy (DM_RETINA_PROLIF)	Proliferative diabetic retinopathy (DM_RETINA_PROLIF) || ||	TRUE	igd	4.90E-12	0.00219298	462166	15	92573639	ukb-b-9405	|| id:ukb-b-9405	TRUE	reported	igd	2	TRUE	NA	NA	0.000103253	462166	2.61E-06	212889	TRUE	0.001105648	47.72483738	7.81E-05
225	rs7498665	G	A	G	A	0.026616	-0.019	0.399688	0.4127	FALSE	FALSE	FALSE	finn-b-DM_RETINA_PROLIF	16	28883241	0.0166	212889	0.2524	Proliferative diabetic retinopathy (DM_RETINA_PROLIF) || id:finn-b-DM_RETINA_PROLIF	Proliferative diabetic retinopathy (DM_RETINA_PROLIF)	Proliferative diabetic retinopathy (DM_RETINA_PROLIF) || ||	TRUE	igd	4.90E-48	0.00182769	462166	16	28883241	ukb-b-9405	|| id:ukb-b-9405	TRUE	reported	igd	2	TRUE	NA	NA	0.000458654	462166	6.15E-06	212889	TRUE	4.82E-13	212.0706192	0.000339949
226	rs7507227	A	C	A	C	-0.0121248	-0.0214	0.43056	0.4749	FALSE	FALSE	FALSE	finn-b-DM_RETINA_PROLIF	19	47561601	0.0168	212889	0.2048	Proliferative diabetic retinopathy (DM_RETINA_PROLIF) || id:finn-b-DM_RETINA_PROLIF	Proliferative diabetic retinopathy (DM_RETINA_PROLIF)	Proliferative diabetic retinopathy (DM_RETINA_PROLIF) || ||	TRUE	igd	1.10E-10	0.00187783	462166	19	47561601	ukb-b-9405	|| id:ukb-b-9405	TRUE	reported	igd	2	TRUE	NA	NA	9.02E-05	462166	7.62E-06	212889	TRUE	0.010113321	41.69045368	7.21E-05
227	rs7553158	A	G	A	G	-0.0112891	-0.0082	0.562382	0.4912	FALSE	FALSE	FALSE	finn-b-DM_RETINA_PROLIF	1	75005238	0.0164	212889	0.6173	Proliferative diabetic retinopathy (DM_RETINA_PROLIF) || id:finn-b-DM_RETINA_PROLIF	Proliferative diabetic retinopathy (DM_RETINA_PROLIF)	Proliferative diabetic retinopathy (DM_RETINA_PROLIF) || ||	TRUE	igd	3.60E-10	0.00180028	462166	1	75005238	ukb-b-9405	|| id:ukb-b-9405	TRUE	reported	igd	2	TRUE	NA	NA	8.51E-05	462166	1.17E-06	212889	TRUE	0.00188541	39.32226509	6.27E-05
228	rs7599312	A	G	A	G	-0.0139369	-0.0103	0.267466	0.3024	FALSE	FALSE	FALSE	finn-b-DM_RETINA_PROLIF	2	213413231	0.0179	212889	0.5664	Proliferative diabetic retinopathy (DM_RETINA_PROLIF) || id:finn-b-DM_RETINA_PROLIF	Proliferative diabetic retinopathy (DM_RETINA_PROLIF)	Proliferative diabetic retinopathy (DM_RETINA_PROLIF) || ||	TRUE	igd	7.30E-12	0.0020341	462166	2	213413231	ukb-b-9405	|| id:ukb-b-9405	TRUE	reported	igd	2	TRUE	NA	NA	0.000101566	462166	1.56E-06	212889	TRUE	0.000747595	46.94482973	7.61E-05
229	rs76286777	C	T	C	T	0.0234759	0.0523	0.217783	0.1354	FALSE	FALSE	FALSE	finn-b-DM_RETINA_PROLIF	2	25195577	0.0238	212889	0.0280802	Proliferative diabetic retinopathy (DM_RETINA_PROLIF) || id:finn-b-DM_RETINA_PROLIF	Proliferative diabetic retinopathy (DM_RETINA_PROLIF)	Proliferative diabetic retinopathy (DM_RETINA_PROLIF) || ||	TRUE	igd	1.80E-27	0.0021623	462166	2	25195577	ukb-b-9405	|| id:ukb-b-9405	TRUE	reported	igd	2	TRUE	NA	NA	0.00025498	462166	2.27E-05	212889	TRUE	1.88E-05	117.87253	0.00018777
230	rs765876	G	A	G	A	-0.00980862	-0.0068	0.489495	0.5794	FALSE	FALSE	FALSE	finn-b-DM_RETINA_PROLIF	6	143185891	0.0167	212889	0.684499	Proliferative diabetic retinopathy (DM_RETINA_PROLIF) || id:finn-b-DM_RETINA_PROLIF	Proliferative diabetic retinopathy (DM_RETINA_PROLIF)	Proliferative diabetic retinopathy (DM_RETINA_PROLIF) || ||	TRUE	igd	4.10E-08	0.00178785	462166	6	143185891	ukb-b-9405	|| id:ukb-b-9405	TRUE	reported	igd	2	TRUE	NA	NA	6.51E-05	462166	7.79E-07	212889	TRUE	0.006069852	30.09911052	4.81E-05
231	rs7708584	G	A	G	A	-0.0121976	-0.0118	0.572375	0.5906	FALSE	FALSE	FALSE	finn-b-DM_RETINA_PROLIF	5	153543466	0.0167	212889	0.4778	Proliferative diabetic retinopathy (DM_RETINA_PROLIF) || id:finn-b-DM_RETINA_PROLIF	Proliferative diabetic retinopathy (DM_RETINA_PROLIF)	Proliferative diabetic retinopathy (DM_RETINA_PROLIF) || ||	TRUE	igd	1.40E-11	0.00180534	462166	5	153543466	ukb-b-9405	|| id:ukb-b-9405	TRUE	reported	igd	2	TRUE	NA	NA	9.88E-05	462166	2.35E-06	212889	TRUE	0.001329684	45.64894713	7.28E-05
232	rs78081111	C	T	C	T	-0.0122851	-0.0284	0.542683	0.459	FALSE	FALSE	FALSE	finn-b-DM_RETINA_PROLIF	5	119383328	0.0165	212889	0.0857393	Proliferative diabetic retinopathy (DM_RETINA_PROLIF) || id:finn-b-DM_RETINA_PROLIF	Proliferative diabetic retinopathy (DM_RETINA_PROLIF)	Proliferative diabetic retinopathy (DM_RETINA_PROLIF) || ||	TRUE	igd	8.00E-12	0.00179625	462166	5	119383328	ukb-b-9405	|| id:ukb-b-9405	TRUE	reported	igd	2	TRUE	NA	NA	0.000101201	462166	1.39E-05	212889	TRUE	0.01566944	46.77608065	7.49E-05
233	rs7845090	A	G	A	G	-0.0195133	0.0108	0.709022	0.7387	FALSE	FALSE	FALSE	finn-b-DM_RETINA_PROLIF	8	73449940	0.0186	212889	0.561399	Proliferative diabetic retinopathy (DM_RETINA_PROLIF) || id:finn-b-DM_RETINA_PROLIF	Proliferative diabetic retinopathy (DM_RETINA_PROLIF)	Proliferative diabetic retinopathy (DM_RETINA_PROLIF) || ||	TRUE	igd	6.30E-23	0.00197942	462166	8	73449940	ukb-b-9405	|| id:ukb-b-9405	TRUE	reported	igd	2	TRUE	NA	NA	0.000210232	462166	1.58E-06	212889	TRUE	4.30E-07	97.18193339	0.000157113
234	rs7925100	A	G	A	G	0.0140407	0.0124	0.396115	0.2951	FALSE	FALSE	FALSE	finn-b-DM_RETINA_PROLIF	11	118941596	0.0181	212889	0.4933	Proliferative diabetic retinopathy (DM_RETINA_PROLIF) || id:finn-b-DM_RETINA_PROLIF	Proliferative diabetic retinopathy (DM_RETINA_PROLIF)	Proliferative diabetic retinopathy (DM_RETINA_PROLIF) || ||	TRUE	igd	1.70E-14	0.00182953	462166	11	118941596	ukb-b-9405	|| id:ukb-b-9405	TRUE	reported	igd	2	TRUE	NA	NA	0.000127423	462166	2.20E-06	212889	TRUE	0.00018196	58.89771547	9.43E-05
236	rs7952436	T	C	T	C	-0.0289945	0.0314	0.081988	0.05218	FALSE	FALSE	FALSE	finn-b-DM_RETINA_PROLIF	11	67024534	0.0371	212889	0.3967	Proliferative diabetic retinopathy (DM_RETINA_PROLIF) || id:finn-b-DM_RETINA_PROLIF	Proliferative diabetic retinopathy (DM_RETINA_PROLIF)	Proliferative diabetic retinopathy (DM_RETINA_PROLIF) || ||	TRUE	igd	5.90E-19	0.00326001	462166	11	67024534	ukb-b-9405	|| id:ukb-b-9405	TRUE	reported	igd	2	TRUE	NA	NA	0.000171129	462166	3.36E-06	212889	TRUE	1.75E-05	79.10307809	0.000126549
237	rs8024137	T	A	T	A	0.0136852	-0.0014	0.848193	0.9332	FALSE	TRUE	FALSE	finn-b-DM_RETINA_PROLIF	15	35837297	0.0328	212889	0.966	Proliferative diabetic retinopathy (DM_RETINA_PROLIF) || id:finn-b-DM_RETINA_PROLIF	Proliferative diabetic retinopathy (DM_RETINA_PROLIF)	Proliferative diabetic retinopathy (DM_RETINA_PROLIF) || ||	TRUE	igd	4.60E-08	0.00250296	462166	15	35837297	ukb-b-9405	|| id:ukb-b-9405	TRUE	reported	igd	2	TRUE	NA	NA	6.47E-05	462166	8.56E-09	212889	TRUE	0.002404524	29.89471924	4.82E-05
238	rs8066490	A	G	A	G	-0.0121798	0.0084	0.219239	0.2619	FALSE	FALSE	FALSE	finn-b-DM_RETINA_PROLIF	17	31460281	0.0187	212889	0.6517	Proliferative diabetic retinopathy (DM_RETINA_PROLIF) || id:finn-b-DM_RETINA_PROLIF	Proliferative diabetic retinopathy (DM_RETINA_PROLIF)	Proliferative diabetic retinopathy (DM_RETINA_PROLIF) || ||	TRUE	igd	1.80E-08	0.00216351	462166	17	31460281	ukb-b-9405	|| id:ukb-b-9405	TRUE	reported	igd	2	TRUE	NA	NA	6.86E-05	462166	9.48E-07	212889	TRUE	0.005275058	31.69293793	5.08E-05
239	rs8089514	A	T	A	T	0.0103	0.0283	0.368651	0.2513	FALSE	TRUE	FALSE	finn-b-DM_RETINA_PROLIF	18	69224478	0.019	212889	0.1361	Proliferative diabetic retinopathy (DM_RETINA_PROLIF) || id:finn-b-DM_RETINA_PROLIF	Proliferative diabetic retinopathy (DM_RETINA_PROLIF)	Proliferative diabetic retinopathy (DM_RETINA_PROLIF) || ||	TRUE	igd	4.10E-08	0.00187763	462166	18	69224478	ukb-b-9405	|| id:ukb-b-9405	TRUE	reported	igd	2	TRUE	NA	NA	6.51E-05	462166	1.04E-05	212889	TRUE	0.064584809	30.09223316	4.94E-05
240	rs8096564	T	G	T	G	0.0112081	0.0045	0.298004	0.3635	FALSE	FALSE	FALSE	finn-b-DM_RETINA_PROLIF	18	39910592	0.017	212889	0.7899	Proliferative diabetic retinopathy (DM_RETINA_PROLIF) || id:finn-b-DM_RETINA_PROLIF	Proliferative diabetic retinopathy (DM_RETINA_PROLIF)	Proliferative diabetic retinopathy (DM_RETINA_PROLIF) || ||	TRUE	igd	1.20E-08	0.00196845	462166	18	39910592	ukb-b-9405	|| id:ukb-b-9405	TRUE	reported	igd	2	TRUE	NA	NA	7.01E-05	462166	3.29E-07	212889	TRUE	0.002897041	32.42016482	5.26E-05
241	rs8097672	T	A	T	A	0.0167802	0.0259	0.145231	0.173	FALSE	TRUE	FALSE	finn-b-DM_RETINA_PROLIF	18	1839601	0.0216	212889	0.2306	Proliferative diabetic retinopathy (DM_RETINA_PROLIF) || id:finn-b-DM_RETINA_PROLIF	Proliferative diabetic retinopathy (DM_RETINA_PROLIF)	Proliferative diabetic retinopathy (DM_RETINA_PROLIF) || ||	TRUE	igd	5.00E-11	0.00255407	462166	18	1839601	ukb-b-9405	|| id:ukb-b-9405	TRUE	reported	igd	2	TRUE	NA	NA	9.34E-05	462166	6.75E-06	212889	TRUE	0.006990041	43.16469473	6.99E-05
242	rs8103761	A	C	A	C	-0.0148756	0.0145	0.171049	0.1292	FALSE	FALSE	FALSE	finn-b-DM_RETINA_PROLIF	19	1957517	0.0245	212889	0.5528	Proliferative diabetic retinopathy (DM_RETINA_PROLIF) || id:finn-b-DM_RETINA_PROLIF	Proliferative diabetic retinopathy (DM_RETINA_PROLIF)	Proliferative diabetic retinopathy (DM_RETINA_PROLIF) || ||	TRUE	igd	4.20E-10	0.00238136	462166	19	1957517	ukb-b-9405	|| id:ukb-b-9405	TRUE	reported	igd	2	TRUE	NA	NA	8.44E-05	462166	1.65E-06	212889	TRUE	0.002542711	39.0210431	6.28E-05
243	rs815163	C	T	C	T	-0.0131383	0.0108	0.563195	0.4721	FALSE	FALSE	FALSE	finn-b-DM_RETINA_PROLIF	1	190294726	0.0164	212889	0.5094	Proliferative diabetic retinopathy (DM_RETINA_PROLIF) || id:finn-b-DM_RETINA_PROLIF	Proliferative diabetic retinopathy (DM_RETINA_PROLIF)	Proliferative diabetic retinopathy (DM_RETINA_PROLIF) || ||	TRUE	igd	2.70E-13	0.00179812	462166	1	190294726	ukb-b-9405	|| id:ukb-b-9405	TRUE	reported	igd	2	TRUE	NA	NA	0.000115503	462166	2.04E-06	212889	TRUE	0.000373317	53.38767468	8.49E-05
244	rs8192675	C	T	C	T	0.0159923	-0.0208	0.288645	0.2637	FALSE	FALSE	FALSE	finn-b-DM_RETINA_PROLIF	3	170724883	0.0185	212889	0.2616	Proliferative diabetic retinopathy (DM_RETINA_PROLIF) || id:finn-b-DM_RETINA_PROLIF	Proliferative diabetic retinopathy (DM_RETINA_PROLIF)	Proliferative diabetic retinopathy (DM_RETINA_PROLIF) || ||	TRUE	igd	4.50E-16	0.00196858	462166	3	170724883	ukb-b-9405	|| id:ukb-b-9405	TRUE	reported	igd	2	TRUE	NA	NA	0.000142777	462166	5.94E-06	212889	TRUE	0.00028158	65.99571208	0.000105027
245	rs825680	T	A	T	A	-0.0107932	-0.0054	0.412979	0.4072	FALSE	TRUE	FALSE	finn-b-DM_RETINA_PROLIF	16	73606563	0.0168	212889	0.746799	Proliferative diabetic retinopathy (DM_RETINA_PROLIF) || id:finn-b-DM_RETINA_PROLIF	Proliferative diabetic retinopathy (DM_RETINA_PROLIF)	Proliferative diabetic retinopathy (DM_RETINA_PROLIF) || ||	TRUE	igd	3.40E-09	0.00182666	462166	16	73606563	ukb-b-9405	|| id:ukb-b-9405	TRUE	reported	igd	2	TRUE	NA	NA	7.55E-05	462166	4.85E-07	212889	TRUE	0.002271974	34.91282664	5.65E-05
246	rs862320	T	C	T	C	-0.0180264	-0.0157	0.409625	0.4305	FALSE	FALSE	FALSE	finn-b-DM_RETINA_PROLIF	16	69651866	0.0166	212889	0.3419	Proliferative diabetic retinopathy (DM_RETINA_PROLIF) || id:finn-b-DM_RETINA_PROLIF	Proliferative diabetic retinopathy (DM_RETINA_PROLIF)	Proliferative diabetic retinopathy (DM_RETINA_PROLIF) || ||	TRUE	igd	4.40E-23	0.0018218	462166	16	69651866	ukb-b-9405	|| id:ukb-b-9405	TRUE	reported	igd	2	TRUE	NA	NA	0.000211801	462166	4.20E-06	212889	TRUE	1.81E-06	97.90764667	0.000157167
247	rs879620	T	C	T	C	0.0194431	0.0159	0.613194	0.5788	FALSE	FALSE	FALSE	finn-b-DM_RETINA_PROLIF	16	4015729	0.0166	212889	0.3405	Proliferative diabetic retinopathy (DM_RETINA_PROLIF) || id:finn-b-DM_RETINA_PROLIF	Proliferative diabetic retinopathy (DM_RETINA_PROLIF)	Proliferative diabetic retinopathy (DM_RETINA_PROLIF) || ||	TRUE	igd	4.90E-26	0.00184223	462166	16	4015729	ukb-b-9405	|| id:ukb-b-9405	TRUE	reported	igd	2	TRUE	NA	NA	0.000240959	462166	4.31E-06	212889	TRUE	2.83E-07	111.3892601	0.00017933
248	rs894737	C	A	C	A	0.0156534	0.0175	0.361705	0.4073	FALSE	FALSE	FALSE	finn-b-DM_RETINA_PROLIF	12	54418143	0.0166	212889	0.2938	Proliferative diabetic retinopathy (DM_RETINA_PROLIF) || id:finn-b-DM_RETINA_PROLIF	Proliferative diabetic retinopathy (DM_RETINA_PROLIF)	Proliferative diabetic retinopathy (DM_RETINA_PROLIF) || ||	TRUE	igd	5.50E-17	0.00186905	462166	12	54418143	ukb-b-9405	|| id:ukb-b-9405	TRUE	reported	igd	2	TRUE	NA	NA	0.000151745	462166	5.22E-06	212889	TRUE	0.000127731	70.14157719	0.000113142
249	rs900448	G	C	G	C	0.0133551	0.0118	0.30747	0.2623	FALSE	TRUE	FALSE	finn-b-DM_RETINA_PROLIF	12	133404805	0.0186	212889	0.5257	Proliferative diabetic retinopathy (DM_RETINA_PROLIF) || id:finn-b-DM_RETINA_PROLIF	Proliferative diabetic retinopathy (DM_RETINA_PROLIF)	Proliferative diabetic retinopathy (DM_RETINA_PROLIF) || ||	TRUE	igd	5.80E-12	0.0019396	462166	12	133404805	ukb-b-9405	|| id:ukb-b-9405	TRUE	reported	igd	2	TRUE	NA	NA	0.000102572	462166	1.89E-06	212889	TRUE	0.000832648	47.40999807	7.60E-05
250	rs923994	G	A	G	A	-0.0130094	-0.035	0.783206	0.778	FALSE	FALSE	FALSE	finn-b-DM_RETINA_PROLIF	4	67802992	0.0198	212889	0.0766708	Proliferative diabetic retinopathy (DM_RETINA_PROLIF) || id:finn-b-DM_RETINA_PROLIF	Proliferative diabetic retinopathy (DM_RETINA_PROLIF)	Proliferative diabetic retinopathy (DM_RETINA_PROLIF) || ||	TRUE	igd	2.20E-09	0.0021745	462166	4	67802992	ukb-b-9405	|| id:ukb-b-9405	TRUE	reported	igd	2	TRUE	NA	NA	7.74E-05	462166	1.47E-05	212889	TRUE	0.057819902	35.79280301	5.75E-05
251	rs9294260	A	G	A	G	0.0131781	0.0157	0.476584	0.5072	FALSE	FALSE	FALSE	finn-b-DM_RETINA_PROLIF	6	83433228	0.0164	212889	0.3381	Proliferative diabetic retinopathy (DM_RETINA_PROLIF) || id:finn-b-DM_RETINA_PROLIF	Proliferative diabetic retinopathy (DM_RETINA_PROLIF)	Proliferative diabetic retinopathy (DM_RETINA_PROLIF) || ||	TRUE	igd	2.40E-13	0.00179925	462166	6	83433228	ukb-b-9405	|| id:ukb-b-9405	TRUE	reported	igd	2	TRUE	NA	NA	0.000116058	462166	4.30E-06	212889	TRUE	0.000897314	53.64417553	8.66E-05
252	rs9367368	C	T	C	T	-0.0127303	0.0203	0.294695	0.3837	FALSE	FALSE	FALSE	finn-b-DM_RETINA_PROLIF	6	13189275	0.0168	212889	0.2277	Proliferative diabetic retinopathy (DM_RETINA_PROLIF) || id:finn-b-DM_RETINA_PROLIF	Proliferative diabetic retinopathy (DM_RETINA_PROLIF)	Proliferative diabetic retinopathy (DM_RETINA_PROLIF) || ||	TRUE	igd	9.20E-11	0.0019647	462166	6	13189275	ukb-b-9405	|| id:ukb-b-9405	TRUE	reported	igd	2	TRUE	NA	NA	9.08E-05	462166	6.86E-06	212889	TRUE	0.008318695	41.98409405	6.74E-05
253	rs9378676	C	A	C	A	0.0130316	0.0012	0.234005	0.3024	FALSE	FALSE	FALSE	finn-b-DM_RETINA_PROLIF	6	2064264	0.0179	212889	0.9457	Proliferative diabetic retinopathy (DM_RETINA_PROLIF) || id:finn-b-DM_RETINA_PROLIF	Proliferative diabetic retinopathy (DM_RETINA_PROLIF)	Proliferative diabetic retinopathy (DM_RETINA_PROLIF) || ||	TRUE	igd	7.00E-10	0.00211353	462166	6	2064264	ukb-b-9405	|| id:ukb-b-9405	TRUE	reported	igd	2	TRUE	NA	NA	8.23E-05	462166	2.11E-08	212889	TRUE	0.000656758	38.01707054	6.09E-05
254	rs9528841	A	T	A	T	-0.012256	-0.0032	0.226897	0.2604	FALSE	TRUE	FALSE	finn-b-DM_RETINA_PROLIF	13	65450328	0.0186	212889	0.8636	Proliferative diabetic retinopathy (DM_RETINA_PROLIF) || id:finn-b-DM_RETINA_PROLIF	Proliferative diabetic retinopathy (DM_RETINA_PROLIF)	Proliferative diabetic retinopathy (DM_RETINA_PROLIF) || ||	TRUE	igd	1.00E-08	0.00214108	462166	13	65450328	ukb-b-9405	|| id:ukb-b-9405	TRUE	reported	igd	2	TRUE	NA	NA	7.09E-05	462166	1.39E-07	212889	TRUE	0.002125105	32.76662532	5.27E-05
255	rs9568867	A	G	A	G	0.022614	0.0263	0.129253	0.14	FALSE	FALSE	FALSE	finn-b-DM_RETINA_PROLIF	13	54107352	0.0236	212889	0.2668	Proliferative diabetic retinopathy (DM_RETINA_PROLIF) || id:finn-b-DM_RETINA_PROLIF	Proliferative diabetic retinopathy (DM_RETINA_PROLIF)	Proliferative diabetic retinopathy (DM_RETINA_PROLIF) || ||	TRUE	igd	4.20E-17	0.00268971	462166	13	54107352	ukb-b-9405	|| id:ukb-b-9405	TRUE	reported	igd	2	TRUE	NA	NA	0.000152926	462166	5.83E-06	212889	TRUE	0.000145127	70.68770153	0.000115111
256	rs9637192	C	T	C	T	0.0124804	-0.0098	0.556459	0.5856	FALSE	FALSE	FALSE	finn-b-DM_RETINA_PROLIF	21	46637413	0.0167	212889	0.5564	Proliferative diabetic retinopathy (DM_RETINA_PROLIF) || id:finn-b-DM_RETINA_PROLIF	Proliferative diabetic retinopathy (DM_RETINA_PROLIF)	Proliferative diabetic retinopathy (DM_RETINA_PROLIF) || ||	TRUE	igd	6.30E-12	0.00181604	462166	21	46637413	ukb-b-9405	|| id:ukb-b-9405	TRUE	reported	igd	2	TRUE	NA	NA	0.00010218	462166	1.62E-06	212889	TRUE	0.000741708	47.22872154	7.69E-05
257	rs9654453	C	T	C	T	0.0170405	0.0553	0.129259	0.09065	FALSE	FALSE	FALSE	finn-b-DM_RETINA_PROLIF	5	299621	0.0286	212889	0.0529395	Proliferative diabetic retinopathy (DM_RETINA_PROLIF) || id:finn-b-DM_RETINA_PROLIF	Proliferative diabetic retinopathy (DM_RETINA_PROLIF)	Proliferative diabetic retinopathy (DM_RETINA_PROLIF) || ||	TRUE	igd	1.70E-10	0.00266903	462166	5	299621	ukb-b-9405	|| id:ukb-b-9405	TRUE	reported	igd	2	TRUE	NA	NA	8.82E-05	462166	1.76E-05	212889	TRUE	0.047095265	40.76221325	6.54E-05
258	rs9814758	G	T	G	T	-0.0111552	0.0075	0.355886	0.3227	FALSE	FALSE	FALSE	finn-b-DM_RETINA_PROLIF	3	123062657	0.0175	212889	0.6674	Proliferative diabetic retinopathy (DM_RETINA_PROLIF) || id:finn-b-DM_RETINA_PROLIF	Proliferative diabetic retinopathy (DM_RETINA_PROLIF)	Proliferative diabetic retinopathy (DM_RETINA_PROLIF) || ||	TRUE	igd	2.70E-09	0.00187521	462166	3	123062657	ukb-b-9405	|| id:ukb-b-9405	TRUE	reported	igd	2	TRUE	NA	NA	7.66E-05	462166	8.63E-07	212889	TRUE	0.002826423	35.38790898	5.71E-05
259	rs9843653	C	T	C	T	0.0195793	8.00E-04	0.511657	0.394	FALSE	FALSE	FALSE	finn-b-DM_RETINA_PROLIF	3	49920571	0.0168	212889	0.9615	Proliferative diabetic retinopathy (DM_RETINA_PROLIF) || id:finn-b-DM_RETINA_PROLIF	Proliferative diabetic retinopathy (DM_RETINA_PROLIF)	Proliferative diabetic retinopathy (DM_RETINA_PROLIF) || ||	TRUE	igd	6.70E-28	0.00178819	462166	3	49920571	ukb-b-9405	|| id:ukb-b-9405	TRUE	reported	igd	2	TRUE	NA	NA	0.000259333	462166	1.07E-08	212889	TRUE	1.00E-09	119.8855936	0.00019157
260	rs9888533	T	C	T	C	0.0108325	0.0127	0.538081	0.5689	FALSE	FALSE	FALSE	finn-b-DM_RETINA_PROLIF	13	107854612	0.0167	212889	0.449	Proliferative diabetic retinopathy (DM_RETINA_PROLIF) || id:finn-b-DM_RETINA_PROLIF	Proliferative diabetic retinopathy (DM_RETINA_PROLIF)	Proliferative diabetic retinopathy (DM_RETINA_PROLIF) || ||	TRUE	igd	3.00E-09	0.00182556	462166	13	107854612	ukb-b-9405	|| id:ukb-b-9405	TRUE	reported	igd	2	TRUE	NA	NA	7.62E-05	462166	2.72E-06	212889	TRUE	0.006872262	35.2099309	5.83E-05
261	rs9902846	T	C	T	C	0.0133756	-0.0191	0.316036	0.3029	FALSE	FALSE	FALSE	finn-b-DM_RETINA_PROLIF	17	4040774	0.0178	212889	0.2846	Proliferative diabetic retinopathy (DM_RETINA_PROLIF) || id:finn-b-DM_RETINA_PROLIF	Proliferative diabetic retinopathy (DM_RETINA_PROLIF)	Proliferative diabetic retinopathy (DM_RETINA_PROLIF) || ||	TRUE	igd	4.20E-12	0.00192994	462166	17	4040774	ukb-b-9405	|| id:ukb-b-9405	TRUE	reported	igd	2	TRUE	NA	NA	0.00010392	462166	5.41E-06	212889	TRUE	0.002663709	48.03291353	7.73E-05
