# Supplementary material for: The causal effect of obesity on diabetic retinopathy: A two-sample Mendelian randomization study
Source: Front Endocrinol (Lausanne). 2023 Apr 3;14:1108731. doi: 10.3389/fendo.2023.1108731 (PMC10106681; doi:10.3389/fendo.2023.1108731)
Supplement: Supplementary file 9 [file DataSheet_9.csv]

The details of SNVs in hip circumference on proliferative DR.	SNV	effect_allele.exposure	other_allele.exposure	effect_allele.outcome	other_allele.outcome	beta.exposure	beta.outcome	eaf.exposure	eaf.outcome	remove	palindromic	ambiguous	id.outcome	chr	pos	se.outcome	samplesize.outcome	pval.outcome	outcome	originalname.outcome	outcome.deprecated	mr_keep.outcome	data_source.outcome	pval.exposure	samplesize.exposure	pos.exposure	chr.exposure	se.exposure	id.exposure	exposure	mr_keep.exposure	pval_origin.exposure	data_source.exposure	action	mr_keep	units.outcome	units.exposure	rsq.exposure	effective_n.exposure	rsq.outcome	effective_n.outcome	steiger_dir	steiger_pval	F	R2
1	rs10071662	T	C	T	C	-0.0174203	0.0129	0.242251	0.2158	FALSE	FALSE	FALSE	finn-b-DM_RETINA_PROLIF	5	133840929	0.0199	212889	0.5183	Proliferative diabetic retinopathy (DM_RETINA_PROLIF) || id:finn-b-DM_RETINA_PROLIF	Proliferative diabetic retinopathy (DM_RETINA_PROLIF)	Proliferative diabetic retinopathy (DM_RETINA_PROLIF) || ||	TRUE	igd	7.80E-14	462117	133840929	5	0.00233113	ukb-b-15590	|| id:ukb-b-15590	TRUE	reported	igd	2	TRUE	NA	NA	0.00012083	462117	1.97E-06	212889	TRUE	0.000251943	55.84422558	0.000111412	0.039645446
2	rs10100245	A	G	A	G	0.0205386	0.0318	0.564506	0.528	FALSE	FALSE	FALSE	finn-b-DM_RETINA_PROLIF	8	77226919	0.0164	212889	0.0528701	Proliferative diabetic retinopathy (DM_RETINA_PROLIF) || id:finn-b-DM_RETINA_PROLIF	Proliferative diabetic retinopathy (DM_RETINA_PROLIF)	Proliferative diabetic retinopathy (DM_RETINA_PROLIF) || ||	TRUE	igd	1.80E-24	462117	77226919	8	0.0020121	ukb-b-15590	|| id:ukb-b-15590	TRUE	reported	igd	2	TRUE	NA	NA	0.000225421	462117	1.77E-05	212889	TRUE	3.66E-05	104.1939618	0.000207407
3	rs10118701	G	A	G	A	0.0168068	0.0177	0.32209	0.3926	FALSE	FALSE	FALSE	finn-b-DM_RETINA_PROLIF	9	103061366	0.0168	212889	0.2925	Proliferative diabetic retinopathy (DM_RETINA_PROLIF) || id:finn-b-DM_RETINA_PROLIF	Proliferative diabetic retinopathy (DM_RETINA_PROLIF)	Proliferative diabetic retinopathy (DM_RETINA_PROLIF) || ||	TRUE	igd	3.10E-15	462117	103061366	9	0.00213097	ukb-b-15590	|| id:ukb-b-15590	TRUE	reported	igd	2	TRUE	NA	NA	0.000134588	462117	5.21E-06	212889	TRUE	0.000374542	62.20358176	0.000123353
4	rs1013402	G	A	G	A	0.0293703	0.0042	0.318427	0.339	FALSE	FALSE	FALSE	finn-b-DM_RETINA_PROLIF	11	27712381	0.0173	212889	0.8065	Proliferative diabetic retinopathy (DM_RETINA_PROLIF) || id:finn-b-DM_RETINA_PROLIF	Proliferative diabetic retinopathy (DM_RETINA_PROLIF)	Proliferative diabetic retinopathy (DM_RETINA_PROLIF) || ||	TRUE	igd	5.10E-43	462117	27712381	11	0.002136	ukb-b-15590	|| id:ukb-b-15590	TRUE	reported	igd	2	TRUE	NA	NA	0.000408965	462117	2.77E-07	212889	TRUE	5.45E-14	189.0663624	0.000374429
5	rs10145154	T	C	T	C	0.0253835	0.0411	0.22178	0.2404	FALSE	FALSE	FALSE	finn-b-DM_RETINA_PROLIF	14	79939525	0.0191	212889	0.0316804	Proliferative diabetic retinopathy (DM_RETINA_PROLIF) || id:finn-b-DM_RETINA_PROLIF	Proliferative diabetic retinopathy (DM_RETINA_PROLIF)	Proliferative diabetic retinopathy (DM_RETINA_PROLIF) || ||	TRUE	igd	4.60E-26	462117	79939525	14	0.00240401	ukb-b-15590	|| id:ukb-b-15590	TRUE	reported	igd	2	TRUE	NA	NA	0.000241199	462117	2.17E-05	212889	TRUE	3.34E-05	111.4886019	0.000222412
6	rs10158176	A	T	A	T	-0.017387	4.00E-04	0.868574	0.8413	FALSE	TRUE	FALSE	finn-b-DM_RETINA_PROLIF	1	243741754	0.0224	212889	0.9849	Proliferative diabetic retinopathy (DM_RETINA_PROLIF) || id:finn-b-DM_RETINA_PROLIF	Proliferative diabetic retinopathy (DM_RETINA_PROLIF)	Proliferative diabetic retinopathy (DM_RETINA_PROLIF) || ||	TRUE	igd	3.50E-09	462117	243741754	1	0.00294454	ukb-b-15590	|| id:ukb-b-15590	TRUE	reported	igd	2	TRUE	NA	NA	7.54E-05	462117	1.50E-09	212889	TRUE	0.000962417	34.86698473	6.90E-05
7	rs10172196	A	G	A	G	0.0174435	3.00E-04	0.305442	0.335	FALSE	FALSE	FALSE	finn-b-DM_RETINA_PROLIF	2	36780549	0.0174	212889	0.9878	Proliferative diabetic retinopathy (DM_RETINA_PROLIF) || id:finn-b-DM_RETINA_PROLIF	Proliferative diabetic retinopathy (DM_RETINA_PROLIF)	Proliferative diabetic retinopathy (DM_RETINA_PROLIF) || ||	TRUE	igd	7.40E-16	462117	36780549	2	0.00216332	ukb-b-15590	|| id:ukb-b-15590	TRUE	reported	igd	2	TRUE	NA	NA	0.000140674	462117	1.40E-09	212889	TRUE	6.36E-06	65.01682064	0.000129102
8	rs10210468	C	T	C	T	-0.0137575	-9.00E-04	0.464304	0.5389	FALSE	FALSE	FALSE	finn-b-DM_RETINA_PROLIF	2	165377103	0.0165	212889	0.9587	Proliferative diabetic retinopathy (DM_RETINA_PROLIF) || id:finn-b-DM_RETINA_PROLIF	Proliferative diabetic retinopathy (DM_RETINA_PROLIF)	Proliferative diabetic retinopathy (DM_RETINA_PROLIF) || ||	TRUE	igd	9.60E-12	462117	165377103	2	0.00201939	ukb-b-15590	|| id:ukb-b-15590	TRUE	reported	igd	2	TRUE	NA	NA	0.000100426	462117	1.40E-08	212889	TRUE	0.000156347	46.41289308	9.42E-05
9	rs1023767	A	G	A	G	-0.015354	-0.023	0.235192	0.3725	FALSE	FALSE	FALSE	finn-b-DM_RETINA_PROLIF	8	95530969	0.017	212889	0.1745	Proliferative diabetic retinopathy (DM_RETINA_PROLIF) || id:finn-b-DM_RETINA_PROLIF	Proliferative diabetic retinopathy (DM_RETINA_PROLIF)	Proliferative diabetic retinopathy (DM_RETINA_PROLIF) || ||	TRUE	igd	6.20E-11	462117	95530969	8	0.00234795	ukb-b-15590	|| id:ukb-b-15590	TRUE	reported	igd	2	TRUE	NA	NA	9.25E-05	462117	8.60E-06	212889	TRUE	0.010681831	42.76272615	8.48E-05
10	rs10260232	T	C	T	C	0.0123829	0.0109	0.504722	0.5476	FALSE	FALSE	FALSE	finn-b-DM_RETINA_PROLIF	7	78120735	0.0164	212889	0.5076	Proliferative diabetic retinopathy (DM_RETINA_PROLIF) || id:finn-b-DM_RETINA_PROLIF	Proliferative diabetic retinopathy (DM_RETINA_PROLIF)	Proliferative diabetic retinopathy (DM_RETINA_PROLIF) || ||	TRUE	igd	6.60E-10	462117	78120735	7	0.00200485	ukb-b-15590	|| id:ukb-b-15590	TRUE	reported	igd	2	TRUE	NA	NA	8.25E-05	462117	2.07E-06	212889	TRUE	0.003515102	38.14880705	7.67E-05
11	rs1037702	A	G	A	G	-0.0116182	-0.0211	0.62178	0.6098	FALSE	FALSE	FALSE	finn-b-DM_RETINA_PROLIF	4	180168024	0.0168	212889	0.2107	Proliferative diabetic retinopathy (DM_RETINA_PROLIF) || id:finn-b-DM_RETINA_PROLIF	Proliferative diabetic retinopathy (DM_RETINA_PROLIF)	Proliferative diabetic retinopathy (DM_RETINA_PROLIF) || ||	TRUE	igd	1.70E-08	462117	180168024	4	0.00205972	ukb-b-15590	|| id:ukb-b-15590	TRUE	reported	igd	2	TRUE	NA	NA	6.88E-05	462117	7.41E-06	212889	TRUE	0.033292981	31.8171536	6.35E-05
12	rs10404726	T	C	T	C	-0.0166459	0.0133	0.465501	0.523	FALSE	FALSE	FALSE	finn-b-DM_RETINA_PROLIF	19	18834514	0.0164	212889	0.4166	Proliferative diabetic retinopathy (DM_RETINA_PROLIF) || id:finn-b-DM_RETINA_PROLIF	Proliferative diabetic retinopathy (DM_RETINA_PROLIF)	Proliferative diabetic retinopathy (DM_RETINA_PROLIF) || ||	TRUE	igd	9.60E-17	462117	18834514	19	0.00200329	ukb-b-15590	|| id:ukb-b-15590	TRUE	reported	igd	2	TRUE	NA	NA	0.000149387	462117	3.09E-06	212889	TRUE	6.46E-05	69.0441546	0.000137883
13	rs1047891	A	C	A	C	0.0166025	0.0166	0.315753	0.3234	FALSE	FALSE	FALSE	finn-b-DM_RETINA_PROLIF	2	211540507	0.0176	212889	0.345	Proliferative diabetic retinopathy (DM_RETINA_PROLIF) || id:finn-b-DM_RETINA_PROLIF	Proliferative diabetic retinopathy (DM_RETINA_PROLIF)	Proliferative diabetic retinopathy (DM_RETINA_PROLIF) || ||	TRUE	igd	7.80E-15	462117	211540507	2	0.00213661	ukb-b-15590	|| id:ukb-b-15590	TRUE	reported	igd	2	TRUE	NA	NA	0.000130644	462117	4.18E-06	212889	TRUE	0.000339213	60.38046655	0.000119107
14	rs1056441	C	T	C	T	0.014638	0.0492	0.675428	0.7436	FALSE	FALSE	FALSE	finn-b-DM_RETINA_PROLIF	20	62370349	0.0188	212889	0.00879306	Proliferative diabetic retinopathy (DM_RETINA_PROLIF) || id:finn-b-DM_RETINA_PROLIF	Proliferative diabetic retinopathy (DM_RETINA_PROLIF)	Proliferative diabetic retinopathy (DM_RETINA_PROLIF) || ||	TRUE	igd	6.60E-12	462117	62370349	20	0.002132	ukb-b-15590	|| id:ukb-b-15590	TRUE	reported	igd	2	TRUE	NA	NA	0.000101999	462117	3.22E-05	212889	TRUE	0.090950875	47.13994646	9.39E-05
15	rs1056720	T	C	T	C	-0.0130647	0.0042	0.234833	0.2013	FALSE	FALSE	FALSE	finn-b-DM_RETINA_PROLIF	20	3784110	0.0205	212889	0.8398	Proliferative diabetic retinopathy (DM_RETINA_PROLIF) || id:finn-b-DM_RETINA_PROLIF	Proliferative diabetic retinopathy (DM_RETINA_PROLIF)	Proliferative diabetic retinopathy (DM_RETINA_PROLIF) || ||	TRUE	igd	2.80E-08	462117	3784110	20	0.00235122	ukb-b-15590	|| id:ukb-b-15590	TRUE	reported	igd	2	TRUE	NA	NA	6.68E-05	462117	1.97E-07	212889	TRUE	0.003167781	30.87538265	6.13E-05
16	rs10746833	G	A	G	A	-0.0149421	0.0148	0.581617	0.5359	FALSE	FALSE	FALSE	finn-b-DM_RETINA_PROLIF	9	90841862	0.0165	212889	0.3677	Proliferative diabetic retinopathy (DM_RETINA_PROLIF) || id:finn-b-DM_RETINA_PROLIF	Proliferative diabetic retinopathy (DM_RETINA_PROLIF)	Proliferative diabetic retinopathy (DM_RETINA_PROLIF) || ||	TRUE	igd	2.20E-13	462117	90841862	9	0.0020362	ukb-b-15590	|| id:ukb-b-15590	TRUE	reported	igd	2	TRUE	NA	NA	0.000116515	462117	3.78E-06	212889	TRUE	0.000727897	53.84959124	0.000108659
17	rs1078523	G	A	G	A	-0.0121781	0.0122	0.458406	0.4601	FALSE	FALSE	FALSE	finn-b-DM_RETINA_PROLIF	17	40912760	0.0165	212889	0.4581	Proliferative diabetic retinopathy (DM_RETINA_PROLIF) || id:finn-b-DM_RETINA_PROLIF	Proliferative diabetic retinopathy (DM_RETINA_PROLIF)	Proliferative diabetic retinopathy (DM_RETINA_PROLIF) || ||	TRUE	igd	1.20E-09	462117	40912760	17	0.00200206	ukb-b-15590	|| id:ukb-b-15590	TRUE	reported	igd	2	TRUE	NA	NA	8.01E-05	462117	2.57E-06	212889	TRUE	0.005043895	37.00027009	7.36E-05
18	rs10788797	A	G	A	G	-0.0203341	0.0146	0.880118	0.822	FALSE	FALSE	FALSE	finn-b-DM_RETINA_PROLIF	1	151003071	0.0214	212889	0.4942	Proliferative diabetic retinopathy (DM_RETINA_PROLIF) || id:finn-b-DM_RETINA_PROLIF	Proliferative diabetic retinopathy (DM_RETINA_PROLIF)	Proliferative diabetic retinopathy (DM_RETINA_PROLIF) || ||	TRUE	igd	3.10E-11	462117	151003071	1	0.00306194	ukb-b-15590	|| id:ukb-b-15590	TRUE	reported	igd	2	TRUE	NA	NA	9.54E-05	462117	2.19E-06	212889	TRUE	0.001551174	44.10182459	8.73E-05
19	rs10789334	G	A	G	A	0.0202108	-0.0336	0.775839	0.8258	FALSE	FALSE	FALSE	finn-b-DM_RETINA_PROLIF	1	72647903	0.0217	212889	0.1213	Proliferative diabetic retinopathy (DM_RETINA_PROLIF) || id:finn-b-DM_RETINA_PROLIF	Proliferative diabetic retinopathy (DM_RETINA_PROLIF)	Proliferative diabetic retinopathy (DM_RETINA_PROLIF) || ||	TRUE	igd	2.00E-17	462117	72647903	1	0.00238019	ukb-b-15590	|| id:ukb-b-15590	TRUE	reported	igd	2	TRUE	NA	NA	0.000156	462117	1.13E-05	212889	TRUE	0.000487835	72.10140977	0.000142079
20	rs10810598	A	T	A	T	-0.0129254	-0.0153	0.639535	0.6449	FALSE	TRUE	FALSE	finn-b-DM_RETINA_PROLIF	9	16733799	0.0171	212889	0.3718	Proliferative diabetic retinopathy (DM_RETINA_PROLIF) || id:finn-b-DM_RETINA_PROLIF	Proliferative diabetic retinopathy (DM_RETINA_PROLIF)	Proliferative diabetic retinopathy (DM_RETINA_PROLIF) || ||	TRUE	igd	4.90E-10	462117	16733799	9	0.00207775	ukb-b-15590	|| id:ukb-b-15590	TRUE	reported	igd	2	TRUE	NA	NA	8.37E-05	462117	3.76E-06	212889	TRUE	0.005901121	38.69914785	7.70E-05
21	rs10857264	C	T	C	T	-0.0124722	-0.0144	0.288588	0.3753	FALSE	FALSE	FALSE	finn-b-DM_RETINA_PROLIF	4	152914190	0.017	212889	0.3975	Proliferative diabetic retinopathy (DM_RETINA_PROLIF) || id:finn-b-DM_RETINA_PROLIF	Proliferative diabetic retinopathy (DM_RETINA_PROLIF)	Proliferative diabetic retinopathy (DM_RETINA_PROLIF) || ||	TRUE	igd	1.30E-08	462117	152914190	4	0.00219409	ukb-b-15590	|| id:ukb-b-15590	TRUE	reported	igd	2	TRUE	NA	NA	6.99E-05	462117	3.37E-06	212889	TRUE	0.01272258	32.31299823	6.39E-05
23	rs10938397	G	A	G	A	0.02439	0.0576	0.434366	0.4735	FALSE	FALSE	FALSE	finn-b-DM_RETINA_PROLIF	4	45182527	0.0164	212889	0.000451898	Proliferative diabetic retinopathy (DM_RETINA_PROLIF) || id:finn-b-DM_RETINA_PROLIF	Proliferative diabetic retinopathy (DM_RETINA_PROLIF)	Proliferative diabetic retinopathy (DM_RETINA_PROLIF) || ||	TRUE	igd	7.70E-34	462117	45182527	4	0.00201147	ukb-b-15590	|| id:ukb-b-15590	TRUE	reported	igd	2	TRUE	NA	NA	0.000318059	462117	5.79E-05	212889	TRUE	9.49E-05	147.026792	0.000292311
25	rs10987417	T	G	T	G	0.0128078	0.0056	0.385638	0.5343	FALSE	FALSE	FALSE	finn-b-DM_RETINA_PROLIF	9	129462501	0.0165	212889	0.733301	Proliferative diabetic retinopathy (DM_RETINA_PROLIF) || id:finn-b-DM_RETINA_PROLIF	Proliferative diabetic retinopathy (DM_RETINA_PROLIF)	Proliferative diabetic retinopathy (DM_RETINA_PROLIF) || ||	TRUE	igd	6.10E-10	462117	129462501	9	0.00206992	ukb-b-15590	|| id:ukb-b-15590	TRUE	reported	igd	2	TRUE	NA	NA	8.28E-05	462117	5.41E-07	212889	TRUE	0.001403004	38.2861726	7.77E-05
26	rs11012732	G	A	G	A	0.0200889	0.03	0.331674	0.3142	FALSE	FALSE	FALSE	finn-b-DM_RETINA_PROLIF	10	21830104	0.0176	212889	0.0888996	Proliferative diabetic retinopathy (DM_RETINA_PROLIF) || id:finn-b-DM_RETINA_PROLIF	Proliferative diabetic retinopathy (DM_RETINA_PROLIF)	Proliferative diabetic retinopathy (DM_RETINA_PROLIF) || ||	TRUE	igd	2.50E-21	462117	21830104	10	0.00211859	ukb-b-15590	|| id:ukb-b-15590	TRUE	reported	igd	2	TRUE	NA	NA	0.000194529	462117	1.36E-05	212889	TRUE	9.06E-05	89.91216967	0.000178913
27	rs11022718	T	C	T	C	-0.0147063	-0.0039	0.202959	0.2082	FALSE	FALSE	FALSE	finn-b-DM_RETINA_PROLIF	11	13268144	0.0203	212889	0.8463	Proliferative diabetic retinopathy (DM_RETINA_PROLIF) || id:finn-b-DM_RETINA_PROLIF	Proliferative diabetic retinopathy (DM_RETINA_PROLIF)	Proliferative diabetic retinopathy (DM_RETINA_PROLIF) || ||	TRUE	igd	3.80E-09	462117	13268144	11	0.0024949	ukb-b-15590	|| id:ukb-b-15590	TRUE	reported	igd	2	TRUE	NA	NA	7.52E-05	462117	1.73E-07	212889	TRUE	0.001625293	34.74565924	7.00E-05
28	rs11030016	T	C	T	C	0.018143	-0.0288	0.739706	0.6762	FALSE	FALSE	FALSE	finn-b-DM_RETINA_PROLIF	11	27487992	0.0175	212889	0.1002	Proliferative diabetic retinopathy (DM_RETINA_PROLIF) || id:finn-b-DM_RETINA_PROLIF	Proliferative diabetic retinopathy (DM_RETINA_PROLIF)	Proliferative diabetic retinopathy (DM_RETINA_PROLIF) || ||	TRUE	igd	1.60E-15	462117	27487992	11	0.00227588	ukb-b-15590	|| id:ukb-b-15590	TRUE	reported	igd	2	TRUE	NA	NA	0.000137502	462117	1.27E-05	212889	TRUE	0.001838492	63.55057472	0.000126757
29	rs11075747	A	G	A	G	0.0127579	6.00E-04	0.386084	0.3928	FALSE	FALSE	FALSE	finn-b-DM_RETINA_PROLIF	16	69940361	0.0168	212889	0.971	Proliferative diabetic retinopathy (DM_RETINA_PROLIF) || id:finn-b-DM_RETINA_PROLIF	Proliferative diabetic retinopathy (DM_RETINA_PROLIF)	Proliferative diabetic retinopathy (DM_RETINA_PROLIF) || ||	TRUE	igd	4.70E-10	462117	69940361	16	0.0020481	ukb-b-15590	|| id:ukb-b-15590	TRUE	reported	igd	2	TRUE	NA	NA	8.40E-05	462117	5.99E-09	212889	TRUE	0.000523104	38.8021752	7.72E-05
30	rs1108548	G	A	G	A	0.0156522	0.0113	0.27725	0.3098	FALSE	FALSE	FALSE	finn-b-DM_RETINA_PROLIF	1	218634787	0.0177	212889	0.5243	Proliferative diabetic retinopathy (DM_RETINA_PROLIF) || id:finn-b-DM_RETINA_PROLIF	Proliferative diabetic retinopathy (DM_RETINA_PROLIF)	Proliferative diabetic retinopathy (DM_RETINA_PROLIF) || ||	TRUE	igd	2.10E-12	462117	218634787	1	0.00222734	ukb-b-15590	|| id:ukb-b-15590	TRUE	reported	igd	2	TRUE	NA	NA	0.000106852	462117	1.91E-06	212889	TRUE	0.000630422	49.38303122	9.82E-05
31	rs11150461	G	C	G	C	-0.0141564	0.0071	0.727351	0.7885	FALSE	TRUE	FALSE	finn-b-DM_RETINA_PROLIF	16	82448195	0.0201	212889	0.723501	Proliferative diabetic retinopathy (DM_RETINA_PROLIF) || id:finn-b-DM_RETINA_PROLIF	Proliferative diabetic retinopathy (DM_RETINA_PROLIF)	Proliferative diabetic retinopathy (DM_RETINA_PROLIF) || ||	TRUE	igd	3.00E-10	462117	82448195	16	0.00224714	ukb-b-15590	|| id:ukb-b-15590	TRUE	reported	igd	2	TRUE	NA	NA	8.59E-05	462117	5.86E-07	212889	TRUE	0.001172174	39.68673672	7.95E-05
32	rs11150745	G	A	G	A	-0.0202757	0.0135	0.317702	0.2798	FALSE	FALSE	FALSE	finn-b-DM_RETINA_PROLIF	17	78757626	0.0183	212889	0.4599	Proliferative diabetic retinopathy (DM_RETINA_PROLIF) || id:finn-b-DM_RETINA_PROLIF	Proliferative diabetic retinopathy (DM_RETINA_PROLIF)	Proliferative diabetic retinopathy (DM_RETINA_PROLIF) || ||	TRUE	igd	3.40E-21	462117	78757626	17	0.00214598	ukb-b-15590	|| id:ukb-b-15590	TRUE	reported	igd	2	TRUE	NA	NA	0.000193137	462117	2.56E-06	212889	TRUE	2.66E-06	89.26893905	0.000178228
34	rs11165643	T	C	T	C	0.0185255	-0.0083	0.590085	0.599	FALSE	FALSE	FALSE	finn-b-DM_RETINA_PROLIF	1	96924097	0.0168	212889	0.6193	Proliferative diabetic retinopathy (DM_RETINA_PROLIF) || id:finn-b-DM_RETINA_PROLIF	Proliferative diabetic retinopathy (DM_RETINA_PROLIF)	Proliferative diabetic retinopathy (DM_RETINA_PROLIF) || ||	TRUE	igd	4.70E-20	462117	96924097	1	0.00202023	ukb-b-15590	|| id:ukb-b-15590	TRUE	reported	igd	2	TRUE	NA	NA	0.000181932	462117	1.15E-06	212889	TRUE	2.13E-06	84.08881739	0.000166027
35	rs1123295	G	A	G	A	0.0119544	-0.0045	0.444369	0.44	FALSE	FALSE	FALSE	finn-b-DM_RETINA_PROLIF	1	33910453	0.0166	212889	0.786001	Proliferative diabetic retinopathy (DM_RETINA_PROLIF) || id:finn-b-DM_RETINA_PROLIF	Proliferative diabetic retinopathy (DM_RETINA_PROLIF)	Proliferative diabetic retinopathy (DM_RETINA_PROLIF) || ||	TRUE	igd	2.50E-09	462117	33910453	1	0.00200534	ukb-b-15590	|| id:ukb-b-15590	TRUE	reported	igd	2	TRUE	NA	NA	7.69E-05	462117	3.45E-07	212889	TRUE	0.001787321	35.53689946	7.06E-05
36	rs113230003	A	G	A	G	-0.014859	0.0122	0.260523	0.2113	FALSE	FALSE	FALSE	finn-b-DM_RETINA_PROLIF	19	18460956	0.0201	212889	0.5428	Proliferative diabetic retinopathy (DM_RETINA_PROLIF) || id:finn-b-DM_RETINA_PROLIF	Proliferative diabetic retinopathy (DM_RETINA_PROLIF)	Proliferative diabetic retinopathy (DM_RETINA_PROLIF) || ||	TRUE	igd	9.00E-11	462117	18460956	19	0.00229209	ukb-b-15590	|| id:ukb-b-15590	TRUE	reported	igd	2	TRUE	NA	NA	9.09E-05	462117	1.73E-06	212889	TRUE	0.001698808	42.02578483	8.51E-05
37	rs113585475	T	C	T	C	-0.0208229	0.0338	0.099312	0.138	FALSE	FALSE	FALSE	finn-b-DM_RETINA_PROLIF	10	33985434	0.024	212889	0.1582	Proliferative diabetic retinopathy (DM_RETINA_PROLIF) || id:finn-b-DM_RETINA_PROLIF	Proliferative diabetic retinopathy (DM_RETINA_PROLIF)	Proliferative diabetic retinopathy (DM_RETINA_PROLIF) || ||	TRUE	igd	7.00E-10	462117	33985434	10	0.00337676	ukb-b-15590	|| id:ukb-b-15590	TRUE	reported	igd	2	TRUE	NA	NA	8.23E-05	462117	9.32E-06	212889	TRUE	0.021575432	38.02612203	7.76E-05
38	rs113789803	G	T	G	T	0.0196308	-0.0276	0.136986	0.07015	FALSE	FALSE	FALSE	finn-b-DM_RETINA_PROLIF	7	3128590	0.0322	212889	0.3908	Proliferative diabetic retinopathy (DM_RETINA_PROLIF) || id:finn-b-DM_RETINA_PROLIF	Proliferative diabetic retinopathy (DM_RETINA_PROLIF)	Proliferative diabetic retinopathy (DM_RETINA_PROLIF) || ||	TRUE	igd	1.40E-11	462117	3128590	7	0.00290432	ukb-b-15590	|| id:ukb-b-15590	TRUE	reported	igd	2	TRUE	NA	NA	9.89E-05	462117	3.45E-06	212889	TRUE	0.002024411	45.68641347	9.11E-05
39	rs113866544	C	T	C	T	0.0330874	-0.0412	0.068325	0.1066	FALSE	FALSE	FALSE	finn-b-DM_RETINA_PROLIF	17	46270606	0.0267	212889	0.1224	Proliferative diabetic retinopathy (DM_RETINA_PROLIF) || id:finn-b-DM_RETINA_PROLIF	Proliferative diabetic retinopathy (DM_RETINA_PROLIF)	Proliferative diabetic retinopathy (DM_RETINA_PROLIF) || ||	TRUE	igd	6.20E-17	462117	46270606	17	0.00395753	ukb-b-15590	|| id:ukb-b-15590	TRUE	reported	igd	2	TRUE	NA	NA	0.000151238	462117	1.12E-05	212889	TRUE	0.000629931	69.8999479	0.00013938
40	rs11513729	T	C	T	C	-0.0166494	0.0564	0.413028	0.3811	FALSE	FALSE	FALSE	finn-b-DM_RETINA_PROLIF	12	112273499	0.0169	212889	0.000843898	Proliferative diabetic retinopathy (DM_RETINA_PROLIF) || id:finn-b-DM_RETINA_PROLIF	Proliferative diabetic retinopathy (DM_RETINA_PROLIF)	Proliferative diabetic retinopathy (DM_RETINA_PROLIF) || ||	TRUE	igd	4.70E-16	462117	112273499	12	0.00205054	ukb-b-15590	|| id:ukb-b-15590	TRUE	reported	igd	2	TRUE	NA	NA	0.000142642	462117	5.23E-05	212889	TRUE	0.072102082	65.92660075	0.000134408
41	rs11648621	G	A	G	A	-0.0138382	0.0189	0.214923	0.215	FALSE	FALSE	FALSE	finn-b-DM_RETINA_PROLIF	16	19973008	0.02	212889	0.3437	Proliferative diabetic retinopathy (DM_RETINA_PROLIF) || id:finn-b-DM_RETINA_PROLIF	Proliferative diabetic retinopathy (DM_RETINA_PROLIF)	Proliferative diabetic retinopathy (DM_RETINA_PROLIF) || ||	TRUE	igd	1.30E-08	462117	19973008	16	0.00243616	ukb-b-15590	|| id:ukb-b-15590	TRUE	reported	igd	2	TRUE	NA	NA	6.98E-05	462117	4.19E-06	212889	TRUE	0.016036183	32.2661828	6.46E-05
42	rs11664106	T	A	T	A	0.016775	-0.0427	0.37403	0.3316	FALSE	TRUE	FALSE	finn-b-DM_RETINA_PROLIF	18	2846812	0.0177	212889	0.0157899	Proliferative diabetic retinopathy (DM_RETINA_PROLIF) || id:finn-b-DM_RETINA_PROLIF	Proliferative diabetic retinopathy (DM_RETINA_PROLIF)	Proliferative diabetic retinopathy (DM_RETINA_PROLIF) || ||	TRUE	igd	2.00E-15	462117	2846812	18	0.00211301	ukb-b-15590	|| id:ukb-b-15590	TRUE	reported	igd	2	TRUE	NA	NA	0.000136368	462117	2.73E-05	212889	TRUE	0.013806157	63.0263204	0.00013177
43	rs11704728	T	C	T	C	0.0148323	-0.0019	0.196356	0.2145	FALSE	FALSE	FALSE	finn-b-DM_RETINA_PROLIF	22	18130209	0.02	212889	0.923	Proliferative diabetic retinopathy (DM_RETINA_PROLIF) || id:finn-b-DM_RETINA_PROLIF	Proliferative diabetic retinopathy (DM_RETINA_PROLIF)	Proliferative diabetic retinopathy (DM_RETINA_PROLIF) || ||	TRUE	igd	4.20E-09	462117	18130209	22	0.00252373	ukb-b-15590	|| id:ukb-b-15590	TRUE	reported	igd	2	TRUE	NA	NA	7.47E-05	462117	4.24E-08	212889	TRUE	0.001273398	34.5407069	6.94E-05
44	rs117176448	G	C	G	C	0.0199544	0.0227	0.096221	0.08227	FALSE	TRUE	FALSE	finn-b-DM_RETINA_PROLIF	8	27261138	0.0298	212889	0.4466	Proliferative diabetic retinopathy (DM_RETINA_PROLIF) || id:finn-b-DM_RETINA_PROLIF	Proliferative diabetic retinopathy (DM_RETINA_PROLIF)	Proliferative diabetic retinopathy (DM_RETINA_PROLIF) || ||	TRUE	igd	3.40E-09	462117	27261138	8	0.00337708	ukb-b-15590	|| id:ukb-b-15590	TRUE	reported	igd	2	TRUE	NA	NA	7.55E-05	462117	2.73E-06	212889	TRUE	0.007188059	34.91360144	6.93E-05
45	rs11722497	A	G	A	G	0.0140671	-0.0112	0.290799	0.2288	FALSE	FALSE	FALSE	finn-b-DM_RETINA_PROLIF	4	18450132	0.0195	212889	0.564999	Proliferative diabetic retinopathy (DM_RETINA_PROLIF) || id:finn-b-DM_RETINA_PROLIF	Proliferative diabetic retinopathy (DM_RETINA_PROLIF)	Proliferative diabetic retinopathy (DM_RETINA_PROLIF) || ||	TRUE	igd	1.50E-10	462117	18450132	4	0.00219461	ukb-b-15590	|| id:ukb-b-15590	TRUE	reported	igd	2	TRUE	NA	NA	8.89E-05	462117	1.55E-06	212889	TRUE	0.001781481	41.08605489	8.16E-05
46	rs11767176	A	G	A	G	-0.0153444	0.0237	0.210989	0.2797	FALSE	FALSE	FALSE	finn-b-DM_RETINA_PROLIF	7	1852823	0.0183	212889	0.1973	Proliferative diabetic retinopathy (DM_RETINA_PROLIF) || id:finn-b-DM_RETINA_PROLIF	Proliferative diabetic retinopathy (DM_RETINA_PROLIF)	Proliferative diabetic retinopathy (DM_RETINA_PROLIF) || ||	TRUE	igd	3.70E-10	462117	1852823	7	0.00244817	ukb-b-15590	|| id:ukb-b-15590	TRUE	reported	igd	2	TRUE	NA	NA	8.50E-05	462117	7.88E-06	212889	TRUE	0.01435404	39.28408833	7.84E-05
47	rs11774027	G	A	G	A	0.0127747	-0.0054	0.625184	0.5336	FALSE	FALSE	FALSE	finn-b-DM_RETINA_PROLIF	8	144917790	0.0164	212889	0.741	Proliferative diabetic retinopathy (DM_RETINA_PROLIF) || id:finn-b-DM_RETINA_PROLIF	Proliferative diabetic retinopathy (DM_RETINA_PROLIF)	Proliferative diabetic retinopathy (DM_RETINA_PROLIF) || ||	TRUE	igd	6.10E-10	462117	144917790	8	0.00206418	ukb-b-15590	|| id:ukb-b-15590	TRUE	reported	igd	2	TRUE	NA	NA	8.29E-05	462117	5.09E-07	212889	TRUE	0.001359719	38.30066269	7.65E-05
49	rs11779446	G	A	G	A	-0.020178	-0.0402	0.161259	0.1438	FALSE	FALSE	FALSE	finn-b-DM_RETINA_PROLIF	8	23388326	0.0234	212889	0.0865805	Proliferative diabetic retinopathy (DM_RETINA_PROLIF) || id:finn-b-DM_RETINA_PROLIF	Proliferative diabetic retinopathy (DM_RETINA_PROLIF)	Proliferative diabetic retinopathy (DM_RETINA_PROLIF) || ||	TRUE	igd	1.20E-13	462117	23388326	8	0.00271964	ukb-b-15590	|| id:ukb-b-15590	TRUE	reported	igd	2	TRUE	NA	NA	0.000119105	462117	1.39E-05	212889	TRUE	0.006048729	55.04696703	0.000110138
50	rs1182199	A	C	A	C	-0.0246541	-0.002	0.304395	0.3613	FALSE	FALSE	FALSE	finn-b-DM_RETINA_PROLIF	7	2862542	0.017	212889	0.9044	Proliferative diabetic retinopathy (DM_RETINA_PROLIF) || id:finn-b-DM_RETINA_PROLIF	Proliferative diabetic retinopathy (DM_RETINA_PROLIF)	Proliferative diabetic retinopathy (DM_RETINA_PROLIF) || ||	TRUE	igd	5.40E-30	462117	2862542	7	0.00216674	ukb-b-15590	|| id:ukb-b-15590	TRUE	reported	igd	2	TRUE	NA	NA	0.000280087	462117	6.50E-08	212889	TRUE	3.13E-10	129.4686754	0.0002574
51	rs11882409	A	C	A	C	0.0162744	-0.0292	0.287195	0.181	FALSE	FALSE	FALSE	finn-b-DM_RETINA_PROLIF	19	34019685	0.0214	212889	0.1735	Proliferative diabetic retinopathy (DM_RETINA_PROLIF) || id:finn-b-DM_RETINA_PROLIF	Proliferative diabetic retinopathy (DM_RETINA_PROLIF)	Proliferative diabetic retinopathy (DM_RETINA_PROLIF) || ||	TRUE	igd	4.20E-13	462117	34019685	19	0.00224511	ukb-b-15590	|| id:ukb-b-15590	TRUE	reported	igd	2	TRUE	NA	NA	0.000113693	462117	8.75E-06	212889	TRUE	0.003262945	52.54540256	0.00010844
52	rs11914525	G	A	G	A	-0.0132565	0.0226	0.354116	0.4311	FALSE	FALSE	FALSE	finn-b-DM_RETINA_PROLIF	3	85880768	0.0166	212889	0.1737	Proliferative diabetic retinopathy (DM_RETINA_PROLIF) || id:finn-b-DM_RETINA_PROLIF	Proliferative diabetic retinopathy (DM_RETINA_PROLIF)	Proliferative diabetic retinopathy (DM_RETINA_PROLIF) || ||	TRUE	igd	1.90E-10	462117	85880768	3	0.00208166	ukb-b-15590	|| id:ukb-b-15590	TRUE	reported	igd	2	TRUE	NA	NA	8.78E-05	462117	8.71E-06	212889	TRUE	0.014292554	40.55441659	8.04E-05
53	rs12140153	T	G	T	G	-0.0264618	-0.0654	0.094232	0.07894	FALSE	FALSE	FALSE	finn-b-DM_RETINA_PROLIF	1	62579891	0.0308	212889	0.0337699	Proliferative diabetic retinopathy (DM_RETINA_PROLIF) || id:finn-b-DM_RETINA_PROLIF	Proliferative diabetic retinopathy (DM_RETINA_PROLIF)	Proliferative diabetic retinopathy (DM_RETINA_PROLIF) || ||	TRUE	igd	3.30E-14	462117	62579891	1	0.00348842	ukb-b-15590	|| id:ukb-b-15590	TRUE	reported	igd	2	TRUE	NA	NA	0.000124502	462117	2.12E-05	212889	TRUE	0.012313412	57.54150675	0.000119532
54	rs12300276	A	G	A	G	0.0169613	-0.0261	0.233928	0.2661	FALSE	FALSE	FALSE	finn-b-DM_RETINA_PROLIF	12	110697965	0.0185	212889	0.1596	Proliferative diabetic retinopathy (DM_RETINA_PROLIF) || id:finn-b-DM_RETINA_PROLIF	Proliferative diabetic retinopathy (DM_RETINA_PROLIF)	Proliferative diabetic retinopathy (DM_RETINA_PROLIF) || ||	TRUE	igd	6.30E-13	462117	110697965	12	0.00235763	ukb-b-15590	|| id:ukb-b-15590	TRUE	reported	igd	2	TRUE	NA	NA	0.000111987	462117	9.35E-06	212889	TRUE	0.004068233	51.7567471	0.00010311
55	rs12329115	T	G	T	G	-0.0134876	-0.0287	0.204484	0.2631	FALSE	FALSE	FALSE	finn-b-DM_RETINA_PROLIF	2	218369772	0.0186	212889	0.1228	Proliferative diabetic retinopathy (DM_RETINA_PROLIF) || id:finn-b-DM_RETINA_PROLIF	Proliferative diabetic retinopathy (DM_RETINA_PROLIF)	Proliferative diabetic retinopathy (DM_RETINA_PROLIF) || ||	TRUE	igd	4.20E-08	462117	218369772	2	0.00246074	ukb-b-15590	|| id:ukb-b-15590	TRUE	reported	igd	2	TRUE	NA	NA	6.50E-05	462117	1.12E-05	212889	TRUE	0.071637263	30.04262643	5.92E-05
56	rs12364470	G	T	G	T	0.0178805	0.0103	0.164552	0.2259	FALSE	FALSE	FALSE	finn-b-DM_RETINA_PROLIF	11	134601012	0.0196	212889	0.599799	Proliferative diabetic retinopathy (DM_RETINA_PROLIF) || id:finn-b-DM_RETINA_PROLIF	Proliferative diabetic retinopathy (DM_RETINA_PROLIF)	Proliferative diabetic retinopathy (DM_RETINA_PROLIF) || ||	TRUE	igd	2.80E-11	462117	134601012	11	0.0026871	ukb-b-15590	|| id:ukb-b-15590	TRUE	reported	igd	2	TRUE	NA	NA	9.58E-05	462117	1.30E-06	212889	TRUE	0.000959724	44.27837358	8.79E-05
57	rs12375196	A	C	A	C	0.0167592	3.00E-04	0.424347	0.4659	FALSE	FALSE	FALSE	finn-b-DM_RETINA_PROLIF	7	103416541	0.0164	212889	0.9864	Proliferative diabetic retinopathy (DM_RETINA_PROLIF) || id:finn-b-DM_RETINA_PROLIF	Proliferative diabetic retinopathy (DM_RETINA_PROLIF)	Proliferative diabetic retinopathy (DM_RETINA_PROLIF) || ||	TRUE	igd	1.40E-16	462117	103416541	7	0.00202832	ukb-b-15590	|| id:ukb-b-15590	TRUE	reported	igd	2	TRUE	NA	NA	0.000147713	462117	1.57E-09	212889	TRUE	3.75E-06	68.27058457	0.00013722
58	rs12427047	T	C	T	C	-0.0163996	-0.0075	0.24273	0.3423	FALSE	FALSE	FALSE	finn-b-DM_RETINA_PROLIF	12	90213070	0.0173	212889	0.6663	Proliferative diabetic retinopathy (DM_RETINA_PROLIF) || id:finn-b-DM_RETINA_PROLIF	Proliferative diabetic retinopathy (DM_RETINA_PROLIF)	Proliferative diabetic retinopathy (DM_RETINA_PROLIF) || ||	TRUE	igd	1.70E-12	462117	90213070	12	0.0023233	ukb-b-15590	|| id:ukb-b-15590	TRUE	reported	igd	2	TRUE	NA	NA	0.00010781	462117	8.83E-07	212889	TRUE	0.000311713	49.82598878	9.89E-05
59	rs12441543	A	G	A	G	0.0152338	-0.0427	0.2871	0.2862	FALSE	FALSE	FALSE	finn-b-DM_RETINA_PROLIF	15	31689543	0.0182	212889	0.0188799	Proliferative diabetic retinopathy (DM_RETINA_PROLIF) || id:finn-b-DM_RETINA_PROLIF	Proliferative diabetic retinopathy (DM_RETINA_PROLIF)	Proliferative diabetic retinopathy (DM_RETINA_PROLIF) || ||	TRUE	igd	5.30E-12	462117	31689543	15	0.0022089	ukb-b-15590	|| id:ukb-b-15590	TRUE	reported	igd	2	TRUE	NA	NA	0.000102913	462117	2.59E-05	212889	TRUE	0.053389217	47.56246875	9.50E-05
60	rs12442170	G	A	G	A	-0.0110314	-0.0054	0.430365	0.418	FALSE	FALSE	FALSE	finn-b-DM_RETINA_PROLIF	15	99477144	0.0166	212889	0.7443	Proliferative diabetic retinopathy (DM_RETINA_PROLIF) || id:finn-b-DM_RETINA_PROLIF	Proliferative diabetic retinopathy (DM_RETINA_PROLIF)	Proliferative diabetic retinopathy (DM_RETINA_PROLIF) || ||	TRUE	igd	4.30E-08	462117	99477144	15	0.00201389	ukb-b-15590	|| id:ukb-b-15590	TRUE	reported	igd	2	TRUE	NA	NA	6.49E-05	462117	4.97E-07	212889	TRUE	0.005000222	30.00473352	5.97E-05
61	rs12462975	A	G	A	G	0.0189074	-0.0302	0.329669	0.3195	FALSE	FALSE	FALSE	finn-b-DM_RETINA_PROLIF	19	30272202	0.0177	212889	0.0874299	Proliferative diabetic retinopathy (DM_RETINA_PROLIF) || id:finn-b-DM_RETINA_PROLIF	Proliferative diabetic retinopathy (DM_RETINA_PROLIF)	Proliferative diabetic retinopathy (DM_RETINA_PROLIF) || ||	TRUE	igd	9.00E-19	462117	30272202	19	0.00213714	ukb-b-15590	|| id:ukb-b-15590	TRUE	reported	igd	2	TRUE	NA	NA	0.000169346	462117	1.37E-05	212889	TRUE	0.000375742	78.27042255	0.000158001
62	rs12519997	A	G	A	G	-0.0139984	-0.0247	0.559278	0.6406	FALSE	FALSE	FALSE	finn-b-DM_RETINA_PROLIF	5	173351858	0.017	212889	0.148	Proliferative diabetic retinopathy (DM_RETINA_PROLIF) || id:finn-b-DM_RETINA_PROLIF	Proliferative diabetic retinopathy (DM_RETINA_PROLIF)	Proliferative diabetic retinopathy (DM_RETINA_PROLIF) || ||	TRUE	igd	2.90E-12	462117	173351858	5	0.00200434	ukb-b-15590	|| id:ukb-b-15590	TRUE	reported	igd	2	TRUE	NA	NA	0.00010554	462117	9.92E-06	212889	TRUE	0.006529404	48.7768793	9.66E-05
63	rs12569355	G	A	G	A	0.0217444	-0.0185	0.119536	0.06744	FALSE	FALSE	FALSE	finn-b-DM_RETINA_PROLIF	1	11923737	0.0328	212889	0.5723	Proliferative diabetic retinopathy (DM_RETINA_PROLIF) || id:finn-b-DM_RETINA_PROLIF	Proliferative diabetic retinopathy (DM_RETINA_PROLIF)	Proliferative diabetic retinopathy (DM_RETINA_PROLIF) || ||	TRUE	igd	1.60E-12	462117	11923737	1	0.00307709	ukb-b-15590	|| id:ukb-b-15590	TRUE	reported	igd	2	TRUE	NA	NA	0.000108048	462117	1.49E-06	212889	TRUE	0.000462184	49.93608141	9.95E-05
64	rs12607512	G	A	G	A	0.0117842	5.00E-04	0.44632	0.5043	FALSE	FALSE	FALSE	finn-b-DM_RETINA_PROLIF	18	31259579	0.0164	212889	0.9749	Proliferative diabetic retinopathy (DM_RETINA_PROLIF) || id:finn-b-DM_RETINA_PROLIF	Proliferative diabetic retinopathy (DM_RETINA_PROLIF)	Proliferative diabetic retinopathy (DM_RETINA_PROLIF) || ||	TRUE	igd	4.40E-09	462117	31259579	18	0.00200813	ukb-b-15590	|| id:ukb-b-15590	TRUE	reported	igd	2	TRUE	NA	NA	7.45E-05	462117	4.37E-09	212889	TRUE	0.001074354	34.43630621	6.86E-05
65	rs12622267	G	A	G	A	-0.0145422	-0.0154	0.365871	0.3022	FALSE	FALSE	FALSE	finn-b-DM_RETINA_PROLIF	2	181568007	0.0178	212889	0.3868	Proliferative diabetic retinopathy (DM_RETINA_PROLIF) || id:finn-b-DM_RETINA_PROLIF	Proliferative diabetic retinopathy (DM_RETINA_PROLIF)	Proliferative diabetic retinopathy (DM_RETINA_PROLIF) || ||	TRUE	igd	2.30E-12	462117	181568007	2	0.00207381	ukb-b-15590	|| id:ukb-b-15590	TRUE	reported	igd	2	TRUE	NA	NA	0.000106396	462117	3.52E-06	212889	TRUE	0.001272369	49.172501	9.81E-05
66	rs1263615	C	T	C	T	0.0146014	0.0036	0.242275	0.2575	FALSE	FALSE	FALSE	finn-b-DM_RETINA_PROLIF	2	207959238	0.0188	212889	0.8489	Proliferative diabetic retinopathy (DM_RETINA_PROLIF) || id:finn-b-DM_RETINA_PROLIF	Proliferative diabetic retinopathy (DM_RETINA_PROLIF)	Proliferative diabetic retinopathy (DM_RETINA_PROLIF) || ||	TRUE	igd	3.40E-10	462117	207959238	2	0.00232614	ukb-b-15590	|| id:ukb-b-15590	TRUE	reported	igd	2	TRUE	NA	NA	8.53E-05	462117	1.72E-07	212889	TRUE	0.000760796	39.40191212	7.83E-05
67	rs12762744	T	C	T	C	0.0133166	0.0156	0.248261	0.2895	FALSE	FALSE	FALSE	finn-b-DM_RETINA_PROLIF	10	53669252	0.0181	212889	0.3891	Proliferative diabetic retinopathy (DM_RETINA_PROLIF) || id:finn-b-DM_RETINA_PROLIF	Proliferative diabetic retinopathy (DM_RETINA_PROLIF)	Proliferative diabetic retinopathy (DM_RETINA_PROLIF) || ||	TRUE	igd	8.40E-09	462117	53669252	10	0.00231189	ukb-b-15590	|| id:ukb-b-15590	TRUE	reported	igd	2	TRUE	NA	NA	7.18E-05	462117	3.49E-06	212889	TRUE	0.01168115	33.17816606	6.62E-05
68	rs12828016	T	G	T	G	-0.011548	-0.0238	0.387738	0.2944	FALSE	FALSE	FALSE	finn-b-DM_RETINA_PROLIF	12	998365	0.018	212889	0.1865	Proliferative diabetic retinopathy (DM_RETINA_PROLIF) || id:finn-b-DM_RETINA_PROLIF	Proliferative diabetic retinopathy (DM_RETINA_PROLIF)	Proliferative diabetic retinopathy (DM_RETINA_PROLIF) || ||	TRUE	igd	1.60E-08	462117	998365	12	0.00204477	ukb-b-15590	|| id:ukb-b-15590	TRUE	reported	igd	2	TRUE	NA	NA	6.90E-05	462117	8.21E-06	212889	TRUE	0.037748051	31.89514794	6.33E-05
69	rs12831185	G	A	G	A	-0.0176382	0.0237	0.170442	0.1125	FALSE	FALSE	FALSE	finn-b-DM_RETINA_PROLIF	12	53860781	0.0259	212889	0.3608	Proliferative diabetic retinopathy (DM_RETINA_PROLIF) || id:finn-b-DM_RETINA_PROLIF	Proliferative diabetic retinopathy (DM_RETINA_PROLIF)	Proliferative diabetic retinopathy (DM_RETINA_PROLIF) || ||	TRUE	igd	3.10E-11	462117	53860781	12	0.00265532	ukb-b-15590	|| id:ukb-b-15590	TRUE	reported	igd	2	TRUE	NA	NA	9.55E-05	462117	3.93E-06	212889	TRUE	0.00294675	44.12399151	8.80E-05
70	rs1285992	G	A	G	A	0.0203155	0.0052	0.710447	0.7363	FALSE	FALSE	FALSE	finn-b-DM_RETINA_PROLIF	14	91520438	0.0186	212889	0.778599	Proliferative diabetic retinopathy (DM_RETINA_PROLIF) || id:finn-b-DM_RETINA_PROLIF	Proliferative diabetic retinopathy (DM_RETINA_PROLIF)	Proliferative diabetic retinopathy (DM_RETINA_PROLIF) || ||	TRUE	igd	2.90E-20	462117	91520438	14	0.00220302	ukb-b-15590	|| id:ukb-b-15590	TRUE	reported	igd	2	TRUE	NA	NA	0.000183987	462117	3.67E-07	212889	TRUE	7.52E-07	85.03900132	0.000169803
71	rs1294438	T	C	T	C	0.0186269	-0.0154	0.354583	0.3596	FALSE	FALSE	FALSE	finn-b-DM_RETINA_PROLIF	6	6752059	0.0172	212889	0.3713	Proliferative diabetic retinopathy (DM_RETINA_PROLIF) || id:finn-b-DM_RETINA_PROLIF	Proliferative diabetic retinopathy (DM_RETINA_PROLIF)	Proliferative diabetic retinopathy (DM_RETINA_PROLIF) || ||	TRUE	igd	9.70E-19	462117	6752059	6	0.00210751	ukb-b-15590	|| id:ukb-b-15590	TRUE	reported	igd	2	TRUE	NA	NA	0.000169012	462117	3.77E-06	212889	TRUE	2.42E-05	78.11633839	0.000158807
72	rs13017207	A	G	A	G	-0.0161548	-0.0351	0.393634	0.4	FALSE	FALSE	FALSE	finn-b-DM_RETINA_PROLIF	2	100841235	0.0167	212889	0.0360097	Proliferative diabetic retinopathy (DM_RETINA_PROLIF) || id:finn-b-DM_RETINA_PROLIF	Proliferative diabetic retinopathy (DM_RETINA_PROLIF)	Proliferative diabetic retinopathy (DM_RETINA_PROLIF) || ||	TRUE	igd	2.00E-15	462117	100841235	2	0.00203426	ukb-b-15590	|| id:ukb-b-15590	TRUE	reported	igd	2	TRUE	NA	NA	0.000136452	462117	2.08E-05	212889	TRUE	0.006515109	63.06526897	0.000124584
73	rs13107325	T	C	T	C	0.0386647	0.035	0.074895	0.01412	FALSE	FALSE	FALSE	finn-b-DM_RETINA_PROLIF	4	103188709	0.0692	212889	0.6128	Proliferative diabetic retinopathy (DM_RETINA_PROLIF) || id:finn-b-DM_RETINA_PROLIF	Proliferative diabetic retinopathy (DM_RETINA_PROLIF)	Proliferative diabetic retinopathy (DM_RETINA_PROLIF) || ||	TRUE	igd	1.70E-24	462117	103188709	4	0.0037857	ukb-b-15590	|| id:ukb-b-15590	TRUE	reported	igd	2	TRUE	NA	NA	0.000225678	462117	1.20E-06	212889	TRUE	1.05E-07	104.312631	0.000207159
74	rs13148263	A	G	A	G	0.0159436	0.0059	0.335162	0.428	FALSE	FALSE	FALSE	finn-b-DM_RETINA_PROLIF	4	1699512	0.0165	212889	0.7214	Proliferative diabetic retinopathy (DM_RETINA_PROLIF) || id:finn-b-DM_RETINA_PROLIF	Proliferative diabetic retinopathy (DM_RETINA_PROLIF)	Proliferative diabetic retinopathy (DM_RETINA_PROLIF) || ||	TRUE	igd	3.60E-14	462117	1699512	4	0.00210506	ukb-b-15590	|| id:ukb-b-15590	TRUE	reported	igd	2	TRUE	NA	NA	0.000124119	462117	6.01E-07	212889	TRUE	7.57E-05	57.36458053	0.000113285
75	rs13156484	A	G	A	G	-0.0174918	0.0023	0.472171	0.512	FALSE	FALSE	FALSE	finn-b-DM_RETINA_PROLIF	5	122653399	0.0164	212889	0.8894	Proliferative diabetic retinopathy (DM_RETINA_PROLIF) || id:finn-b-DM_RETINA_PROLIF	Proliferative diabetic retinopathy (DM_RETINA_PROLIF)	Proliferative diabetic retinopathy (DM_RETINA_PROLIF) || ||	TRUE	igd	3.90E-18	462117	122653399	5	0.00201454	ukb-b-15590	|| id:ukb-b-15590	TRUE	reported	igd	2	TRUE	NA	NA	0.000163116	462117	9.24E-08	212889	TRUE	1.94E-06	75.39060283	0.000152508
76	rs13193473	A	C	A	C	-0.0172732	-0.0149	0.126698	0.08801	FALSE	FALSE	FALSE	finn-b-DM_RETINA_PROLIF	6	162966852	0.0289	212889	0.605399	Proliferative diabetic retinopathy (DM_RETINA_PROLIF) || id:finn-b-DM_RETINA_PROLIF	Proliferative diabetic retinopathy (DM_RETINA_PROLIF)	Proliferative diabetic retinopathy (DM_RETINA_PROLIF) || ||	TRUE	igd	1.10E-08	462117	162966852	6	0.00302238	ukb-b-15590	|| id:ukb-b-15590	TRUE	reported	igd	2	TRUE	NA	NA	7.07E-05	462117	1.25E-06	212889	TRUE	0.005387065	32.66235312	6.60E-05
77	rs13248187	C	T	C	T	0.0140902	0.0038	0.268531	0.2418	FALSE	FALSE	FALSE	finn-b-DM_RETINA_PROLIF	8	14336834	0.0191	212889	0.8413	Proliferative diabetic retinopathy (DM_RETINA_PROLIF) || id:finn-b-DM_RETINA_PROLIF	Proliferative diabetic retinopathy (DM_RETINA_PROLIF)	Proliferative diabetic retinopathy (DM_RETINA_PROLIF) || ||	TRUE	igd	4.50E-10	462117	14336834	8	0.00225951	ukb-b-15590	|| id:ukb-b-15590	TRUE	reported	igd	2	TRUE	NA	NA	8.41E-05	462117	1.86E-07	212889	TRUE	0.000845665	38.88711996	7.80E-05
78	rs13292699	C	A	C	A	-0.0162732	-0.0273	0.433708	0.4687	FALSE	FALSE	FALSE	finn-b-DM_RETINA_PROLIF	9	15910044	0.0164	212889	0.0965006	Proliferative diabetic retinopathy (DM_RETINA_PROLIF) || id:finn-b-DM_RETINA_PROLIF	Proliferative diabetic retinopathy (DM_RETINA_PROLIF)	Proliferative diabetic retinopathy (DM_RETINA_PROLIF) || ||	TRUE	igd	6.70E-16	462117	15910044	9	0.00201482	ukb-b-15590	|| id:ukb-b-15590	TRUE	reported	igd	2	TRUE	NA	NA	0.000141144	462117	1.30E-05	212889	TRUE	0.001586375	65.23391113	0.000130081
79	rs1332966	T	G	T	G	0.0143415	-0.0206	0.212476	0.1958	FALSE	FALSE	FALSE	finn-b-DM_RETINA_PROLIF	1	170286749	0.0207	212889	0.3191	Proliferative diabetic retinopathy (DM_RETINA_PROLIF) || id:finn-b-DM_RETINA_PROLIF	Proliferative diabetic retinopathy (DM_RETINA_PROLIF)	Proliferative diabetic retinopathy (DM_RETINA_PROLIF) || ||	TRUE	igd	4.00E-09	462117	170286749	1	0.00243784	ukb-b-15590	|| id:ukb-b-15590	TRUE	reported	igd	2	TRUE	NA	NA	7.49E-05	462117	4.65E-06	212889	TRUE	0.013126426	34.6081797	6.88E-05
80	rs13389219	T	C	T	C	0.0227595	-0.0214	0.392395	0.3476	FALSE	FALSE	FALSE	finn-b-DM_RETINA_PROLIF	2	165528876	0.0172	212889	0.2144	Proliferative diabetic retinopathy (DM_RETINA_PROLIF) || id:finn-b-DM_RETINA_PROLIF	Proliferative diabetic retinopathy (DM_RETINA_PROLIF)	Proliferative diabetic retinopathy (DM_RETINA_PROLIF) || ||	TRUE	igd	4.70E-29	462117	165528876	2	0.00203433	ukb-b-15590	|| id:ukb-b-15590	TRUE	reported	igd	2	TRUE	NA	NA	0.000270779	462117	7.27E-06	212889	TRUE	1.49E-07	125.1649201	0.000247002
81	rs13431255	A	G	A	G	-0.0131661	-0.0171	0.219081	0.2464	FALSE	FALSE	FALSE	finn-b-DM_RETINA_PROLIF	2	142369074	0.019	212889	0.3681	Proliferative diabetic retinopathy (DM_RETINA_PROLIF) || id:finn-b-DM_RETINA_PROLIF	Proliferative diabetic retinopathy (DM_RETINA_PROLIF)	Proliferative diabetic retinopathy (DM_RETINA_PROLIF) || ||	TRUE	igd	4.00E-08	462117	142369074	2	0.00239701	ukb-b-15590	|| id:ukb-b-15590	TRUE	reported	igd	2	TRUE	NA	NA	6.53E-05	462117	3.80E-06	212889	TRUE	0.019285553	30.16995115	5.93E-05
82	rs1355620	G	A	G	A	0.0128338	0.0106	0.321823	0.3623	FALSE	FALSE	FALSE	finn-b-DM_RETINA_PROLIF	9	98270168	0.0171	212889	0.533801	Proliferative diabetic retinopathy (DM_RETINA_PROLIF) || id:finn-b-DM_RETINA_PROLIF	Proliferative diabetic retinopathy (DM_RETINA_PROLIF)	Proliferative diabetic retinopathy (DM_RETINA_PROLIF) || ||	TRUE	igd	2.90E-09	462117	98270168	9	0.0021618	ukb-b-15590	|| id:ukb-b-15590	TRUE	reported	igd	2	TRUE	NA	NA	7.63E-05	462117	1.80E-06	212889	TRUE	0.004787068	35.24353877	7.19E-05
83	rs1380854	C	T	C	T	-0.0145497	-0.0122	0.731153	0.7176	FALSE	FALSE	FALSE	finn-b-DM_RETINA_PROLIF	4	52924438	0.0182	212889	0.5049	Proliferative diabetic retinopathy (DM_RETINA_PROLIF) || id:finn-b-DM_RETINA_PROLIF	Proliferative diabetic retinopathy (DM_RETINA_PROLIF)	Proliferative diabetic retinopathy (DM_RETINA_PROLIF) || ||	TRUE	igd	1.00E-10	462117	52924438	4	0.00224984	ukb-b-15590	|| id:ukb-b-15590	TRUE	reported	igd	2	TRUE	NA	NA	9.05E-05	462117	2.11E-06	212889	TRUE	0.002090106	41.82200116	8.32E-05
84	rs139218003	T	G	T	G	0.0433819	-0.0475	0.032455	0.03252	FALSE	FALSE	FALSE	finn-b-DM_RETINA_PROLIF	5	50954977	0.0465	212889	0.3067	Proliferative diabetic retinopathy (DM_RETINA_PROLIF) || id:finn-b-DM_RETINA_PROLIF	Proliferative diabetic retinopathy (DM_RETINA_PROLIF)	Proliferative diabetic retinopathy (DM_RETINA_PROLIF) || ||	TRUE	igd	1.20E-14	462117	50954977	5	0.005626	ukb-b-15590	|| id:ukb-b-15590	TRUE	reported	igd	2	TRUE	NA	NA	0.000128651	462117	4.90E-06	212889	TRUE	0.000491912	59.45901114	0.000118195
85	rs143384	G	A	G	A	0.0267503	0.0141	0.404382	0.4407	FALSE	FALSE	FALSE	finn-b-DM_RETINA_PROLIF	20	34025756	0.0166	212889	0.3954	Proliferative diabetic retinopathy (DM_RETINA_PROLIF) || id:finn-b-DM_RETINA_PROLIF	Proliferative diabetic retinopathy (DM_RETINA_PROLIF)	Proliferative diabetic retinopathy (DM_RETINA_PROLIF) || ||	TRUE	igd	1.30E-39	462117	34025756	20	0.00203131	ukb-b-15590	|| id:ukb-b-15590	TRUE	reported	igd	2	TRUE	NA	NA	0.000375139	462117	3.39E-06	212889	TRUE	2.20E-11	173.4222837	0.000344704
86	rs1446585	G	A	G	A	-0.0128503	-0.0167	0.244506	0.3479	FALSE	FALSE	FALSE	finn-b-DM_RETINA_PROLIF	2	136407479	0.0173	212889	0.3333	Proliferative diabetic retinopathy (DM_RETINA_PROLIF) || id:finn-b-DM_RETINA_PROLIF	Proliferative diabetic retinopathy (DM_RETINA_PROLIF)	Proliferative diabetic retinopathy (DM_RETINA_PROLIF) || ||	TRUE	igd	1.50E-08	462117	136407479	2	0.00226761	ukb-b-15590	|| id:ukb-b-15590	TRUE	reported	igd	2	TRUE	NA	NA	6.95E-05	462117	4.38E-06	212889	TRUE	0.017138105	32.1136601	6.10E-05
87	rs1451109	G	A	G	A	0.0149713	-0.0174	0.305617	0.3414	FALSE	FALSE	FALSE	finn-b-DM_RETINA_PROLIF	4	137071335	0.0173	212889	0.3152	Proliferative diabetic retinopathy (DM_RETINA_PROLIF) || id:finn-b-DM_RETINA_PROLIF	Proliferative diabetic retinopathy (DM_RETINA_PROLIF)	Proliferative diabetic retinopathy (DM_RETINA_PROLIF) || ||	TRUE	igd	4.30E-12	462117	137071335	4	0.00216169	ukb-b-15590	|| id:ukb-b-15590	TRUE	reported	igd	2	TRUE	NA	NA	0.000103786	462117	4.75E-06	212889	TRUE	0.002234294	47.96585596	9.51E-05
88	rs1458156	T	C	T	C	0.0126488	0.0067	0.488404	0.4691	FALSE	FALSE	FALSE	finn-b-DM_RETINA_PROLIF	12	41887940	0.0164	212889	0.6826	Proliferative diabetic retinopathy (DM_RETINA_PROLIF) || id:finn-b-DM_RETINA_PROLIF	Proliferative diabetic retinopathy (DM_RETINA_PROLIF)	Proliferative diabetic retinopathy (DM_RETINA_PROLIF) || ||	TRUE	igd	2.30E-10	462117	41887940	12	0.00199454	ukb-b-15590	|| id:ukb-b-15590	TRUE	reported	igd	2	TRUE	NA	NA	8.70E-05	462117	7.84E-07	212889	TRUE	0.001266883	40.2173222	8.00E-05
89	rs146714063	A	G	A	G	0.0149665	-0.0354	0.15759	0.09731	FALSE	FALSE	FALSE	finn-b-DM_RETINA_PROLIF	12	97498661	0.0275	212889	0.1987	Proliferative diabetic retinopathy (DM_RETINA_PROLIF) || id:finn-b-DM_RETINA_PROLIF	Proliferative diabetic retinopathy (DM_RETINA_PROLIF)	Proliferative diabetic retinopathy (DM_RETINA_PROLIF) || ||	TRUE	igd	4.70E-08	462117	97498661	12	0.00273951	ukb-b-15590	|| id:ukb-b-15590	TRUE	reported	igd	2	TRUE	NA	NA	6.46E-05	462117	7.78E-06	212889	TRUE	0.045181895	29.84659001	5.95E-05
90	rs1477290	C	T	C	T	0.0298633	-0.0154	0.136945	0.1215	FALSE	FALSE	FALSE	finn-b-DM_RETINA_PROLIF	5	87988934	0.0251	212889	0.5403	Proliferative diabetic retinopathy (DM_RETINA_PROLIF) || id:finn-b-DM_RETINA_PROLIF	Proliferative diabetic retinopathy (DM_RETINA_PROLIF)	Proliferative diabetic retinopathy (DM_RETINA_PROLIF) || ||	TRUE	igd	1.60E-24	462117	87988934	5	0.00292146	ukb-b-15590	|| id:ukb-b-15590	TRUE	reported	igd	2	TRUE	NA	NA	0.000226062	462117	1.77E-06	212889	TRUE	1.67E-07	104.4902349	0.00021081
91	rs147730268	T	G	T	G	-0.0506092	0.0289	0.087233	0.08389	FALSE	FALSE	FALSE	finn-b-DM_RETINA_PROLIF	12	123024476	0.0296	212889	0.3299	Proliferative diabetic retinopathy (DM_RETINA_PROLIF) || id:finn-b-DM_RETINA_PROLIF	Proliferative diabetic retinopathy (DM_RETINA_PROLIF)	Proliferative diabetic retinopathy (DM_RETINA_PROLIF) || ||	TRUE	igd	1.30E-44	462117	123024476	12	0.00361111	ukb-b-15590	|| id:ukb-b-15590	TRUE	reported	igd	2	TRUE	NA	NA	0.000424857	462117	4.48E-06	212889	TRUE	1.64E-12	196.4162923	0.000407877
92	rs1480474	G	A	G	A	-0.0145096	-0.0153	0.417444	0.3909	FALSE	FALSE	FALSE	finn-b-DM_RETINA_PROLIF	12	66326943	0.0168	212889	0.3621	Proliferative diabetic retinopathy (DM_RETINA_PROLIF) || id:finn-b-DM_RETINA_PROLIF	Proliferative diabetic retinopathy (DM_RETINA_PROLIF)	Proliferative diabetic retinopathy (DM_RETINA_PROLIF) || ||	TRUE	igd	7.40E-13	462117	66326943	12	0.00202337	ukb-b-15590	|| id:ukb-b-15590	TRUE	reported	igd	2	TRUE	NA	NA	0.000111266	462117	3.90E-06	212889	TRUE	0.00106197	51.42333832	0.000102395
93	rs148636479	T	A	T	A	-0.0358688	-0.0478	0.028565	0.007148	FALSE	TRUE	FALSE	finn-b-DM_RETINA_PROLIF	4	164359678	0.0992	212889	0.630001	Proliferative diabetic retinopathy (DM_RETINA_PROLIF) || id:finn-b-DM_RETINA_PROLIF	Proliferative diabetic retinopathy (DM_RETINA_PROLIF)	Proliferative diabetic retinopathy (DM_RETINA_PROLIF) || ||	TRUE	igd	1.80E-08	462117	164359678	4	0.00637199	ukb-b-15590	|| id:ukb-b-15590	TRUE	reported	igd	2	TRUE	NA	NA	6.86E-05	462117	1.09E-06	212889	TRUE	0.00573515	31.68717511	7.14E-05
94	rs1514895	G	A	G	A	0.0174697	-0.0211	0.285289	0.2631	FALSE	FALSE	FALSE	finn-b-DM_RETINA_PROLIF	3	170705693	0.0185	212889	0.2544	Proliferative diabetic retinopathy (DM_RETINA_PROLIF) || id:finn-b-DM_RETINA_PROLIF	Proliferative diabetic retinopathy (DM_RETINA_PROLIF)	Proliferative diabetic retinopathy (DM_RETINA_PROLIF) || ||	TRUE	igd	2.10E-15	462117	170705693	3	0.00220175	ukb-b-15590	|| id:ukb-b-15590	TRUE	reported	igd	2	TRUE	NA	NA	0.000136215	462117	6.11E-06	212889	TRUE	0.00044452	62.95567492	0.000124456
95	rs1576655	C	A	C	A	0.0161325	-0.0084	0.59598	0.6737	FALSE	FALSE	FALSE	finn-b-DM_RETINA_PROLIF	13	79587841	0.0175	212889	0.6321	Proliferative diabetic retinopathy (DM_RETINA_PROLIF) || id:finn-b-DM_RETINA_PROLIF	Proliferative diabetic retinopathy (DM_RETINA_PROLIF)	Proliferative diabetic retinopathy (DM_RETINA_PROLIF) || ||	TRUE	igd	7.70E-15	462117	79587841	13	0.00207546	ukb-b-15590	|| id:ukb-b-15590	TRUE	reported	igd	2	TRUE	NA	NA	0.000130728	462117	1.08E-06	212889	TRUE	7.25E-05	60.41915014	0.000125334
96	rs1609783	A	G	A	G	0.0142717	0.0208	0.525344	0.5095	FALSE	FALSE	FALSE	finn-b-DM_RETINA_PROLIF	3	25095911	0.0164	212889	0.2057	Proliferative diabetic retinopathy (DM_RETINA_PROLIF) || id:finn-b-DM_RETINA_PROLIF	Proliferative diabetic retinopathy (DM_RETINA_PROLIF)	Proliferative diabetic retinopathy (DM_RETINA_PROLIF) || ||	TRUE	igd	1.10E-12	462117	25095911	3	0.0020044	ukb-b-15590	|| id:ukb-b-15590	TRUE	reported	igd	2	TRUE	NA	NA	0.000109695	462117	7.56E-06	212889	TRUE	0.003186288	50.69704286	0.000101579
97	rs16868443	C	G	C	G	0.0154349	-0.0194	0.360418	0.2674	FALSE	TRUE	FALSE	finn-b-DM_RETINA_PROLIF	7	93206264	0.0185	212889	0.2933	Proliferative diabetic retinopathy (DM_RETINA_PROLIF) || id:finn-b-DM_RETINA_PROLIF	Proliferative diabetic retinopathy (DM_RETINA_PROLIF)	Proliferative diabetic retinopathy (DM_RETINA_PROLIF) || ||	TRUE	igd	1.00E-13	462117	93206264	7	0.0020756	ukb-b-15590	|| id:ukb-b-15590	TRUE	reported	igd	2	TRUE	NA	NA	0.000119652	462117	5.17E-06	212889	TRUE	0.000938126	55.29938688	0.000109835
98	rs1727901	T	C	T	C	0.0204425	-0.0304	0.736676	0.7303	FALSE	FALSE	FALSE	finn-b-DM_RETINA_PROLIF	3	153832678	0.0185	212889	0.099339	Proliferative diabetic retinopathy (DM_RETINA_PROLIF) || id:finn-b-DM_RETINA_PROLIF	Proliferative diabetic retinopathy (DM_RETINA_PROLIF)	Proliferative diabetic retinopathy (DM_RETINA_PROLIF) || ||	TRUE	igd	1.50E-19	462117	153832678	3	0.00226027	ukb-b-15590	|| id:ukb-b-15590	TRUE	reported	igd	2	TRUE	NA	NA	0.000176978	462117	1.27E-05	212889	TRUE	0.000199689	81.79888263	0.000162131
99	rs17302219	A	G	A	G	0.0157071	-0.0155	0.231263	0.2529	FALSE	FALSE	FALSE	finn-b-DM_RETINA_PROLIF	15	59474067	0.0189	212889	0.4127	Proliferative diabetic retinopathy (DM_RETINA_PROLIF) || id:finn-b-DM_RETINA_PROLIF	Proliferative diabetic retinopathy (DM_RETINA_PROLIF)	Proliferative diabetic retinopathy (DM_RETINA_PROLIF) || ||	TRUE	igd	3.80E-11	462117	59474067	15	0.00237621	ukb-b-15590	|| id:ukb-b-15590	TRUE	reported	igd	2	TRUE	NA	NA	9.45E-05	462117	3.16E-06	212889	TRUE	0.002416663	43.69405781	8.77E-05
100	rs1775255	T	G	T	G	0.0122598	2.00E-04	0.476617	0.4712	FALSE	FALSE	FALSE	finn-b-DM_RETINA_PROLIF	6	51243035	0.0164	212889	0.9897	Proliferative diabetic retinopathy (DM_RETINA_PROLIF) || id:finn-b-DM_RETINA_PROLIF	Proliferative diabetic retinopathy (DM_RETINA_PROLIF)	Proliferative diabetic retinopathy (DM_RETINA_PROLIF) || ||	TRUE	igd	8.20E-10	462117	51243035	6	0.00199643	ukb-b-15590	|| id:ukb-b-15590	TRUE	reported	igd	2	TRUE	NA	NA	8.16E-05	462117	6.99E-10	212889	TRUE	0.000584896	37.7101792	7.50E-05
101	rs17766836	T	C	T	C	0.0232323	-0.0288	0.267888	0.2517	FALSE	FALSE	FALSE	finn-b-DM_RETINA_PROLIF	7	92258961	0.0189	212889	0.1278	Proliferative diabetic retinopathy (DM_RETINA_PROLIF) || id:finn-b-DM_RETINA_PROLIF	Proliferative diabetic retinopathy (DM_RETINA_PROLIF)	Proliferative diabetic retinopathy (DM_RETINA_PROLIF) || ||	TRUE	igd	6.10E-25	462117	92258961	7	0.00225241	ukb-b-15590	|| id:ukb-b-15590	TRUE	reported	igd	2	TRUE	NA	NA	0.000230165	462117	1.09E-05	212889	TRUE	5.86E-06	106.3872347	0.000211712
102	rs17770336	T	C	T	C	0.0191461	0.0028	0.322443	0.3743	FALSE	FALSE	FALSE	finn-b-DM_RETINA_PROLIF	9	28414625	0.017	212889	0.8684	Proliferative diabetic retinopathy (DM_RETINA_PROLIF) || id:finn-b-DM_RETINA_PROLIF	Proliferative diabetic retinopathy (DM_RETINA_PROLIF)	Proliferative diabetic retinopathy (DM_RETINA_PROLIF) || ||	TRUE	igd	2.40E-19	462117	28414625	9	0.00212912	ukb-b-15590	|| id:ukb-b-15590	TRUE	reported	igd	2	TRUE	NA	NA	0.000174958	462117	1.27E-07	212889	TRUE	8.94E-07	80.86495826	0.000160173
103	rs1808629	A	G	A	G	-0.0202644	0.0026	0.685495	0.7168	FALSE	FALSE	FALSE	finn-b-DM_RETINA_PROLIF	8	73435964	0.0182	212889	0.8883	Proliferative diabetic retinopathy (DM_RETINA_PROLIF) || id:finn-b-DM_RETINA_PROLIF	Proliferative diabetic retinopathy (DM_RETINA_PROLIF)	Proliferative diabetic retinopathy (DM_RETINA_PROLIF) || ||	TRUE	igd	5.30E-21	462117	73435964	8	0.00215507	ukb-b-15590	|| id:ukb-b-15590	TRUE	reported	igd	2	TRUE	NA	NA	0.000191299	462117	9.59E-08	212889	TRUE	2.44E-07	88.4188244	0.000177064
104	rs1813212	G	A	G	A	-0.0130082	0.004	0.445576	0.4167	FALSE	FALSE	FALSE	finn-b-DM_RETINA_PROLIF	11	89301382	0.0166	212889	0.8109	Proliferative diabetic retinopathy (DM_RETINA_PROLIF) || id:finn-b-DM_RETINA_PROLIF	Proliferative diabetic retinopathy (DM_RETINA_PROLIF)	Proliferative diabetic retinopathy (DM_RETINA_PROLIF) || ||	TRUE	igd	9.20E-11	462117	89301382	11	0.00200772	ukb-b-15590	|| id:ukb-b-15590	TRUE	reported	igd	2	TRUE	NA	NA	9.08E-05	462117	2.73E-07	212889	TRUE	0.000583487	41.97861643	8.36E-05
105	rs1857883	A	G	A	G	0.0131121	-0.0103	0.544945	0.555	FALSE	FALSE	FALSE	finn-b-DM_RETINA_PROLIF	3	30052399	0.0165	212889	0.5326	Proliferative diabetic retinopathy (DM_RETINA_PROLIF) || id:finn-b-DM_RETINA_PROLIF	Proliferative diabetic retinopathy (DM_RETINA_PROLIF)	Proliferative diabetic retinopathy (DM_RETINA_PROLIF) || ||	TRUE	igd	6.30E-11	462117	30052399	3	0.00200578	ukb-b-15590	|| id:ukb-b-15590	TRUE	reported	igd	2	TRUE	NA	NA	9.25E-05	462117	1.83E-06	212889	TRUE	0.001606875	42.73442968	8.53E-05
106	rs187554965	A	G	A	G	-0.0538179	0.0529	0.028954	0.02455	FALSE	FALSE	FALSE	finn-b-DM_RETINA_PROLIF	18	58123171	0.0532	212889	0.3199	Proliferative diabetic retinopathy (DM_RETINA_PROLIF) || id:finn-b-DM_RETINA_PROLIF	Proliferative diabetic retinopathy (DM_RETINA_PROLIF)	Proliferative diabetic retinopathy (DM_RETINA_PROLIF) || ||	TRUE	igd	3.80E-19	462117	58123171	18	0.00601805	ukb-b-15590	|| id:ukb-b-15590	TRUE	reported	igd	2	TRUE	NA	NA	0.000173028	462117	4.64E-06	212889	TRUE	2.68E-05	79.97272812	0.000162867
107	rs1906937	A	C	A	C	-0.017525	0.0054	0.290116	0.2977	FALSE	FALSE	FALSE	finn-b-DM_RETINA_PROLIF	12	124539537	0.018	212889	0.765399	Proliferative diabetic retinopathy (DM_RETINA_PROLIF) || id:finn-b-DM_RETINA_PROLIF	Proliferative diabetic retinopathy (DM_RETINA_PROLIF)	Proliferative diabetic retinopathy (DM_RETINA_PROLIF) || ||	TRUE	igd	2.50E-15	462117	124539537	12	0.00221416	ukb-b-15590	|| id:ukb-b-15590	TRUE	reported	igd	2	TRUE	NA	NA	0.000135547	462117	4.23E-07	212889	TRUE	2.71E-05	62.64667878	0.000126504
108	rs1955695	G	A	G	A	-0.0171244	6.00E-04	0.62227	0.71	FALSE	FALSE	FALSE	finn-b-DM_RETINA_PROLIF	14	61021891	0.018	212889	0.9741	Proliferative diabetic retinopathy (DM_RETINA_PROLIF) || id:finn-b-DM_RETINA_PROLIF	Proliferative diabetic retinopathy (DM_RETINA_PROLIF)	Proliferative diabetic retinopathy (DM_RETINA_PROLIF) || ||	TRUE	igd	8.90E-17	462117	61021891	14	0.00205855	ukb-b-15590	|| id:ukb-b-15590	TRUE	reported	igd	2	TRUE	NA	NA	0.000149724	462117	5.22E-09	212889	TRUE	3.42E-06	69.20028569	0.000137855
109	rs2023211	C	T	C	T	0.0160386	-0.0337	0.232254	0.1449	FALSE	FALSE	FALSE	finn-b-DM_RETINA_PROLIF	14	62374092	0.0233	212889	0.1484	Proliferative diabetic retinopathy (DM_RETINA_PROLIF) || id:finn-b-DM_RETINA_PROLIF	Proliferative diabetic retinopathy (DM_RETINA_PROLIF)	Proliferative diabetic retinopathy (DM_RETINA_PROLIF) || ||	TRUE	igd	1.10E-11	462117	62374092	14	0.00236158	ukb-b-15590	|| id:ukb-b-15590	TRUE	reported	igd	2	TRUE	NA	NA	9.98E-05	462117	9.83E-06	212889	TRUE	0.008864197	46.12406636	9.17E-05
110	rs2133561	T	A	T	A	-0.0181895	-0.0189	0.611067	0.6376	FALSE	TRUE	FALSE	finn-b-DM_RETINA_PROLIF	5	139086651	0.0171	212889	0.2706	Proliferative diabetic retinopathy (DM_RETINA_PROLIF) || id:finn-b-DM_RETINA_PROLIF	Proliferative diabetic retinopathy (DM_RETINA_PROLIF)	Proliferative diabetic retinopathy (DM_RETINA_PROLIF) || ||	TRUE	igd	1.20E-18	462117	139086651	5	0.00206386	ukb-b-15590	|| id:ukb-b-15590	TRUE	reported	igd	2	TRUE	NA	NA	0.000168058	462117	5.74E-06	212889	TRUE	5.46E-05	77.67496287	0.000157266
111	rs2159437	G	A	G	A	0.0196241	7.00E-04	0.517573	0.3914	FALSE	FALSE	FALSE	finn-b-DM_RETINA_PROLIF	17	68439660	0.0168	212889	0.9653	Proliferative diabetic retinopathy (DM_RETINA_PROLIF) || id:finn-b-DM_RETINA_PROLIF	Proliferative diabetic retinopathy (DM_RETINA_PROLIF)	Proliferative diabetic retinopathy (DM_RETINA_PROLIF) || ||	TRUE	igd	8.90E-23	462117	68439660	17	0.00199751	ukb-b-15590	|| id:ukb-b-15590	TRUE	reported	igd	2	TRUE	NA	NA	0.000208815	462117	8.16E-09	212889	TRUE	4.19E-08	96.51650169	0.000192315
113	rs2238689	C	T	C	T	-0.0141655	0.036	0.399438	0.4719	FALSE	FALSE	FALSE	finn-b-DM_RETINA_PROLIF	19	46178661	0.0165	212889	0.0290603	Proliferative diabetic retinopathy (DM_RETINA_PROLIF) || id:finn-b-DM_RETINA_PROLIF	Proliferative diabetic retinopathy (DM_RETINA_PROLIF)	Proliferative diabetic retinopathy (DM_RETINA_PROLIF) || ||	TRUE	igd	3.60E-12	462117	46178661	19	0.00203741	ukb-b-15590	|| id:ukb-b-15590	TRUE	reported	igd	2	TRUE	NA	NA	0.000104595	462117	2.24E-05	212889	TRUE	0.035793999	48.34003383	9.63E-05
115	rs2270894	G	C	G	C	-0.0216431	-0.0017	0.203219	0.2636	FALSE	TRUE	FALSE	finn-b-DM_RETINA_PROLIF	3	9975386	0.0186	212889	0.9266	Proliferative diabetic retinopathy (DM_RETINA_PROLIF) || id:finn-b-DM_RETINA_PROLIF	Proliferative diabetic retinopathy (DM_RETINA_PROLIF)	Proliferative diabetic retinopathy (DM_RETINA_PROLIF) || ||	TRUE	igd	3.50E-17	462117	9975386	3	0.00256793	ukb-b-15590	|| id:ukb-b-15590	TRUE	reported	igd	2	TRUE	NA	NA	0.000153694	462117	3.92E-08	212889	TRUE	3.20E-06	71.03503032	0.000151695
116	rs2288745	T	C	T	C	0.0136628	0.0284	0.299451	0.3718	FALSE	FALSE	FALSE	finn-b-DM_RETINA_PROLIF	2	241728843	0.017	212889	0.0937605	Proliferative diabetic retinopathy (DM_RETINA_PROLIF) || id:finn-b-DM_RETINA_PROLIF	Proliferative diabetic retinopathy (DM_RETINA_PROLIF)	Proliferative diabetic retinopathy (DM_RETINA_PROLIF) || ||	TRUE	igd	3.50E-10	462117	241728843	2	0.0021768	ukb-b-15590	|| id:ukb-b-15590	TRUE	reported	igd	2	TRUE	NA	NA	8.52E-05	462117	1.31E-05	212889	TRUE	0.032149026	39.39511427	7.83E-05
117	rs2307111	C	T	C	T	-0.0285352	-0.0336	0.394977	0.4266	FALSE	FALSE	FALSE	finn-b-DM_RETINA_PROLIF	5	75003678	0.0166	212889	0.0426501	Proliferative diabetic retinopathy (DM_RETINA_PROLIF) || id:finn-b-DM_RETINA_PROLIF	Proliferative diabetic retinopathy (DM_RETINA_PROLIF)	Proliferative diabetic retinopathy (DM_RETINA_PROLIF) || ||	TRUE	igd	1.60E-44	462117	75003678	5	0.00203828	ukb-b-15590	|| id:ukb-b-15590	TRUE	reported	igd	2	TRUE	NA	NA	0.000423936	462117	1.92E-05	212889	TRUE	6.14E-10	195.9901094	0.000389167
118	rs2356377	T	C	T	C	0.0130293	-0.0107	0.659687	0.694	FALSE	FALSE	FALSE	finn-b-DM_RETINA_PROLIF	10	16757295	0.0179	212889	0.5507	Proliferative diabetic retinopathy (DM_RETINA_PROLIF) || id:finn-b-DM_RETINA_PROLIF	Proliferative diabetic retinopathy (DM_RETINA_PROLIF)	Proliferative diabetic retinopathy (DM_RETINA_PROLIF) || ||	TRUE	igd	6.90E-10	462117	16757295	10	0.00211235	ukb-b-15590	|| id:ukb-b-15590	TRUE	reported	igd	2	TRUE	NA	NA	8.23E-05	462117	1.68E-06	212889	TRUE	0.002984375	38.04612317	7.62E-05
119	rs2371767	C	G	C	G	0.0194135	-0.0116	0.277705	0.2199	FALSE	TRUE	FALSE	finn-b-DM_RETINA_PROLIF	3	64718258	0.0198	212889	0.5587	Proliferative diabetic retinopathy (DM_RETINA_PROLIF) || id:finn-b-DM_RETINA_PROLIF	Proliferative diabetic retinopathy (DM_RETINA_PROLIF)	Proliferative diabetic retinopathy (DM_RETINA_PROLIF) || ||	TRUE	igd	2.10E-18	462117	64718258	3	0.00221849	ukb-b-15590	|| id:ukb-b-15590	TRUE	reported	igd	2	TRUE	NA	NA	0.00016568	462117	1.61E-06	212889	TRUE	9.45E-06	76.57600922	0.000151194
120	rs2384054	C	T	C	T	0.0219057	0.0302	0.489428	0.421	FALSE	FALSE	FALSE	finn-b-DM_RETINA_PROLIF	2	25156773	0.0166	212889	0.06897	Proliferative diabetic retinopathy (DM_RETINA_PROLIF) || id:finn-b-DM_RETINA_PROLIF	Proliferative diabetic retinopathy (DM_RETINA_PROLIF)	Proliferative diabetic retinopathy (DM_RETINA_PROLIF) || ||	TRUE	igd	2.90E-28	462117	25156773	2	0.0019869	ukb-b-15590	|| id:ukb-b-15590	TRUE	reported	igd	2	TRUE	NA	NA	0.000262965	462117	1.55E-05	212889	TRUE	2.79E-06	121.55204	0.000239823
121	rs2470167	A	G	A	G	0.0161411	-0.0327	0.204129	0.09914	FALSE	FALSE	FALSE	finn-b-DM_RETINA_PROLIF	15	51726258	0.0274	212889	0.2321	Proliferative diabetic retinopathy (DM_RETINA_PROLIF) || id:finn-b-DM_RETINA_PROLIF	Proliferative diabetic retinopathy (DM_RETINA_PROLIF)	Proliferative diabetic retinopathy (DM_RETINA_PROLIF) || ||	TRUE	igd	8.30E-11	462117	51726258	15	0.00248497	ukb-b-15590	|| id:ukb-b-15590	TRUE	reported	igd	2	TRUE	NA	NA	9.13E-05	462117	6.69E-06	212889	TRUE	0.007806987	42.19140192	8.47E-05
122	rs2479958	G	A	G	A	-0.0129914	0.0151	0.516982	0.5088	FALSE	FALSE	FALSE	finn-b-DM_RETINA_PROLIF	13	111984244	0.0165	212889	0.3573	Proliferative diabetic retinopathy (DM_RETINA_PROLIF) || id:finn-b-DM_RETINA_PROLIF	Proliferative diabetic retinopathy (DM_RETINA_PROLIF)	Proliferative diabetic retinopathy (DM_RETINA_PROLIF) || ||	TRUE	igd	1.20E-10	462117	111984244	13	0.00201927	ukb-b-15590	|| id:ukb-b-15590	TRUE	reported	igd	2	TRUE	NA	NA	8.96E-05	462117	3.93E-06	212889	TRUE	0.004292009	41.39263971	8.43E-05
123	rs2494196	A	C	A	C	0.0312737	-0.0148	0.286135	0.2976	FALSE	FALSE	FALSE	finn-b-DM_RETINA_PROLIF	1	219762581	0.018	212889	0.4117	Proliferative diabetic retinopathy (DM_RETINA_PROLIF) || id:finn-b-DM_RETINA_PROLIF	Proliferative diabetic retinopathy (DM_RETINA_PROLIF)	Proliferative diabetic retinopathy (DM_RETINA_PROLIF) || ||	TRUE	igd	6.90E-46	462117	219762581	1	0.00219937	ukb-b-15590	|| id:ukb-b-15590	TRUE	reported	igd	2	TRUE	NA	NA	0.000437343	462117	3.18E-06	212889	TRUE	2.78E-13	202.1910548	0.000399554
124	rs2542615	T	C	T	C	-0.0138977	0.0094	0.657839	0.6593	FALSE	FALSE	FALSE	finn-b-DM_RETINA_PROLIF	10	131128952	0.0173	212889	0.5875	Proliferative diabetic retinopathy (DM_RETINA_PROLIF) || id:finn-b-DM_RETINA_PROLIF	Proliferative diabetic retinopathy (DM_RETINA_PROLIF)	Proliferative diabetic retinopathy (DM_RETINA_PROLIF) || ||	TRUE	igd	5.60E-11	462117	131128952	10	0.00212023	ukb-b-15590	|| id:ukb-b-15590	TRUE	reported	igd	2	TRUE	NA	NA	9.30E-05	462117	1.39E-06	212889	TRUE	0.001231437	42.96550442	8.69E-05
125	rs2605603	A	G	A	G	-0.0110554	-0.0222	0.481321	0.5162	FALSE	FALSE	FALSE	finn-b-DM_RETINA_PROLIF	11	93221105	0.0164	212889	0.176	Proliferative diabetic retinopathy (DM_RETINA_PROLIF) || id:finn-b-DM_RETINA_PROLIF	Proliferative diabetic retinopathy (DM_RETINA_PROLIF)	Proliferative diabetic retinopathy (DM_RETINA_PROLIF) || ||	TRUE	igd	3.10E-08	462117	93221105	11	0.00199765	ukb-b-15590	|| id:ukb-b-15590	TRUE	reported	igd	2	TRUE	NA	NA	6.63E-05	462117	8.61E-06	212889	TRUE	0.046822713	30.62739939	6.10E-05
126	rs2678204	G	T	G	T	0.0196748	-0.0105	0.340172	0.2961	FALSE	FALSE	FALSE	finn-b-DM_RETINA_PROLIF	1	201800511	0.018	212889	0.5583	Proliferative diabetic retinopathy (DM_RETINA_PROLIF) || id:finn-b-DM_RETINA_PROLIF	Proliferative diabetic retinopathy (DM_RETINA_PROLIF)	Proliferative diabetic retinopathy (DM_RETINA_PROLIF) || ||	TRUE	igd	7.10E-21	462117	201800511	1	0.00209913	ukb-b-15590	|| id:ukb-b-15590	TRUE	reported	igd	2	TRUE	NA	NA	0.000190068	462117	1.60E-06	212889	TRUE	1.75E-06	87.85004367	0.000173772
128	rs2737263	T	G	T	G	-0.0236589	-0.0095	0.28052	0.3091	FALSE	FALSE	FALSE	finn-b-DM_RETINA_PROLIF	8	116667539	0.0177	212889	0.5903	Proliferative diabetic retinopathy (DM_RETINA_PROLIF) || id:finn-b-DM_RETINA_PROLIF	Proliferative diabetic retinopathy (DM_RETINA_PROLIF)	Proliferative diabetic retinopathy (DM_RETINA_PROLIF) || ||	TRUE	igd	1.60E-26	462117	116667539	8	0.00222017	ukb-b-15590	|| id:ukb-b-15590	TRUE	reported	igd	2	TRUE	NA	NA	0.000245674	462117	1.35E-06	212889	TRUE	3.02E-08	113.557713	0.000225944
129	rs2744956	C	T	C	T	0.0537577	0.0216	0.139254	0.2026	FALSE	FALSE	FALSE	finn-b-DM_RETINA_PROLIF	6	34618937	0.0207	212889	0.2983	Proliferative diabetic retinopathy (DM_RETINA_PROLIF) || id:finn-b-DM_RETINA_PROLIF	Proliferative diabetic retinopathy (DM_RETINA_PROLIF)	Proliferative diabetic retinopathy (DM_RETINA_PROLIF) || ||	TRUE	igd	2.80E-78	462117	34618937	6	0.00287012	ukb-b-15590	|| id:ukb-b-15590	TRUE	reported	igd	2	TRUE	NA	NA	0.00075858	462117	5.11E-06	212889	TRUE	4.73E-22	350.8174994	0.000692778
130	rs2814350	A	G	A	G	0.0138717	0.0324	0.304993	0.3856	FALSE	FALSE	FALSE	finn-b-DM_RETINA_PROLIF	10	88008785	0.017	212889	0.0561604	Proliferative diabetic retinopathy (DM_RETINA_PROLIF) || id:finn-b-DM_RETINA_PROLIF	Proliferative diabetic retinopathy (DM_RETINA_PROLIF)	Proliferative diabetic retinopathy (DM_RETINA_PROLIF) || ||	TRUE	igd	3.40E-10	462117	88008785	10	0.00220875	ukb-b-15590	|| id:ukb-b-15590	TRUE	reported	igd	2	TRUE	NA	NA	8.53E-05	462117	1.71E-05	212889	TRUE	0.051176631	39.44266497	8.16E-05
131	rs2821226	G	A	G	A	0.015138	-0.0164	0.527763	0.4991	FALSE	FALSE	FALSE	finn-b-DM_RETINA_PROLIF	1	203517292	0.0166	212889	0.3215	Proliferative diabetic retinopathy (DM_RETINA_PROLIF) || id:finn-b-DM_RETINA_PROLIF	Proliferative diabetic retinopathy (DM_RETINA_PROLIF)	Proliferative diabetic retinopathy (DM_RETINA_PROLIF) || ||	TRUE	igd	4.30E-14	462117	203517292	1	0.00200431	ukb-b-15590	|| id:ukb-b-15590	TRUE	reported	igd	2	TRUE	NA	NA	0.000123425	462117	4.58E-06	212889	TRUE	0.000617015	57.04363801	0.000114226
132	rs28350	G	A	G	A	-0.0180506	0.0011	0.820658	0.8139	FALSE	FALSE	FALSE	finn-b-DM_RETINA_PROLIF	3	42418446	0.021	212889	0.9588	Proliferative diabetic retinopathy (DM_RETINA_PROLIF) || id:finn-b-DM_RETINA_PROLIF	Proliferative diabetic retinopathy (DM_RETINA_PROLIF)	Proliferative diabetic retinopathy (DM_RETINA_PROLIF) || ||	TRUE	igd	4.10E-12	462117	42418446	3	0.00260383	ukb-b-15590	|| id:ukb-b-15590	TRUE	reported	igd	2	TRUE	NA	NA	0.000103983	462117	1.29E-08	212889	TRUE	0.000118246	48.05715224	9.59E-05
133	rs283808	C	A	C	A	0.0307722	0.0582	0.040424	0.02445	FALSE	FALSE	FALSE	finn-b-DM_RETINA_PROLIF	19	45387034	0.0534	212889	0.2754	Proliferative diabetic retinopathy (DM_RETINA_PROLIF) || id:finn-b-DM_RETINA_PROLIF	Proliferative diabetic retinopathy (DM_RETINA_PROLIF)	Proliferative diabetic retinopathy (DM_RETINA_PROLIF) || ||	TRUE	igd	1.70E-09	462117	45387034	19	0.00511044	ukb-b-15590	|| id:ukb-b-15590	TRUE	reported	igd	2	TRUE	NA	NA	7.85E-05	462117	5.58E-06	212889	TRUE	0.013146911	36.25772121	7.35E-05
134	rs287837	G	A	G	A	-0.013078	-0.0158	0.523844	0.4957	FALSE	FALSE	FALSE	finn-b-DM_RETINA_PROLIF	6	83430793	0.0164	212889	0.3358	Proliferative diabetic retinopathy (DM_RETINA_PROLIF) || id:finn-b-DM_RETINA_PROLIF	Proliferative diabetic retinopathy (DM_RETINA_PROLIF)	Proliferative diabetic retinopathy (DM_RETINA_PROLIF) || ||	TRUE	igd	6.50E-11	462117	83430793	6	0.00200242	ukb-b-15590	|| id:ukb-b-15590	TRUE	reported	igd	2	TRUE	NA	NA	9.23E-05	462117	4.36E-06	212889	TRUE	0.004096702	42.65523288	8.53E-05
135	rs3012053	G	A	G	A	-0.0149707	-0.0167	0.714878	0.6702	FALSE	FALSE	FALSE	finn-b-DM_RETINA_PROLIF	10	77293109	0.0174	212889	0.3383	Proliferative diabetic retinopathy (DM_RETINA_PROLIF) || id:finn-b-DM_RETINA_PROLIF	Proliferative diabetic retinopathy (DM_RETINA_PROLIF)	Proliferative diabetic retinopathy (DM_RETINA_PROLIF) || ||	TRUE	igd	1.20E-11	462117	77293109	10	0.00220858	ukb-b-15590	|| id:ukb-b-15590	TRUE	reported	igd	2	TRUE	NA	NA	9.94E-05	462117	4.33E-06	212889	TRUE	0.002590835	45.94708301	9.14E-05
136	rs303084	A	G	A	G	-0.0138979	0.0369	0.793897	0.8446	FALSE	FALSE	FALSE	finn-b-DM_RETINA_PROLIF	4	124066948	0.0227	212889	0.104	Proliferative diabetic retinopathy (DM_RETINA_PROLIF) || id:finn-b-DM_RETINA_PROLIF	Proliferative diabetic retinopathy (DM_RETINA_PROLIF)	Proliferative diabetic retinopathy (DM_RETINA_PROLIF) || ||	TRUE	igd	1.80E-08	462117	124066948	4	0.00246933	ukb-b-15590	|| id:ukb-b-15590	TRUE	reported	igd	2	TRUE	NA	NA	6.85E-05	462117	1.24E-05	212889	TRUE	0.069412562	31.67671225	6.32E-05
137	rs308911	G	A	G	A	-0.0142761	-0.005	0.714423	0.7226	FALSE	FALSE	FALSE	finn-b-DM_RETINA_PROLIF	2	86855977	0.0182	212889	0.785199	Proliferative diabetic retinopathy (DM_RETINA_PROLIF) || id:finn-b-DM_RETINA_PROLIF	Proliferative diabetic retinopathy (DM_RETINA_PROLIF)	Proliferative diabetic retinopathy (DM_RETINA_PROLIF) || ||	TRUE	igd	9.70E-11	462117	86855977	2	0.00220578	ukb-b-15590	|| id:ukb-b-15590	TRUE	reported	igd	2	TRUE	NA	NA	9.06E-05	462117	3.55E-07	212889	TRUE	0.000656007	41.8884966	8.32E-05
138	rs310796	T	G	T	G	0.0121086	0.0091	0.680961	0.7367	FALSE	FALSE	FALSE	finn-b-DM_RETINA_PROLIF	12	77453226	0.0186	212889	0.625101	Proliferative diabetic retinopathy (DM_RETINA_PROLIF) || id:finn-b-DM_RETINA_PROLIF	Proliferative diabetic retinopathy (DM_RETINA_PROLIF)	Proliferative diabetic retinopathy (DM_RETINA_PROLIF) || ||	TRUE	igd	1.60E-08	462117	77453226	12	0.00214394	ukb-b-15590	|| id:ukb-b-15590	TRUE	reported	igd	2	TRUE	NA	NA	6.90E-05	462117	1.12E-06	212889	TRUE	0.00565868	31.89793813	6.37E-05
139	rs3110942	A	G	A	G	0.0127123	0.0035	0.481664	0.5199	FALSE	FALSE	FALSE	finn-b-DM_RETINA_PROLIF	7	33003171	0.0165	212889	0.8296	Proliferative diabetic retinopathy (DM_RETINA_PROLIF) || id:finn-b-DM_RETINA_PROLIF	Proliferative diabetic retinopathy (DM_RETINA_PROLIF)	Proliferative diabetic retinopathy (DM_RETINA_PROLIF) || ||	TRUE	igd	2.00E-10	462117	33003171	7	0.00199815	ukb-b-15590	|| id:ukb-b-15590	TRUE	reported	igd	2	TRUE	NA	NA	8.76E-05	462117	2.11E-07	212889	TRUE	0.000680527	40.47548784	8.07E-05
140	rs3116600	G	A	G	A	-0.0187688	-0.0092	0.215319	0.2525	FALSE	FALSE	FALSE	finn-b-DM_RETINA_PROLIF	13	51107900	0.0189	212889	0.6256	Proliferative diabetic retinopathy (DM_RETINA_PROLIF) || id:finn-b-DM_RETINA_PROLIF	Proliferative diabetic retinopathy (DM_RETINA_PROLIF)	Proliferative diabetic retinopathy (DM_RETINA_PROLIF) || ||	TRUE	igd	1.00E-14	462117	51107900	13	0.00242539	ukb-b-15590	|| id:ukb-b-15590	TRUE	reported	igd	2	TRUE	NA	NA	0.00012957	462117	1.11E-06	212889	TRUE	8.05E-05	59.88386847	0.000119036
141	rs34517439	A	C	A	C	0.0454548	0.0211	0.121795	0.1269	FALSE	FALSE	FALSE	finn-b-DM_RETINA_PROLIF	1	78450517	0.0247	212889	0.3918	Proliferative diabetic retinopathy (DM_RETINA_PROLIF) || id:finn-b-DM_RETINA_PROLIF	Proliferative diabetic retinopathy (DM_RETINA_PROLIF)	Proliferative diabetic retinopathy (DM_RETINA_PROLIF) || ||	TRUE	igd	2.00E-49	462117	78450517	1	0.00307552	ukb-b-15590	|| id:ukb-b-15590	TRUE	reported	igd	2	TRUE	NA	NA	0.000472462	462117	3.43E-06	212889	TRUE	3.14E-14	218.4350827	0.000441992
142	rs34629844	G	A	G	A	0.0212952	0.0585	0.12828	0.08929	FALSE	FALSE	FALSE	finn-b-DM_RETINA_PROLIF	5	200829	0.0287	212889	0.04128	Proliferative diabetic retinopathy (DM_RETINA_PROLIF) || id:finn-b-DM_RETINA_PROLIF	Proliferative diabetic retinopathy (DM_RETINA_PROLIF)	Proliferative diabetic retinopathy (DM_RETINA_PROLIF) || ||	TRUE	igd	8.30E-13	462117	200829	5	0.00297607	ukb-b-15590	|| id:ukb-b-15590	TRUE	reported	igd	2	TRUE	NA	NA	0.000110784	462117	1.95E-05	212889	TRUE	0.019708246	51.200849	0.000101421
143	rs34765854	G	T	G	T	0.0193318	0.047	0.298258	0.3378	FALSE	FALSE	FALSE	finn-b-DM_RETINA_PROLIF	6	40368860	0.0174	212889	0.00699294	Proliferative diabetic retinopathy (DM_RETINA_PROLIF) || id:finn-b-DM_RETINA_PROLIF	Proliferative diabetic retinopathy (DM_RETINA_PROLIF)	Proliferative diabetic retinopathy (DM_RETINA_PROLIF) || ||	TRUE	igd	5.50E-19	462117	40368860	6	0.00217163	ukb-b-15590	|| id:ukb-b-15590	TRUE	reported	igd	2	TRUE	NA	NA	0.000171454	462117	3.43E-05	212889	TRUE	0.005706439	79.24519195	0.000156439
144	rs34811474	A	G	A	G	-0.0197929	-0.0055	0.230735	0.2301	FALSE	FALSE	FALSE	finn-b-DM_RETINA_PROLIF	4	25408838	0.0195	212889	0.776101	Proliferative diabetic retinopathy (DM_RETINA_PROLIF) || id:finn-b-DM_RETINA_PROLIF	Proliferative diabetic retinopathy (DM_RETINA_PROLIF)	Proliferative diabetic retinopathy (DM_RETINA_PROLIF) || ||	TRUE	igd	5.40E-17	462117	25408838	4	0.00236244	ukb-b-15590	|| id:ukb-b-15590	TRUE	reported	igd	2	TRUE	NA	NA	0.000151873	462117	3.74E-07	212889	TRUE	7.76E-06	70.19356278	0.000139072
145	rs34840745	T	C	T	C	0.0166433	0.0222	0.262486	0.2812	FALSE	FALSE	FALSE	finn-b-DM_RETINA_PROLIF	19	7183797	0.0183	212889	0.2236	Proliferative diabetic retinopathy (DM_RETINA_PROLIF) || id:finn-b-DM_RETINA_PROLIF	Proliferative diabetic retinopathy (DM_RETINA_PROLIF)	Proliferative diabetic retinopathy (DM_RETINA_PROLIF) || ||	TRUE	igd	2.40E-13	462117	7183797	19	0.00227207	ukb-b-15590	|| id:ukb-b-15590	TRUE	reported	igd	2	TRUE	NA	NA	0.000116101	462117	6.91E-06	212889	TRUE	0.001871279	53.65812196	0.000107247
147	rs35656035	C	T	C	T	0.0125244	0.0022	0.294915	0.2441	FALSE	FALSE	FALSE	finn-b-DM_RETINA_PROLIF	9	35700825	0.0191	212889	0.9075	Proliferative diabetic retinopathy (DM_RETINA_PROLIF) || id:finn-b-DM_RETINA_PROLIF	Proliferative diabetic retinopathy (DM_RETINA_PROLIF)	Proliferative diabetic retinopathy (DM_RETINA_PROLIF) || ||	TRUE	igd	1.00E-08	462117	35700825	9	0.00218844	ukb-b-15590	|| id:ukb-b-15590	TRUE	reported	igd	2	TRUE	NA	NA	7.09E-05	462117	6.23E-08	212889	TRUE	0.001816876	32.7525087	6.52E-05
148	rs35882248	T	C	T	C	0.015668	7.00E-04	0.317213	0.3156	FALSE	FALSE	FALSE	finn-b-DM_RETINA_PROLIF	2	230627955	0.0177	212889	0.9694	Proliferative diabetic retinopathy (DM_RETINA_PROLIF) || id:finn-b-DM_RETINA_PROLIF	Proliferative diabetic retinopathy (DM_RETINA_PROLIF)	Proliferative diabetic retinopathy (DM_RETINA_PROLIF) || ||	TRUE	igd	2.30E-13	462117	230627955	2	0.00213778	ukb-b-15590	|| id:ukb-b-15590	TRUE	reported	igd	2	TRUE	NA	NA	0.000116225	462117	7.35E-09	212889	TRUE	4.44E-05	53.71568351	0.000106339
149	rs35910339	G	C	G	C	-0.0127042	8.00E-04	0.683708	0.788	FALSE	TRUE	FALSE	finn-b-DM_RETINA_PROLIF	9	119394364	0.0201	212889	0.9689	Proliferative diabetic retinopathy (DM_RETINA_PROLIF) || id:finn-b-DM_RETINA_PROLIF	Proliferative diabetic retinopathy (DM_RETINA_PROLIF)	Proliferative diabetic retinopathy (DM_RETINA_PROLIF) || ||	TRUE	igd	3.00E-09	462117	119394364	9	0.00214217	ukb-b-15590	|| id:ukb-b-15590	TRUE	reported	igd	2	TRUE	NA	NA	7.61E-05	462117	7.44E-09	212889	TRUE	0.00097527	35.17116698	6.98E-05
150	rs3737992	A	G	A	G	-0.0215132	-0.0402	0.168963	0.1911	FALSE	FALSE	FALSE	finn-b-DM_RETINA_PROLIF	1	33234128	0.0208	212889	0.0539299	Proliferative diabetic retinopathy (DM_RETINA_PROLIF) || id:finn-b-DM_RETINA_PROLIF	Proliferative diabetic retinopathy (DM_RETINA_PROLIF)	Proliferative diabetic retinopathy (DM_RETINA_PROLIF) || ||	TRUE	igd	4.90E-16	462117	33234128	1	0.00265121	ukb-b-15590	|| id:ukb-b-15590	TRUE	reported	igd	2	TRUE	NA	NA	0.000142466	462117	1.75E-05	212889	TRUE	0.003098468	65.8448437	0.000129973
151	rs3762988	T	C	T	C	0.0126504	-0.0079	0.388074	0.3615	FALSE	FALSE	FALSE	finn-b-DM_RETINA_PROLIF	5	32709653	0.0171	212889	0.643301	Proliferative diabetic retinopathy (DM_RETINA_PROLIF) || id:finn-b-DM_RETINA_PROLIF	Proliferative diabetic retinopathy (DM_RETINA_PROLIF)	Proliferative diabetic retinopathy (DM_RETINA_PROLIF) || ||	TRUE	igd	6.50E-10	462117	32709653	5	0.0020481	ukb-b-15590	|| id:ukb-b-15590	TRUE	reported	igd	2	TRUE	NA	NA	8.26E-05	462117	1.00E-06	212889	TRUE	0.002025565	38.15102413	7.60E-05
152	rs3778934	C	A	C	A	-0.0117227	-0.0246	0.340571	0.3455	FALSE	FALSE	FALSE	finn-b-DM_RETINA_PROLIF	7	39445385	0.0173	212889	0.1545	Proliferative diabetic retinopathy (DM_RETINA_PROLIF) || id:finn-b-DM_RETINA_PROLIF	Proliferative diabetic retinopathy (DM_RETINA_PROLIF)	Proliferative diabetic retinopathy (DM_RETINA_PROLIF) || ||	TRUE	igd	2.50E-08	462117	39445385	7	0.00210354	ukb-b-15590	|| id:ukb-b-15590	TRUE	reported	igd	2	TRUE	NA	NA	6.72E-05	462117	9.50E-06	212889	TRUE	0.050809804	31.05658883	6.17E-05
153	rs3807566	T	G	T	G	-0.0149491	0.012	0.438301	0.3785	FALSE	FALSE	FALSE	finn-b-DM_RETINA_PROLIF	7	50564204	0.0169	212889	0.479001	Proliferative diabetic retinopathy (DM_RETINA_PROLIF) || id:finn-b-DM_RETINA_PROLIF	Proliferative diabetic retinopathy (DM_RETINA_PROLIF)	Proliferative diabetic retinopathy (DM_RETINA_PROLIF) || ||	TRUE	igd	1.10E-13	462117	50564204	7	0.00201199	ukb-b-15590	|| id:ukb-b-15590	TRUE	reported	igd	2	TRUE	NA	NA	0.000119447	462117	2.37E-06	212889	TRUE	0.000337025	55.20500562	0.000110036
154	rs3810291	A	G	A	G	0.0227348	0.0238	0.674991	0.6319	FALSE	FALSE	FALSE	finn-b-DM_RETINA_PROLIF	19	47569003	0.017	212889	0.1611	Proliferative diabetic retinopathy (DM_RETINA_PROLIF) || id:finn-b-DM_RETINA_PROLIF	Proliferative diabetic retinopathy (DM_RETINA_PROLIF)	Proliferative diabetic retinopathy (DM_RETINA_PROLIF) || ||	TRUE	igd	1.30E-26	462117	47569003	19	0.00212876	ukb-b-15590	|| id:ukb-b-15590	TRUE	reported	igd	2	TRUE	NA	NA	0.000246758	462117	9.21E-06	212889	TRUE	1.30E-06	114.0588199	0.00022678
155	rs3814883	T	C	T	C	0.0250685	-0.0194	0.482403	0.4118	FALSE	FALSE	FALSE	finn-b-DM_RETINA_PROLIF	16	29994922	0.0166	212889	0.2431	Proliferative diabetic retinopathy (DM_RETINA_PROLIF) || id:finn-b-DM_RETINA_PROLIF	Proliferative diabetic retinopathy (DM_RETINA_PROLIF)	Proliferative diabetic retinopathy (DM_RETINA_PROLIF) || ||	TRUE	igd	5.00E-36	462117	29994922	16	0.00200044	ukb-b-15590	|| id:ukb-b-15590	TRUE	reported	igd	2	TRUE	NA	NA	0.00033971	462117	6.42E-06	212889	TRUE	1.28E-09	157.0383186	0.000313826
156	rs3935190	A	G	A	G	-0.0141131	0.0294	0.536778	0.5046	FALSE	FALSE	FALSE	finn-b-DM_RETINA_PROLIF	17	79084367	0.0165	212889	0.07416	Proliferative diabetic retinopathy (DM_RETINA_PROLIF) || id:finn-b-DM_RETINA_PROLIF	Proliferative diabetic retinopathy (DM_RETINA_PROLIF)	Proliferative diabetic retinopathy (DM_RETINA_PROLIF) || ||	TRUE	igd	2.30E-12	462117	79084367	17	0.00201245	ukb-b-15590	|| id:ukb-b-15590	TRUE	reported	igd	2	TRUE	NA	NA	0.000106414	462117	1.49E-05	212889	TRUE	0.013738663	49.1806925	9.91E-05
157	rs394608	C	T	C	T	0.014611	-0.0075	0.537697	0.5658	FALSE	FALSE	FALSE	finn-b-DM_RETINA_PROLIF	21	46581798	0.0165	212889	0.651499	Proliferative diabetic retinopathy (DM_RETINA_PROLIF) || id:finn-b-DM_RETINA_PROLIF	Proliferative diabetic retinopathy (DM_RETINA_PROLIF)	Proliferative diabetic retinopathy (DM_RETINA_PROLIF) || ||	TRUE	igd	3.60E-13	462117	46581798	21	0.00201006	ukb-b-15590	|| id:ukb-b-15590	TRUE	reported	igd	2	TRUE	NA	NA	0.000114325	462117	9.71E-07	212889	TRUE	0.000210554	52.83744868	0.000106134
158	rs39700	T	C	T	C	0.014784	0.0013	0.636152	0.655	FALSE	FALSE	FALSE	finn-b-DM_RETINA_PROLIF	5	66162044	0.0172	212889	0.9394	Proliferative diabetic retinopathy (DM_RETINA_PROLIF) || id:finn-b-DM_RETINA_PROLIF	Proliferative diabetic retinopathy (DM_RETINA_PROLIF)	Proliferative diabetic retinopathy (DM_RETINA_PROLIF) || ||	TRUE	igd	1.10E-12	462117	66162044	5	0.00207849	ukb-b-15590	|| id:ukb-b-15590	TRUE	reported	igd	2	TRUE	NA	NA	0.000109469	462117	2.68E-08	212889	TRUE	8.43E-05	50.59272002	0.00010118
159	rs40071	C	T	C	T	-0.0174105	0.0517	0.179489	0.2115	FALSE	FALSE	FALSE	finn-b-DM_RETINA_PROLIF	5	107496102	0.0201	212889	0.00991905	Proliferative diabetic retinopathy (DM_RETINA_PROLIF) || id:finn-b-DM_RETINA_PROLIF	Proliferative diabetic retinopathy (DM_RETINA_PROLIF)	Proliferative diabetic retinopathy (DM_RETINA_PROLIF) || ||	TRUE	igd	2.20E-11	462117	107496102	5	0.00260267	ukb-b-15590	|| id:ukb-b-15590	TRUE	reported	igd	2	TRUE	NA	NA	9.68E-05	462117	3.11E-05	212889	TRUE	0.10342077	44.74909686	8.93E-05
160	rs41271299	T	C	T	C	0.0385388	0.0368	0.051246	0.01721	FALSE	FALSE	FALSE	finn-b-DM_RETINA_PROLIF	6	19839415	0.0646	212889	0.569	Proliferative diabetic retinopathy (DM_RETINA_PROLIF) || id:finn-b-DM_RETINA_PROLIF	Proliferative diabetic retinopathy (DM_RETINA_PROLIF)	Proliferative diabetic retinopathy (DM_RETINA_PROLIF) || ||	TRUE	igd	1.30E-17	462117	19839415	6	0.00451044	ukb-b-15590	|| id:ukb-b-15590	TRUE	reported	igd	2	TRUE	NA	NA	0.000157957	462117	1.52E-06	212889	TRUE	1.51E-05	73.00600022	0.000144424
161	rs41279738	G	T	G	T	0.0599712	0.0263	0.025995	0.05686	FALSE	FALSE	FALSE	finn-b-DM_RETINA_PROLIF	1	110082551	0.0352	212889	0.4545	Proliferative diabetic retinopathy (DM_RETINA_PROLIF) || id:finn-b-DM_RETINA_PROLIF	Proliferative diabetic retinopathy (DM_RETINA_PROLIF)	Proliferative diabetic retinopathy (DM_RETINA_PROLIF) || ||	TRUE	igd	1.20E-21	462117	110082551	1	0.00627445	ukb-b-15590	|| id:ukb-b-15590	TRUE	reported	igd	2	TRUE	NA	NA	0.000197651	462117	2.62E-06	212889	TRUE	2.04E-06	91.35538502	0.000182124
162	rs41513151	A	G	A	G	0.0151805	0.0288	0.216283	0.202	FALSE	FALSE	FALSE	finn-b-DM_RETINA_PROLIF	7	121962809	0.0204	212889	0.1592	Proliferative diabetic retinopathy (DM_RETINA_PROLIF) || id:finn-b-DM_RETINA_PROLIF	Proliferative diabetic retinopathy (DM_RETINA_PROLIF)	Proliferative diabetic retinopathy (DM_RETINA_PROLIF) || ||	TRUE	igd	3.80E-10	462117	121962809	7	0.00242343	ukb-b-15590	|| id:ukb-b-15590	TRUE	reported	igd	2	TRUE	NA	NA	8.49E-05	462117	9.36E-06	212889	TRUE	0.018789196	39.2383912	7.81E-05
163	rs4240326	G	A	G	A	-0.0279318	-0.0157	0.550142	0.5448	FALSE	FALSE	FALSE	finn-b-DM_RETINA_PROLIF	4	145839264	0.0164	212889	0.3392	Proliferative diabetic retinopathy (DM_RETINA_PROLIF) || id:finn-b-DM_RETINA_PROLIF	Proliferative diabetic retinopathy (DM_RETINA_PROLIF)	Proliferative diabetic retinopathy (DM_RETINA_PROLIF) || ||	TRUE	igd	2.70E-44	462117	145839264	4	0.0020006	ukb-b-15590	|| id:ukb-b-15590	TRUE	reported	igd	2	TRUE	NA	NA	0.000421642	462117	4.30E-06	212889	TRUE	1.81E-12	194.9293876	0.00038617
164	rs4253755	A	G	A	G	0.0211316	0.0473	0.128527	0.08202	FALSE	FALSE	FALSE	finn-b-DM_RETINA_PROLIF	22	46615376	0.0299	212889	0.1137	Proliferative diabetic retinopathy (DM_RETINA_PROLIF) || id:finn-b-DM_RETINA_PROLIF	Proliferative diabetic retinopathy (DM_RETINA_PROLIF)	Proliferative diabetic retinopathy (DM_RETINA_PROLIF) || ||	TRUE	igd	2.00E-12	462117	46615376	22	0.00300303	ukb-b-15590	|| id:ukb-b-15590	TRUE	reported	igd	2	TRUE	NA	NA	0.000107139	462117	1.18E-05	212889	TRUE	0.008222191	49.51598482	0.000100033
165	rs429343	G	A	G	A	-0.0121964	-0.0132	0.576577	0.5308	FALSE	FALSE	FALSE	finn-b-DM_RETINA_PROLIF	2	147903382	0.0165	212889	0.4241	Proliferative diabetic retinopathy (DM_RETINA_PROLIF) || id:finn-b-DM_RETINA_PROLIF	Proliferative diabetic retinopathy (DM_RETINA_PROLIF)	Proliferative diabetic retinopathy (DM_RETINA_PROLIF) || ||	TRUE	igd	1.40E-09	462117	147903382	2	0.00201501	ukb-b-15590	|| id:ukb-b-15590	TRUE	reported	igd	2	TRUE	NA	NA	7.93E-05	462117	3.01E-06	212889	TRUE	0.006196128	36.63607227	7.26E-05
166	rs4310395	G	A	G	A	0.0122183	0.0185	0.442854	0.556	FALSE	FALSE	FALSE	finn-b-DM_RETINA_PROLIF	1	232795105	0.0165	212889	0.2632	Proliferative diabetic retinopathy (DM_RETINA_PROLIF) || id:finn-b-DM_RETINA_PROLIF	Proliferative diabetic retinopathy (DM_RETINA_PROLIF)	Proliferative diabetic retinopathy (DM_RETINA_PROLIF) || ||	TRUE	igd	1.00E-09	462117	232795105	1	0.00200242	ukb-b-15590	|| id:ukb-b-15590	TRUE	reported	igd	2	TRUE	NA	NA	8.06E-05	462117	5.91E-06	212889	TRUE	0.012455958	37.23155884	7.37E-05
167	rs4339309	G	A	G	A	0.0179021	-0.0025	0.886617	0.9044	FALSE	FALSE	FALSE	finn-b-DM_RETINA_PROLIF	5	22208931	0.0279	212889	0.9278	Proliferative diabetic retinopathy (DM_RETINA_PROLIF) || id:finn-b-DM_RETINA_PROLIF	Proliferative diabetic retinopathy (DM_RETINA_PROLIF)	Proliferative diabetic retinopathy (DM_RETINA_PROLIF) || ||	TRUE	igd	1.40E-08	462117	22208931	5	0.00315246	ukb-b-15590	|| id:ukb-b-15590	TRUE	reported	igd	2	TRUE	NA	NA	6.98E-05	462117	3.77E-08	212889	TRUE	0.001839594	32.24844574	6.44E-05
168	rs4373984	T	C	T	C	-0.0119521	0.0188	0.528414	0.5452	FALSE	FALSE	FALSE	finn-b-DM_RETINA_PROLIF	12	97792587	0.0165	212889	0.2541	Proliferative diabetic retinopathy (DM_RETINA_PROLIF) || id:finn-b-DM_RETINA_PROLIF	Proliferative diabetic retinopathy (DM_RETINA_PROLIF)	Proliferative diabetic retinopathy (DM_RETINA_PROLIF) || ||	TRUE	igd	2.20E-09	462117	97792587	12	0.0019969	ukb-b-15590	|| id:ukb-b-15590	TRUE	reported	igd	2	TRUE	NA	NA	7.75E-05	462117	6.10E-06	212889	TRUE	0.015583628	35.82414238	7.12E-05
169	rs4477562	T	C	T	C	0.0292203	0.0262	0.128661	0.14	FALSE	FALSE	FALSE	finn-b-DM_RETINA_PROLIF	13	54104968	0.0236	212889	0.2683	Proliferative diabetic retinopathy (DM_RETINA_PROLIF) || id:finn-b-DM_RETINA_PROLIF	Proliferative diabetic retinopathy (DM_RETINA_PROLIF)	Proliferative diabetic retinopathy (DM_RETINA_PROLIF) || ||	TRUE	igd	2.30E-22	462117	54104968	13	0.00300396	ukb-b-15590	|| id:ukb-b-15590	TRUE	reported	igd	2	TRUE	NA	NA	0.000204711	462117	5.79E-06	212889	TRUE	5.52E-06	94.61958743	0.00019144
170	rs4577035	A	G	A	G	0.012434	-0.0265	0.43944	0.455	FALSE	FALSE	FALSE	finn-b-DM_RETINA_PROLIF	15	81065506	0.0165	212889	0.1093	Proliferative diabetic retinopathy (DM_RETINA_PROLIF) || id:finn-b-DM_RETINA_PROLIF	Proliferative diabetic retinopathy (DM_RETINA_PROLIF)	Proliferative diabetic retinopathy (DM_RETINA_PROLIF) || ||	TRUE	igd	7.30E-10	462117	81065506	15	0.00201859	ukb-b-15590	|| id:ukb-b-15590	TRUE	reported	igd	2	TRUE	NA	NA	8.21E-05	462117	1.21E-05	212889	TRUE	0.033142904	37.94246054	7.62E-05
171	rs463376	A	G	A	G	0.0119932	0.0137	0.490305	0.4931	FALSE	FALSE	FALSE	finn-b-DM_RETINA_PROLIF	19	34318210	0.0164	212889	0.4031	Proliferative diabetic retinopathy (DM_RETINA_PROLIF) || id:finn-b-DM_RETINA_PROLIF	Proliferative diabetic retinopathy (DM_RETINA_PROLIF)	Proliferative diabetic retinopathy (DM_RETINA_PROLIF) || ||	TRUE	igd	1.90E-09	462117	34318210	19	0.0019975	ukb-b-15590	|| id:ukb-b-15590	TRUE	reported	igd	2	TRUE	NA	NA	7.80E-05	462117	3.28E-06	212889	TRUE	0.007348489	36.04927843	7.19E-05
172	rs4790292	A	C	A	C	-0.0261893	-0.0135	0.153689	0.17	FALSE	FALSE	FALSE	finn-b-DM_RETINA_PROLIF	17	1824305	0.022	212889	0.5378	Proliferative diabetic retinopathy (DM_RETINA_PROLIF) || id:finn-b-DM_RETINA_PROLIF	Proliferative diabetic retinopathy (DM_RETINA_PROLIF)	Proliferative diabetic retinopathy (DM_RETINA_PROLIF) || ||	TRUE	igd	4.10E-21	462117	1824305	17	0.00277723	ukb-b-15590	|| id:ukb-b-15590	TRUE	reported	igd	2	TRUE	NA	NA	0.000192394	462117	1.77E-06	212889	TRUE	1.69E-06	88.92504329	0.000178423
173	rs4792716	G	A	G	A	0.0145605	0.0025	0.562173	0.5951	FALSE	FALSE	FALSE	finn-b-DM_RETINA_PROLIF	17	15943144	0.0167	212889	0.8807	Proliferative diabetic retinopathy (DM_RETINA_PROLIF) || id:finn-b-DM_RETINA_PROLIF	Proliferative diabetic retinopathy (DM_RETINA_PROLIF)	Proliferative diabetic retinopathy (DM_RETINA_PROLIF) || ||	TRUE	igd	4.60E-13	462117	15943144	17	0.00201188	ukb-b-15590	|| id:ukb-b-15590	TRUE	reported	igd	2	TRUE	NA	NA	0.000113331	462117	1.05E-07	212889	TRUE	8.13E-05	52.37794203	0.000104365
174	rs4800490	C	A	C	A	-0.023172	-0.0042	0.495235	0.5085	FALSE	FALSE	FALSE	finn-b-DM_RETINA_PROLIF	18	21126081	0.0164	212889	0.7996	Proliferative diabetic retinopathy (DM_RETINA_PROLIF) || id:finn-b-DM_RETINA_PROLIF	Proliferative diabetic retinopathy (DM_RETINA_PROLIF)	Proliferative diabetic retinopathy (DM_RETINA_PROLIF) || ||	TRUE	igd	3.60E-31	462117	21126081	18	0.00199562	ukb-b-15590	|| id:ukb-b-15590	TRUE	reported	igd	2	TRUE	NA	NA	0.000291672	462117	3.08E-07	212889	TRUE	2.81E-10	134.8252841	0.000268446
175	rs480621	T	G	T	G	0.0237055	0.0066	0.107474	0.07511	FALSE	FALSE	FALSE	finn-b-DM_RETINA_PROLIF	6	166419693	0.0312	212889	0.8314	Proliferative diabetic retinopathy (DM_RETINA_PROLIF) || id:finn-b-DM_RETINA_PROLIF	Proliferative diabetic retinopathy (DM_RETINA_PROLIF)	Proliferative diabetic retinopathy (DM_RETINA_PROLIF) || ||	TRUE	igd	2.00E-13	462117	166419693	6	0.0032246	ukb-b-15590	|| id:ukb-b-15590	TRUE	reported	igd	2	TRUE	NA	NA	0.000116935	462117	2.10E-07	212889	TRUE	7.70E-05	54.04388244	0.000107808
176	rs4820325	A	G	A	G	-0.0125319	-5.00E-04	0.580933	0.5984	FALSE	FALSE	FALSE	finn-b-DM_RETINA_PROLIF	22	38599978	0.0167	212889	0.9785	Proliferative diabetic retinopathy (DM_RETINA_PROLIF) || id:finn-b-DM_RETINA_PROLIF	Proliferative diabetic retinopathy (DM_RETINA_PROLIF)	Proliferative diabetic retinopathy (DM_RETINA_PROLIF) || ||	TRUE	igd	6.40E-10	462117	38599978	22	0.00202779	ukb-b-15590	|| id:ukb-b-15590	TRUE	reported	igd	2	TRUE	NA	NA	8.26E-05	462117	4.21E-09	212889	TRUE	0.000569237	38.19336185	7.65E-05
177	rs4843158	C	G	C	G	0.0218462	0.0126	0.68516	0.6895	FALSE	TRUE	FALSE	finn-b-DM_RETINA_PROLIF	15	84471636	0.0177	212889	0.4785	Proliferative diabetic retinopathy (DM_RETINA_PROLIF) || id:finn-b-DM_RETINA_PROLIF	Proliferative diabetic retinopathy (DM_RETINA_PROLIF)	Proliferative diabetic retinopathy (DM_RETINA_PROLIF) || ||	TRUE	igd	2.80E-24	462117	84471636	15	0.00214891	ukb-b-15590	|| id:ukb-b-15590	TRUE	reported	igd	2	TRUE	NA	NA	0.000223598	462117	2.38E-06	212889	TRUE	3.05E-07	103.3511603	0.000205903
178	rs4866585	G	T	G	T	0.0124468	0.0183	0.419332	0.3555	FALSE	FALSE	FALSE	finn-b-DM_RETINA_PROLIF	5	3574619	0.0172	212889	0.2882	Proliferative diabetic retinopathy (DM_RETINA_PROLIF) || id:finn-b-DM_RETINA_PROLIF	Proliferative diabetic retinopathy (DM_RETINA_PROLIF)	Proliferative diabetic retinopathy (DM_RETINA_PROLIF) || ||	TRUE	igd	1.60E-09	462117	3574619	5	0.00206417	ukb-b-15590	|| id:ukb-b-15590	TRUE	reported	igd	2	TRUE	NA	NA	7.87E-05	462117	5.32E-06	212889	TRUE	0.012210863	36.36005225	7.54E-05
179	rs4906263	C	G	C	G	-0.0139394	-0.0211	0.655216	0.6527	FALSE	TRUE	FALSE	finn-b-DM_RETINA_PROLIF	14	103249127	0.0172	212889	0.2188	Proliferative diabetic retinopathy (DM_RETINA_PROLIF) || id:finn-b-DM_RETINA_PROLIF	Proliferative diabetic retinopathy (DM_RETINA_PROLIF)	Proliferative diabetic retinopathy (DM_RETINA_PROLIF) || ||	TRUE	igd	2.90E-11	462117	103249127	14	0.00209598	ukb-b-15590	|| id:ukb-b-15590	TRUE	reported	igd	2	TRUE	NA	NA	9.57E-05	462117	7.07E-06	212889	TRUE	0.006531906	44.22968972	8.78E-05
180	rs4909309	C	T	C	T	-0.0173539	0.006	0.393916	0.4925	FALSE	FALSE	FALSE	finn-b-DM_RETINA_PROLIF	8	135619272	0.0164	212889	0.7146	Proliferative diabetic retinopathy (DM_RETINA_PROLIF) || id:finn-b-DM_RETINA_PROLIF	Proliferative diabetic retinopathy (DM_RETINA_PROLIF)	Proliferative diabetic retinopathy (DM_RETINA_PROLIF) || ||	TRUE	igd	1.70E-17	462117	135619272	8	0.00203923	ukb-b-15590	|| id:ukb-b-15590	TRUE	reported	igd	2	TRUE	NA	NA	0.000156691	462117	6.29E-07	212889	TRUE	7.59E-06	72.42053985	0.000143801
181	rs4962424	A	T	A	T	0.0155846	-0.0163	0.326831	0.2813	FALSE	TRUE	FALSE	finn-b-DM_RETINA_PROLIF	10	126730214	0.0183	212889	0.3739	Proliferative diabetic retinopathy (DM_RETINA_PROLIF) || id:finn-b-DM_RETINA_PROLIF	Proliferative diabetic retinopathy (DM_RETINA_PROLIF)	Proliferative diabetic retinopathy (DM_RETINA_PROLIF) || ||	TRUE	igd	2.40E-13	462117	126730214	10	0.00212749	ukb-b-15590	|| id:ukb-b-15590	TRUE	reported	igd	2	TRUE	NA	NA	0.000116106	462117	3.73E-06	212889	TRUE	0.000733357	53.66069153	0.000106873
182	rs4963975	A	G	A	G	-0.0187917	0.0318	0.244315	0.284	FALSE	FALSE	FALSE	finn-b-DM_RETINA_PROLIF	12	26443030	0.0182	212889	0.0815399	Proliferative diabetic retinopathy (DM_RETINA_PROLIF) || id:finn-b-DM_RETINA_PROLIF	Proliferative diabetic retinopathy (DM_RETINA_PROLIF)	Proliferative diabetic retinopathy (DM_RETINA_PROLIF) || ||	TRUE	igd	6.10E-16	462117	26443030	12	0.00232365	ukb-b-15590	|| id:ukb-b-15590	TRUE	reported	igd	2	TRUE	NA	NA	0.000141507	462117	1.43E-05	212889	TRUE	0.001962303	65.40195268	0.000130393
183	rs4968139	G	A	G	A	-0.0141899	-0.0143	0.420942	0.3839	FALSE	FALSE	FALSE	finn-b-DM_RETINA_PROLIF	17	449447	0.0169	212889	0.3962	Proliferative diabetic retinopathy (DM_RETINA_PROLIF) || id:finn-b-DM_RETINA_PROLIF	Proliferative diabetic retinopathy (DM_RETINA_PROLIF)	Proliferative diabetic retinopathy (DM_RETINA_PROLIF) || ||	TRUE	igd	2.50E-12	462117	449447	17	0.0020261	ukb-b-15590	|| id:ukb-b-15590	TRUE	reported	igd	2	TRUE	NA	NA	0.000106131	462117	3.36E-06	212889	TRUE	0.001225167	49.04976338	9.82E-05
184	rs4985407	G	A	G	A	0.0153026	-0.0171	0.49763	0.602	FALSE	FALSE	FALSE	finn-b-DM_RETINA_PROLIF	16	70285901	0.0168	212889	0.3091	Proliferative diabetic retinopathy (DM_RETINA_PROLIF) || id:finn-b-DM_RETINA_PROLIF	Proliferative diabetic retinopathy (DM_RETINA_PROLIF)	Proliferative diabetic retinopathy (DM_RETINA_PROLIF) || ||	TRUE	igd	1.80E-14	462117	70285901	16	0.00199743	ukb-b-15590	|| id:ukb-b-15590	TRUE	reported	igd	2	TRUE	NA	NA	0.000126994	462117	4.87E-06	212889	TRUE	0.000539848	58.69313613	0.000117082
185	rs522110	G	A	G	A	0.0181191	0.0123	0.555042	0.5077	FALSE	FALSE	FALSE	finn-b-DM_RETINA_PROLIF	10	99772885	0.0165	212889	0.4547	Proliferative diabetic retinopathy (DM_RETINA_PROLIF) || id:finn-b-DM_RETINA_PROLIF	Proliferative diabetic retinopathy (DM_RETINA_PROLIF)	Proliferative diabetic retinopathy (DM_RETINA_PROLIF) || ||	TRUE	igd	1.70E-19	462117	99772885	10	0.0020069	ukb-b-15590	|| id:ukb-b-15590	TRUE	reported	igd	2	TRUE	NA	NA	0.000176358	462117	2.61E-06	212889	TRUE	8.45E-06	81.51204291	0.000162162
186	rs543874	G	A	G	A	0.0453641	-0.0037	0.205218	0.1783	FALSE	FALSE	FALSE	finn-b-DM_RETINA_PROLIF	1	177889480	0.0214	212889	0.863	Proliferative diabetic retinopathy (DM_RETINA_PROLIF) || id:finn-b-DM_RETINA_PROLIF	Proliferative diabetic retinopathy (DM_RETINA_PROLIF)	Proliferative diabetic retinopathy (DM_RETINA_PROLIF) || ||	TRUE	igd	8.00E-76	462117	177889480	1	0.00246182	ukb-b-15590	|| id:ukb-b-15590	TRUE	reported	igd	2	TRUE	NA	NA	0.000734248	462117	1.40E-07	212889	TRUE	1.90E-24	339.5564676	0.000671302
187	rs55835921	C	T	C	T	-0.0200245	-0.0271	0.185552	0.1615	FALSE	FALSE	FALSE	finn-b-DM_RETINA_PROLIF	3	185831474	0.0223	212889	0.2234	Proliferative diabetic retinopathy (DM_RETINA_PROLIF) || id:finn-b-DM_RETINA_PROLIF	Proliferative diabetic retinopathy (DM_RETINA_PROLIF)	Proliferative diabetic retinopathy (DM_RETINA_PROLIF) || ||	TRUE	igd	5.00E-15	462117	185831474	3	0.00255852	ukb-b-15590	|| id:ukb-b-15590	TRUE	reported	igd	2	TRUE	NA	NA	0.000132537	462117	6.94E-06	212889	TRUE	0.000699562	61.25559028	0.000121194
188	rs56094641	G	A	G	A	0.0616325	0.044	0.404596	0.4188	FALSE	FALSE	FALSE	finn-b-DM_RETINA_PROLIF	16	53806453	0.0166	212889	0.00795701	Proliferative diabetic retinopathy (DM_RETINA_PROLIF) || id:finn-b-DM_RETINA_PROLIF	Proliferative diabetic retinopathy (DM_RETINA_PROLIF)	Proliferative diabetic retinopathy (DM_RETINA_PROLIF) || ||	TRUE	igd	1.00E-200	462117	53806453	16	0.00203052	ukb-b-15590	|| id:ukb-b-15590	TRUE	reported	igd	2	TRUE	NA	NA	0.001989711	462117	3.30E-05	212889	TRUE	7.25E-50	921.3083892	0.001830134
190	rs562661	C	A	C	A	-0.0136641	-0.0081	0.255555	0.2556	FALSE	FALSE	FALSE	finn-b-DM_RETINA_PROLIF	11	63810915	0.0189	212889	0.666	Proliferative diabetic retinopathy (DM_RETINA_PROLIF) || id:finn-b-DM_RETINA_PROLIF	Proliferative diabetic retinopathy (DM_RETINA_PROLIF)	Proliferative diabetic retinopathy (DM_RETINA_PROLIF) || ||	TRUE	igd	2.50E-09	462117	63810915	11	0.00229085	ukb-b-15590	|| id:ukb-b-15590	TRUE	reported	igd	2	TRUE	NA	NA	7.70E-05	462117	8.63E-07	212889	TRUE	0.002744004	35.57695353	7.10E-05
191	rs58862095	T	C	T	C	-0.0181051	-0.0046	0.419278	0.5148	FALSE	FALSE	FALSE	finn-b-DM_RETINA_PROLIF	7	75081418	0.0164	212889	0.777301	Proliferative diabetic retinopathy (DM_RETINA_PROLIF) || id:finn-b-DM_RETINA_PROLIF	Proliferative diabetic retinopathy (DM_RETINA_PROLIF)	Proliferative diabetic retinopathy (DM_RETINA_PROLIF) || ||	TRUE	igd	3.70E-19	462117	75081418	7	0.00202425	ukb-b-15590	|| id:ukb-b-15590	TRUE	reported	igd	2	TRUE	NA	NA	0.000173081	462117	3.70E-07	212889	TRUE	1.66E-06	79.99697408	0.000159625
192	rs59227842	G	A	G	A	0.0210227	0.0245	0.311488	0.3105	FALSE	FALSE	FALSE	finn-b-DM_RETINA_PROLIF	11	43692423	0.0177	212889	0.1663	Proliferative diabetic retinopathy (DM_RETINA_PROLIF) || id:finn-b-DM_RETINA_PROLIF	Proliferative diabetic retinopathy (DM_RETINA_PROLIF)	Proliferative diabetic retinopathy (DM_RETINA_PROLIF) || ||	TRUE	igd	3.40E-22	462117	43692423	11	0.00217036	ukb-b-15590	|| id:ukb-b-15590	TRUE	reported	igd	2	TRUE	NA	NA	0.00020299	462117	9.00E-06	212889	TRUE	1.75E-05	93.82388938	0.000189566
193	rs6001209	G	A	G	A	0.0129819	0.0112	0.289089	0.3296	FALSE	FALSE	FALSE	finn-b-DM_RETINA_PROLIF	22	39121252	0.0174	212889	0.521	Proliferative diabetic retinopathy (DM_RETINA_PROLIF) || id:finn-b-DM_RETINA_PROLIF	Proliferative diabetic retinopathy (DM_RETINA_PROLIF)	Proliferative diabetic retinopathy (DM_RETINA_PROLIF) || ||	TRUE	igd	3.90E-09	462117	39121252	22	0.00220416	ukb-b-15590	|| id:ukb-b-15590	TRUE	reported	igd	2	TRUE	NA	NA	7.51E-05	462117	1.95E-06	212889	TRUE	0.005520213	34.68888058	6.93E-05
194	rs6066104	T	C	T	C	0.0192833	-0.0096	0.324108	0.3679	FALSE	FALSE	FALSE	finn-b-DM_RETINA_PROLIF	20	45530530	0.017	212889	0.574101	Proliferative diabetic retinopathy (DM_RETINA_PROLIF) || id:finn-b-DM_RETINA_PROLIF	Proliferative diabetic retinopathy (DM_RETINA_PROLIF)	Proliferative diabetic retinopathy (DM_RETINA_PROLIF) || ||	TRUE	igd	1.70E-19	462117	45530530	20	0.00213455	ukb-b-15590	|| id:ukb-b-15590	TRUE	reported	igd	2	TRUE	NA	NA	0.000176573	462117	1.50E-06	212889	TRUE	4.11E-06	81.61125403	0.000162915
195	rs60898782	A	G	A	G	0.0178224	0.0058	0.202377	0.2802	FALSE	FALSE	FALSE	finn-b-DM_RETINA_PROLIF	6	2098831	0.0183	212889	0.7515	Proliferative diabetic retinopathy (DM_RETINA_PROLIF) || id:finn-b-DM_RETINA_PROLIF	Proliferative diabetic retinopathy (DM_RETINA_PROLIF)	Proliferative diabetic retinopathy (DM_RETINA_PROLIF) || ||	TRUE	igd	8.90E-13	462117	2098831	6	0.00249395	ukb-b-15590	|| id:ukb-b-15590	TRUE	reported	igd	2	TRUE	NA	NA	0.000110499	462117	4.72E-07	212889	TRUE	0.000176153	51.0689453	0.000102547
196	rs6126616	T	C	T	C	-0.0131955	0.011	0.376958	0.3049	FALSE	FALSE	FALSE	finn-b-DM_RETINA_PROLIF	20	51216036	0.0178	212889	0.5347	Proliferative diabetic retinopathy (DM_RETINA_PROLIF) || id:finn-b-DM_RETINA_PROLIF	Proliferative diabetic retinopathy (DM_RETINA_PROLIF)	Proliferative diabetic retinopathy (DM_RETINA_PROLIF) || ||	TRUE	igd	1.60E-10	462117	51216036	20	0.00206419	ukb-b-15590	|| id:ukb-b-15590	TRUE	reported	igd	2	TRUE	NA	NA	8.84E-05	462117	1.79E-06	212889	TRUE	0.002079411	40.86508085	8.18E-05
197	rs6141399	G	A	G	A	-0.0165334	0.0072	0.308848	0.3557	FALSE	FALSE	FALSE	finn-b-DM_RETINA_PROLIF	20	32049376	0.017	212889	0.672201	Proliferative diabetic retinopathy (DM_RETINA_PROLIF) || id:finn-b-DM_RETINA_PROLIF	Proliferative diabetic retinopathy (DM_RETINA_PROLIF)	Proliferative diabetic retinopathy (DM_RETINA_PROLIF) || ||	TRUE	igd	2.60E-14	462117	32049376	20	0.00217022	ukb-b-15590	|| id:ukb-b-15590	TRUE	reported	igd	2	TRUE	NA	NA	0.000125578	462117	8.43E-07	212889	TRUE	8.57E-05	58.03858598	0.0001167
198	rs61898343	C	G	C	G	-0.0172263	0.0051	0.149421	0.1497	FALSE	TRUE	FALSE	finn-b-DM_RETINA_PROLIF	11	120182926	0.0229	212889	0.8244	Proliferative diabetic retinopathy (DM_RETINA_PROLIF) || id:finn-b-DM_RETINA_PROLIF	Proliferative diabetic retinopathy (DM_RETINA_PROLIF)	Proliferative diabetic retinopathy (DM_RETINA_PROLIF) || ||	TRUE	igd	7.70E-10	462117	120182926	11	0.00280059	ukb-b-15590	|| id:ukb-b-15590	TRUE	reported	igd	2	TRUE	NA	NA	8.19E-05	462117	2.33E-07	212889	TRUE	0.001075433	37.83423396	7.54E-05
200	rs61980005	C	T	C	T	0.0314739	1.00E-04	0.038795	0.01298	FALSE	FALSE	FALSE	finn-b-DM_RETINA_PROLIF	14	30457170	0.0746	212889	0.9987	Proliferative diabetic retinopathy (DM_RETINA_PROLIF) || id:finn-b-DM_RETINA_PROLIF	Proliferative diabetic retinopathy (DM_RETINA_PROLIF)	Proliferative diabetic retinopathy (DM_RETINA_PROLIF) || ||	TRUE	igd	1.60E-09	462117	30457170	14	0.00521441	ukb-b-15590	|| id:ukb-b-15590	TRUE	reported	igd	2	TRUE	NA	NA	7.88E-05	462117	8.44E-12	212889	TRUE	0.000702535	36.43265064	7.39E-05
201	rs61992671	G	A	G	A	-0.0151753	-0.0217	0.491978	0.5129	FALSE	FALSE	FALSE	finn-b-DM_RETINA_PROLIF	14	101531854	0.0167	212889	0.1917	Proliferative diabetic retinopathy (DM_RETINA_PROLIF) || id:finn-b-DM_RETINA_PROLIF	Proliferative diabetic retinopathy (DM_RETINA_PROLIF)	Proliferative diabetic retinopathy (DM_RETINA_PROLIF) || ||	TRUE	igd	3.40E-13	462117	101531854	14	0.00208557	ukb-b-15590	|| id:ukb-b-15590	TRUE	reported	igd	2	TRUE	NA	NA	0.000114558	462117	7.93E-06	212889	TRUE	0.002602892	52.94500926	0.000115115
202	rs62048543	C	T	C	T	0.0173599	-0.0039	0.313519	0.2642	FALSE	FALSE	FALSE	finn-b-DM_RETINA_PROLIF	16	53534624	0.0186	212889	0.8335	Proliferative diabetic retinopathy (DM_RETINA_PROLIF) || id:finn-b-DM_RETINA_PROLIF	Proliferative diabetic retinopathy (DM_RETINA_PROLIF)	Proliferative diabetic retinopathy (DM_RETINA_PROLIF) || ||	TRUE	igd	8.30E-16	462117	53534624	16	0.0021564	ukb-b-15590	|| id:ukb-b-15590	TRUE	reported	igd	2	TRUE	NA	NA	0.000140225	462117	2.07E-07	212889	TRUE	1.38E-05	64.80907038	0.000129723
203	rs62070648	A	G	A	G	-0.0199439	-0.0147	0.268727	0.2833	FALSE	FALSE	FALSE	finn-b-DM_RETINA_PROLIF	17	29210595	0.0182	212889	0.4205	Proliferative diabetic retinopathy (DM_RETINA_PROLIF) || id:finn-b-DM_RETINA_PROLIF	Proliferative diabetic retinopathy (DM_RETINA_PROLIF)	Proliferative diabetic retinopathy (DM_RETINA_PROLIF) || ||	TRUE	igd	7.80E-19	462117	29210595	17	0.0022501	ukb-b-15590	|| id:ukb-b-15590	TRUE	reported	igd	2	TRUE	NA	NA	0.000169978	462117	3.06E-06	212889	TRUE	1.64E-05	78.56272458	0.00015633
204	rs62183912	A	G	A	G	0.0123939	-5.00E-04	0.556001	0.4735	FALSE	FALSE	FALSE	finn-b-DM_RETINA_PROLIF	2	204167374	0.0164	212889	0.976	Proliferative diabetic retinopathy (DM_RETINA_PROLIF) || id:finn-b-DM_RETINA_PROLIF	Proliferative diabetic retinopathy (DM_RETINA_PROLIF)	Proliferative diabetic retinopathy (DM_RETINA_PROLIF) || ||	TRUE	igd	5.80E-10	462117	204167374	2	0.002	ukb-b-15590	|| id:ukb-b-15590	TRUE	reported	igd	2	TRUE	NA	NA	8.31E-05	462117	4.37E-09	212889	TRUE	0.000550526	38.4021893	7.58E-05
205	rs62243489	G	T	G	T	-0.0135132	-0.0295	0.25924	0.2941	FALSE	FALSE	FALSE	finn-b-DM_RETINA_PROLIF	3	62482927	0.0181	212889	0.1034	Proliferative diabetic retinopathy (DM_RETINA_PROLIF) || id:finn-b-DM_RETINA_PROLIF	Proliferative diabetic retinopathy (DM_RETINA_PROLIF)	Proliferative diabetic retinopathy (DM_RETINA_PROLIF) || ||	TRUE	igd	3.20E-09	462117	62482927	3	0.00228226	ukb-b-15590	|| id:ukb-b-15590	TRUE	reported	igd	2	TRUE	NA	NA	7.59E-05	462117	1.25E-05	212889	TRUE	0.048087982	35.0579221	7.01E-05
206	rs62246311	A	G	A	G	0.0221762	-0.0181	0.102348	0.06368	FALSE	FALSE	FALSE	finn-b-DM_RETINA_PROLIF	3	9498143	0.0336	212889	0.591199	Proliferative diabetic retinopathy (DM_RETINA_PROLIF) || id:finn-b-DM_RETINA_PROLIF	Proliferative diabetic retinopathy (DM_RETINA_PROLIF)	Proliferative diabetic retinopathy (DM_RETINA_PROLIF) || ||	TRUE	igd	1.40E-11	462117	9498143	3	0.00328229	ukb-b-15590	|| id:ukb-b-15590	TRUE	reported	igd	2	TRUE	NA	NA	9.88E-05	462117	1.36E-06	212889	TRUE	0.000812455	45.64785347	9.04E-05
207	rs62301134	C	T	C	T	-0.013638	0.0074	0.263286	0.2834	FALSE	FALSE	FALSE	finn-b-DM_RETINA_PROLIF	4	68441583	0.0182	212889	0.6836	Proliferative diabetic retinopathy (DM_RETINA_PROLIF) || id:finn-b-DM_RETINA_PROLIF	Proliferative diabetic retinopathy (DM_RETINA_PROLIF)	Proliferative diabetic retinopathy (DM_RETINA_PROLIF) || ||	TRUE	igd	1.80E-09	462117	68441583	4	0.00226745	ukb-b-15590	|| id:ukb-b-15590	TRUE	reported	igd	2	TRUE	NA	NA	7.83E-05	462117	7.77E-07	212889	TRUE	0.002355296	36.1764489	7.22E-05
208	rs6235	G	C	G	C	0.0170591	-0.0187	0.268076	0.2855	FALSE	TRUE	FALSE	finn-b-DM_RETINA_PROLIF	5	95728898	0.0181	212889	0.3024	Proliferative diabetic retinopathy (DM_RETINA_PROLIF) || id:finn-b-DM_RETINA_PROLIF	Proliferative diabetic retinopathy (DM_RETINA_PROLIF)	Proliferative diabetic retinopathy (DM_RETINA_PROLIF) || ||	TRUE	igd	3.10E-14	462117	95728898	5	0.00224674	ukb-b-15590	|| id:ukb-b-15590	TRUE	reported	igd	2	TRUE	NA	NA	0.000124739	462117	5.01E-06	212889	TRUE	0.000651671	57.65096687	0.0001142
209	rs62396185	C	G	C	G	-0.0346069	-0.0299	0.259989	0.4029	FALSE	TRUE	FALSE	finn-b-DM_RETINA_PROLIF	6	26180634	0.017	212889	0.0781898	Proliferative diabetic retinopathy (DM_RETINA_PROLIF) || id:finn-b-DM_RETINA_PROLIF	Proliferative diabetic retinopathy (DM_RETINA_PROLIF)	Proliferative diabetic retinopathy (DM_RETINA_PROLIF) || ||	TRUE	igd	1.80E-52	462117	26180634	6	0.00227012	ukb-b-15590	|| id:ukb-b-15590	TRUE	reported	igd	2	TRUE	NA	NA	0.000502643	462117	1.45E-05	212889	TRUE	1.20E-12	232.3955278	0.000460838
210	rs62515459	A	G	A	G	0.0140553	0.0019	0.225487	0.2938	FALSE	FALSE	FALSE	finn-b-DM_RETINA_PROLIF	8	57204168	0.018	212889	0.9165	Proliferative diabetic retinopathy (DM_RETINA_PROLIF) || id:finn-b-DM_RETINA_PROLIF	Proliferative diabetic retinopathy (DM_RETINA_PROLIF)	Proliferative diabetic retinopathy (DM_RETINA_PROLIF) || ||	TRUE	igd	4.20E-09	462117	57204168	8	0.00239272	ukb-b-15590	|| id:ukb-b-15590	TRUE	reported	igd	2	TRUE	NA	NA	7.47E-05	462117	5.23E-08	212889	TRUE	0.001320333	34.50614794	6.90E-05
211	rs6432188	C	T	C	T	0.0147871	0.025	0.817837	0.839	FALSE	FALSE	FALSE	finn-b-DM_RETINA_PROLIF	2	11499032	0.0224	212889	0.2646	Proliferative diabetic retinopathy (DM_RETINA_PROLIF) || id:finn-b-DM_RETINA_PROLIF	Proliferative diabetic retinopathy (DM_RETINA_PROLIF)	Proliferative diabetic retinopathy (DM_RETINA_PROLIF) || ||	TRUE	igd	1.10E-08	462117	11499032	2	0.00258864	ukb-b-15590	|| id:ukb-b-15590	TRUE	reported	igd	2	TRUE	NA	NA	7.06E-05	462117	5.85E-06	212889	TRUE	0.022342209	32.63042305	6.52E-05
212	rs6500594	G	T	G	T	0.0183928	-0.0077	0.246676	0.3108	FALSE	FALSE	FALSE	finn-b-DM_RETINA_PROLIF	16	4316498	0.0178	212889	0.6664	Proliferative diabetic retinopathy (DM_RETINA_PROLIF) || id:finn-b-DM_RETINA_PROLIF	Proliferative diabetic retinopathy (DM_RETINA_PROLIF)	Proliferative diabetic retinopathy (DM_RETINA_PROLIF) || ||	TRUE	igd	2.00E-15	462117	4316498	16	0.00231596	ukb-b-15590	|| id:ukb-b-15590	TRUE	reported	igd	2	TRUE	NA	NA	0.000136466	462117	8.79E-07	212889	TRUE	4.10E-05	63.07156226	0.000125729
213	rs6531677	G	A	G	A	0.0130414	0.0057	0.546098	0.5258	FALSE	FALSE	FALSE	finn-b-DM_RETINA_PROLIF	4	38900397	0.0165	212889	0.727999	Proliferative diabetic retinopathy (DM_RETINA_PROLIF) || id:finn-b-DM_RETINA_PROLIF	Proliferative diabetic retinopathy (DM_RETINA_PROLIF)	Proliferative diabetic retinopathy (DM_RETINA_PROLIF) || ||	TRUE	igd	8.70E-11	462117	38900397	4	0.00200988	ukb-b-15590	|| id:ukb-b-15590	TRUE	reported	igd	2	TRUE	NA	NA	9.11E-05	462117	5.61E-07	212889	TRUE	0.000784843	42.10252806	8.43E-05
214	rs6545714	A	G	A	G	-0.0158267	-0.0393	0.60145	0.5991	FALSE	FALSE	FALSE	finn-b-DM_RETINA_PROLIF	2	59307725	0.0167	212889	0.0185498	Proliferative diabetic retinopathy (DM_RETINA_PROLIF) || id:finn-b-DM_RETINA_PROLIF	Proliferative diabetic retinopathy (DM_RETINA_PROLIF)	Proliferative diabetic retinopathy (DM_RETINA_PROLIF) || ||	TRUE	igd	7.10E-15	462117	59307725	2	0.00203362	ukb-b-15590	|| id:ukb-b-15590	TRUE	reported	igd	2	TRUE	NA	NA	0.000131049	462117	2.60E-05	212889	TRUE	0.015376938	60.56770693	0.000120086
215	rs6567160	C	T	C	T	0.0523537	0.0367	0.232716	0.1842	FALSE	FALSE	FALSE	finn-b-DM_RETINA_PROLIF	18	57829135	0.0211	212889	0.0813093	Proliferative diabetic retinopathy (DM_RETINA_PROLIF) || id:finn-b-DM_RETINA_PROLIF	Proliferative diabetic retinopathy (DM_RETINA_PROLIF)	Proliferative diabetic retinopathy (DM_RETINA_PROLIF) || ||	TRUE	igd	5.70E-109	462117	57829135	18	0.00236068	ukb-b-15590	|| id:ukb-b-15590	TRUE	reported	igd	2	TRUE	NA	NA	0.001063184	462117	1.42E-05	212889	TRUE	3.30E-28	491.8362322	0.00097883
216	rs6575340	A	G	A	G	0.0184545	0.0085	0.636028	0.6269	FALSE	FALSE	FALSE	finn-b-DM_RETINA_PROLIF	14	94023972	0.017	212889	0.6145	Proliferative diabetic retinopathy (DM_RETINA_PROLIF) || id:finn-b-DM_RETINA_PROLIF	Proliferative diabetic retinopathy (DM_RETINA_PROLIF)	Proliferative diabetic retinopathy (DM_RETINA_PROLIF) || ||	TRUE	igd	6.70E-19	462117	94023972	14	0.00207818	ukb-b-15590	|| id:ukb-b-15590	TRUE	reported	igd	2	TRUE	NA	NA	0.000170614	462117	1.17E-06	212889	TRUE	4.80E-06	78.85663563	0.000157681
217	rs6597979	T	G	T	G	0.0118486	-0.0174	0.501746	0.5835	FALSE	FALSE	FALSE	finn-b-DM_RETINA_PROLIF	11	815323	0.0167	212889	0.2963	Proliferative diabetic retinopathy (DM_RETINA_PROLIF) || id:finn-b-DM_RETINA_PROLIF	Proliferative diabetic retinopathy (DM_RETINA_PROLIF)	Proliferative diabetic retinopathy (DM_RETINA_PROLIF) || ||	TRUE	igd	3.10E-09	462117	815323	11	0.00199887	ukb-b-15590	|| id:ukb-b-15590	TRUE	reported	igd	2	TRUE	NA	NA	7.60E-05	462117	5.10E-06	212889	TRUE	0.013633127	35.13702411	7.02E-05
218	rs6598540	G	A	G	A	-0.0147876	-0.0224	0.276885	0.2499	FALSE	FALSE	FALSE	finn-b-DM_RETINA_PROLIF	15	99230191	0.0189	212889	0.2371	Proliferative diabetic retinopathy (DM_RETINA_PROLIF) || id:finn-b-DM_RETINA_PROLIF	Proliferative diabetic retinopathy (DM_RETINA_PROLIF)	Proliferative diabetic retinopathy (DM_RETINA_PROLIF) || ||	TRUE	igd	3.40E-11	462117	99230191	15	0.00223088	ukb-b-15590	|| id:ukb-b-15590	TRUE	reported	igd	2	TRUE	NA	NA	9.51E-05	462117	6.60E-06	212889	TRUE	0.006108971	43.93827159	8.76E-05
219	rs6663369	A	G	A	G	-0.0196456	-0.0154	0.167431	0.1653	FALSE	FALSE	FALSE	finn-b-DM_RETINA_PROLIF	1	23438088	0.0221	212889	0.4866	Proliferative diabetic retinopathy (DM_RETINA_PROLIF) || id:finn-b-DM_RETINA_PROLIF	Proliferative diabetic retinopathy (DM_RETINA_PROLIF)	Proliferative diabetic retinopathy (DM_RETINA_PROLIF) || ||	TRUE	igd	2.00E-13	462117	23438088	1	0.00267371	ukb-b-15590	|| id:ukb-b-15590	TRUE	reported	igd	2	TRUE	NA	NA	0.000116816	462117	2.28E-06	212889	TRUE	0.000385581	53.98859104	0.000107601
220	rs6669341	G	A	G	A	-0.0151291	-0.0161	0.582713	0.6178	FALSE	FALSE	FALSE	finn-b-DM_RETINA_PROLIF	1	47678458	0.0169	212889	0.3408	Proliferative diabetic retinopathy (DM_RETINA_PROLIF) || id:finn-b-DM_RETINA_PROLIF	Proliferative diabetic retinopathy (DM_RETINA_PROLIF)	Proliferative diabetic retinopathy (DM_RETINA_PROLIF) || ||	TRUE	igd	6.10E-14	462117	47678458	1	0.00201544	ukb-b-15590	|| id:ukb-b-15590	TRUE	reported	igd	2	TRUE	NA	NA	0.000121922	462117	4.26E-06	212889	TRUE	0.000609572	56.34902938	0.000111313
222	rs6744646	G	A	G	A	0.0500537	0.0311	0.828323	0.8372	FALSE	FALSE	FALSE	finn-b-DM_RETINA_PROLIF	2	628504	0.0222	212889	0.161	Proliferative diabetic retinopathy (DM_RETINA_PROLIF) || id:finn-b-DM_RETINA_PROLIF	Proliferative diabetic retinopathy (DM_RETINA_PROLIF)	Proliferative diabetic retinopathy (DM_RETINA_PROLIF) || ||	TRUE	igd	2.00E-80	462117	628504	2	0.00263558	ukb-b-15590	|| id:ukb-b-15590	TRUE	reported	igd	2	TRUE	NA	NA	0.000779886	462117	9.22E-06	212889	TRUE	2.00E-21	360.6782602	0.000712548
223	rs675162	G	A	G	A	0.0180079	-0.0037	0.482059	0.4989	FALSE	FALSE	FALSE	finn-b-DM_RETINA_PROLIF	6	160776325	0.0164	212889	0.821	Proliferative diabetic retinopathy (DM_RETINA_PROLIF) || id:finn-b-DM_RETINA_PROLIF	Proliferative diabetic retinopathy (DM_RETINA_PROLIF)	Proliferative diabetic retinopathy (DM_RETINA_PROLIF) || ||	TRUE	igd	1.80E-19	462117	160776325	6	0.00199495	ukb-b-15590	|| id:ukb-b-15590	TRUE	reported	igd	2	TRUE	NA	NA	0.000176293	462117	2.39E-07	212889	TRUE	1.05E-06	81.48208061	0.000161933
224	rs6840236	C	T	C	T	0.0169824	0.0085	0.464856	0.4568	FALSE	FALSE	FALSE	finn-b-DM_RETINA_PROLIF	4	56289785	0.0164	212889	0.6041	Proliferative diabetic retinopathy (DM_RETINA_PROLIF) || id:finn-b-DM_RETINA_PROLIF	Proliferative diabetic retinopathy (DM_RETINA_PROLIF)	Proliferative diabetic retinopathy (DM_RETINA_PROLIF) || ||	TRUE	igd	1.90E-17	462117	56289785	4	0.00199864	ukb-b-15590	|| id:ukb-b-15590	TRUE	reported	igd	2	TRUE	NA	NA	0.000156211	462117	1.26E-06	212889	TRUE	1.41E-05	72.1986342	0.000143489
225	rs6876224	A	T	A	T	0.0154508	0.0263	0.265227	0.3566	FALSE	TRUE	FALSE	finn-b-DM_RETINA_PROLIF	5	118678172	0.0172	212889	0.1248	Proliferative diabetic retinopathy (DM_RETINA_PROLIF) || id:finn-b-DM_RETINA_PROLIF	Proliferative diabetic retinopathy (DM_RETINA_PROLIF)	Proliferative diabetic retinopathy (DM_RETINA_PROLIF) || ||	TRUE	igd	8.40E-12	462117	118678172	5	0.00226174	ukb-b-15590	|| id:ukb-b-15590	TRUE	reported	igd	2	TRUE	NA	NA	0.000100977	462117	1.10E-05	212889	TRUE	0.010134179	46.66772008	9.30E-05
226	rs6946415	G	A	G	A	0.0158826	0.0317	0.627099	0.6671	FALSE	FALSE	FALSE	finn-b-DM_RETINA_PROLIF	7	150684548	0.0174	212889	0.0692596	Proliferative diabetic retinopathy (DM_RETINA_PROLIF) || id:finn-b-DM_RETINA_PROLIF	Proliferative diabetic retinopathy (DM_RETINA_PROLIF)	Proliferative diabetic retinopathy (DM_RETINA_PROLIF) || ||	TRUE	igd	1.40E-14	462117	150684548	7	0.00206409	ukb-b-15590	|| id:ukb-b-15590	TRUE	reported	igd	2	TRUE	NA	NA	0.000128109	462117	1.56E-05	212889	TRUE	0.004895996	59.2087561	0.000117978
227	rs7002088	C	A	C	A	0.0137173	-0.0211	0.445199	0.4975	FALSE	FALSE	FALSE	finn-b-DM_RETINA_PROLIF	8	10494738	0.0189	212889	0.2658	Proliferative diabetic retinopathy (DM_RETINA_PROLIF) || id:finn-b-DM_RETINA_PROLIF	Proliferative diabetic retinopathy (DM_RETINA_PROLIF)	Proliferative diabetic retinopathy (DM_RETINA_PROLIF) || ||	TRUE	igd	7.90E-12	462117	10494738	8	0.00200556	ukb-b-15590	|| id:ukb-b-15590	TRUE	reported	igd	2	TRUE	NA	NA	0.000101221	462117	5.85E-06	212889	TRUE	0.003530769	46.78061805	9.30E-05
228	rs7124681	A	C	A	C	0.0205032	0.0094	0.408387	0.3972	FALSE	FALSE	FALSE	finn-b-DM_RETINA_PROLIF	11	47529947	0.0172	212889	0.5824	Proliferative diabetic retinopathy (DM_RETINA_PROLIF) || id:finn-b-DM_RETINA_PROLIF	Proliferative diabetic retinopathy (DM_RETINA_PROLIF)	Proliferative diabetic retinopathy (DM_RETINA_PROLIF) || ||	TRUE	igd	3.70E-24	462117	47529947	11	0.00202231	ukb-b-15590	|| id:ukb-b-15590	TRUE	reported	igd	2	TRUE	NA	NA	0.000222383	462117	1.40E-06	212889	TRUE	1.59E-07	102.7892832	0.000203134
229	rs7132908	A	G	A	G	0.0257741	0.0021	0.384469	0.3836	FALSE	FALSE	FALSE	finn-b-DM_RETINA_PROLIF	12	50263148	0.0169	212889	0.9023	Proliferative diabetic retinopathy (DM_RETINA_PROLIF) || id:finn-b-DM_RETINA_PROLIF	Proliferative diabetic retinopathy (DM_RETINA_PROLIF)	Proliferative diabetic retinopathy (DM_RETINA_PROLIF) || ||	TRUE	igd	2.80E-36	462117	50263148	12	0.00204901	ukb-b-15590	|| id:ukb-b-15590	TRUE	reported	igd	2	TRUE	NA	NA	0.000342279	462117	7.25E-08	212889	TRUE	3.38E-12	158.2263692	0.000314419
230	rs71413981	A	G	A	G	0.021194	-0.0565	0.162848	0.1375	FALSE	FALSE	FALSE	finn-b-DM_RETINA_PROLIF	14	23774916	0.0241	212889	0.01893	Proliferative diabetic retinopathy (DM_RETINA_PROLIF) || id:finn-b-DM_RETINA_PROLIF	Proliferative diabetic retinopathy (DM_RETINA_PROLIF)	Proliferative diabetic retinopathy (DM_RETINA_PROLIF) || ||	TRUE	igd	5.30E-15	462117	23774916	14	0.00271023	ukb-b-15590	|| id:ukb-b-15590	TRUE	reported	igd	2	TRUE	NA	NA	0.000132314	462117	2.58E-05	212889	TRUE	0.014215096	61.15240808	0.000122474
231	rs7171864	A	G	A	G	0.0161986	0.0219	0.660205	0.7033	FALSE	FALSE	FALSE	finn-b-DM_RETINA_PROLIF	15	73227249	0.018	212889	0.2244	Proliferative diabetic retinopathy (DM_RETINA_PROLIF) || id:finn-b-DM_RETINA_PROLIF	Proliferative diabetic retinopathy (DM_RETINA_PROLIF)	Proliferative diabetic retinopathy (DM_RETINA_PROLIF) || ||	TRUE	igd	1.90E-14	462117	73227249	15	0.00211572	ukb-b-15590	|| id:ukb-b-15590	TRUE	reported	igd	2	TRUE	NA	NA	0.000126833	462117	6.95E-06	212889	TRUE	0.000991424	58.61902352	0.000117728
232	rs7218014	C	T	C	T	0.0207669	0.0293	0.197308	0.2395	FALSE	FALSE	FALSE	finn-b-DM_RETINA_PROLIF	17	65832016	0.0192	212889	0.1282	Proliferative diabetic retinopathy (DM_RETINA_PROLIF) || id:finn-b-DM_RETINA_PROLIF	Proliferative diabetic retinopathy (DM_RETINA_PROLIF)	Proliferative diabetic retinopathy (DM_RETINA_PROLIF) || ||	TRUE	igd	1.30E-16	462117	65832016	17	0.00251132	ukb-b-15590	|| id:ukb-b-15590	TRUE	reported	igd	2	TRUE	NA	NA	0.000147953	462117	1.09E-05	212889	TRUE	0.000721679	68.38159595	0.000136605
233	rs72634826	A	G	A	G	-0.0153317	-0.0031	0.259879	0.2241	FALSE	FALSE	FALSE	finn-b-DM_RETINA_PROLIF	1	1601052	0.0202	212889	0.8796	Proliferative diabetic retinopathy (DM_RETINA_PROLIF) || id:finn-b-DM_RETINA_PROLIF	Proliferative diabetic retinopathy (DM_RETINA_PROLIF)	Proliferative diabetic retinopathy (DM_RETINA_PROLIF) || ||	TRUE	igd	2.60E-11	462117	1601052	1	0.00229923	ukb-b-15590	|| id:ukb-b-15590	TRUE	reported	igd	2	TRUE	NA	NA	9.62E-05	462117	1.11E-07	212889	TRUE	0.000297158	44.46474341	9.04E-05
234	rs72656010	C	T	C	T	-0.0252479	-0.0151	0.132181	0.1271	FALSE	FALSE	FALSE	finn-b-DM_RETINA_PROLIF	8	57122215	0.0248	212889	0.5434	Proliferative diabetic retinopathy (DM_RETINA_PROLIF) || id:finn-b-DM_RETINA_PROLIF	Proliferative diabetic retinopathy (DM_RETINA_PROLIF)	Proliferative diabetic retinopathy (DM_RETINA_PROLIF) || ||	TRUE	igd	1.20E-17	462117	57122215	8	0.00295341	ukb-b-15590	|| id:ukb-b-15590	TRUE	reported	igd	2	TRUE	NA	NA	0.000158119	462117	1.74E-06	212889	TRUE	1.73E-05	73.08075758	0.000146244
235	rs72681698	C	T	C	T	-0.0586338	-0.0835	0.010715	0.001286	FALSE	FALSE	FALSE	finn-b-DM_RETINA_PROLIF	14	51207741	0.2558	212889	0.744099	Proliferative diabetic retinopathy (DM_RETINA_PROLIF) || id:finn-b-DM_RETINA_PROLIF	Proliferative diabetic retinopathy (DM_RETINA_PROLIF)	Proliferative diabetic retinopathy (DM_RETINA_PROLIF) || ||	TRUE	igd	1.40E-09	462117	51207741	14	0.00968406	ukb-b-15590	|| id:ukb-b-15590	TRUE	reported	igd	2	TRUE	NA	NA	7.93E-05	462117	5.01E-07	212889	TRUE	0.001747332	36.65904436	7.29E-05
236	rs72959041	A	G	A	G	-0.0662534	0.0015	0.049137	0.06478	FALSE	FALSE	FALSE	finn-b-DM_RETINA_PROLIF	6	127454893	0.0339	212889	0.9642	Proliferative diabetic retinopathy (DM_RETINA_PROLIF) || id:finn-b-DM_RETINA_PROLIF	Proliferative diabetic retinopathy (DM_RETINA_PROLIF)	Proliferative diabetic retinopathy (DM_RETINA_PROLIF) || ||	TRUE	igd	9.50E-46	462117	127454893	6	0.00466657	ukb-b-15590	|| id:ukb-b-15590	TRUE	reported	igd	2	TRUE	NA	NA	0.000435995	462117	9.20E-09	212889	TRUE	2.09E-15	201.5676215	0.000410179
237	rs73140125	G	A	G	A	-0.019527	-0.0627	0.128624	0.1187	FALSE	FALSE	FALSE	finn-b-DM_RETINA_PROLIF	3	88064401	0.0255	212889	0.0138201	Proliferative diabetic retinopathy (DM_RETINA_PROLIF) || id:finn-b-DM_RETINA_PROLIF	Proliferative diabetic retinopathy (DM_RETINA_PROLIF)	Proliferative diabetic retinopathy (DM_RETINA_PROLIF) || ||	TRUE	igd	7.10E-11	462117	88064401	3	0.00299547	ukb-b-15590	|| id:ukb-b-15590	TRUE	reported	igd	2	TRUE	NA	NA	9.19E-05	462117	2.84E-05	212889	TRUE	0.103858876	42.49531997	8.55E-05
238	rs73175572	G	A	G	A	0.0282075	-0.0198	0.111726	0.1164	FALSE	FALSE	FALSE	finn-b-DM_RETINA_PROLIF	3	185490184	0.0256	212889	0.4376	Proliferative diabetic retinopathy (DM_RETINA_PROLIF) || id:finn-b-DM_RETINA_PROLIF	Proliferative diabetic retinopathy (DM_RETINA_PROLIF)	Proliferative diabetic retinopathy (DM_RETINA_PROLIF) || ||	TRUE	igd	1.00E-18	462117	185490184	3	0.00319248	ukb-b-15590	|| id:ukb-b-15590	TRUE	reported	igd	2	TRUE	NA	NA	0.000168908	462117	2.81E-06	212889	TRUE	1.55E-05	78.06795861	0.000157928
239	rs73213484	T	A	T	A	-0.0207006	-0.0067	0.141217	0.1473	FALSE	TRUE	FALSE	finn-b-DM_RETINA_PROLIF	4	28489339	0.0231	212889	0.772601	Proliferative diabetic retinopathy (DM_RETINA_PROLIF) || id:finn-b-DM_RETINA_PROLIF	Proliferative diabetic retinopathy (DM_RETINA_PROLIF)	Proliferative diabetic retinopathy (DM_RETINA_PROLIF) || ||	TRUE	igd	4.60E-13	462117	28489339	4	0.00286036	ukb-b-15590	|| id:ukb-b-15590	TRUE	reported	igd	2	TRUE	NA	NA	0.000113325	462117	3.95E-07	212889	TRUE	0.000131189	52.37505292	0.000103936
240	rs73619441	G	T	G	T	-0.0163861	0.0237	0.144168	0.1131	FALSE	FALSE	FALSE	finn-b-DM_RETINA_PROLIF	20	61564901	0.026	212889	0.3617	Proliferative diabetic retinopathy (DM_RETINA_PROLIF) || id:finn-b-DM_RETINA_PROLIF	Proliferative diabetic retinopathy (DM_RETINA_PROLIF)	Proliferative diabetic retinopathy (DM_RETINA_PROLIF) || ||	TRUE	igd	8.60E-09	462117	61564901	20	0.0028469	ukb-b-15590	|| id:ukb-b-15590	TRUE	reported	igd	2	TRUE	NA	NA	7.17E-05	462117	3.90E-06	212889	TRUE	0.013206915	33.12888177	6.63E-05
241	rs7372674	A	C	A	C	0.014356	0.0203	0.357244	0.3055	FALSE	FALSE	FALSE	finn-b-DM_RETINA_PROLIF	3	196149165	0.0179	212889	0.2552	Proliferative diabetic retinopathy (DM_RETINA_PROLIF) || id:finn-b-DM_RETINA_PROLIF	Proliferative diabetic retinopathy (DM_RETINA_PROLIF)	Proliferative diabetic retinopathy (DM_RETINA_PROLIF) || ||	TRUE	igd	4.60E-12	462117	196149165	3	0.00207575	ukb-b-15590	|| id:ukb-b-15590	TRUE	reported	igd	2	TRUE	NA	NA	0.000103496	462117	6.04E-06	212889	TRUE	0.003223417	47.83180899	9.46E-05
242	rs74749286	A	G	A	G	0.0258963	0.0063	0.107637	0.229	FALSE	FALSE	FALSE	finn-b-DM_RETINA_PROLIF	11	14322359	0.0196	212889	0.7475	Proliferative diabetic retinopathy (DM_RETINA_PROLIF) || id:finn-b-DM_RETINA_PROLIF	Proliferative diabetic retinopathy (DM_RETINA_PROLIF)	Proliferative diabetic retinopathy (DM_RETINA_PROLIF) || ||	TRUE	igd	1.20E-15	462117	14322359	11	0.00323591	ukb-b-15590	|| id:ukb-b-15590	TRUE	reported	igd	2	TRUE	NA	NA	0.000138571	462117	4.85E-07	212889	TRUE	2.36E-05	64.04460728	0.000128827
243	rs7498665	G	A	G	A	0.0317857	-0.019	0.399666	0.4127	FALSE	FALSE	FALSE	finn-b-DM_RETINA_PROLIF	16	28883241	0.0166	212889	0.2524	Proliferative diabetic retinopathy (DM_RETINA_PROLIF) || id:finn-b-DM_RETINA_PROLIF	Proliferative diabetic retinopathy (DM_RETINA_PROLIF)	Proliferative diabetic retinopathy (DM_RETINA_PROLIF) || ||	TRUE	igd	6.40E-55	462117	28883241	16	0.00203647	ukb-b-15590	|| id:ukb-b-15590	TRUE	reported	igd	2	TRUE	NA	NA	0.0005269	462117	6.15E-06	212889	TRUE	5.38E-15	243.6169641	0.000484824
244	rs75366827	C	G	C	G	-0.017794	-0.0507	0.156755	0.1786	FALSE	TRUE	FALSE	finn-b-DM_RETINA_PROLIF	19	4042808	0.0214	212889	0.0178501	Proliferative diabetic retinopathy (DM_RETINA_PROLIF) || id:finn-b-DM_RETINA_PROLIF	Proliferative diabetic retinopathy (DM_RETINA_PROLIF)	Proliferative diabetic retinopathy (DM_RETINA_PROLIF) || ||	TRUE	igd	1.10E-10	462117	4042808	19	0.00275489	ukb-b-15590	|| id:ukb-b-15590	TRUE	reported	igd	2	TRUE	NA	NA	9.03E-05	462117	2.64E-05	212889	TRUE	0.095505838	41.71945701	8.37E-05
245	rs7553158	A	G	A	G	-0.0143749	-0.0082	0.562369	0.4912	FALSE	FALSE	FALSE	finn-b-DM_RETINA_PROLIF	1	75005238	0.0164	212889	0.6173	Proliferative diabetic retinopathy (DM_RETINA_PROLIF) || id:finn-b-DM_RETINA_PROLIF	Proliferative diabetic retinopathy (DM_RETINA_PROLIF)	Proliferative diabetic retinopathy (DM_RETINA_PROLIF) || ||	TRUE	igd	7.50E-13	462117	75005238	1	0.00200493	ukb-b-15590	|| id:ukb-b-15590	TRUE	reported	igd	2	TRUE	NA	NA	0.000111228	462117	1.17E-06	212889	TRUE	0.000303012	51.40569507	0.000101711
246	rs75543804	T	G	T	G	-0.039612	-0.0747	0.032172	0.0238	FALSE	FALSE	FALSE	finn-b-DM_RETINA_PROLIF	2	111900904	0.0542	212889	0.168	Proliferative diabetic retinopathy (DM_RETINA_PROLIF) || id:finn-b-DM_RETINA_PROLIF	Proliferative diabetic retinopathy (DM_RETINA_PROLIF)	Proliferative diabetic retinopathy (DM_RETINA_PROLIF) || ||	TRUE	igd	2.50E-12	462117	111900904	2	0.00565579	ukb-b-15590	|| id:ukb-b-15590	TRUE	reported	igd	2	TRUE	NA	NA	0.000106138	462117	8.92E-06	212889	TRUE	0.005224625	49.05315995	9.77E-05
247	rs7570446	A	C	A	C	0.0110158	0.0423	0.544459	0.5614	FALSE	FALSE	FALSE	finn-b-DM_RETINA_PROLIF	2	193801010	0.0166	212889	0.0106601	Proliferative diabetic retinopathy (DM_RETINA_PROLIF) || id:finn-b-DM_RETINA_PROLIF	Proliferative diabetic retinopathy (DM_RETINA_PROLIF)	Proliferative diabetic retinopathy (DM_RETINA_PROLIF) || ||	TRUE	igd	3.30E-08	462117	193801010	2	0.00199439	ukb-b-15590	|| id:ukb-b-15590	TRUE	reported	igd	2	TRUE	NA	NA	6.60E-05	462117	3.05E-05	212889	TRUE	0.320482189	30.50787153	6.02E-05
248	rs76025563	G	A	G	A	-0.0152153	0.016	0.291362	0.3646	FALSE	FALSE	FALSE	finn-b-DM_RETINA_PROLIF	12	122386807	0.0171	212889	0.3501	Proliferative diabetic retinopathy (DM_RETINA_PROLIF) || id:finn-b-DM_RETINA_PROLIF	Proliferative diabetic retinopathy (DM_RETINA_PROLIF)	Proliferative diabetic retinopathy (DM_RETINA_PROLIF) || ||	TRUE	igd	3.50E-12	462117	122386807	12	0.0021868	ukb-b-15590	|| id:ukb-b-15590	TRUE	reported	igd	2	TRUE	NA	NA	0.000104748	462117	4.11E-06	212889	TRUE	0.001729181	48.41087241	9.56E-05
249	rs7632381	C	T	C	T	0.0270429	-0.0292	0.444325	0.4562	FALSE	FALSE	FALSE	finn-b-DM_RETINA_PROLIF	3	141106063	0.0165	212889	0.07625	Proliferative diabetic retinopathy (DM_RETINA_PROLIF) || id:finn-b-DM_RETINA_PROLIF	Proliferative diabetic retinopathy (DM_RETINA_PROLIF)	Proliferative diabetic retinopathy (DM_RETINA_PROLIF) || ||	TRUE	igd	1.20E-41	462117	141106063	3	0.00200044	ukb-b-15590	|| id:ukb-b-15590	TRUE	reported	igd	2	TRUE	NA	NA	0.000395306	462117	1.47E-05	212889	TRUE	8.95E-10	182.7491916	0.000361125
250	rs76577501	A	G	A	G	0.0211204	0.0197	0.084946	0.04238	FALSE	FALSE	FALSE	finn-b-DM_RETINA_PROLIF	7	26756958	0.0404	212889	0.625	Proliferative diabetic retinopathy (DM_RETINA_PROLIF) || id:finn-b-DM_RETINA_PROLIF	Proliferative diabetic retinopathy (DM_RETINA_PROLIF)	Proliferative diabetic retinopathy (DM_RETINA_PROLIF) || ||	TRUE	igd	3.50E-09	462117	26756958	7	0.00357554	ukb-b-15590	|| id:ukb-b-15590	TRUE	reported	igd	2	TRUE	NA	NA	7.55E-05	462117	1.12E-06	212889	TRUE	0.003570936	34.89160894	6.93E-05
252	rs76798800	T	G	T	G	0.0244232	0.0016	0.266025	0.2331	FALSE	FALSE	FALSE	finn-b-DM_RETINA_PROLIF	1	154994978	0.0194	212889	0.9346	Proliferative diabetic retinopathy (DM_RETINA_PROLIF) || id:finn-b-DM_RETINA_PROLIF	Proliferative diabetic retinopathy (DM_RETINA_PROLIF)	Proliferative diabetic retinopathy (DM_RETINA_PROLIF) || ||	TRUE	igd	2.20E-27	462117	154994978	1	0.00225319	ukb-b-15590	|| id:ukb-b-15590	TRUE	reported	igd	2	TRUE	NA	NA	0.000254184	462117	3.20E-08	212889	TRUE	1.76E-09	117.492326	0.000232937
253	rs76895963	G	T	G	T	0.0856032	-0.1043	0.020687	0.03108	FALSE	FALSE	FALSE	finn-b-DM_RETINA_PROLIF	12	4384844	0.0496	212889	0.0355402	Proliferative diabetic retinopathy (DM_RETINA_PROLIF) || id:finn-b-DM_RETINA_PROLIF	Proliferative diabetic retinopathy (DM_RETINA_PROLIF)	Proliferative diabetic retinopathy (DM_RETINA_PROLIF) || ||	TRUE	igd	1.40E-28	462117	4384844	12	0.00771842	ukb-b-15590	|| id:ukb-b-15590	TRUE	reported	igd	2	TRUE	NA	NA	0.000266108	462117	2.08E-05	212889	TRUE	7.18E-06	123.0051189	0.000296913
255	rs7708584	G	A	G	A	-0.013196	-0.0118	0.572378	0.5906	FALSE	FALSE	FALSE	finn-b-DM_RETINA_PROLIF	5	153543466	0.0167	212889	0.4778	Proliferative diabetic retinopathy (DM_RETINA_PROLIF) || id:finn-b-DM_RETINA_PROLIF	Proliferative diabetic retinopathy (DM_RETINA_PROLIF)	Proliferative diabetic retinopathy (DM_RETINA_PROLIF) || ||	TRUE	igd	5.30E-11	462117	153543466	5	0.00201087	ukb-b-15590	|| id:ukb-b-15590	TRUE	reported	igd	2	TRUE	NA	NA	9.32E-05	462117	2.35E-06	212889	TRUE	0.00193089	43.0642238	8.52E-05
256	rs77165542	T	C	T	C	-0.0845834	-0.0626	0.035494	0.01732	FALSE	FALSE	FALSE	finn-b-DM_RETINA_PROLIF	2	430975	0.0625	212889	0.3167	Proliferative diabetic retinopathy (DM_RETINA_PROLIF) || id:finn-b-DM_RETINA_PROLIF	Proliferative diabetic retinopathy (DM_RETINA_PROLIF)	Proliferative diabetic retinopathy (DM_RETINA_PROLIF) || ||	TRUE	igd	1.40E-54	462117	430975	2	0.00543593	ukb-b-15590	|| id:ukb-b-15590	TRUE	reported	igd	2	TRUE	NA	NA	0.000523655	462117	4.71E-06	212889	TRUE	2.60E-15	242.1154846	0.000489847
257	rs7740107	A	T	A	T	-0.0236486	0.0019	0.736289	0.7349	FALSE	TRUE	FALSE	finn-b-DM_RETINA_PROLIF	6	130374461	0.0185	212889	0.9184	Proliferative diabetic retinopathy (DM_RETINA_PROLIF) || id:finn-b-DM_RETINA_PROLIF	Proliferative diabetic retinopathy (DM_RETINA_PROLIF)	Proliferative diabetic retinopathy (DM_RETINA_PROLIF) || ||	TRUE	igd	1.10E-25	462117	130374461	6	0.00225676	ukb-b-15590	|| id:ukb-b-15590	TRUE	reported	igd	2	TRUE	NA	NA	0.000237567	462117	4.95E-08	212889	TRUE	6.64E-09	109.8095521	0.000217179
258	rs7780203	A	G	A	G	0.0154378	0.0116	0.472257	0.4163	FALSE	FALSE	FALSE	finn-b-DM_RETINA_PROLIF	7	77363129	0.0166	212889	0.4847	Proliferative diabetic retinopathy (DM_RETINA_PROLIF) || id:finn-b-DM_RETINA_PROLIF	Proliferative diabetic retinopathy (DM_RETINA_PROLIF)	Proliferative diabetic retinopathy (DM_RETINA_PROLIF) || ||	TRUE	igd	1.00E-14	462117	77363129	7	0.00199571	ukb-b-15590	|| id:ukb-b-15590	TRUE	reported	igd	2	TRUE	NA	NA	0.00012947	462117	2.29E-06	212889	TRUE	0.000165944	59.83784626	0.000118796
259	rs779655	C	G	C	G	0.0143261	-0.0042	0.729184	0.6776	FALSE	TRUE	FALSE	finn-b-DM_RETINA_PROLIF	5	170495158	0.0175	212889	0.8104	Proliferative diabetic retinopathy (DM_RETINA_PROLIF) || id:finn-b-DM_RETINA_PROLIF	Proliferative diabetic retinopathy (DM_RETINA_PROLIF)	Proliferative diabetic retinopathy (DM_RETINA_PROLIF) || ||	TRUE	igd	1.60E-10	462117	170495158	5	0.00224052	ukb-b-15590	|| id:ukb-b-15590	TRUE	reported	igd	2	TRUE	NA	NA	8.85E-05	462117	2.71E-07	212889	TRUE	0.000693227	40.88446383	8.11E-05
260	rs7824785	T	C	T	C	-0.0369746	0.0098	0.033822	0.04192	FALSE	FALSE	FALSE	finn-b-DM_RETINA_PROLIF	8	128114710	0.0411	212889	0.8117	Proliferative diabetic retinopathy (DM_RETINA_PROLIF) || id:finn-b-DM_RETINA_PROLIF	Proliferative diabetic retinopathy (DM_RETINA_PROLIF)	Proliferative diabetic retinopathy (DM_RETINA_PROLIF) || ||	TRUE	igd	2.10E-11	462117	128114710	8	0.00551665	ukb-b-15590	|| id:ukb-b-15590	TRUE	reported	igd	2	TRUE	NA	NA	9.72E-05	462117	2.67E-07	212889	TRUE	0.00036158	44.92169203	8.93E-05
261	rs78677597	C	A	C	A	0.02062	-3.00E-04	0.244489	0.2087	FALSE	FALSE	FALSE	finn-b-DM_RETINA_PROLIF	6	100610044	0.0202	212889	0.9874	Proliferative diabetic retinopathy (DM_RETINA_PROLIF) || id:finn-b-DM_RETINA_PROLIF	Proliferative diabetic retinopathy (DM_RETINA_PROLIF)	Proliferative diabetic retinopathy (DM_RETINA_PROLIF) || ||	TRUE	igd	5.60E-19	462117	100610044	6	0.00231672	ukb-b-15590	|| id:ukb-b-15590	TRUE	reported	igd	2	TRUE	NA	NA	0.000171398	462117	1.04E-09	212889	TRUE	6.16E-07	79.21915873	0.000157075
263	rs7944782	G	T	G	T	0.0129576	-0.0128	0.50981	0.5237	FALSE	FALSE	FALSE	finn-b-DM_RETINA_PROLIF	11	130795698	0.0165	212889	0.438	Proliferative diabetic retinopathy (DM_RETINA_PROLIF) || id:finn-b-DM_RETINA_PROLIF	Proliferative diabetic retinopathy (DM_RETINA_PROLIF)	Proliferative diabetic retinopathy (DM_RETINA_PROLIF) || ||	TRUE	igd	9.90E-11	462117	130795698	11	0.0020033	ukb-b-15590	|| id:ukb-b-15590	TRUE	reported	igd	2	TRUE	NA	NA	9.05E-05	462117	2.83E-06	212889	TRUE	0.002784977	41.83667451	8.39E-05
264	rs7952436	T	C	T	C	-0.0354571	0.0314	0.081996	0.05218	FALSE	FALSE	FALSE	finn-b-DM_RETINA_PROLIF	11	67024534	0.0371	212889	0.3967	Proliferative diabetic retinopathy (DM_RETINA_PROLIF) || id:finn-b-DM_RETINA_PROLIF	Proliferative diabetic retinopathy (DM_RETINA_PROLIF)	Proliferative diabetic retinopathy (DM_RETINA_PROLIF) || ||	TRUE	igd	1.60E-22	462117	67024534	11	0.00363182	ukb-b-15590	|| id:ukb-b-15590	TRUE	reported	igd	2	TRUE	NA	NA	0.000206214	462117	3.36E-06	212889	TRUE	1.73E-06	95.31424072	0.000189266
265	rs7996639	A	G	A	G	0.0137138	-0.0084	0.449371	0.5341	FALSE	FALSE	FALSE	finn-b-DM_RETINA_PROLIF	13	97019090	0.0165	212889	0.609901	Proliferative diabetic retinopathy (DM_RETINA_PROLIF) || id:finn-b-DM_RETINA_PROLIF	Proliferative diabetic retinopathy (DM_RETINA_PROLIF)	Proliferative diabetic retinopathy (DM_RETINA_PROLIF) || ||	TRUE	igd	1.10E-11	462117	97019090	13	0.00201868	ukb-b-15590	|| id:ukb-b-15590	TRUE	reported	igd	2	TRUE	NA	NA	9.99E-05	462117	1.22E-06	212889	TRUE	0.000689154	46.15095182	9.31E-05
266	rs8030456	T	C	T	C	-0.0247721	3.00E-04	0.226311	0.1614	FALSE	FALSE	FALSE	finn-b-DM_RETINA_PROLIF	15	68076856	0.0222	212889	0.9884	Proliferative diabetic retinopathy (DM_RETINA_PROLIF) || id:finn-b-DM_RETINA_PROLIF	Proliferative diabetic retinopathy (DM_RETINA_PROLIF)	Proliferative diabetic retinopathy (DM_RETINA_PROLIF) || ||	TRUE	igd	2.10E-25	462117	68076856	15	0.00237863	ukb-b-15590	|| id:ukb-b-15590	TRUE	reported	igd	2	TRUE	NA	NA	0.00023465	462117	8.58E-10	212889	TRUE	5.31E-09	108.4605656	0.000214896
267	rs8108461	C	T	C	T	0.0155852	-0.0056	0.572839	0.5513	FALSE	FALSE	FALSE	finn-b-DM_RETINA_PROLIF	19	2186757	0.0165	212889	0.736999	Proliferative diabetic retinopathy (DM_RETINA_PROLIF) || id:finn-b-DM_RETINA_PROLIF	Proliferative diabetic retinopathy (DM_RETINA_PROLIF)	Proliferative diabetic retinopathy (DM_RETINA_PROLIF) || ||	TRUE	igd	1.40E-14	462117	2186757	19	0.00202495	ukb-b-15590	|| id:ukb-b-15590	TRUE	reported	igd	2	TRUE	NA	NA	0.000128171	462117	5.41E-07	212889	TRUE	5.31E-05	59.23742221	0.000118872
268	rs8132129	T	C	T	C	-0.015922	0.0062	0.184901	0.2141	FALSE	FALSE	FALSE	finn-b-DM_RETINA_PROLIF	21	17400916	0.02	212889	0.758501	Proliferative diabetic retinopathy (DM_RETINA_PROLIF) || id:finn-b-DM_RETINA_PROLIF	Proliferative diabetic retinopathy (DM_RETINA_PROLIF)	Proliferative diabetic retinopathy (DM_RETINA_PROLIF) || ||	TRUE	igd	8.40E-10	462117	17400916	21	0.00259474	ukb-b-15590	|| id:ukb-b-15590	TRUE	reported	igd	2	TRUE	NA	NA	8.15E-05	462117	4.51E-07	212889	TRUE	0.001425031	37.65369023	7.64E-05
269	rs8133137	G	A	G	A	0.0157777	-0.0151	0.664097	0.5679	FALSE	FALSE	FALSE	finn-b-DM_RETINA_PROLIF	21	40290503	0.0166	212889	0.3615	Proliferative diabetic retinopathy (DM_RETINA_PROLIF) || id:finn-b-DM_RETINA_PROLIF	Proliferative diabetic retinopathy (DM_RETINA_PROLIF)	Proliferative diabetic retinopathy (DM_RETINA_PROLIF) || ||	TRUE	igd	8.80E-14	462117	40290503	21	0.00211541	ukb-b-15590	|| id:ukb-b-15590	TRUE	reported	igd	2	TRUE	NA	NA	0.000120364	462117	3.89E-06	212889	TRUE	0.000590622	55.62861945	0.000111061
270	rs815163	C	T	C	T	-0.0168978	0.0108	0.563175	0.4721	FALSE	FALSE	FALSE	finn-b-DM_RETINA_PROLIF	1	190294726	0.0164	212889	0.5094	Proliferative diabetic retinopathy (DM_RETINA_PROLIF) || id:finn-b-DM_RETINA_PROLIF	Proliferative diabetic retinopathy (DM_RETINA_PROLIF)	Proliferative diabetic retinopathy (DM_RETINA_PROLIF) || ||	TRUE	igd	3.20E-17	462117	190294726	1	0.00200258	ukb-b-15590	|| id:ukb-b-15590	TRUE	reported	igd	2	TRUE	NA	NA	0.000154051	462117	2.04E-06	212889	TRUE	2.74E-05	71.20009648	0.000140489
271	rs8180470	T	C	T	C	-0.0117508	-0.022	0.534835	0.4531	FALSE	FALSE	FALSE	finn-b-DM_RETINA_PROLIF	5	119388744	0.0166	212889	0.184	Proliferative diabetic retinopathy (DM_RETINA_PROLIF) || id:finn-b-DM_RETINA_PROLIF	Proliferative diabetic retinopathy (DM_RETINA_PROLIF)	Proliferative diabetic retinopathy (DM_RETINA_PROLIF) || ||	TRUE	igd	4.60E-09	462117	119388744	5	0.00200517	ukb-b-15590	|| id:ukb-b-15590	TRUE	reported	igd	2	TRUE	NA	NA	7.43E-05	462117	8.25E-06	212889	TRUE	0.028202114	34.34254472	6.87E-05
272	rs852042	G	A	G	A	-0.0153695	-0.0128	0.758582	0.7661	FALSE	FALSE	FALSE	finn-b-DM_RETINA_PROLIF	20	17091233	0.0193	212889	0.5088	Proliferative diabetic retinopathy (DM_RETINA_PROLIF) || id:finn-b-DM_RETINA_PROLIF	Proliferative diabetic retinopathy (DM_RETINA_PROLIF)	Proliferative diabetic retinopathy (DM_RETINA_PROLIF) || ||	TRUE	igd	4.30E-11	462117	17091233	20	0.00233046	ukb-b-15590	|| id:ukb-b-15590	TRUE	reported	igd	2	TRUE	NA	NA	9.41E-05	462117	2.07E-06	212889	TRUE	0.00160541	43.49468324	8.65E-05
273	rs897186	G	A	G	A	-0.0160621	0.0043	0.548592	0.5761	FALSE	FALSE	FALSE	finn-b-DM_RETINA_PROLIF	3	93985100	0.0166	212889	0.7946	Proliferative diabetic retinopathy (DM_RETINA_PROLIF) || id:finn-b-DM_RETINA_PROLIF	Proliferative diabetic retinopathy (DM_RETINA_PROLIF)	Proliferative diabetic retinopathy (DM_RETINA_PROLIF) || ||	TRUE	igd	9.20E-16	462117	93985100	3	0.00199856	ukb-b-15590	|| id:ukb-b-15590	TRUE	reported	igd	2	TRUE	NA	NA	0.000139752	462117	3.15E-07	212889	TRUE	1.72E-05	64.59074129	0.000127777
274	rs9512696	G	A	G	A	0.0172114	0.0277	0.66154	0.667	FALSE	FALSE	FALSE	finn-b-DM_RETINA_PROLIF	13	28012527	0.0174	212889	0.112	Proliferative diabetic retinopathy (DM_RETINA_PROLIF) || id:finn-b-DM_RETINA_PROLIF	Proliferative diabetic retinopathy (DM_RETINA_PROLIF)	Proliferative diabetic retinopathy (DM_RETINA_PROLIF) || ||	TRUE	igd	3.60E-16	462117	28012527	13	0.00211114	ukb-b-15590	|| id:ukb-b-15590	TRUE	reported	igd	2	TRUE	NA	NA	0.000143809	462117	1.19E-05	212889	TRUE	0.001109569	66.46581385	0.000132656
275	rs9569814	T	C	T	C	-0.0155556	-0.0138	0.17262	0.1987	FALSE	FALSE	FALSE	finn-b-DM_RETINA_PROLIF	13	58666322	0.0206	212889	0.502	Proliferative diabetic retinopathy (DM_RETINA_PROLIF) || id:finn-b-DM_RETINA_PROLIF	Proliferative diabetic retinopathy (DM_RETINA_PROLIF)	Proliferative diabetic retinopathy (DM_RETINA_PROLIF) || ||	TRUE	igd	4.10E-09	462117	58666322	13	0.00264495	ukb-b-15590	|| id:ukb-b-15590	TRUE	reported	igd	2	TRUE	NA	NA	7.48E-05	462117	2.11E-06	212889	TRUE	0.005986206	34.58904736	6.91E-05
276	rs960024	G	T	G	T	0.014003	0.0069	0.692295	0.5729	FALSE	FALSE	FALSE	finn-b-DM_RETINA_PROLIF	1	107958357	0.0166	212889	0.677699	Proliferative diabetic retinopathy (DM_RETINA_PROLIF) || id:finn-b-DM_RETINA_PROLIF	Proliferative diabetic retinopathy (DM_RETINA_PROLIF)	Proliferative diabetic retinopathy (DM_RETINA_PROLIF) || ||	TRUE	igd	1.30E-10	462117	107958357	1	0.00217756	ukb-b-15590	|| id:ukb-b-15590	TRUE	reported	igd	2	TRUE	NA	NA	8.95E-05	462117	8.12E-07	212889	TRUE	0.001085427	41.35251397	8.35E-05
277	rs9638182	G	T	G	T	0.0214599	0.048	0.195773	0.1775	FALSE	FALSE	FALSE	finn-b-DM_RETINA_PROLIF	7	72999105	0.0214	212889	0.0247503	Proliferative diabetic retinopathy (DM_RETINA_PROLIF) || id:finn-b-DM_RETINA_PROLIF	Proliferative diabetic retinopathy (DM_RETINA_PROLIF)	Proliferative diabetic retinopathy (DM_RETINA_PROLIF) || ||	TRUE	igd	1.20E-17	462117	72999105	7	0.0025098	ukb-b-15590	|| id:ukb-b-15590	TRUE	reported	igd	2	TRUE	NA	NA	0.000158182	462117	2.36E-05	212889	TRUE	0.003220507	73.11006295	0.000145016
278	rs964075	C	T	C	T	0.013624	-0.0145	0.316804	0.3713	FALSE	FALSE	FALSE	finn-b-DM_RETINA_PROLIF	1	49712621	0.0169	212889	0.3922	Proliferative diabetic retinopathy (DM_RETINA_PROLIF) || id:finn-b-DM_RETINA_PROLIF	Proliferative diabetic retinopathy (DM_RETINA_PROLIF)	Proliferative diabetic retinopathy (DM_RETINA_PROLIF) || ||	TRUE	igd	1.70E-10	462117	49712621	1	0.00213237	ukb-b-15590	|| id:ukb-b-15590	TRUE	reported	igd	2	TRUE	NA	NA	8.83E-05	462117	3.46E-06	212889	TRUE	0.004000433	40.82104725	8.03E-05
279	rs9788550	C	G	C	G	-0.0214137	-0.0139	0.247466	0.3532	FALSE	TRUE	FALSE	finn-b-DM_RETINA_PROLIF	14	29681138	0.0173	212889	0.4213	Proliferative diabetic retinopathy (DM_RETINA_PROLIF) || id:finn-b-DM_RETINA_PROLIF	Proliferative diabetic retinopathy (DM_RETINA_PROLIF)	Proliferative diabetic retinopathy (DM_RETINA_PROLIF) || ||	TRUE	igd	2.70E-20	462117	29681138	14	0.00232004	ukb-b-15590	|| id:ukb-b-15590	TRUE	reported	igd	2	TRUE	NA	NA	0.000184316	462117	3.03E-06	212889	TRUE	6.23E-06	85.19075805	0.000170787
280	rs9830592	A	C	A	C	0.0138364	0.0198	0.582425	0.6338	FALSE	FALSE	FALSE	finn-b-DM_RETINA_PROLIF	3	104631603	0.017	212889	0.2429	Proliferative diabetic retinopathy (DM_RETINA_PROLIF) || id:finn-b-DM_RETINA_PROLIF	Proliferative diabetic retinopathy (DM_RETINA_PROLIF)	Proliferative diabetic retinopathy (DM_RETINA_PROLIF) || ||	TRUE	igd	7.10E-12	462117	104631603	3	0.00201841	ukb-b-15590	|| id:ukb-b-15590	TRUE	reported	igd	2	TRUE	NA	NA	0.000101679	462117	6.37E-06	212889	TRUE	0.003901527	46.99237977	9.31E-05
281	rs9843653	C	T	C	T	0.0183267	8.00E-04	0.511657	0.394	FALSE	FALSE	FALSE	finn-b-DM_RETINA_PROLIF	3	49920571	0.0168	212889	0.9615	Proliferative diabetic retinopathy (DM_RETINA_PROLIF) || id:finn-b-DM_RETINA_PROLIF	Proliferative diabetic retinopathy (DM_RETINA_PROLIF)	Proliferative diabetic retinopathy (DM_RETINA_PROLIF) || ||	TRUE	igd	3.60E-20	462117	49920571	3	0.00199203	ukb-b-15590	|| id:ukb-b-15590	TRUE	reported	igd	2	TRUE	NA	NA	0.000183125	462117	1.07E-08	212889	TRUE	2.94E-07	84.64022168	0.000167843
282	rs9845755	T	A	T	A	0.027361	0.0074	0.198555	0.1737	FALSE	TRUE	FALSE	finn-b-DM_RETINA_PROLIF	3	129329566	0.0217	212889	0.7331	Proliferative diabetic retinopathy (DM_RETINA_PROLIF) || id:finn-b-DM_RETINA_PROLIF	Proliferative diabetic retinopathy (DM_RETINA_PROLIF)	Proliferative diabetic retinopathy (DM_RETINA_PROLIF) || ||	TRUE	igd	6.30E-28	462117	129329566	3	0.0024977	ukb-b-15590	|| id:ukb-b-15590	TRUE	reported	igd	2	TRUE	NA	NA	0.000259609	462117	5.46E-07	212889	TRUE	4.37E-09	120.0005909	0.000238259
283	rs9855524	T	A	T	A	0.0178752	0.0069	0.284841	0.2701	FALSE	TRUE	FALSE	finn-b-DM_RETINA_PROLIF	3	131537034	0.0185	212889	0.7094	Proliferative diabetic retinopathy (DM_RETINA_PROLIF) || id:finn-b-DM_RETINA_PROLIF	Proliferative diabetic retinopathy (DM_RETINA_PROLIF)	Proliferative diabetic retinopathy (DM_RETINA_PROLIF) || ||	TRUE	igd	6.50E-16	462117	131537034	3	0.00221228	ukb-b-15590	|| id:ukb-b-15590	TRUE	reported	igd	2	TRUE	NA	NA	0.000141257	462117	6.53E-07	212889	TRUE	2.35E-05	65.28623638	0.000130178
284	rs987237	G	A	G	A	0.0344542	0.0182	0.17957	0.2116	FALSE	FALSE	FALSE	finn-b-DM_RETINA_PROLIF	6	50803050	0.02	212889	0.3638	Proliferative diabetic retinopathy (DM_RETINA_PROLIF) || id:finn-b-DM_RETINA_PROLIF	Proliferative diabetic retinopathy (DM_RETINA_PROLIF)	Proliferative diabetic retinopathy (DM_RETINA_PROLIF) || ||	TRUE	igd	2.50E-40	462117	50803050	6	0.00259141	ukb-b-15590	|| id:ukb-b-15590	TRUE	reported	igd	2	TRUE	NA	NA	0.000382381	462117	3.89E-06	212889	TRUE	1.90E-11	176.771432	0.000349776
285	rs9926458	A	G	A	G	0.0130381	-0.0206	0.379294	0.3805	FALSE	FALSE	FALSE	finn-b-DM_RETINA_PROLIF	16	4872628	0.0169	212889	0.2228	Proliferative diabetic retinopathy (DM_RETINA_PROLIF) || id:finn-b-DM_RETINA_PROLIF	Proliferative diabetic retinopathy (DM_RETINA_PROLIF)	Proliferative diabetic retinopathy (DM_RETINA_PROLIF) || ||	TRUE	igd	2.30E-10	462117	4872628	16	0.00205571	ukb-b-15590	|| id:ukb-b-15590	TRUE	reported	igd	2	TRUE	NA	NA	8.70E-05	462117	6.98E-06	212889	TRUE	0.010673135	40.22582115	8.00E-05
286	rs9953955	C	T	C	T	0.0116176	0.014	0.578702	0.5866	FALSE	FALSE	FALSE	finn-b-DM_RETINA_PROLIF	18	69243984	0.0167	212889	0.4019	Proliferative diabetic retinopathy (DM_RETINA_PROLIF) || id:finn-b-DM_RETINA_PROLIF	Proliferative diabetic retinopathy (DM_RETINA_PROLIF)	Proliferative diabetic retinopathy (DM_RETINA_PROLIF) || ||	TRUE	igd	8.70E-09	462117	69243984	18	0.00201912	ukb-b-15590	|| id:ukb-b-15590	TRUE	reported	igd	2	TRUE	NA	NA	7.16E-05	462117	3.30E-06	212889	TRUE	0.011161232	33.10614231	6.58E-05
287	rs9955276	T	C	T	C	0.0175048	0.0257	0.14442	0.173	FALSE	FALSE	FALSE	finn-b-DM_RETINA_PROLIF	18	1839339	0.0216	212889	0.2336	Proliferative diabetic retinopathy (DM_RETINA_PROLIF) || id:finn-b-DM_RETINA_PROLIF	Proliferative diabetic retinopathy (DM_RETINA_PROLIF)	Proliferative diabetic retinopathy (DM_RETINA_PROLIF) || ||	TRUE	igd	8.40E-10	462117	1839339	18	0.00285239	ukb-b-15590	|| id:ukb-b-15590	TRUE	reported	igd	2	TRUE	NA	NA	8.15E-05	462117	6.65E-06	212889	TRUE	0.013819648	37.66140309	7.57E-05
288	rs9967367	T	C	T	C	-0.0174208	0.0184	0.293494	0.3588	FALSE	FALSE	FALSE	finn-b-DM_RETINA_PROLIF	18	42606091	0.0172	212889	0.283	Proliferative diabetic retinopathy (DM_RETINA_PROLIF) || id:finn-b-DM_RETINA_PROLIF	Proliferative diabetic retinopathy (DM_RETINA_PROLIF)	Proliferative diabetic retinopathy (DM_RETINA_PROLIF) || ||	TRUE	igd	2.70E-15	462117	42606091	18	0.00220445	ukb-b-15590	|| id:ukb-b-15590	TRUE	reported	igd	2	TRUE	NA	NA	0.000135122	462117	5.38E-06	212889	TRUE	0.000381182	62.45046608	0.000125858
